# Supplementary material for: The roles of the acetyltransferase domains of the chromatin regulators KAT6A and KAT6B in vivo
Source: Development. 2026 Jun 18;153(12):dev205559. doi: 10.1242/dev.205559 (PMC13327545; doi:10.1242/dev.205559)
Supplement: Table S2. — Genes differentially expressed in Kat6aG656E/G656EKat6bG577E/G577E vs. Kat6a+/+Kat6b+/+ E9.5 embryos [file develop-153-205559-TableS2.xlsx]

## Sheet: Read me
					RNA-sequencing results of E9.5 embryos – differentially expressed genes
					Table S2: Genes differentially expressed in Kat6aG656E/G656EKat6bG577E/G577E vs. Kat6a+/+Kat6b+/+ E9.5 embryos
					Table S3: Genes differentially expressed in Kat6a–/–Kat6b+/+ vs. Kat6a+/+Kat6b+/+ E9.5 embryos
					Table S4: Genes differentially expressed in Kat6a+/+Kat6b–/– vs. Kat6a+/+Kat6b+/+ E9.5 embryos
					Table S5: Genes differentially expressed in Kat6aG656E/G656EKat6b+/+ vs. Kat6a+/+Kat6b+/+ E9.5 embryos
					Table S6: Genes differentially expressed in Kat6a+/+Kat6bG577E/G577E vs. Kat6a+/+Kat6b+/+ E9.5 embryos

## Sheet: Table S2 Kat6aKat6b DPM vs WT
Table S2: Genes differentially expressed in Kat6aG656E/G656EKat6bG577E/G577E vs. Kat6a+/+Kat6b+/+ E9.5 embryos
GeneID	Symbol	Full_name_from_nomenclature_authority	logFC	AveExpr	t	P.Value	adj.P.Val	B
11461	Actb	actin, beta	-0.193158	11.4455	-6.74815	3.89505e-07	0.0040545	6.20001
26757	Dpysl4	dihydropyrimidinase-like 4	-0.44552	5.59255	-6.52237	6.84341e-07	0.0040545	6.05848
12238	Commd3	COMM domain containing 3	0.44199	4.72153	6.34031	1.08249e-06	0.0040545	5.60787
67186	Rplp2	ribosomal protein lateral stalk subunit P2	-0.458689	6.3776	-6.42956	1.3098e-06	0.0040545	5.42779
29820	Tnfrsf19	tumor necrosis factor receptor superfamily, member 19	0.324302	6.77586	6.2245	1.45177e-06	0.0040545	5.24454
12725	Clcn3	chloride channel, voltage-sensitive 3	0.362724	6.01893	6.0883	2.05377e-06	0.00409697	4.96281
11465	Actg1	actin, gamma, cytoplasmic 1	-0.206349	10.0108	-6.12071	1.89072e-06	0.00409697	4.729
83436	Plekha2	pleckstrin homology domain-containing, family A (phosphoinositide binding specific) member 2	0.695828	4.86684	6.13771	4.2706e-06	0.00585502	4.38923
20810	Srm	spermidine synthase	-0.232144	7.82115	-5.91272	3.2202e-06	0.00562086	4.3716
14086	Fscn1	fascin actin-bundling protein 1	-0.173846	9.98178	-5.80669	4.23073e-06	0.00585502	3.92803
12933	Crmp1	collapsin response mediator protein 1	-0.30649	6.48	-5.66058	6.17157e-06	0.00585502	3.85892
12151	Bmi1	Bmi1 polycomb ring finger oncogene	0.336838	6.66075	5.62925	6.69349e-06	0.00585502	3.74731
72780	Rspo3	R-spondin 3	0.595475	4.41706	5.5765	7.81798e-06	0.00585502	3.73825
24069	Sufu	SUFU negative regulator of hedgehog signaling	-0.210214	6.95327	-5.59694	7.27843e-06	0.00585502	3.64731
22186	Uba52	ubiquitin A-52 residue ribosomal protein fusion product 1	-0.265537	6.79931	-5.57615	7.68187e-06	0.00585502	3.60787
94352	Loxl2	lysyl oxidase-like 2	0.414575	7.37845	5.90786	8.75093e-06	0.00585502	3.55303
27362	Dnajb9	DnaJ heat shock protein family (Hsp40) member B9	0.506614	3.92636	5.51378	9.0332e-06	0.00585502	3.54905
11784	Apba2	amyloid beta precursor protein binding family A member 2	-0.450047	5.24	-5.44868	1.07004e-05	0.00585502	3.43601
19981	Rpl37a	ribosomal protein L37a	-0.436637	6.02834	-5.58333	1.07434e-05	0.00585502	3.40944
107701	Sf3b4	splicing factor 3b, subunit 4	-0.263357	6.51784	-5.48392	9.76271e-06	0.00585502	3.40407
20652	Soat1	sterol O-acyltransferase 1	0.290609	5.93965	5.4554	1.05147e-05	0.00585502	3.38284
53333	Tomm40	translocase of outer mitochondrial membrane 40	-0.215041	7.53592	-5.5104	9.11279e-06	0.00585502	3.36873
17218	Mcm5	minichromosome maintenance complex component 5	-0.176858	8.8975	-5.51856	8.92156e-06	0.00585502	3.27414
11677	Akr1b1	aldo-keto reductase family 1 member B	-0.404716	4.5288	-5.36068	1.34592e-05	0.00585502	3.23593
50527	Ero1a	endoplasmic reticulum oxidoreductase 1 alpha	0.53937	6.04043	5.76706	1.46483e-05	0.00585502	3.19429
192662	Arhgdia	Rho GDP dissociation inhibitor alpha	-0.175367	9.66468	-5.51189	9.07768e-06	0.00585502	3.19409
67671	Rpl38	ribosomal protein L38	-0.62848	3.6622	-5.37703	1.28973e-05	0.00585502	3.17617
12069	Bex2	brain expressed X-linked 2	-0.250729	6.22629	-5.3445	1.40399e-05	0.00585502	3.08158
268449	Rpl23a	ribosomal protein L23A	-0.74318	4.13183	-5.45431	1.63542e-05	0.00587718	3.06351
67281	Rpl37	ribosomal protein L37	-0.525823	4.74732	-5.29589	1.65017e-05	0.00587718	3.04976
20823	Ssb	small RNA binding exonuclease protection factor La	0.19937	8.41554	5.4169	1.16241e-05	0.00585502	3.04695
21849	Trim28	tripartite motif-containing 28	-0.169318	10.4553	-5.44923	1.06851e-05	0.00585502	2.96195
19046	Ppp1cb	protein phosphatase 1 catalytic subunit beta	0.206136	8.57086	5.37899	1.28317e-05	0.00585502	2.93907
67843	Slc35a4	solute carrier family 35, member A4	-0.235988	7.40455	-5.32754	1.46753e-05	0.00585502	2.91314
116838	Rims2	regulating synaptic membrane exocytosis 2	-0.697431	3.45995	-5.30815	1.54373e-05	0.00587718	2.91018
59027	Nampt	nicotinamide phosphoribosyltransferase	0.340534	6.8364	5.37339	1.63255e-05	0.00587718	2.89064
53412	Ppp1r3c	protein phosphatase 1, regulatory subunit 3C	1.00797	2.44492	5.42034	1.15201e-05	0.00585502	2.84384
14936	Gys1	glycogen synthase 1, muscle	0.342267	6.41751	5.26515	1.83893e-05	0.00595802	2.7994
94089	Trim7	tripartite motif-containing 7	0.22292	7.17017	5.27201	1.69662e-05	0.00587718	2.78986
22255	Uncx	UNC homeobox	-0.999763	3.5085	-5.43344	1.72561e-05	0.00587718	2.78193
19652	Rbm3	RNA binding motif (RNP1, RRM) protein 3	0.340481	6.71636	5.30857	1.85846e-05	0.00595802	2.77376
11639	Ak4	adenylate kinase 4	0.35154	6.87316	5.36577	1.9137e-05	0.00595802	2.74646
20319	Sfrp2	secreted frizzled-related protein 2	-0.283626	6.97554	-5.2247	1.92001e-05	0.00595802	2.68878
17897	Myl3	myosin, light polypeptide 3	0.605998	5.59097	5.54021	2.73397e-05	0.00720323	2.6478
276770	Eif5a	eukaryotic translation initiation factor 5A	-0.176451	10.5255	-5.32957	1.45976e-05	0.00585502	2.64435
15366	Hmmr	hyaluronan mediated motility receptor (RHAMM)	0.253902	6.90745	5.19226	2.09014e-05	0.00633166	2.6103
98238	Lrrc59	leucine rich repeat containing 59	-0.169585	8.51574	-5.18484	2.13111e-05	0.00633166	2.44429
67510	Tvp23b	trans-golgi network vesicle protein 23B	0.445269	4.50708	5.03468	3.15858e-05	0.00801934	2.44036
26913	Gprin1	G protein-regulated inducer of neurite outgrowth 1	-0.435621	4.3388	-4.99931	3.46569e-05	0.00864193	2.35498
229599	Ciart	circadian associated repressor of transcription	0.939094	2.55873	5.15981	2.50512e-05	0.00713909	2.34101
20135	Rrm2	ribonucleotide reductase M2	-0.184325	9.12098	-5.15875	2.28175e-05	0.006638	2.3252
15289	Hmgb1	high mobility group box 1	0.26025	8.27303	5.15304	2.57662e-05	0.00719598	2.29272
19428	Rasl2-9	RAS-like, family 2, locus 9	-0.829345	2.72161	-5.05687	2.98003e-05	0.00770615	2.18654
56295	Higd1a	HIG1 domain family, member 1A	0.412245	4.76494	4.92822	4.17661e-05	0.0098191	2.16397
67224	Med29	mediator complex subunit 29	-0.321629	4.62384	-4.89985	4.49963e-05	0.00997346	2.10799
219094	Khnyn	KH and NYN domain containing	0.265538	6.617	4.96606	3.78167e-05	0.00926443	2.06688
20090	Rps29	ribosomal protein S29	-0.648609	3.55791	-4.87596	4.79097e-05	0.0102925	1.99913
24132	Zfp53	zinc finger protein 53	0.571944	2.9159	4.92437	4.21903e-05	0.0098191	1.98866
78244	Dnajc21	DnaJ heat shock protein family (Hsp40) member C21	0.28221	5.38348	4.86657	4.91059e-05	0.0103896	1.95799
20807	Srf	serum response factor	-0.297443	7.00176	-4.94652	4.38378e-05	0.00994446	1.89584
15205	Hes1	hes family bHLH transcription factor 1	0.339361	5.70804	4.85788	5.02402e-05	0.0104629	1.88778
77891	Ube2s	ubiquitin-conjugating enzyme E2S	-0.286357	6.45375	-4.88875	4.63272e-05	0.010108	1.88481
269523	Vcp	valosin containing protein	-0.204625	8.4241	-4.94425	4.00455e-05	0.00964131	1.82881
107995	Cdc20	cell division cycle 20	-0.197581	8.01744	-4.90705	4.41533e-05	0.00994446	1.76809
67115	Rpl14	ribosomal protein L14	-0.272881	7.66445	-4.90474	5.17754e-05	0.0104629	1.66904
20743	Sptbn2	spectrin beta, non-erythrocytic 2	-0.24888	6.22531	-4.79045	5.99764e-05	0.0112455	1.66743
26432	Plod2	procollagen lysine, 2-oxoglutarate 5-dioxygenase 2	0.299364	6.19933	4.79122	5.98549e-05	0.0112455	1.66422
27176	Rpl7a	ribosomal protein L7A	-0.391483	7.58442	-5.15779	6.12045e-05	0.0112455	1.6534
67803	Limd2	LIM domain containing 2	-0.175628	7.46123	-4.84149	5.24495e-05	0.0104629	1.65298
20348	Sema3c	sema domain, immunoglobulin domain (Ig), short basic domain, secreted, (semaphorin) 3C	0.329098	5.01994	4.72101	7.19815e-05	0.0125644	1.63592
20104	Rps6	ribosomal protein S6	-0.332267	6.75507	-4.88734	6.10558e-05	0.0112455	1.63165
30853	Mlf2	myeloid leukemia factor 2	-0.177832	8.29114	-4.85189	5.10363e-05	0.0104629	1.60286
64144	Mllt1	myeloid/lymphoid or mixed-lineage leukemia; translocated to, 1	-0.203896	7.43956	-4.81818	5.57627e-05	0.0108149	1.59819
12580	Cdkn2c	cyclin dependent kinase inhibitor 2C	0.975088	1.63379	5.0967	2.68455e-05	0.00720323	1.57332
58801	Pmaip1	phorbol-12-myristate-13-acetate-induced protein 1	0.805959	2.78036	4.73641	6.91259e-05	0.012536	1.51675
56320	Dbn1	drebrin 1	-0.179045	8.78927	-4.82495	5.47795e-05	0.0107738	1.48751
102278	Cpne7	copine VII	1.00894	1.35917	5.1005	2.65792e-05	0.00720323	1.47362
68153	Gtf2e2	general transcription factor II E, polypeptide 2 (beta subunit)	0.237797	6.37646	4.71236	7.36348e-05	0.0126943	1.44487
234358	Zfp930	zinc finger protein 930	0.402777	4.59737	4.63107	9.11684e-05	0.0134008	1.44382
112405	Egln1	egl-9 family hypoxia-inducible factor 1	0.371404	6.90665	4.94716	7.7466e-05	0.0127532	1.43328
68119	Cmtm3	CKLF-like MARVEL transmembrane domain containing 3	-0.231943	5.7157	-4.66987	8.23319e-05	0.0130646	1.427
22151	Tubb2a	tubulin, beta 2A class IIA	-0.275499	6.87727	-4.72609	7.10259e-05	0.0125644	1.42208
20349	Sema3e	sema domain, immunoglobulin domain (Ig), short basic domain, secreted, (semaphorin) 3E	0.671948	3.16886	4.63718	8.97162e-05	0.0133276	1.38339
217198	Plekhh3	pleckstrin homology domain containing, family H (with MyTH4 domain) member 3	0.642481	2.84176	4.66498	8.33986e-05	0.0130851	1.36539
104263	Kdm3a	lysine (K)-specific demethylase 3A	0.302433	6.97199	4.77362	7.763e-05	0.0127532	1.35292
57896	Krcc1	lysine-rich coiled-coil 1	0.316145	5.08809	4.589	0.000101821	0.0142284	1.2995
107242	AI837181	expressed sequence AI837181	-0.274018	5.35002	-4.59978	9.89794e-05	0.0142284	1.2962
110095	Pygl	liver glycogen phosphorylase	0.486223	4.33632	4.56289	0.00010905	0.0142284	1.29334
22240	Dpysl3	dihydropyrimidinase-like 3	-0.244936	7.57385	-4.70494	7.50859e-05	0.0127397	1.29057
80888	Hspb8	heat shock protein 8	0.460037	4.03041	4.5441	0.000114565	0.0146769	1.25421
20933	Med22	mediator complex subunit 22	-0.204308	6.66076	-4.64584	8.7699e-05	0.0132752	1.24436
192216	Tmem47	transmembrane protein 47	0.23769	6.64935	4.64275	8.84128e-05	0.0132752	1.2296
70361	Lman1	lectin, mannose-binding, 1	0.186122	7.23321	4.64503	8.78858e-05	0.0132752	1.16521
18747	Prkaca	protein kinase, cAMP dependent, catalytic, alpha	-0.180728	7.48464	-4.64846	8.70976e-05	0.0132752	1.1559
17192	Mbd3	methyl-CpG binding domain protein 3	-0.174658	8.14084	-4.67364	8.15219e-05	0.0130646	1.1542
12330	Canx	calnexin	0.175378	9.26507	4.70172	7.57228e-05	0.0127397	1.12034
77619	Prelid2	PRELI domain containing 2	0.62763	3.57258	4.51508	0.000133481	0.0159222	1.11209
18148	Npm1	nucleophosmin 1	0.152697	10.0362	4.72226	7.17443e-05	0.0125644	1.10119
68193	Rpl24	ribosomal protein L24	-0.395939	4.55539	-4.48285	0.000134547	0.0159222	1.08913
12662	Chm	CHM Rab escort protein	0.27279	5.15938	4.51025	0.000125212	0.0154573	1.08883
59092	Pcbp4	poly(rC) binding protein 4	-0.182088	8.94023	-4.67551	8.1122e-05	0.0130646	1.08732
53414	Bysl	bystin-like	-0.221401	6.7241	-4.58241	0.000103599	0.0142284	1.07159
22350	Ezr	ezrin	0.262725	6.88064	4.59119	0.000101238	0.0142284	1.06861
19155	Npepps	aminopeptidase puromycin sensitive	0.157053	7.50011	4.61163	9.59458e-05	0.0139561	1.05308
17150	Mfap2	microfibrillar-associated protein 2	-0.256053	6.45184	-4.55943	0.000110045	0.0142284	1.04894
103425	Ncln	nicalin	-0.222717	7.11486	-4.56262	0.000109126	0.0142284	0.972363
22032	Traf4	TNF receptor associated factor 4	-0.192127	7.31016	-4.56055	0.000109719	0.0142284	0.949935
15260	Hira	histone cell cycle regulator	-0.177303	7.36662	-4.56276	0.000109085	0.0142284	0.948022
27377	Yme1l1	YME1-like 1 (S. cerevisiae)	0.18387	7.53512	4.56653	0.000108012	0.0142284	0.933671
16456	F11r	F11 receptor	0.276689	5.66537	4.45825	0.000143518	0.0167007	0.890715
54003	Nell2	NEL-like 2	-0.461506	5.13298	-4.51341	0.000164963	0.0168414	0.89012
70564	Prxl2a	peroxiredoxin like 2A	0.304796	5.09686	4.42199	0.000157839	0.0168414	0.879131
76687	Spcs3	signal peptidase complex subunit 3 homolog (S. cerevisiae)	0.22836	6.8158	4.50883	0.00012568	0.0154573	0.864334
12950	Hapln1	hyaluronan and proteoglycan link protein 1	0.315953	7.23902	4.6604	0.000130556	0.0158529	0.860945
94090	Trim9	tripartite motif-containing 9	-0.553222	3.14301	-4.41609	0.000160301	0.0168414	0.860517
20855	Stc1	stanniocalcin 1	0.816189	2.43636	4.47135	0.00013867	0.0162722	0.849066
73062	Ppp1r16a	protein phosphatase 1, regulatory subunit 16A	-0.236272	5.86785	-4.44436	0.000148845	0.0167533	0.839769
22668	Sf1	splicing factor 1	-0.173542	9.19737	-4.58825	0.000102021	0.0142284	0.838225
620592	Nalf2	NALCN channel auxiliary factor 2	-0.518529	3.93782	-4.36864	0.000181535	0.0179674	0.835948
16668	Krt18	keratin 18	0.400247	6.27192	4.65893	0.000155962	0.0168414	0.832202
12890	Cplx2	complexin 2	-0.308565	5.24618	-4.40526	0.00016492	0.0168414	0.828818
18452	P4ha2	procollagen-proline, 2-oxoglutarate 4-dioxygenase (proline 4-hydroxylase), alpha II polypeptide	0.436124	4.95982	4.45171	0.000175176	0.0174726	0.819575
69227	Selenot	selenoprotein T	0.194697	7.361	4.51135	0.000124852	0.0154573	0.809278
18146	Npdc1	neural proliferation, differentiation and control 1	-0.416872	3.71085	-4.35845	0.000186446	0.0179674	0.806625
22339	Vegfa	vascular endothelial growth factor A	0.37095	6.5006	4.6203	0.000161088	0.0168414	0.761886
14170	Fgf15	fibroblast growth factor 15	0.410289	4.59902	4.35871	0.000186319	0.0179674	0.758172
269713	Clip2	CAP-GLY domain containing linker protein 2	-0.250528	6.11942	-4.41204	0.000162013	0.0168414	0.72395
12177	Bnip3l	BCL2/adenovirus E1B interacting protein 3-like	0.459298	7.23746	4.84367	0.000171663	0.0173703	0.720516
216825	Usp22	ubiquitin specific peptidase 22	-0.156896	8.26874	-4.50728	0.000126191	0.0154573	0.715286
18128	Notch1	notch 1	-0.262616	7.03873	-4.45501	0.000148337	0.0167533	0.697211
17357	Marcksl1	MARCKS-like 1	-0.137435	10.51	-4.5763	0.000105274	0.0142284	0.686041
26394	Lypla2	lysophospholipase 2	-0.216986	7.05905	-4.43333	0.000153214	0.0168414	0.651863
67050	Nkap	NFKB activating protein	0.284051	5.20013	4.33374	0.000198914	0.0188955	0.64856
108037	Shmt2	serine hydroxymethyltransferase 2 (mitochondrial)	0.268308	7.53317	4.51937	0.000151155	0.0167533	0.64472
20222	Sf3a2	splicing factor 3a, subunit 2	-0.213665	7.63789	-4.44538	0.000148447	0.0167533	0.615809
50795	Sh3bgr	SH3-binding domain glutamic acid-rich protein	0.374315	4.68824	4.29639	0.000219348	0.0196781	0.615591
51792	Ppp2r1a	protein phosphatase 2, regulatory subunit A, alpha	-0.137202	8.73095	-4.48378	0.000134219	0.0159222	0.610797
619547	Rpl34-ps1	ribosomal protein L34, pseudogene 1	0.285571	7.15331	4.49716	0.00016523	0.0168414	0.60394
277414	Trp53i11	transformation related protein 53 inducible protein 11	-0.299335	7.02969	-4.48031	0.000175013	0.0174726	0.582875
22070	Tpt1	tumor protein, translationally-controlled 1	0.271089	8.67843	4.62298	0.000155147	0.0168414	0.563737
72668	Skida1	SKI/DACH domain containing 1	-0.345323	5.96682	-4.40828	0.000201864	0.0189183	0.559366
73710	Tubb2b	tubulin, beta 2B class IIB	-0.193079	8.37576	-4.45075	0.000146371	0.0167533	0.557892
170768	Pfkfb3	6-phosphofructo-2-kinase/fructose-2,6-biphosphatase 3	0.463316	5.84281	4.57207	0.000225661	0.0198184	0.554595
56198	Heyl	hairy/enhancer-of-split related with YRPW motif-like	-0.590052	4.13601	-4.31322	0.00025659	0.0209936	0.548245
15254	Hint1	histidine triad nucleotide binding protein 1	0.225975	7.37846	4.40496	0.000165047	0.0168414	0.533098
59053	Hgh1	HGH1 homolog	-0.302927	4.80216	-4.25707	0.000243118	0.0205441	0.512894
12315	Calm3	calmodulin 3	-0.129842	8.53222	-4.43846	0.000151168	0.0167533	0.512453
18451	P4ha1	procollagen-proline, 2-oxoglutarate 4-dioxygenase (proline 4-hydroxylase), alpha 1 polypeptide	0.500079	6.70149	4.71956	0.000228035	0.0199018	0.50623
18389	Oprl1	opioid receptor-like 1	0.741173	2.17878	4.3582	0.000186571	0.0179674	0.490835
69590	Gpx8	glutathione peroxidase 8 (putative)	0.32619	4.96649	4.25792	0.000242577	0.0205441	0.490529
77862	Thyn1	thymocyte nuclear protein 1	0.315676	4.99535	4.2458	0.00025039	0.0208121	0.454336
233552	Gdpd5	glycerophosphodiester phosphodiesterase domain containing 5	-0.322598	4.94095	-4.23347	0.000258586	0.0209936	0.444732
67513	Faap20	Fanconi anemia core complex associated protein 20	-0.300883	5.40172	-4.25842	0.000242261	0.0205441	0.432662
97165	Hmgb2	high mobility group box 2	0.247975	7.59762	4.41277	0.00018329	0.0179674	0.431317
56212	Rhog	ras homolog family member G	-0.292946	4.89332	-4.21976	0.000268021	0.0215094	0.414504
19246	Ptpn1	protein tyrosine phosphatase, non-receptor type 1	-0.22108	6.8862	-4.3284	0.000201715	0.0189183	0.40615
234388	Ccdc124	coiled-coil domain containing 124	-0.224418	6.21379	-4.29068	0.000222654	0.0196781	0.396971
27375	Tjp3	tight junction protein 3	0.595452	3.28059	4.18851	0.000290819	0.0223131	0.384275
50997	Mpp2	membrane protein, palmitoylated 2 (MAGUK p55 subfamily member 2)	0.400531	5.07396	4.25592	0.000276727	0.0219558	0.372119
331491	Fnd3c2	fibronectin type III domain containing 3C2	-0.77274	2.23011	-4.32211	0.000205064	0.0190901	0.3611
140709	Col26a1	collagen, type XXVI, alpha 1	-0.255715	6.89038	-4.31192	0.000211765	0.0193274	0.360887
216154	Med16	mediator complex subunit 16	-0.192774	6.61879	-4.2787	0.00022974	0.019926	0.313029
15078	H3f3a	H3.3 histone A	0.231169	8.09511	4.38014	0.000197745	0.0188955	0.30846
225049	Ttc7	tetratricopeptide repeat domain 7	-0.432278	3.62064	-4.14396	0.000326676	0.0236286	0.301505
76308	Rab1b	RAB1B, member RAS oncogene family	-0.156306	7.49288	-4.31591	0.00020842	0.019274	0.297826
100042807	Eif3j2	eukaryotic translation initiation factor 3, subunit J2	0.178367	6.9583	4.29156	0.00022214	0.0196781	0.292318
69981	Tmem30a	transmembrane protein 30A	0.225628	6.65017	4.25533	0.000244223	0.0205441	0.242847
67942	Atp5mc2	ATP synthase membrane subunit c locus 2	-0.464399	3.33661	-4.119	0.00034864	0.024793	0.231165
13356	Dgcr2	DiGeorge syndrome critical region gene 2	-0.142607	7.81901	-4.29319	0.000221196	0.0196781	0.205954
107951	Cdk9	cyclin dependent kinase 9	-0.181022	6.76698	-4.24231	0.000252681	0.0208784	0.197156
17217	Mcm4	minichromosome maintenance complex component 4	-0.138398	8.44533	-4.31023	0.000211546	0.0193274	0.188258
228026	Pdk1	pyruvate dehydrogenase kinase, isoenzyme 1	0.585224	6.95464	4.65614	0.000317732	0.0234752	0.186359
77559	Agl	amylo-1,6-glucosidase, 4-alpha-glucanotransferase	0.298725	5.5031	4.16274	0.000311056	0.0231041	0.172724
15484	Hsd11b2	hydroxysteroid 11-beta dehydrogenase 2	-0.243439	5.67976	-4.16478	0.000309405	0.0231041	0.156856
244058	Rgma	repulsive guidance molecule family member A	-0.312091	6.72618	-4.31449	0.00028398	0.0222781	0.153886
19896	Rpl10a	ribosomal protein L10A	-0.39225	6.8985	-4.4621	0.000306507	0.0231041	0.147708
268373	Ppia	peptidylprolyl isomerase A	-0.335609	7.10919	-4.40915	0.00028585	0.0222995	0.147031
109108	Slc30a9	solute carrier family 30 (zinc transporter), member 9	0.177958	6.6008	4.21384	0.000272203	0.0217202	0.143036
66078	Tsen34	tRNA splicing endonuclease subunit 34	-0.200268	7.09804	-4.23432	0.000258017	0.0209936	0.136117
110920	Hspa13	heat shock protein 70 family, member 13	0.247482	5.85647	4.1646	0.000309545	0.0231041	0.121422
107831	Adgrb1	adhesion G protein-coupled receptor B1	-0.334772	4.1812	-4.06958	0.000396535	0.0265113	0.113884
14977	Slc39a7	solute carrier family 39 (zinc transporter), member 7	-0.166433	7.61974	-4.24768	0.00024916	0.0208121	0.111374
67010	Rbm7	RNA binding motif protein 7	0.207862	6.08299	4.16637	0.000308124	0.0231041	0.101917
107939	Pom121	nuclear pore membrane protein 121	-0.17562	8.1206	-4.25548	0.000244132	0.0205441	0.081987
18641	Pfkl	phosphofructokinase, liver, B-type	0.315396	8.93958	4.55486	0.000266753	0.0215094	0.0801349
53610	Nono	non-POU-domain-containing, octamer binding protein	-0.124784	9.51971	-4.30561	0.000214122	0.0194156	0.0781748
17904	Myl6	myosin, light polypeptide 6, alkali, smooth muscle and non-muscle	-0.242535	5.89141	-4.14456	0.000326166	0.0236286	0.0716278
67675	Cuta	cutA divalent cation tolerance homolog	-0.228954	5.50834	-4.11776	0.000349772	0.024793	0.0622905
269788	Lhfpl4	lipoma HMGIC fusion partner-like protein 4	-0.472872	3.97026	-4.03961	0.000428682	0.0272368	0.0594671
73729	Zfp383	zinc finger protein 383	0.356984	4.21288	4.05005	0.000417203	0.0271025	0.0556712
74159	Acbd5	acyl-Coenzyme A binding domain containing 5	0.274064	4.70512	4.06749	0.000398695	0.0265113	0.0527309
109246	Tspan9	tetraspanin 9	-0.187289	6.92895	-4.18875	0.000290639	0.0223131	0.044598
20341	Selenbp1	selenium binding protein 1	0.778791	2.13827	4.14734	0.000323807	0.0236286	0.0116231
12181	Bop1	block of proliferation 1	-0.168828	7.18005	-4.18914	0.000290341	0.0223131	0.0100692
209225	Zfp710	zinc finger protein 710	-0.212356	6.45724	-4.14209	0.000328269	0.0236286	-0.0103957
72612	Hpf1	histone PARylation factor 1	0.216288	5.91048	4.11022	0.000356707	0.0251568	-0.0196991
244548	Elmod2	ELMO/CED-12 domain containing 2	0.306617	4.84572	4.04548	0.000422193	0.0271682	-0.0225419
75687	Ripor1	RHO family interacting cell polarization regulator 1	-0.24398	5.52405	-4.07586	0.000390102	0.0265113	-0.028856
27368	Tbl2	transducin (beta)-like 2	0.287111	5.70282	4.09336	0.000372723	0.025639	-0.032758
72157	Pgm1	phosphoglucomutase 1	0.520367	6.51902	4.46907	0.000410449	0.0269085	-0.0387249
12452	Ccng2	cyclin G2	0.340826	5.05766	4.04818	0.000419232	0.0271025	-0.0389313
16647	Kpna2	karyopherin subunit alpha 2	-0.228447	6.09569	-4.09956	0.000366756	0.0256069	-0.0647756
74123	Foxp4	forkhead box P4	-0.194681	8.31067	-4.20295	0.000280057	0.0220944	-0.0655259
268420	Alkbh5	alkB homolog 5, RNA demethylase	0.220507	7.47647	4.17335	0.000302561	0.0230872	-0.0660324
70045	Gpr15lg	G protein coupled receptor 15 ligand	0.822266	2.05101	4.06915	0.000396976	0.0265113	-0.074232
68799	Rgmb	repulsive guidance molecule family member B	-0.339969	5.10117	-4.0285	0.000441248	0.0274396	-0.0821711
26570	Slc7a11	solute carrier family 7 (cationic amino acid transporter, y+ system), member 11	-0.90766	3.67688	-4.18804	0.000582253	0.0324699	-0.125976
112407	Egln3	egl-9 family hypoxia-inducible factor 3	0.502082	3.84324	3.96288	0.000535646	0.0313624	-0.139257
231672	Fbxw8	F-box and WD-40 domain protein 8	-0.14805	7.86805	-4.1491	0.000322324	0.0236286	-0.166288
226090	Ermp1	endoplasmic reticulum metallopeptidase 1	0.19355	5.88936	4.04214	0.000425876	0.0272368	-0.180024
15413	Hoxb5	homeobox B5	-0.38263	3.94196	-3.92895	0.000571289	0.0324699	-0.201683
73490	Mipol1	mirror-image polydactyly 1	0.480018	2.66446	3.95299	0.000536781	0.0313624	-0.21432
72736	Tmx1	thioredoxin-related transmembrane protein 1	0.20089	6.62879	4.07211	0.000393924	0.0265113	-0.219817
11676	Aldoc	aldolase C, fructose-bisphosphate	0.665893	1.86398	4.03546	0.000433337	0.0272368	-0.22552
53883	Celsr2	cadherin, EGF LAG seven-pass G-type receptor 2	-0.254762	7.08384	-4.12155	0.000389089	0.0265113	-0.233228
231868	Ints15	integrator complex subunit 15	-0.177986	6.46715	-4.0495	0.000417802	0.0271025	-0.245803
19346	Rab6a	RAB6A, member RAS oncogene family	0.166968	7.28083	4.09375	0.000372343	0.025639	-0.24753
98660	Atp1a2	ATPase, Na+/K+ transporting, alpha 2 polypeptide	0.492078	3.30064	3.90534	0.000607295	0.0328283	-0.252787
78339	Ttyh3	tweety family member 3	-0.157179	8.44738	-4.13475	0.000334617	0.023962	-0.254729
18700	Piga	phosphatidylinositol glycan anchor biosynthesis, class A	0.26876	5.02004	3.9545	0.000534687	0.0313624	-0.274068
15399	Hoxa2	homeobox A2	-0.40411	4.3616	-3.91034	0.000599475	0.0327139	-0.278767
67088	Cand2	cullin associated and neddylation dissociated 2 (putative)	-0.199378	7.69265	-4.09629	0.00036989	0.025639	-0.282094
107817	Jmjd6	jumonji domain containing 6	0.260854	6.34293	4.02495	0.000450978	0.0277421	-0.308628
20042	Rps12	ribosomal protein S12	-0.697477	4.46426	-4.11464	0.000713162	0.0366125	-0.324554
19921	Rpl19	ribosomal protein L19	-0.33601	5.65528	-4.01022	0.000535046	0.0313624	-0.332779
12576	Cdkn1b	cyclin dependent kinase inhibitor 1B	0.241143	5.68056	3.97111	0.000512152	0.0309395	-0.337562
72572	Spats2	spermatogenesis associated, serine-rich 2	0.156252	7.41961	4.06208	0.000404349	0.0266337	-0.342074
65973	Asph	aspartate-beta-hydroxylase	0.208339	6.86418	4.03402	0.000434962	0.0272368	-0.346672
13016	Ctbp1	C-terminal binding protein 1	-0.139954	8.80544	-4.10756	0.000359191	0.0252047	-0.360097
12291	Cacna1g	calcium channel, voltage-dependent, T type, alpha 1G subunit	-0.28037	5.35654	-3.93258	0.000565937	0.0324699	-0.364149
319158	H4c9	H4 clustered histone 9	-0.371906	4.08555	-3.85586	0.000690143	0.0355615	-0.383097
66251	Arfgap3	ADP-ribosylation factor GTPase activating protein 3	0.291569	4.46298	3.86993	0.000665509	0.0348059	-0.385059
67068	Dynlrb1	dynein light chain roadblock-type 1	-0.260388	6.33326	-3.97922	0.000504023	0.0306008	-0.405096
14609	Gja1	gap junction protein, alpha 1	0.151731	8.1649	4.06359	0.000402764	0.0266337	-0.417404
237436	Gas2l3	growth arrest-specific 2 like 3	0.391119	4.49919	3.86243	0.000679747	0.0352862	-0.422662
268515	Bahcc1	BAH domain and coiled-coil containing 1	-0.271783	7.67504	-4.13563	0.000476722	0.0290697	-0.443513
74747	Ddit4	DNA-damage-inducible transcript 4	1.06868	5.65398	4.27287	0.000740764	0.0367934	-0.455647
68152	Fam133b	family with sequence similarity 133, member B	0.198074	5.86347	3.93064	0.000568792	0.0324699	-0.459787
245867	Pcmtd2	protein-L-isoaspartate (D-aspartate) O-methyltransferase domain containing 2	0.214376	5.27313	3.88518	0.000639792	0.0339635	-0.463804
13730	Emp1	epithelial membrane protein 1	0.359433	4.36577	3.82957	0.00073859	0.0367934	-0.475188
19385	Ranbp1	RAN binding protein 1	0.14233	8.93308	4.06777	0.000398399	0.0265113	-0.479157
230101	Gba2	glucosidase beta 2	-0.215485	5.71306	-3.90867	0.000602082	0.0327139	-0.48222
19943	Rpl28	ribosomal protein L28	-0.333457	5.41399	-3.90822	0.000652074	0.0342314	-0.491185
19038	Ppic	peptidylprolyl isomerase C	0.233487	5.92776	3.92056	0.000583837	0.0324699	-0.4915
14109	Fau	FAU ubiquitin like and ribosomal protein S30 fusion	-0.354372	5.24389	-3.89992	0.00067647	0.0352471	-0.49319
17826	Fam89b	family with sequence similarity 89, member B	-0.203324	6.10834	-3.92738	0.000573607	0.0324699	-0.494038
244416	Ppp1r3b	protein phosphatase 1, regulatory subunit 3B	0.554491	3.14109	3.79867	0.000799805	0.0374781	-0.49547
83669	Wdr6	WD repeat domain 6	-0.179013	8.3833	-4.0357	0.000433058	0.0272368	-0.504101
15374	Jpt1	Jupiter microtubule associated homolog 1	-0.162477	7.72117	-4.00613	0.00046765	0.0286415	-0.512137
216795	Wnt9a	wingless-type MMTV integration site family, member 9A	0.577922	2.95416	3.79999	0.000797093	0.0374768	-0.51388
53600	Timm23	translocase of inner mitochondrial membrane 23	-0.31701	4.25695	-3.8038	0.000789303	0.0374768	-0.533056
218100	Zfp322a	zinc finger protein 322A	0.23268	6.04553	3.90877	0.000601916	0.0327139	-0.538771
20181	Rxra	retinoid X receptor alpha	-0.16914	6.92814	-3.95026	0.000540601	0.0314539	-0.553227
76789	Mzt1	mitotic spindle organizing protein 1	0.221882	6.44065	3.92603	0.000575629	0.0324699	-0.554094
16651	Sspn	sarcospan	0.537344	2.4359	3.81358	0.000769662	0.0372248	-0.555604
382985	Rrm2b	ribonucleotide reductase M2 B (TP53 inducible)	0.201296	7.21602	3.96703	0.000517597	0.0309395	-0.558616
50493	Txnrd1	thioredoxin reductase 1	-0.123677	8.73328	-4.02265	0.000448001	0.0276809	-0.569811
11549	Adra1a	adrenergic receptor, alpha 1a	-1.90168	0.150331	-5.34926	1.38664e-05	0.00585502	-0.576052
553127	Rtl8b	retrotransposon Gag like 8B	-0.197216	6.19317	-3.89698	0.000620562	0.0330745	-0.58264
19988	Rpl6	ribosomal protein L6	-0.243703	7.76552	-4.0448	0.000527157	0.0313244	-0.584924
226849	Ppp2r5a	protein phosphatase 2, regulatory subunit B', alpha	0.178988	6.4354	3.91229	0.000596467	0.0327139	-0.586286
22027	Hsp90b1	heat shock protein 90, beta (Grp94), member 1	0.219353	10.0439	4.20222	0.000442131	0.0274396	-0.586996
102633750	Zfp1001	zinc finger protein 1001	0.442285	2.95347	3.76145	0.000880192	0.0390191	-0.590635
407790	Ndufa4l2	Ndufa4, mitochondrial complex associated like 2	1.33714	0.977658	4.11136	0.000433507	0.0272368	-0.598876
67832	Brix1	BRX1, biogenesis of ribosomes	0.163253	6.67652	3.91915	0.000585965	0.0324699	-0.61104
16728	L1cam	L1 cell adhesion molecule	-0.36483	3.5511	-3.74299	0.000922936	0.0393817	-0.615447
22619	Siae	sialic acid acetylesterase	0.440163	3.02486	3.74467	0.000918969	0.0393817	-0.623005
68044	Chac2	ChaC, cation transport regulator 2	0.700822	1.74414	3.88378	0.000642106	0.0339635	-0.623939
208606	Rsrc2	arginine/serine-rich coiled-coil 2	0.203972	6.92753	3.91998	0.000584716	0.0324699	-0.638894
209318	Gps1	G protein pathway suppressor 1	-0.30436	5.10421	-3.80034	0.000796371	0.0374768	-0.643443
17252	Rdh11	retinol dehydrogenase 11	0.294531	5.07384	3.80081	0.000795408	0.0374768	-0.649952
19259	Ptpn5	protein tyrosine phosphatase, non-receptor type 5	-1.4426	0.650179	-4.53214	0.00011822	0.0150074	-0.668483
12839	Col9a1	collagen, type IX, alpha 1	-0.229334	5.77419	-3.83333	0.000731448	0.0367934	-0.676597
14672	Gna11	guanine nucleotide binding protein, alpha 11	-0.199996	6.98823	-3.90203	0.000612506	0.0328963	-0.686648
71599	Senp8	SUMO peptidase family member, NEDD8 specific	0.281145	4.50917	3.74297	0.000922977	0.0393817	-0.707237
67429	Nudcd1	NudC domain containing 1	0.188933	5.95443	3.83321	0.000731678	0.0367934	-0.709958
21371	Tbca	tubulin cofactor A	0.26124	5.67382	3.81051	0.000775776	0.0372626	-0.716463
209239	Gan	giant axonal neuropathy	-0.435378	3.55619	-3.69824	0.00103521	0.0417792	-0.717173
20893	Bhlhe40	basic helix-loop-helix family, member e40	0.950281	2.42026	3.84559	0.001016	0.0412423	-0.726524
104175	Sbk1	SH3-binding kinase 1	-0.185217	8.02731	-3.92809	0.000572556	0.0324699	-0.736091
103266	Tmem263	transmembrane protein 263	0.237125	5.41071	3.78226	0.000834307	0.0379487	-0.74193
78619	Zfp449	zinc finger protein 449	0.350877	3.83506	3.69151	0.00105321	0.0420201	-0.749566
17690	Msi1	musashi RNA-binding protein 1	-0.184815	8.44368	-3.9376	0.000558633	0.0323683	-0.754657
20641	Snrpd1	small nuclear ribonucleoprotein D1	0.177131	7.03013	3.87824	0.000651371	0.0342314	-0.758046
30945	Rnf19a	ring finger protein 19A	0.296958	5.49981	3.78119	0.000840286	0.0379755	-0.765129
77591	Ddx10	DEAD box helicase 10	0.168643	6.13332	3.82359	0.000750068	0.0369148	-0.768629
98170	Tmem132a	transmembrane protein 132A	-0.176762	8.1575	-3.92022	0.000584351	0.0324699	-0.77232
270906	Prr11	proline rich 11	0.210113	6.18862	3.82322	0.000750774	0.0369148	-0.774509
67089	Psmc6	proteasome (prosome, macropain) 26S subunit, ATPase, 6	0.171751	7.81472	3.90432	0.00060889	0.0328283	-0.784404
13688	Eif4ebp2	eukaryotic translation initiation factor 4E binding protein 2	-0.188951	7.76315	-3.89821	0.000618601	0.0330745	-0.784848
234729	Vac14	Vac14 homolog (S. cerevisiae)	-0.18328	6.33344	-3.81934	0.000758329	0.0370255	-0.795264
67439	Xab2	XPA binding protein 2	-0.151247	6.5908	-3.83553	0.000727324	0.0367934	-0.798447
21754	Tesk1	testis specific protein kinase 1	-0.242808	5.85483	-3.78546	0.000827476	0.037761	-0.798545
108911	Rcc2	regulator of chromosome condensation 2	-0.121147	9.68932	-3.96684	0.000517847	0.0309395	-0.803343
72323	Asb6	ankyrin repeat and SOCS box-containing 6	-0.265229	5.41287	-3.75338	0.000898622	0.0393563	-0.809588
192173	Mcrip1	MAPK regulated corepressor interacting protein 1	-0.248689	6.54018	-3.8363	0.000756154	0.0370255	-0.815416
66120	Fkbp11	FK506 binding protein 11	0.44436	3.11676	3.64942	0.00117295	0.0452459	-0.826454
22241	Ulk1	unc-51 like kinase 1	-0.249837	6.96436	-3.87588	0.000738187	0.0367934	-0.827625
19290	Pura	purine rich element binding protein A	0.35712	4.30825	3.67512	0.00109833	0.0434479	-0.839128
270685	Mthfd1l	methylenetetrahydrofolate dehydrogenase (NADP+ dependent) 1-like	0.180305	6.79858	3.83262	0.000732788	0.0367934	-0.840858
433182	Eno1b	enolase 1B, retrotransposed	0.17504	10.5397	4.04118	0.000518465	0.0309395	-0.845948
67694	Ift74	intraflagellar transport 74	0.250269	5.72166	3.75689	0.000890566	0.039354	-0.86028
11534	Adk	adenosine kinase	0.174108	6.6945	3.81789	0.000761159	0.0370342	-0.861184
213773	Tbl3	transducin (beta)-like 3	-0.166609	7.11612	-3.83948	0.000719941	0.0367934	-0.86174
12020	Nkx3-2	NK3 homeobox 2	-0.939888	1.4281	-3.9127	0.000595828	0.0327139	-0.863882
59095	Fxyd6	FXYD domain-containing ion transport regulator 6	-0.257857	6.68284	-3.8448	0.000794218	0.0374768	-0.866055
67861	Akr1b10	aldo-keto reductase family 1, member B10	0.408463	3.1431	3.62699	0.00124208	0.0469205	-0.875137
66365	Ccdc90b	coiled-coil domain containing 90B	0.297195	4.89764	3.69421	0.00104596	0.0419706	-0.878593
29811	Ndrg2	N-myc downstream regulated gene 2	0.48856	3.54732	3.62629	0.00124431	0.0469205	-0.882642
232680	Cpa2	carboxypeptidase A2, pancreatic	-0.659811	2.7967	-3.6472	0.0011796	0.0453774	-0.882793
28071	Polr1f	RNA polymerase I subunit F	0.223583	5.45549	3.72442	0.000968004	0.0403499	-0.898354
68195	Rnaset2b	ribonuclease T2B	-0.410198	3.77761	-3.62451	0.00124996	0.0469205	-0.899146
79362	Bhlhe41	basic helix-loop-helix family, member e41	0.783879	1.53522	3.7421	0.00092506	0.0393817	-0.907661
66491	Polr2l	polymerase (RNA) II (DNA directed) polypeptide L	-0.378797	4.28025	-3.63392	0.00122031	0.0463055	-0.916967
18597	Pdha1	pyruvate dehydrogenase E1 alpha 1	0.16835	7.46832	3.83399	0.000730211	0.0367934	-0.921206
71436	Flrt3	fibronectin leucine rich transmembrane protein 3	0.178945	6.40679	3.77616	0.000847517	0.0379755	-0.92249
18242	Oat	ornithine aminotransferase	0.15201	6.7997	3.79638	0.000804526	0.0375733	-0.92255
22327	Vbp1	von Hippel-Lindau binding protein 1	0.197678	6.41736	3.77635	0.000847088	0.0379755	-0.924441
51789	Tnk2	tyrosine kinase, non-receptor, 2	-0.201246	6.67452	-3.78563	0.000827113	0.037761	-0.92597
83396	Glis2	GLIS family zinc finger 2	-0.205003	6.76174	-3.78837	0.000821289	0.0377253	-0.932354
11496	Adam22	a disintegrin and metallopeptidase domain 22	-0.475529	2.89862	-3.61743	0.00127275	0.0473227	-0.932944
23924	Katna1	katanin p60 (ATPase-containing) subunit A1	0.211585	5.59789	3.71844	0.000982972	0.0407306	-0.933381
14154	Fem1a	fem 1 homolog a	-0.204824	6.11523	-3.7476	0.000912077	0.0393817	-0.942794
69823	Fyttd1	forty-two-three domain containing 1	0.161937	7.18148	3.81014	0.000776526	0.0372626	-0.947283
83679	Pde4dip	phosphodiesterase 4D interacting protein (myomegalin)	0.206686	5.91201	3.73342	0.000945904	0.0400211	-0.947312
60411	Cenpk	centromere protein K	0.264134	4.61084	3.64391	0.00118958	0.0455823	-0.950168
21956	Tnnt2	troponin T2, cardiac	0.359841	6.55515	3.9381	0.000974534	0.0405012	-0.957691
11886	Asah1	N-acylsphingosine amidohydrolase 1	0.259791	5.59928	3.70579	0.00101537	0.0412423	-0.963107
14585	Gfra1	glial cell line derived neurotrophic factor family receptor alpha 1	-0.470371	3.50968	-3.5863	0.00137782	0.0497154	-0.966657
54644	Otud5	OTU domain containing 5	-0.151661	7.03136	-3.79065	0.000816491	0.0377253	-0.967092
27367	Rpl3	ribosomal protein L3	-0.198493	7.80081	-3.83184	0.000743036	0.0367934	-0.970459
22596	Xrcc5	X-ray repair complementing defective repair in Chinese hamster cells 5	0.18605	6.26022	3.74541	0.000917226	0.0393817	-0.975864
19201	Pstpip2	proline-serine-threonine phosphatase-interacting protein 2	0.815498	1.57621	3.73149	0.000950594	0.0400211	-0.9775
20638	Snrpb	small nuclear ribonucleoprotein B	-0.140425	8.78146	-3.85985	0.000683072	0.0353275	-0.985956
329506	Ctdspl2	CTD small phosphatase like 2	0.177021	6.3365	3.7416	0.000926248	0.0393817	-0.996432
15587	Hyal2	hyaluronoglucosaminidase 2	-0.176542	6.59295	-3.75325	0.000898942	0.0393563	-1.00035
71901	Fam219a	family with sequence similarity 219, member A	-0.422523	3.6415	-3.56395	0.00145843	0.0510973	-1.02109
27967	Cherp	calcium homeostasis endoplasmic reticulum protein	-0.193469	8.05419	-3.8195	0.000770406	0.0372248	-1.02719
23921	Sh2b2	SH2B adaptor protein 2	-0.296815	4.80274	-3.61698	0.00127423	0.0473227	-1.03636
100037258	Dnajc3	DnaJ heat shock protein family (Hsp40) member C3	0.217071	6.6418	3.74191	0.000925507	0.0393817	-1.0377
57764	Ntn4	netrin 4	-0.757973	1.85527	-3.73111	0.000951519	0.0400211	-1.03843
171170	Mbnl3	muscleblind like splicing factor 3	-0.375968	4.40956	-3.58508	0.0013821	0.0497415	-1.05046
117160	Ttyh2	tweety family member 2	-0.42617	3.57767	-3.54862	0.00151634	0.0522637	-1.05134
66977	Nuf2	NUF2, NDC80 kinetochore complex component	0.177517	6.47238	3.72582	0.000964541	0.0403499	-1.0577
268697	Ccnb1	cyclin B1	-0.147187	7.22119	-3.76172	0.000879564	0.0390191	-1.06476
72844	Kctd17	potassium channel tetramerisation domain containing 17	-0.193004	6.0958	-3.69584	0.00104159	0.0419156	-1.0667
78248	Armcx1	armadillo repeat containing, X-linked 1	0.253302	5.44479	3.65139	0.00116705	0.0451683	-1.07489
14234	Foxc2	forkhead box C2	-0.363454	5.32792	-3.69292	0.00127409	0.0473227	-1.07731
67959	Puf60	poly-U binding splicing factor 60	-0.134244	8.22211	-3.80014	0.000796784	0.0374768	-1.08079
93684	Selenof	selenoprotein F	0.168535	7.67554	3.77886	0.00084164	0.0379755	-1.0828
66350	Pla2g12a	phospholipase A2, group XIIA	0.308222	4.35516	3.57431	0.00142049	0.050217	-1.08916
245877	Map7d1	MAP7 domain containing 1	-0.165933	7.81451	-3.77571	0.000848492	0.0379755	-1.09701
212123	Dcaf15	DDB1 and CUL4 associated factor 15	-0.182903	6.58048	-3.71222	0.00099877	0.0411637	-1.10074
53861	Zranb2	zinc finger, RAN-binding domain containing 2	0.147605	7.62735	3.76722	0.000867224	0.0386898	-1.10431
72183	Snx6	sorting nexin 6	0.168239	7.13011	3.74092	0.000927856	0.0393817	-1.1106
66830	Nacc1	nucleus accumbens associated 1, BEN and BTB (POZ) domain containing	-0.144846	8.42485	-3.79225	0.000813135	0.037723	-1.11927
72898	Asphd2	aspartate beta-hydroxylase domain containing 2	-0.321911	4.31719	-3.53806	0.00155757	0.0529194	-1.14199
106143	Cggbp1	CGG triplet repeat binding protein 1	0.180647	7.14975	3.72463	0.000967468	0.0403499	-1.15087
13728	Mark2	MAP/microtubule affinity regulating kinase 2	-0.17116	6.91394	-3.70983	0.00100491	0.0412078	-1.15212
74091	Npl	N-acetylneuraminate pyruvate lyase	-0.535976	2.99976	-3.50124	0.00170991	0.0551437	-1.15369
140500	Acap3	ArfGAP with coiled-coil, ankyrin repeat and PH domains 3	-0.250326	5.15251	-3.58662	0.0013767	0.0497154	-1.16765
14733	Gpc1	glypican 1	-0.139044	7.94314	-3.75319	0.000899073	0.0393563	-1.16785
243328	Slc29a4	solute carrier family 29 (nucleoside transporters), member 4	-0.361374	3.88268	-3.50324	0.00170126	0.0551191	-1.16981
19345	Rab5c	RAB5C, member RAS oncogene family	-0.150609	7.08294	-3.70903	0.00100697	0.0412078	-1.17649
276829	Smtnl2	smoothelin-like 2	0.358567	5.31879	3.66224	0.00141364	0.0502049	-1.18523
230796	Wdtc1	WD and tetratricopeptide repeats 1	-0.191977	6.35194	-3.65931	0.00114367	0.0448601	-1.18987
68667	Trpm4	transient receptor potential cation channel, subfamily M, member 4	0.425584	3.46443	3.48746	0.00177056	0.0564477	-1.19049
68626	Elac2	elaC ribonuclease Z 2	-0.18899	6.43854	-3.66782	0.00111905	0.0441425	-1.1949
242620	Dmrta2	doublesex and mab-3 related transcription factor like family A2	0.42932	4.07301	3.53303	0.00169351	0.0550891	-1.20033
67655	Ctdp1	CTD phosphatase subunit 1	-0.207975	6.32878	-3.65612	0.00115303	0.0449748	-1.20274
52915	Zmiz2	zinc finger, MIZ-type containing 2	-0.173282	7.31768	-3.70815	0.00100924	0.0412078	-1.20642
20472	Six2	sine oculis-related homeobox 2	-0.344141	4.49023	-3.52775	0.00159884	0.0534978	-1.2095
240725	Sulf1	sulfatase 1	0.184247	6.96126	3.69177	0.0010525	0.0420201	-1.21337
216810	Tom1l2	target of myb1-like 2 (chicken)	-0.21035	4.96438	-3.54779	0.00151955	0.0522637	-1.22522
110147	Ehmt2	euchromatic histone lysine N-methyltransferase 2	-0.134829	8.30108	-3.74436	0.000919694	0.0393817	-1.22634
14827	Pdia3	protein disulfide isomerase associated 3	0.167789	9.53792	3.80957	0.000820361	0.0377253	-1.22677
17308	Mgat1	mannoside acetylglucosaminyltransferase 1	-0.183124	5.74132	-3.60389	0.00131747	0.0482863	-1.22809
12448	Ccne2	cyclin E2	0.227236	5.01033	3.55777	0.00148153	0.0515911	-1.22965
60406	Sap30	sin3 associated polypeptide	0.229432	5.95942	3.6233	0.00125382	0.0469393	-1.23129
68083	Pak1ip1	PAK1 interacting protein 1	0.173293	6.04615	3.62546	0.00124694	0.0469205	-1.2329
76380	Cep112	centrosomal protein 112	0.35615	3.08412	3.45942	0.00190057	0.0583111	-1.2422
76757	Trdn	triadin	0.950069	1.05242	3.712	0.00099932	0.0411637	-1.24363
19216	Ptger1	prostaglandin E receptor 1 (subtype EP1)	-0.362384	4.11642	-3.48348	0.0017885	0.0565036	-1.24628
12450	Ccng1	cyclin G1	0.221948	5.78821	3.60077	0.00132797	0.0484171	-1.25215
13383	Dlg1	discs large MAGUK scaffold protein 1	0.148549	7.08808	3.6759	0.00109614	0.0434479	-1.26164
66935	Cir1	corepressor interacting with RBPJ, 1	0.312389	3.88951	3.46726	0.00186332	0.0576928	-1.26492
53761	Prrc2a	proline-rich coiled-coil 2A	-0.161304	10.1985	-3.82342	0.000812793	0.037723	-1.26829
11951	Atp5mc1	ATP synthase membrane subunit c locus 1	-0.263156	4.78389	-3.51415	0.0016549	0.0542796	-1.27221
268564	Zbtb1	zinc finger and BTB domain containing 1	0.273898	4.77141	3.51854	0.00163658	0.0541545	-1.2723
433938	Mn1	meningioma 1	-0.198528	6.20924	-3.61268	0.00128827	0.0475912	-1.29213
52023	Pibf1	progesterone immunomodulatory binding factor 1	0.287419	4.32723	3.47618	0.00182179	0.0570204	-1.304
216148	Shc2	SHC (Src homology 2 domain containing) transforming protein 2	-0.243257	5.80613	-3.57552	0.00141614	0.0502049	-1.30942
654824	Ankrd37	ankyrin repeat domain 37	0.618599	2.3776	3.44257	0.00198309	0.0590444	-1.3144
72543	Mvb12b	multivesicular body subunit 12B	-0.15347	6.44168	-3.61401	0.00128388	0.0475548	-1.31583
76884	Cyfip2	cytoplasmic FMR1 interacting protein 2	-0.229329	5.37711	-3.52658	0.00160359	0.0534978	-1.33723
70233	Cd2bp2	CD2 cytoplasmic tail binding protein 2	-0.155354	7.22954	-3.65117	0.0011677	0.0451683	-1.33796
230162	Zfp189	zinc finger protein 189	0.314038	3.50319	3.4197	0.00210071	0.0607334	-1.34022
67490	Ufl1	UFM1 specific ligase 1	0.204807	5.28407	3.52523	0.00160907	0.0534978	-1.34664
18627	Per2	period circadian clock 2	0.519538	2.99471	3.40477	0.00218108	0.0618438	-1.36017
21991	Tpi1	triosephosphate isomerase 1	0.323567	9.46476	3.98154	0.00114079	0.0448601	-1.36075
108138	Xrcc4	X-ray repair complementing defective repair in Chinese hamster cells 4	0.467204	2.49482	3.41097	0.00214732	0.0614627	-1.36859
11899	Astn1	astrotactin 1	-0.387206	3.73513	-3.41196	0.00214202	0.0614627	-1.37258
70186	Fam162a	family with sequence similarity 162, member A	0.342156	6.26633	3.71439	0.0015307	0.0523891	-1.37262
235036	Ppan	peter pan homolog	-0.21385	6.6794	-3.60715	0.00130654	0.048012	-1.37447
212168	Zswim4	zinc finger SWIM-type containing 4	-0.190276	6.44945	-3.58823	0.00137105	0.0497154	-1.37625
77065	Ints7	integrator complex subunit 7	-0.136293	7.3663	-3.64222	0.00119472	0.0455823	-1.37765
12389	Cav1	caveolin 1, caveolae protein	0.572768	2.3841	3.41399	0.00213107	0.0613573	-1.38153
69668	Ccdc115	coiled-coil domain containing 115	0.294089	5.2294	3.5123	0.00168621	0.0550144	-1.38587
66140	Ska2	spindle and kinetochore associated complex subunit 2	0.207168	6.31501	3.57839	0.00140584	0.0502049	-1.38732
21788	Tfpi	tissue factor pathway inhibitor	0.285531	4.36456	3.44325	0.00197971	0.0590444	-1.39192
67006	Cisd2	CDGSH iron sulfur domain 2	0.157561	6.1689	3.57014	0.00143565	0.0506249	-1.39442
114641	Rpl31	ribosomal protein L31	-0.293734	5.05401	-3.48432	0.00178471	0.0565036	-1.39781
170772	Glcci1	glucocorticoid induced transcript 1	-0.211857	5.32777	-3.50003	0.00171513	0.0551846	-1.39992
330474	Zc3h4	zinc finger CCCH-type containing 4	-0.1859	7.76632	-3.65118	0.00116767	0.0451683	-1.4013
76614	Immt	inner membrane protein, mitochondrial	0.125352	7.86683	3.65619	0.00115282	0.0449748	-1.4067
271305	Phf21b	PHD finger protein 21B	-0.418981	5.30449	-3.59249	0.00192983	0.0587106	-1.41078
245631	Pwwp3b	PWWP domain containing 3B	0.234357	5.56311	3.51391	0.00165591	0.0542796	-1.41794
13713	Elk3	ELK3, member of ETS oncogene family	-0.194806	5.74194	-3.52394	0.00161436	0.0535461	-1.41807
100952	Emilin1	elastin microfibril interfacer 1	-0.203536	7.07808	-3.61104	0.00129367	0.0476642	-1.4186
52132	Ccdc97	coiled-coil domain containing 97	-0.180608	6.0678	-3.54817	0.00151806	0.0522637	-1.41879
12176	Bnip3	BCL2/adenovirus E1B interacting protein 3	0.887185	5.69731	3.78132	0.00195725	0.0590444	-1.42165
68981	Snrpa1	small nuclear ribonucleoprotein polypeptide A'	0.154182	6.91203	3.6018	0.00132449	0.0484167	-1.42546
110954	Rpl10	ribosomal protein L10	-0.412352	5.7694	-3.66358	0.00183687	0.057035	-1.42866
66495	Ndufb3	NADH:ubiquinone oxidoreductase subunit B3	0.293537	5.05156	3.47376	0.00183296	0.057035	-1.43106
12955	Cryab	crystallin, alpha B	0.296849	4.14884	3.41047	0.00215005	0.0614627	-1.43271
211949	Spsb4	splA/ryanodine receptor domain and SOCS box containing 4	-0.202028	6.68435	-3.58098	0.0013966	0.0501339	-1.43328
64833	Acot10	acyl-CoA thioesterase 10	-0.685367	1.28546	-3.57609	0.0014141	0.0502049	-1.44222
242747	Zfp933	zinc finger protein 933	0.406153	3.46238	3.36767	0.00239398	0.064786	-1.45244
67804	Snx2	sorting nexin 2	0.168708	6.02785	3.53429	0.00157252	0.0531687	-1.45487
80879	Slc16a3	solute carrier family 16 (monocarboxylic acid transporters), member 3	0.442684	7.76367	3.88325	0.001505	0.0521485	-1.45518
270893	Tmem132e	transmembrane protein 132E	-0.59565	3.6065	-3.42118	0.00251258	0.0664502	-1.45825
20619	Snap23	synaptosomal-associated protein 23	0.153361	6.58695	3.56412	0.00145781	0.0510973	-1.46918
18263	Odc1	ornithine decarboxylase, structural 1	0.133825	9.05396	3.67907	0.00108728	0.0432558	-1.47032
382056	Crtc1	CREB regulated transcription coactivator 1	-0.19698	5.46943	-3.47756	0.00181545	0.0569684	-1.47805
109042	Cavin3	caveolae associated 3	-0.347126	3.68469	-3.3636	0.00241853	0.0648075	-1.47876
68219	Nudt21	nudix hydrolase 21	-0.223863	5.00905	-3.44342	0.00197883	0.0590444	-1.48612
109129	Mmadhc	methylmalonic aciduria (cobalamin deficiency) cblD type, with homocystinuria	0.166802	6.39466	3.54372	0.00153535	0.0524195	-1.48826
84004	Mcam	melanoma cell adhesion molecule	-0.287928	4.97436	-3.4357	0.00201771	0.0598201	-1.49264
68861	Dipk2a	divergent protein kinase domain 2A	0.24085	5.99096	3.51697	0.00164314	0.054243	-1.49299
12332	Capg	capping actin protein, gelsolin like	0.488977	2.52637	3.35077	0.0024975	0.0663024	-1.49529
80986	Ckap2	cytoskeleton associated protein 2	0.192134	6.14058	3.52524	0.00160903	0.0534978	-1.49918
71514	Sfpq	splicing factor proline/glutamine rich (polypyrimidine tract binding protein associated)	-0.153246	10.2016	-3.72224	0.00102205	0.0413679	-1.50129
21985	Tpd52	tumor protein D52	0.240801	4.97965	3.43168	0.00203827	0.0600874	-1.50582
69178	Snx5	sorting nexin 5	0.149847	8.54313	3.64022	0.00120085	0.0456911	-1.51352
228140	Tnks1bp1	tankyrase 1 binding protein 1	0.183675	6.2816	3.5265	0.0016039	0.0534978	-1.51366
381823	Apold1	apolipoprotein L domain containing 1	0.709536	1.87195	3.3805	0.00231814	0.0637722	-1.51456
195531	Zfp982	zinc finger protein 982	0.396821	3.42289	3.34036	0.00256341	0.0671585	-1.51751
78825	Desi2	desumoylating isopeptidase 2	0.18485	6.13469	3.51403	0.00165541	0.0542796	-1.5221
435965	Lrp3	low density lipoprotein receptor-related protein 3	-0.178655	6.67309	-3.54559	0.00152807	0.0523891	-1.52214
243963	Zfp473	zinc finger protein 473	0.426674	2.89627	3.32672	0.00265234	0.0687148	-1.52587
12608	Cebpb	CCAAT/enhancer binding protein beta	0.651367	2.41121	3.34196	0.0025532	0.0671331	-1.52701
216551	Lgalsl	galectin like	0.202305	5.26886	3.44377	0.00197711	0.0590444	-1.53941
243914	Lgi4	leucine-rich repeat LGI family, member 4	-0.500626	2.67617	-3.32061	0.00269312	0.0695132	-1.55563
67052	Ndc80	NDC80 kinetochore complex component	0.200042	5.84822	3.47543	0.00182527	0.0570204	-1.56421
320162	Cep95	centrosomal protein 95	0.329507	4.36923	3.36292	0.00242263	0.0648075	-1.56568
228491	Zfp770	zinc finger protein 770	0.264035	4.88826	3.40291	0.00219132	0.0619424	-1.57565
27419	Naglu	alpha-N-acetylglucosaminidase (Sanfilippo disease IIIB)	0.362014	3.19554	3.29737	0.0028539	0.0711639	-1.59419
77963	Hook1	hook microtubule tethering protein 1	0.271262	4.99018	3.39611	0.00222907	0.0624285	-1.59462
14208	Ppm1g	protein phosphatase 1G (formerly 2C), magnesium-dependent, gamma isoform	-0.129626	8.40445	-3.59952	0.0013322	0.048445	-1.595
217218	Atxn7l3	ataxin 7-like 3	-0.175524	7.5263	-3.56044	0.00147148	0.0513694	-1.59576
66932	Rexo1	REX1, RNA exonuclease 1	-0.162755	7.07069	-3.53445	0.00157186	0.0531687	-1.60227
22693	Zfp30	zinc finger protein 30	0.373551	3.30475	3.29476	0.00287247	0.071325	-1.60345
12861	Cox6a1	cytochrome c oxidase subunit 6A1	-0.186966	7.03948	-3.53259	0.00157933	0.0532699	-1.60364
17973	Nck1	non-catalytic region of tyrosine kinase adaptor protein 1	0.255983	5.18867	3.40923	0.00215674	0.0614627	-1.60492
320557	Fam169a	family with sequence similarity 169, member A	0.269082	5.50814	3.43586	0.00204129	0.0600874	-1.61084
22059	Trp53	transformation related protein 53	-0.152366	7.9563	-3.56352	0.00146003	0.0510973	-1.63741
23827	Bpnt1	3'(2'), 5'-bisphosphate nucleotidase 1	0.210291	5.23392	3.4004	0.00220518	0.0622083	-1.63756
52040	Ppp1r10	protein phosphatase 1, regulatory subunit 10	-0.24083	7.0461	-3.56102	0.00172083	0.0552407	-1.63778
12870	Cp	ceruloplasmin	0.425742	3.5848	3.28543	0.00294006	0.0720504	-1.64496
13481	Dpm2	dolichyl-phosphate mannosyltransferase subunit 2, regulatory	-0.218955	4.87986	-3.36496	0.00241028	0.0648075	-1.64605
26562	Ncdn	neurochondrin	-0.220204	6.04283	-3.44691	0.00196153	0.0590444	-1.65435
69195	Tmem121	transmembrane protein 121	-0.347174	3.6618	-3.27868	0.00298987	0.0727857	-1.66214
59090	Midn	midnolin	-0.182528	8.8489	-3.61484	0.00141655	0.0502049	-1.66749
70417	Megf10	multiple EGF-like-domains 10	-0.34818	4.01073	-3.28705	0.00292819	0.0720504	-1.67255
104001	Rtn1	reticulon 1	-0.391776	4.40129	-3.33401	0.00278687	0.0703989	-1.67383
234915	Cep126	centrosomal protein 126	0.296757	3.58749	3.27355	0.00302824	0.07302	-1.67599
68636	Fahd1	fumarylacetoacetate hydrolase domain containing 1	0.296766	3.39787	3.26536	0.00309055	0.0735185	-1.67608
21685	Tef	thyrotroph embryonic factor	0.312178	4.83072	3.3501	0.00250549	0.0663885	-1.6779
105559	Mbnl2	muscleblind like splicing factor 2	0.284784	5.33289	3.3894	0.00230587	0.0637722	-1.67908
60364	Donson	downstream neighbor of SON	0.196119	5.48787	3.39608	0.00222923	0.0624285	-1.68303
636931	Trim71	tripartite motif-containing 71	-0.20685	6.81981	-3.48633	0.00177751	0.0565036	-1.68795
11600	Angpt1	angiopoietin 1	0.312276	4.57752	3.32473	0.00266552	0.0689284	-1.68957
19732	Rgl2	ral guanine nucleotide dissociation stimulator-like 2	-0.199738	6.26485	-3.44611	0.00196549	0.0590444	-1.69624
233870	Tufm	Tu translation elongation factor, mitochondrial	-0.243261	5.48391	-3.38493	0.00229256	0.0636447	-1.70358
72265	Tram1	translocating chain-associating membrane protein 1	0.167289	6.48964	3.45692	0.0019126	0.058441	-1.7147
18673	Phb1	prohibitin 1	-0.208992	5.65445	-3.3975	0.0022213	0.0624285	-1.71625
94221	Gopc	golgi associated PDZ and coiled-coil motif containing	0.176244	5.78112	3.40818	0.00216244	0.0614995	-1.71638
18578	Pde4b	phosphodiesterase 4B, cAMP specific	0.37088	3.27107	3.2437	0.00326136	0.0753062	-1.71663
210274	Shank2	SH3 and multiple ankyrin repeat domains 2	-0.446664	3.14791	-3.23723	0.00331413	0.0758663	-1.71753
27412	Peg12	paternally expressed 12	-0.190925	6.39216	-3.44728	0.00195968	0.0590444	-1.72071
75540	Fpgt	fucose-1-phosphate guanylyltransferase	0.376748	3.72572	3.25701	0.00315535	0.0740939	-1.72186
101543	Wtip	WT1 interacting protein	0.187432	6.11315	3.42921	0.00205098	0.0600874	-1.72326
20405	Sh3gl1	SH3-domain GRB2-like 1	-0.143227	6.99554	-3.48094	0.00180003	0.0567395	-1.72428
12453	Ccni	cyclin I	0.145678	8.1717	3.53814	0.00155723	0.0529194	-1.72513
76917	Flywch2	FLYWCH family member 2	0.494193	2.27331	3.24488	0.00325177	0.0753062	-1.72694
12235	Bub1	BUB1, mitotic checkpoint serine/threonine kinase	0.150276	7.53957	3.51027	0.00167127	0.0546548	-1.72753
71729	Rgs12	regulator of G-protein signaling 12	-0.179593	6.64662	-3.45544	0.00191973	0.0585309	-1.73022
19672	Rcn1	reticulocalbin 1	0.139311	7.46761	3.50438	0.00169639	0.0550891	-1.73216
21952	Tnni1	troponin I, skeletal, slow 1	0.313523	6.1628	3.50986	0.00225256	0.0627838	-1.73538
216565	Ehbp1	EH domain binding protein 1	0.200762	5.19713	3.35114	0.00249521	0.0663024	-1.74271
214469	Fam168b	family with sequence similarity 168, member B	-0.131885	8.87307	-3.55649	0.00148634	0.05163	-1.74408
433766	Trim63	tripartite motif-containing 63	0.686744	1.71297	3.29432	0.00287568	0.071325	-1.74692
19099	Mapk8ip1	mitogen-activated protein kinase 8 interacting protein 1	-0.146172	6.86795	-3.4596	0.00189969	0.0583111	-1.75431
13138	Dag1	dystroglycan 1	0.161156	8.33255	3.53145	0.0015839	0.0532953	-1.75638
14765	Gpr50	G-protein-coupled receptor 50	-0.645433	3.60365	-3.31056	0.00362696	0.0795085	-1.75764
17750	Mt2	metallothionein 2	0.765885	4.49599	3.46121	0.00347805	0.0779574	-1.75974
230673	Ipo13	importin 13	-0.196032	6.52008	-3.4363	0.00201466	0.0598201	-1.76355
20665	Sox10	SRY (sex determining region Y)-box 10	-0.423494	4.92188	-3.38658	0.00298895	0.0727857	-1.7675
20068	Rps17	ribosomal protein S17	0.26465	6.92272	3.54365	0.00202994	0.0600552	-1.76786
66580	Esf1	ESF1 nucleolar pre-rRNA processing protein homolog	0.166074	6.40533	3.42818	0.0020563	0.0600874	-1.76887
60344	Fign	fidgetin	-0.24484	5.1645	-3.32962	0.00263321	0.0684732	-1.7692
66631	Mfsd14b	major facilitator superfamily domain containing 14B	0.160119	5.74264	3.38193	0.00230985	0.0637722	-1.77044
67412	Mtcl3	MTCL family member 3	-0.35379	4.16638	-3.25054	0.00320643	0.0747488	-1.77188
18551	Pcsk4	proprotein convertase subtilisin/kexin type 4	0.571792	1.67061	3.26322	0.003107	0.0735185	-1.77422
12160	Bmp5	bone morphogenetic protein 5	0.267051	4.43515	3.27079	0.00304914	0.0730328	-1.78425
21384	Tbx15	T-box 15	-0.868257	1.56981	-3.33912	0.00257139	0.0671629	-1.78774
72535	Aldh1b1	aldehyde dehydrogenase 1 family, member B1	0.570538	2.40864	3.21263	0.0035223	0.0781961	-1.78999
11768	Ap1m2	adaptor protein complex AP-1, mu 2 subunit	0.414372	3.49478	3.21574	0.00349527	0.0781485	-1.79078
380768	Ccdc177	coiled-coil domain containing 177	-0.374934	3.34661	-3.20553	0.00358465	0.0789529	-1.80109
243842	Bicra	BRD4 interacting chromatin remodeling complex associated protein	-0.240705	5.86992	-3.3707	0.00237585	0.0644203	-1.80123
192169	Ufsp2	UFM1-specific peptidase 2	0.248673	5.05094	3.31241	0.00274884	0.0699324	-1.80341
630579	Zfp808	zinc finger protein 808	0.34305	3.42376	3.20109	0.00362421	0.0795085	-1.81068
20280	Scp2	sterol carrier protein 2, liver	0.214987	5.16924	3.31834	0.00270841	0.0696504	-1.81403
212307	Mapre2	microtubule-associated protein, RP/EB family, member 2	-0.134733	6.84457	-3.42775	0.00205856	0.0600874	-1.83083
67847	Sncaip	synuclein, alpha interacting protein (synphilin)	-0.385348	4.37036	-3.25844	0.00334011	0.076336	-1.8342
15114	Hap1	huntingtin-associated protein 1	-0.433305	4.2478	-3.26105	0.0035066	0.0781502	-1.84028
21380	Tbx1	T-box 1	-0.32015	4.40178	-3.25163	0.00319777	0.0746716	-1.8418
56354	Dnajc7	DnaJ heat shock protein family (Hsp40) member C7	0.133987	7.53332	3.46115	0.00189229	0.0583111	-1.84325
269261	Rpl12	ribosomal protein L12	-0.357325	5.7038	-3.42711	0.00281087	0.0705954	-1.84521
242667	Dlgap3	DLG associated protein 3	-0.481232	2.46501	-3.18548	0.00376668	0.0813458	-1.84727
14105	Srsf10	serine and arginine-rich splicing factor 10	0.161134	8.2279	3.49033	0.00175777	0.0561682	-1.84815
19649	Robo3	roundabout guidance receptor 3	-1.68032	0.599067	-3.70424	0.00119308	0.0455823	-1.85082
68479	Phf5a	PHD finger protein 5A	-0.130463	6.97922	-3.42725	0.00206115	0.0600874	-1.85326
80289	Lysmd3	LysM, putative peptidoglycan-binding, domain containing 3	0.276715	4.69868	3.26385	0.00310217	0.0735185	-1.85466
18096	Nkx6-1	NK6 homeobox 1	-0.609088	4.55858	-3.3738	0.00376903	0.0813458	-1.86322
56226	Espn	espin	0.563271	3.38613	3.21166	0.00400822	0.0833156	-1.86493
16341	Eif3e	eukaryotic translation initiation factor 3, subunit E	0.137767	7.78006	3.46173	0.00188953	0.0583111	-1.87104
18127	Nos3	nitric oxide synthase 3, endothelial cell	-0.355411	4.28871	-3.22154	0.00345501	0.0776947	-1.876
17216	Mcm2	minichromosome maintenance complex component 2	-0.112669	8.8786	-3.50216	0.00170592	0.0551424	-1.87835
18503	Pax1	paired box 1	-0.922586	4.39191	-3.39366	0.00414003	0.0847675	-1.88164
333654	Ppp1r13l	protein phosphatase 1, regulatory subunit 13 like	0.307237	4.53705	3.23754	0.00331154	0.0758663	-1.89299
27376	Slc25a10	solute carrier family 25 (mitochondrial carrier, dicarboxylate transporter), member 10	-0.21356	5.58806	-3.31136	0.00275603	0.0699731	-1.89475
238455	Macc1	metastasis associated in colon cancer 1	0.784161	1.12521	3.31467	0.00273337	0.0699324	-1.90013
102247	Gpat4	glycerol-3-phosphate acyltransferase 4	-0.117071	7.29275	-3.42083	0.0020947	0.0606855	-1.90862
68810	Nexn	nexilin	0.421519	4.7557	3.32598	0.00349777	0.0781485	-1.9141
26382	Fgd2	FYVE, RhoGEF and PH domain containing 2	0.49747	1.92646	3.16747	0.00393762	0.0830441	-1.91456
242662	Rims3	regulating synaptic membrane exocytosis 3	-0.338735	3.70843	-3.16109	0.00399996	0.0833156	-1.91497
14797	Tle5	TLE family member 5, transcriptional modulator	-0.162449	6.42789	-3.36435	0.00241396	0.0648075	-1.91522
67451	Pkp2	plakophilin 2	0.259638	4.75862	3.2433	0.00326453	0.0753062	-1.91629
209966	Pgbd5	piggyBac transposable element derived 5	-0.452152	2.54971	-3.14377	0.00417411	0.085091	-1.91634
21987	Tpd52l1	tumor protein D52-like 1	0.315475	3.57662	3.15953	0.00401542	0.0833156	-1.92247
22401	Zmat3	zinc finger matrin type 3	-0.203473	5.65869	-3.30386	0.00280806	0.0705954	-1.9249
14415	Gad1	glutamate decarboxylase 1	1.14054	0.49271	3.42985	0.0020477	0.0600874	-1.92592
58521	Eid1	EP300 interacting inhibitor of differentiation 1	0.168616	7.49304	3.42574	0.00206897	0.0601897	-1.92759
26403	Map3k11	mitogen-activated protein kinase kinase kinase 11	-0.199082	6.64309	-3.37227	0.00236655	0.0642928	-1.93147
55949	Eef1b2	eukaryotic translation elongation factor 1 beta 2	0.138265	9.27105	3.49423	0.00174052	0.0557446	-1.94232
73373	Phospho2	phosphatase, orphan 2	0.262312	4.19497	3.18244	0.00379501	0.0816541	-1.94695
100040563	Dynlt1c	dynein light chain Tctex-type 1C	-0.297876	3.7621	-3.15277	0.00408275	0.0839655	-1.94883
59091	Jph2	junctophilin 2	0.275319	4.74803	3.22991	0.00337478	0.0765023	-1.94978
171166	Mcoln3	mucolipin 3	0.37193	3.48743	3.13337	0.00428212	0.086786	-1.96595
19883	Rora	RAR-related orphan receptor alpha	0.463327	2.04279	3.13176	0.00429908	0.0869106	-1.97047
13612	Edil3	EGF-like repeats and discoidin I-like domains 3	0.527123	3.10298	3.12408	0.00452218	0.0882904	-1.97293
80981	Arl4d	ADP-ribosylation factor-like 4D	0.393674	3.26711	3.12045	0.00441998	0.0872215	-1.97468
217866	Cdc42bpb	CDC42 binding protein kinase beta	-0.133861	7.79133	-3.41648	0.00211776	0.0610999	-1.97473
19946	Rpl30	ribosomal protein L30	-0.229365	5.45422	-3.27086	0.0030486	0.0730328	-1.97872
56264	Cpxm1	carboxypeptidase X, M14 family member 1	0.189759	5.38285	3.26059	0.00312739	0.0737685	-1.98343
207521	Dtx4	deltex 4, E3 ubiquitin ligase	-0.20799	7.33272	-3.41102	0.00234449	0.0640676	-1.99098
21770	Ppp2r5d	protein phosphatase 2, regulatory subunit B', delta	-0.138617	7.79448	-3.40946	0.00215551	0.0614627	-1.99224
100608	Noc4l	NOC4 like	-0.161297	6.44351	-3.33151	0.00262078	0.0682771	-1.99321
18208	Ntn1	netrin 1	-0.400981	7.02835	-3.54365	0.0028523	0.0711639	-1.99596
243923	Rgs9bp	regulator of G-protein signalling 9 binding protein	0.423523	3.04924	3.10423	0.00459919	0.0890751	-1.99635
20255	Scg3	secretogranin III	-0.594007	2.59912	-3.1051	0.00458945	0.0890098	-1.99848
22359	Vldlr	very low density lipoprotein receptor	0.439355	3.91502	3.16768	0.00431944	0.087037	-2.00315
15361	Hmga1	high mobility group AT-hook 1	-0.141973	9.77638	-3.48427	0.00178491	0.0565036	-2.01021
67636	Etfrf1	electron transfer flavoprotein regulatory factor 1	0.305848	3.72589	3.12378	0.00438412	0.0870837	-2.01095
407831	Tmem204	transmembrane protein 204	0.600068	1.5657	3.14505	0.00416096	0.0849468	-2.02933
109624	Cald1	caldesmon 1	0.146517	7.97052	3.40435	0.0021834	0.0618438	-2.03158
227723	Prrc2b	proline-rich coiled-coil 2B	-0.15473	9.06477	-3.44533	0.00197515	0.0590444	-2.03365
224014	Fgd4	FYVE, RhoGEF and PH domain containing 4	-0.314312	3.96278	-3.12287	0.00439384	0.0871529	-2.03578
18648	Pgam1	phosphoglycerate mutase 1	0.171447	8.6653	3.45031	0.00207814	0.0603308	-2.03656
70835	Prss22	serine protease 22	0.942617	0.486468	3.39546	0.0022327	0.0624285	-2.03679
66880	Rsrc1	arginine/serine-rich coiled-coil 1	0.181927	6.00974	3.28815	0.00292019	0.072045	-2.04069
216156	Wdr18	WD repeat domain 18	-0.126994	7.21957	-3.36087	0.0024351	0.0650167	-2.04301
13665	Eif2s1	eukaryotic translation initiation factor 2, subunit 1 alpha	0.132258	7.56479	3.37785	0.00233363	0.0638957	-2.05025
14084	Faf1	Fas-associated factor 1	0.143811	6.5845	3.31746	0.00271442	0.0696767	-2.05792
621080	AI429214	expressed sequence AI429214	0.638485	1.12494	3.16693	0.00394287	0.0830441	-2.05951
71472	Usp19	ubiquitin specific peptidase 19	-0.148061	7.76594	-3.37986	0.00232186	0.0637722	-2.06134
12466	Cct6a	chaperonin containing TCP1 subunit 6A	0.107197	9.62054	3.45867	0.00190417	0.0583111	-2.06315
20449	St8sia1	ST8 alpha-N-acetyl-neuraminide alpha-2,8-sialyltransferase 1	-0.363076	4.12797	-3.11947	0.00443061	0.0872309	-2.06426
14402	Gabrb3	GABRB3, gamma-aminobutyric acid type A receptor subunit beta 3	-0.468527	2.42222	-3.07621	0.00492528	0.0914016	-2.06554
211255	Kbtbd7	kelch repeat and BTB (POZ) domain containing 7	0.264969	4.74003	3.17466	0.00386854	0.0822036	-2.06588
19047	Ppp1cc	protein phosphatase 1 catalytic subunit gamma	-0.13237	7.69689	-3.37306	0.00236181	0.0642891	-2.0719
67902	Sumf2	sulfatase modifying factor 2	0.248101	4.80258	3.1754	0.0038615	0.0822036	-2.072
654795	Sdr39u1	short chain dehydrogenase/reductase family 39U, member 1	-0.502028	2.28865	-3.07593	0.00492864	0.0914016	-2.07242
15429	Hoxd1	homeobox D1	0.531322	2.79597	3.06146	0.00510569	0.0927124	-2.07347
56698	Phax	phosphorylated adaptor for RNA export	0.17097	6.11714	3.27844	0.00299165	0.0727857	-2.07442
353502	Hcfc1r1	host cell factor C1 regulator 1 (XPO1-dependent)	0.335148	3.89881	3.10658	0.00457281	0.0888106	-2.07808
20359	Sema6b	sema domain, transmembrane domain (TM), and cytoplasmic domain, (semaphorin) 6B	0.401605	3.10829	3.06311	0.00508514	0.0925726	-2.08256
21929	Tnfaip3	tumor necrosis factor, alpha-induced protein 3	0.729372	1.78428	3.08505	0.00488031	0.0914016	-2.08752
55948	Sfn	stratifin	0.604595	3.46595	3.13718	0.00529789	0.0940341	-2.09076
100041677	Zfp984	zinc finger protein 984	0.311618	4.2153	3.12031	0.00442154	0.0872215	-2.09112
11984	Atp6v0c	ATPase, H+ transporting, lysosomal V0 subunit C	-0.159568	6.32551	-3.28529	0.00294104	0.0720504	-2.09307
14171	Fgf17	fibroblast growth factor 17	0.567059	3.52242	3.12171	0.005246	0.0938909	-2.09344
51799	Rundc3a	RUN domain containing 3A	-0.431873	2.90709	-3.04824	0.00527269	0.0939704	-2.09895
20610	Sumo3	small ubiquitin-like modifier 3	-0.129413	7.95716	-3.37308	0.00236171	0.0642891	-2.09916
75613	Med25	mediator complex subunit 25	-0.147313	7.82401	-3.36637	0.00240182	0.0648075	-2.10214
107371	Exoc6	exocyst complex component 6	0.336327	4.11462	3.10955	0.00453971	0.0882904	-2.1045
242705	E2f2	E2F transcription factor 2	-0.250139	4.96206	-3.16172	0.00399378	0.0833156	-2.10923
71461	Ptk7	PTK7 protein tyrosine kinase 7	0.138686	8.19756	3.3794	0.00232455	0.0637722	-2.1102
68691	Kansl1l	KAT8 regulatory NSL complex subunit 1-like	0.351802	3.51701	3.06695	0.00503775	0.0920637	-2.11136
12982	Csf2ra	colony stimulating factor 2 receptor, alpha, low-affinity (granulocyte-macrophage)	-0.510089	2.8635	-3.0413	0.00536243	0.0942971	-2.11304
78697	Pus7	pseudouridylate synthase 7	0.156019	6.47297	3.28946	0.0029107	0.0719381	-2.11433
109095	Rbm15b	RNA binding motif protein 15B	-0.122652	7.9426	-3.36495	0.00241037	0.0648075	-2.11537
15547	Trmt2a	TRM2 tRNA methyltransferase 2A	-0.159335	6.33346	-3.27428	0.00302276	0.07302	-2.1155
50817	Capn15	calpain 15	-0.205297	6.19632	-3.26268	0.00311123	0.0735185	-2.11585
20602	Ncor2	nuclear receptor co-repressor 2	-0.182327	7.81085	-3.36821	0.00248694	0.066274	-2.11603
21648	Dynlt1b	dynein light chain Tctex-type 1B	-0.291006	4.399	-3.11905	0.00443526	0.0872309	-2.11623
78784	Celf3	CUGBP, Elav-like family member 3	-0.459179	3.91942	-3.10999	0.00502666	0.0920637	-2.11686
238328	Vash1	vasohibin 1	-0.206149	7.00806	-3.3327	0.00276923	0.0701807	-2.1189
269423	Abhd18	abhydrolase domain containing 18	0.459853	2.62632	3.03645	0.00542613	0.0943592	-2.12256
224008	Spidr	scaffolding protein involved in DNA repair	0.228284	5.25652	3.1904	0.00372114	0.0809378	-2.12591
16158	Il11ra2	interleukin 11 receptor subunit alpha 2	-0.92027	0.859362	-3.26803	0.00307011	0.0732837	-2.13169
16880	Lifr	LIF receptor alpha	-0.280723	5.01162	-3.15844	0.00402619	0.083415	-2.13493
226977	Actr1b	ARP1 actin-related protein 1B, centractin beta	-0.115509	7.7538	-3.34637	0.00252513	0.0666558	-2.14118
22192	Ube2m	ubiquitin-conjugating enzyme E2M	-0.140355	7.6807	-3.34255	0.00254941	0.0671331	-2.14398
72349	Dusp3	dual specificity phosphatase 3 (vaccinia virus phosphatase VH1-related)	0.244623	4.73518	3.13745	0.0042394	0.0861704	-2.14622
66809	Krt20	keratin 20	0.757162	1.04732	3.16703	0.00394193	0.0830441	-2.14736
214137	Arhgap29	Rho GTPase activating protein 29	0.287115	6.99335	3.41112	0.00311153	0.0735185	-2.14862
68145	Etaa1	Ewing tumor-associated antigen 1	0.173057	5.81755	3.22389	0.00342546	0.0773688	-2.14986
56717	Mtor	mechanistic target of rapamycin kinase	-0.169215	6.8606	-3.29446	0.00287466	0.071325	-2.14987
67532	Mfap1a	microfibrillar-associated protein 1A	0.156785	6.12149	3.24666	0.00323748	0.0753062	-2.15063
103199	Fig4	FIG4 phosphoinositide 5-phosphatase	-0.195711	4.86338	-3.13842	0.00422937	0.0860916	-2.15554
110075	Bmp3	bone morphogenetic protein 3	-0.736172	1.29245	-3.13594	0.00425513	0.0863643	-2.15693
72121	Dennd2d	DENN domain containing 2D	1.03949	0.15192	3.39499	0.00223534	0.0624285	-2.15922
16973	Lrp5	low density lipoprotein receptor-related protein 5	-0.180712	6.82098	-3.28583	0.00293715	0.0720504	-2.16046
72129	Pex13	peroxisomal biogenesis factor 13	0.168127	5.4568	3.1886	0.00373775	0.0811725	-2.16488
106073	Mfsd5	major facilitator superfamily domain containing 5	-0.169883	5.49328	-3.18691	0.00375334	0.0813158	-2.17271
71449	Mettl13	methyltransferase 13, eEF1A lysine and N-terminal methyltransferase	-0.204437	5.77767	-3.20954	0.00354926	0.0786696	-2.1749
15400	Hoxa3	homeobox A3	-0.255202	4.48057	-3.1001	0.00464594	0.0894227	-2.17984
68498	Tspan11	tetraspanin 11	-0.66867	1.11481	-3.18257	0.00379382	0.0816541	-2.18161
216821	Tmem11	transmembrane protein 11	-0.205033	5.76762	-3.20571	0.00358308	0.0789529	-2.18257
67128	Ube2g1	ubiquitin-conjugating enzyme E2G 1	0.126403	6.78579	3.27752	0.00299852	0.0727857	-2.18406
21886	Tle2	transducin-like enhancer of split 2	-0.472571	2.58637	-3.00381	0.00587321	0.0989306	-2.18894
16980	Lrrn2	leucine rich repeat protein 2, neuronal	-0.451358	2.55003	-3.00482	0.00585891	0.0989285	-2.18959
15277	Hk2	hexokinase 2	0.239163	7.31748	3.37635	0.00299834	0.0727857	-2.19133
56371	Fzr1	fizzy and cell division cycle 20 related 1	-0.147425	7.33082	-3.30269	0.0028163	0.0706046	-2.19202
217869	Eif5	eukaryotic translation initiation factor 5	0.115336	9.15436	3.387	0.00228063	0.0634396	-2.19203
99152	Anapc2	anaphase promoting complex subunit 2	-0.124108	7.50873	-3.31324	0.00274314	0.0699324	-2.1925
66489	Rpl35	ribosomal protein L35	-0.290869	5.42619	-3.20223	0.00400103	0.0833156	-2.19529
218518	Marveld2	MARVEL (membrane-associating) domain containing 2	0.421609	2.76337	2.99985	0.00592978	0.099404	-2.19564
18158	Nppb	natriuretic peptide type B	-0.752147	1.75081	-3.03202	0.00577127	0.0980413	-2.20415
22341	Vegfc	vascular endothelial growth factor C	0.245053	4.30694	3.07737	0.00491132	0.0914016	-2.2068
15166	Hcn2	hyperpolarization-activated, cyclic nucleotide-gated K+ 2	-1.01738	0.855971	-3.23027	0.00337179	0.0765023	-2.20754
50786	Hs6st2	heparan sulfate 6-O-sulfotransferase 2	0.182355	5.91353	3.20636	0.00357735	0.0789529	-2.20894
110956	D17H6S56E-5	DNA segment, Chr 17, human D6S56E 5	0.151477	6.41698	3.24287	0.00326809	0.0753062	-2.20977
22388	Wdr1	WD repeat domain 1	-0.149504	7.70665	-3.31406	0.00273754	0.0699324	-2.21284
114712	Ferd3l	Fer3 like bHLH transcription factor	-1.15428	0.395188	-3.3281	0.00264321	0.0686056	-2.21559
67379	Dedd2	death effector domain-containing DNA binding protein 2	0.329147	3.54344	3.01586	0.00570421	0.0974952	-2.2157
26558	Homer3	homer scaffolding protein 3	-0.186731	6.50615	-3.24092	0.0032839	0.0755459	-2.21901
14359	Fxr1	FMR1 autosomal homolog 1	0.129211	7.61293	3.30675	0.00278792	0.0703989	-2.22514
105000	Dnal1	dynein, axonemal, light chain 1	0.316565	3.90893	3.03533	0.00544092	0.0944987	-2.22821
104248	Cabin1	calcineurin binding protein 1	-0.178719	6.95998	-3.26593	0.00308619	0.0735185	-2.23008
69161	Manbal	mannosidase, beta A, lysosomal-like	-0.223325	4.77749	-3.09979	0.00464949	0.0894227	-2.23167
18600	Padi2	peptidyl arginine deiminase, type II	-1.20146	0.136594	-3.47976	0.0018054	0.0567806	-2.23291
15460	Hr	lysine demethylase and nuclear receptor corepressor	0.692795	1.16841	3.09045	0.00475687	0.0907211	-2.23838
19401	Rara	retinoic acid receptor, alpha	-0.186513	6.03276	-3.19637	0.00366671	0.080003	-2.24078
271377	Zbtb11	zinc finger and BTB domain containing 11	0.196529	4.804	3.09925	0.00465557	0.0894227	-2.24321
74670	Zfp943	zinc finger prtoein 943	0.366116	3.69042	3.01449	0.00572315	0.0976993	-2.24557
18293	Ogdh	oxoglutarate (alpha-ketoglutarate) dehydrogenase (lipoamide)	-0.172475	7.84749	-3.31005	0.00280016	0.0705801	-2.24591
15368	Hmox1	heme oxygenase 1	0.4044	4.1231	3.06509	0.00553289	0.0956204	-2.25159
11350	Abl1	c-abl oncogene 1, non-receptor tyrosine kinase	-0.124265	8.24872	-3.31951	0.00270054	0.0695761	-2.25515
105351	AW209491	expressed sequence AW209491	0.223898	4.34861	3.05648	0.00516791	0.093236	-2.25623
22057	Tob1	transducer of ErbB-2.1	0.249763	4.4231	3.06261	0.00509136	0.0925726	-2.25667
13605	Ect2	ect2 oncogene	0.139483	7.2553	3.27375	0.00302674	0.07302	-2.25695
21887	Tle3	transducin-like enhancer of split 3	-0.140707	8.1459	-3.31232	0.00274942	0.0699324	-2.26054
11535	Adm	adrenomedullin	0.941763	1.27035	3.06641	0.0053861	0.0942971	-2.26071
71988	Esco2	establishment of sister chromatid cohesion N-acetyltransferase 2	0.203482	5.20796	3.12608	0.00435945	0.0870837	-2.26127
19289	Igdcc3	immunoglobulin superfamily, DCC subclass, member 3	-0.116149	9.78496	-3.38001	0.00232102	0.0637722	-2.2623
69710	Arap1	ArfGAP with RhoGAP domain, ankyrin repeat and PH domain 1	0.218827	4.78068	3.08225	0.00485319	0.0914016	-2.26835
74600	Mrpl47	mitochondrial ribosomal protein L47	0.184345	4.6631	3.07741	0.0049108	0.0914016	-2.26844
56436	Adrm1	adhesion regulating molecule 1 26S proteasome ubiquitin receptor	-0.199512	5.58452	-3.15303	0.00408015	0.0839655	-2.26904
245386	Tmem255a	transmembrane protein 255A	0.285468	4.23708	3.04064	0.00537112	0.0942971	-2.27089
103080	Septin10	septin 10	0.189917	5.77414	3.16575	0.00395441	0.0831616	-2.27719
207227	Stxbp5l	syntaxin binding protein 5-like	-1.18093	0.360707	-3.30174	0.00282293	0.0706441	-2.28411
27966	Rrp9	ribosomal RNA processing 9, U3 small nucleolar RNA binding protein	-0.174566	6.17432	-3.19199	0.00370656	0.0807463	-2.28772
68365	Rab14	RAB14, member RAS oncogene family	-0.126443	7.52426	-3.27293	0.00303291	0.07302	-2.28837
75763	Dcaf17	DDB1 and CUL4 associated factor 17	0.177139	5.33811	3.1252	0.00436881	0.0870837	-2.29062
226180	Ina	internexin neuronal intermediate filament protein, alpha	-0.507655	4.1783	-3.07732	0.00617636	0.100967	-2.29163
107448	Unc5a	unc-5 netrin receptor A	-0.440337	4.07247	-3.02898	0.00608192	0.100313	-2.29401
67903	Gipc1	GIPC PDZ domain containing family, member 1	-0.177137	6.65872	-3.21994	0.00345912	0.0776947	-2.29514
100042555	Il11ra3	interleukin 11 receptor subunit alpha 3	-0.859794	0.929686	-3.12024	0.00442229	0.0872215	-2.29672
81840	Sorcs2	sortilin-related VPS10 domain containing receptor 2	-0.24611	4.92195	-3.07524	0.00493689	0.0914307	-2.30332
71602	Myo1e	myosin IE	-0.2514	4.64334	-3.04844	0.00527016	0.0939704	-2.30464
76302	Pcnp	PEST proteolytic signal containing nuclear protein	0.146742	7.28045	3.25441	0.00317577	0.0742821	-2.30747
57265	Fzd2	frizzled class receptor 2	-0.12668	7.7991	-3.27701	0.00300233	0.0727857	-2.31138
229317	Eif2a	eukaryotic translation initiation factor 2A	0.144293	6.79777	3.22381	0.00342613	0.0773688	-2.31404
15394	Hoxa1	homeobox A1	-0.265995	3.95823	-3.0024	0.00589332	0.0991498	-2.31517
12142	Prdm1	PR domain containing 1, with ZNF domain	-0.337967	3.43239	-2.9644	0.00646008	0.10286	-2.31775
56367	Scoc	short coiled-coil protein	0.177816	5.52544	3.13101	0.00430694	0.0869106	-2.3182
18538	Pcna	proliferating cell nuclear antigen	-0.121127	8.18974	-3.29186	0.00289331	0.0716351	-2.32007
65255	Asb4	ankyrin repeat and SOCS box-containing 4	-0.240172	6.61503	-3.24503	0.00375599	0.0813158	-2.32233
214901	Chtf18	CTF18, chromosome transmission fidelity factor 18	-0.184974	6.16718	-3.17415	0.00387339	0.0822036	-2.32694
19023	Ppef2	protein phosphatase, EF hand calcium-binding domain 2	1.08255	0.0212642	3.34126	0.00255764	0.0671331	-2.32769
66917	Chordc1	cysteine and histidine rich domain containing 1	0.186628	6.83406	3.21975	0.00346076	0.0776947	-2.32822
66302	Rmdn1	regulator of microtubule dynamics 1	0.46477	2.32357	2.9316	0.00699061	0.106919	-2.33086
68250	Ciao2a	cytosolic iron-sulfur assembly component 2A	0.196738	6.21333	3.17531	0.00386227	0.0822036	-2.33347
77578	Bcl9	B cell CLL/lymphoma 9	-0.155209	7.44178	-3.2461	0.003242	0.0753062	-2.3373
14731	Gpaa1	GPI anchor attachment protein 1	-0.157199	6.26272	-3.17573	0.00385829	0.0822036	-2.33776
233208	Scaf1	SR-related CTD-associated factor 1	-0.149822	7.94873	-3.27217	0.00303867	0.0730327	-2.33822
448987	Fbxl7	F-box and leucine-rich repeat protein 7	-0.272286	4.70858	-3.03929	0.00538879	0.0942971	-2.34139
13808	Eno3	enolase 3, beta muscle	0.203814	6.25802	3.17413	0.00387353	0.0822036	-2.34332
207740	Ubald1	UBA-like domain containing 1	-0.218645	5.13878	-3.07592	0.00492877	0.0914016	-2.34663
66337	Fam229b	family with sequence similarity 229, member B	-0.939394	0.744008	-3.17651	0.00385095	0.0822036	-2.34892
71885	Faap100	Fanconi anemia core complex associated protein 100	-0.212641	5.28781	-3.09323	0.00472469	0.0903775	-2.34982
17537	Meis3	Meis homeobox 3	-0.218401	5.74803	-3.12823	0.0043365	0.0870837	-2.35052
100737	Dcun1d4	defective in cullin neddylation 1 domain containing 4	-0.178998	6.02209	-3.14565	0.00415485	0.0849463	-2.35636
67980	Gnpda2	glucosamine-6-phosphate deaminase 2	0.300745	3.50088	2.95036	0.00668227	0.104777	-2.35672
15203	Heph	hephaestin	0.216793	5.66394	3.12133	0.00441048	0.0872215	-2.3604
54353	Skap2	src family associated phosphoprotein 2	0.187265	4.91671	3.05802	0.00514864	0.0930085	-2.36098
66155	Ufc1	ubiquitin-fold modifier conjugating enzyme 1	0.178781	5.7517	3.12918	0.00432642	0.087052	-2.36144
224674	Slc37a1	solute carrier family 37 (glycerol-3-phosphate transporter), member 1	-0.69098	1.25277	-3.0371	0.00541753	0.0943592	-2.36291
14863	Gstm2	glutathione S-transferase, mu 2	0.517864	2.71806	2.91465	0.00728074	0.10862	-2.36494
240753	Plekha6	pleckstrin homology domain containing, family A member 6	0.255162	4.73423	3.03658	0.00542441	0.0943592	-2.37166
54418	Fmn2	formin 2	-0.313983	4.30509	-2.99584	0.0059876	0.0996771	-2.37396
72309	Tmem158	transmembrane protein 158	-0.343017	3.60186	-2.94446	0.00677782	0.105243	-2.3767
94213	Ddx50	DExD box helicase 50	0.15935	6.51231	3.17908	0.00382655	0.0822036	-2.37778
217149	Cisd3	CDGSH iron sulfur domain 3	0.390256	2.82051	2.90715	0.00741271	0.109652	-2.3839
14179	Fgf8	fibroblast growth factor 8	0.350287	3.8988	2.95836	0.00655469	0.10354	-2.38913
226414	Dars1	aspartyl-tRNA synthetase 1	0.138171	7.50577	3.23142	0.00336213	0.0764638	-2.39323
67580	Lrrc18	leucine rich repeat containing 18	1.39448	-0.566379	3.47268	0.00183799	0.057035	-2.39381
70638	Entrep2	endosomal transmembrane epsin interactor 2	-0.662885	0.99459	-3.06854	0.00501829	0.0920637	-2.397
269623	Rbm48	RNA binding motif protein 48	0.3463	3.38474	2.92136	0.00716452	0.108104	-2.39748
84682	Cox4i2	cytochrome c oxidase subunit 4I2	0.608693	2.07592	2.90323	0.00748255	0.110338	-2.40119
112406	Egln2	egl-9 family hypoxia-inducible factor 2	-0.146961	6.42537	-3.16033	0.00400753	0.0833156	-2.40129
72480	Tspyl4	TSPY-like 4	-0.178486	5.19846	-3.059	0.00513637	0.092996	-2.40154
72020	Zfp654	zinc finger protein 654	0.28367	4.54225	3.00807	0.00581296	0.0985099	-2.40528
108150	Galnt7	polypeptide N-acetylgalactosaminyltransferase 7	0.171469	5.9754	3.12587	0.00436162	0.0870837	-2.40681
269019	Stk32a	serine/threonine kinase 32A	-0.731676	1.93718	-2.92059	0.00723996	0.108339	-2.40778
79043	Spsb3	splA/ryanodine receptor domain and SOCS box containing 3	-0.180938	5.2652	-3.06056	0.00511686	0.0927945	-2.41272
74551	Pck2	phosphoenolpyruvate carboxykinase 2 (mitochondrial)	0.311312	4.59612	2.99982	0.00597852	0.0996771	-2.41448
17215	Mcm3	minichromosome maintenance complex component 3	-0.104003	8.6676	-3.2698	0.00305667	0.0730878	-2.41624
69546	Mapk1ip1	mitogen-activated protein kinase 1 interacting protein 1	0.405157	2.83017	2.89211	0.00768432	0.11114	-2.41727
231464	Cnot6l	CCR4-NOT transcription complex, subunit 6-like	0.222538	5.59652	3.08802	0.00478517	0.0908395	-2.41782
252903	Ap1s3	adaptor-related protein complex AP-1, sigma 3	0.413943	2.80636	2.88573	0.00780231	0.11209	-2.4235
12616	Cenpb	centromere protein B	-0.173764	7.47194	-3.21529	0.00351952	0.0781961	-2.42477
15227	Foxf1	forkhead box F1	-0.436172	4.84347	-3.0993	0.00623903	0.101659	-2.4251
12819	Col15a1	collagen, type XV, alpha 1	-0.349685	4.68042	-3.03892	0.00602559	0.0999304	-2.42557
109552	Sri	sorcin	-0.168229	5.54356	-3.08111	0.00486663	0.0914016	-2.42607
218503	Fcho2	FCH domain only 2	0.207709	5.36939	3.06818	0.0050227	0.0920637	-2.42944
668940	Myh7b	myosin, heavy chain 7B, cardiac muscle, beta	0.544011	2.77187	2.89288	0.00795291	0.113553	-2.43132
75770	Brsk2	BR serine/threonine kinase 2	-0.389808	4.47652	-3.01863	0.00650948	0.103059	-2.43833
74342	Lrrtm1	leucine rich repeat transmembrane neuronal 1	-0.756744	1.10777	-3.04175	0.00535665	0.0942971	-2.43843
70370	Fbln7	fibulin 7	-0.594057	1.5514	-2.91717	0.00723684	0.108339	-2.43956
14012	Mpzl2	myelin protein zero-like 2	0.406137	3.36181	2.89542	0.00762375	0.111009	-2.44139
14654	Glra1	glycine receptor, alpha 1 subunit	-1.77665	0.514631	-3.34793	0.00315935	0.0740939	-2.44145
18004	Nek1	NIMA (never in mitosis gene a)-related expressed kinase 1	0.201169	5.39377	3.0586	0.00514128	0.092996	-2.44455
58875	Hibadh	3-hydroxyisobutyrate dehydrogenase	0.178871	5.7058	3.08568	0.00481267	0.0911861	-2.44567
17069	Ly6e	lymphocyte antigen 6 family member E	-0.18323	5.53643	-3.07143	0.00498301	0.0920264	-2.44771
216558	Ugp2	UDP-glucose pyrophosphorylase 2	0.188878	6.0217	3.11003	0.00453438	0.0882904	-2.44886
100129	Gpr153	G protein-coupled receptor 153	0.356164	4.457	2.99474	0.00648483	0.102964	-2.45192
17319	Mif	macrophage migration inhibitory factor (glycosylation-inhibiting factor)	0.174333	8.4443	3.27621	0.0033063	0.0758663	-2.45248
70054	Ccdc89	coiled-coil domain containing 89	0.618242	1.12994	2.94686	0.00673872	0.105014	-2.46129
12304	Pdia4	protein disulfide isomerase associated 4	0.177726	8.24574	3.26024	0.00342963	0.0773688	-2.46384
71872	Aox4	aldehyde oxidase 4	0.798104	0.782673	2.98599	0.00613203	0.10062	-2.46394
71746	Rgl3	ral guanine nucleotide dissociation stimulator-like 3	0.394456	2.95419	2.8714	0.00807383	0.114509	-2.46418
68929	Mospd3	motile sperm domain containing 3	-0.280467	3.96706	-2.92449	0.00711089	0.107858	-2.46437
27387	Sh2d3c	SH2 domain containing 3C	-0.216561	4.63963	-2.98214	0.00618932	0.100967	-2.46445
13417	Dnah8	dynein, axonemal, heavy chain 8	0.574164	1.42155	2.91279	0.00731325	0.108756	-2.46488
56150	Mad2l1	MAD2 mitotic arrest deficient-like 1	0.128562	7.17354	3.17773	0.0038393	0.0822036	-2.47104
14284	Fosl2	fos-like antigen 2	0.304016	2.96288	2.86863	0.00812726	0.114984	-2.47118
77552	Shisa4	shisa family member 4	-0.23266	4.86201	-3.00134	0.00590848	0.0992853	-2.47158
14860	Gsta4	glutathione S-transferase, alpha 4	0.206955	5.16261	3.03259	0.00547721	0.0950108	-2.47224
100678	Psph	phosphoserine phosphatase	0.277111	4.55685	2.97534	0.00629169	0.102041	-2.47439
58226	Cacna1h	calcium channel, voltage-dependent, T type, alpha 1H subunit	0.249469	4.65255	2.97235	0.00633733	0.102306	-2.47803
14380	G6pd2	glucose-6-phosphate dehydrogenase 2	-1.18399	0.166762	-3.2323	0.00335481	0.0764638	-2.4827
14678	Gnai2	G protein subunit alpha i2	-0.109734	9.0112	-3.25611	0.00316242	0.0740939	-2.48455
15410	Hoxb3	homeobox B3	-0.370069	6.07142	-3.20097	0.00537689	0.0942971	-2.48956
22321	Vars1	valyl-tRNA synthetase 1	-0.141672	9.10558	-3.25671	0.00315773	0.0740939	-2.49421
67472	Mtfr1	mitochondrial fission regulator 1	0.146131	6.0255	3.08981	0.00476426	0.0907211	-2.49566
21379	Tbrg4	transforming growth factor beta regulated gene 4	-0.139336	7.10111	-3.16197	0.00399136	0.0833156	-2.49811
14828	Hspa5	heat shock protein 5	0.208242	9.98513	3.40377	0.00325823	0.0753062	-2.4999
67177	Cdt1	chromatin licensing and DNA replication factor 1	-0.15384	7.19174	-3.16428	0.00396871	0.0833156	-2.50098
70681	Abraxas1	BRCA1 A complex subunit	0.279755	4.08782	2.92227	0.00714882	0.108037	-2.50138
13244	Degs1	delta 4-desaturase, sphingolipid 1	0.198668	5.93433	3.08079	0.00487047	0.0914016	-2.50392
381045	Mix23	mitochondrial matrix import factor 23	0.273336	5.05295	3.01781	0.00585847	0.0989285	-2.50592
67241	Smc6	structural maintenance of chromosomes 6	0.129195	7.30816	3.17184	0.00389549	0.0824192	-2.506
23849	Klf6	Kruppel-like transcription factor 6	0.212055	5.52496	3.04489	0.00531588	0.0940341	-2.50652
231507	Plac8	placenta-specific 8	0.595023	2.04594	2.84475	0.00860243	0.118404	-2.51189
96979	Ptges2	prostaglandin E synthase 2	-0.200303	4.56827	-2.95627	0.00658789	0.103713	-2.51361
66475	Rps23	ribosomal protein S23	-0.233644	5.33082	-3.01863	0.00566606	0.0970693	-2.51473
207781	C2cd2	C2 calcium-dependent domain containing 2	-0.198226	4.82894	-2.9731	0.00632581	0.10225	-2.51567
208501	Ndufaf8	NADH:ubiquinone oxidoreductase complex assembly factor 8	-0.261078	3.43726	-2.86554	0.00818735	0.115134	-2.51676
14166	Fgf11	fibroblast growth factor 11	0.721819	1.22739	2.89566	0.00761931	0.111009	-2.52171
60597	Mapk8ip2	mitogen-activated protein kinase 8 interacting protein 2	-0.331572	4.02598	-2.89788	0.00757905	0.110873	-2.52199
13684	Eif4e	eukaryotic translation initiation factor 4E	0.110911	7.48203	3.1719	0.00389495	0.0824192	-2.52504
15275	Hk1	hexokinase 1	0.223326	6.132	3.0967	0.00489645	0.0914016	-2.52638
22785	Slc30a4	solute carrier family 30 (zinc transporter), member 4	-0.210834	4.97994	-2.98475	0.00615038	0.100711	-2.52873
74012	Rap2b	RAP2B, member of RAS oncogene family	-0.174588	5.68714	-3.04597	0.00530186	0.0940341	-2.52923
77644	Steep1	STING1 ER exit protein 1	0.161666	5.27812	3.01179	0.00576072	0.0979813	-2.52987
81000	Rad54l2	RAD54 like 2 (S. cerevisiae)	-0.159435	7.35404	-3.15957	0.004015	0.0833156	-2.53277
353156	Egfl7	EGF-like domain 7	-0.171612	5.63916	-3.04398	0.00532765	0.0940523	-2.53383
387524	Znrf2	zinc and ring finger 2	0.198202	4.67638	2.96177	0.00650118	0.103045	-2.5351
76808	Rpl18a	ribosomal protein L18A	-0.296376	7.51476	-3.28559	0.00451827	0.0882904	-2.53691
223669	Zfp7	zinc finger protein 7	0.212521	4.85845	2.97542	0.00629055	0.102041	-2.53993
30785	Cttnbp2	cortactin binding protein 2	-0.482987	3.47343	-2.87215	0.00869507	0.119154	-2.54282
66775	Hacd4	3-hydroxyacyl-CoA dehydratase 4	0.394296	2.57105	2.82036	0.00911498	0.120304	-2.54334
545975	Cers3	ceramide synthase 3	1.09055	-0.12582	3.2012	0.00362327	0.0795085	-2.54518
73191	Fezf1	Fez family zinc finger 1	0.491767	2.83031	2.84107	0.00896012	0.119801	-2.54578
238722	Zfp72	zinc finger protein 72	0.335601	2.82963	2.8263	0.00898748	0.119819	-2.54858
55938	Apom	apolipoprotein M	-1.14645	-0.00581376	-3.14786	0.0041323	0.0847333	-2.54942
231123	Haus3	HAUS augmin-like complex, subunit 3	0.17019	5.43238	3.01853	0.00566736	0.0970693	-2.55026
69908	Rab3b	RAB3B, member RAS oncogene family	-0.392691	2.42789	-2.81646	0.0091994	0.120898	-2.55048
56692	Lamtor3	late endosomal/lysosomal adaptor, MAPK and MTOR activator 3	0.193737	4.68298	2.94671	0.00674113	0.105014	-2.55073
11492	Adam19	ADAM metallopeptidase domain 19	-0.174925	6.12128	-3.06737	0.00503262	0.0920637	-2.55136
432572	Specc1	sperm antigen with calponin homology and coiled-coil domains 1	-0.187325	5.76752	-3.03787	0.00540736	0.0943592	-2.55358
30926	Glrx3	glutaredoxin 3	-0.191905	5.70677	-3.03806	0.00540488	0.0943592	-2.55409
74617	Scpep1	serine carboxypeptidase 1	0.202409	5.8441	3.05215	0.00522276	0.0938317	-2.55623
98366	Smap1	small ArfGAP 1	0.146612	6.2244	3.07782	0.00490588	0.0914016	-2.55633
74013	Rftn2	raftlin family member 2	-0.39291	3.10705	-2.82239	0.00907108	0.120204	-2.55864
26466	Zfp260	zinc finger protein 260	0.146739	6.67314	3.11003	0.00453435	0.0882904	-2.55975
21924	Tnnc1	troponin C, cardiac/slow skeletal	0.336873	5.20572	3.046	0.00643183	0.102539	-2.56213
18935	Phox2b	paired-like homeobox 2b	-0.569098	3.27844	-2.87661	0.00928063	0.121266	-2.56361
20501	Slc16a1	solute carrier family 16 (monocarboxylic acid transporters), member 1	0.12157	7.48183	3.15695	0.00404096	0.0834733	-2.56378
12795	Plk3	polo like kinase 3	-0.365946	4.11339	-2.89139	0.00791718	0.113158	-2.56418
208440	Dip2c	disco interacting protein 2 homolog C	-0.221145	4.6739	-2.93633	0.00691151	0.106193	-2.56587
11773	Ap2m1	adaptor-related protein complex 2, mu 1 subunit	-0.145958	6.32661	-3.0799	0.00488103	0.0914016	-2.56889
232314	Ppp4r2	protein phosphatase 4, regulatory subunit 2	0.13308	6.74561	3.10991	0.00453568	0.0882904	-2.57235
16005	Igfals	insulin-like growth factor binding protein, acid labile subunit	1.31091	-0.701802	3.33884	0.0025732	0.0671629	-2.57492
18606	Enpp2	ectonucleotide pyrophosphatase/phosphodiesterase 2	-0.363951	3.04395	-2.81554	0.00921939	0.120996	-2.577
142682	Zcchc14	zinc finger, CCHC domain containing 14	-0.16762	7.20557	-3.1313	0.00430388	0.0869106	-2.57701
27062	Cadps	Ca2+-dependent secretion activator	-0.444605	2.46944	-2.80051	0.00955311	0.121937	-2.57887
19356	Rad17	RAD17 checkpoint clamp loader component	0.169771	5.28439	2.99256	0.00603527	0.0999721	-2.57909
68533	Mphosph6	M phase phosphoprotein 6	0.180422	5.00823	2.96924	0.00638511	0.102539	-2.58047
16709	Ktn1	kinectin 1	0.151028	7.57922	3.15222	0.00408823	0.0839655	-2.58443
52653	Nudcd2	NudC domain containing 2	0.127197	6.90576	3.11293	0.00450223	0.0882904	-2.58734
70791	Hars2	histidyl-tRNA synthetase 2	0.199587	5.09879	2.9716	0.00634876	0.102368	-2.58784
64010	Sav1	salvador family WW domain containing 1	0.139048	6.55852	3.08944	0.00476864	0.0907211	-2.5923
14175	Fgf4	fibroblast growth factor 4	0.946498	-0.136929	3.12604	0.00435981	0.0870837	-2.59741
208092	Chmp6	charged multivesicular body protein 6	-0.140905	5.72571	-3.01915	0.00565889	0.0970693	-2.60237
16948	Lox	lysyl oxidase	0.486778	2.39372	2.78749	0.00985127	0.123057	-2.60422
223780	Adm2	adrenomedullin 2	1.53581	-0.841329	3.44638	0.00196414	0.0590444	-2.60429
14187	Akr1b8	aldo-keto reductase family 1, member B8	0.352554	3.44173	2.82125	0.00909568	0.120304	-2.60476
72014	Btbd17	BTB domain containing 17	-0.415759	3.96737	-2.87776	0.00863073	0.118505	-2.60654
15586	Hyal1	hyaluronoglucosaminidase 1	0.395212	2.85734	2.79164	0.00975523	0.122957	-2.60858
215090	Maneal	mannosidase, endo-alpha-like	-0.443751	2.79144	-2.78911	0.00981355	0.122957	-2.60892
66585	Snrnp40	small nuclear ribonucleoprotein 40 (U5)	-0.122051	7.3051	-3.12469	0.00437426	0.0870837	-2.6115
72759	Tmem135	transmembrane protein 135	0.221008	4.39578	2.89906	0.00755765	0.11081	-2.61201
234912	Cfap300	cilia and flagella associated protein 300	0.311048	3.54193	2.82816	0.00894786	0.119801	-2.61209
245944	Vps54	VPS54 GARP complex subunit	0.125116	6.51175	3.07424	0.00494899	0.0915333	-2.61216
67830	Rer1	retention in endoplasmic reticulum sorting receptor 1	0.160438	6.56402	3.07877	0.00489452	0.0914016	-2.61338
75796	Cdyl2	chromodomain protein, Y chromosome-like 2	-0.424199	2.88648	-2.78825	0.00983346	0.123042	-2.61522
73139	Cenpv	centromere protein V	-0.280211	4.00135	-2.84507	0.00859595	0.118404	-2.6237
70083	Metrn	meteorin, glial cell differentiation regulator	-0.134497	8.08108	-3.15733	0.00403722	0.0834733	-2.62495
13618	Ednrb	endothelin receptor type B	-0.318295	5.2878	-3.00672	0.00681342	0.105294	-2.62646
106795	Tcf19	transcription factor 19	-0.234057	4.62587	-2.90126	0.00751798	0.110623	-2.62876
66590	Farsa	phenylalanyl-tRNA synthetase, alpha subunit	-0.135577	6.80637	-3.08779	0.00478788	0.0908395	-2.62893
14461	Gata2	GATA binding protein 2	-0.314308	3.44074	-2.80359	0.00948384	0.121849	-2.63348
22379	Fmnl3	formin-like 3	-0.167861	6.08413	-3.02905	0.00552456	0.0955948	-2.63349
66965	Ctu2	cytosolic thiouridylase subunit 2	-0.179058	5.64562	-2.99575	0.00598891	0.0996771	-2.63664
17765	Mtf2	metal response element binding transcription factor 2	0.134179	7.0894	3.10114	0.00463407	0.0894227	-2.6377
228775	Trib3	tribbles pseudokinase 3	0.717935	2.64933	2.82753	0.0107454	0.129019	-2.63812
12461	Cct2	chaperonin containing TCP1 subunit 2	0.101913	9.36553	3.20681	0.00357329	0.0789529	-2.6406
68472	Tmem126b	transmembrane protein 126B	0.281505	3.76201	2.8303	0.00890257	0.11969	-2.6434
18453	P4hb	prolyl 4-hydroxylase, beta polypeptide	0.159897	9.53945	3.24591	0.00366303	0.080003	-2.64488
233210	Prr12	proline rich 12	-0.157975	7.68845	-3.1273	0.00434637	0.0870837	-2.64635
70571	Tcerg1l	transcription elongation regulator 1-like	-0.493859	1.97937	-2.77492	0.0101474	0.124844	-2.64837
16205	Gimap1	GTPase, IMAP family member 1	-0.667392	1.47139	-2.80243	0.00950993	0.121849	-2.64897
67628	Anp32b	acidic nuclear phosphoprotein 32 family member B	0.134643	9.36793	3.19988	0.00363502	0.0795603	-2.6557
54678	Zfp108	zinc finger protein 108	0.724155	0.935715	2.85171	0.00846122	0.117331	-2.65718
73047	Camk2n2	calcium/calmodulin-dependent protein kinase II inhibitor 2	-0.370484	3.05048	-2.77822	0.0100687	0.124314	-2.65746
17388	Mmp15	matrix metallopeptidase 15	-0.165145	6.49014	-3.05175	0.0052278	0.0938317	-2.6597
53357	Pla2g6	phospholipase A2, group VI	-0.172006	5.20524	-2.94719	0.00673344	0.105014	-2.6614
69202	Ptms	parathymosin	-0.105771	8.39842	-3.15216	0.00408884	0.0839655	-2.66589
233189	Ctu1	cytosolic thiouridylase subunit 1	-0.224413	4.53433	-2.88355	0.00784298	0.112558	-2.6668
105835	Sgsm3	small G protein signaling modulator 3	-0.221044	4.722	-2.89368	0.00765559	0.111125	-2.66689
26428	Orc4	origin recognition complex, subunit 4	0.144757	5.75706	2.99442	0.00600827	0.0997616	-2.6684
231670	Fbxo21	F-box protein 21	-0.121494	7.31605	-3.098	0.00466987	0.0895743	-2.6687
22696	Zfp37	zinc finger protein 37	0.213963	4.62196	2.89183	0.0076895	0.11114	-2.66935
107934	Celsr3	cadherin, EGF LAG seven-pass G-type receptor 3	-0.437957	3.44227	-2.79566	0.00998455	0.124026	-2.67095
26922	Mecr	mitochondrial trans-2-enoyl-CoA reductase	-0.191716	4.70642	-2.88936	0.00773489	0.11135	-2.67254
56048	Lgals8	lectin, galactose binding, soluble 8	-0.347369	2.758	-2.75429	0.0106517	0.128446	-2.67419
217370	Cybc1	cytochrome b 245 chaperone 1	0.197078	4.95745	2.91583	0.00726006	0.108427	-2.67487
226041	Pgm5	phosphoglucomutase 5	-0.300274	5.05339	-2.93559	0.00744638	0.110033	-2.67906
20852	Stat6	signal transducer and activator of transcription 6	0.233335	4.23715	2.85289	0.0084375	0.117235	-2.67967
56041	Uso1	USO1 vesicle docking factor	0.131777	6.79855	3.06541	0.0050567	0.0921824	-2.68042
171508	Creld1	cysteine-rich with EGF-like domains 1	0.290212	3.94832	2.82607	0.0089924	0.119819	-2.68375
112422	Zfp979	zinc finger protein 979	0.470254	2.57831	2.74778	0.0108155	0.129415	-2.68576
17925	Myo9b	myosin IXb	-0.153577	6.95815	-3.07024	0.00499747	0.0920637	-2.68747
66643	Lix1	limb and CNS expressed 1	0.194886	5.79077	2.98645	0.00612513	0.10062	-2.68873
11565	Adss1	adenylosuccinate synthase 1	0.34361	2.81378	2.75125	0.0107278	0.128982	-2.69027
83797	Smarcd1	SWI/SNF related, matrix associated, actin dependent regulator of chromatin, subfamily d, member 1	-0.146908	8.01158	-3.12421	0.0043795	0.0870837	-2.69097
18504	Pax2	paired box 2	-0.464583	3.1279	-2.77002	0.0105703	0.127883	-2.69374
268721	Zswim8	zinc finger SWIM-type containing 8	-0.146684	7.45634	-3.09543	0.00469931	0.0900153	-2.69444
13666	Eif2ak3	eukaryotic translation initiation factor 2 alpha kinase 3	0.252301	4.59776	2.87122	0.00807729	0.114509	-2.69499
12801	Cnr1	cannabinoid receptor 1	-0.442464	2.51799	-2.73676	0.0110984	0.130837	-2.6973
16468	Jarid2	jumonji and AT-rich interaction domain containing 2	0.121733	7.00776	3.06807	0.00502407	0.0920637	-2.70314
215008	Vezt	vezatin, adherens junctions transmembrane protein	0.172708	5.34059	2.93741	0.0068937	0.106193	-2.70541
24088	Tlr2	toll-like receptor 2	0.761653	0.669159	2.89408	0.00764812	0.111125	-2.70736
228355	Madd	MAP-kinase activating death domain	-0.190685	4.93832	-2.89311	0.00766603	0.11114	-2.70861
72519	Pip4p2	phosphatidylinositol-4,5-bisphosphate 4-phosphatase 2	0.137303	6.74953	3.05066	0.00524167	0.0938909	-2.70923
16871	Lhx3	LIM homeobox protein 3	-1.27813	0.704554	-2.9832	0.00660423	0.103736	-2.71056
224598	Zfp758	zinc finger protein 758	0.298695	3.15761	2.75726	0.0105776	0.127883	-2.71095
14456	Gas6	growth arrest specific 6	-0.409806	2.95135	-2.73975	0.011021	0.130754	-2.71129
208967	Thnsl1	threonine synthase-like 1 (bacterial)	0.238708	3.766	2.7995	0.00957583	0.12194	-2.7139
18002	Nedd8	neural precursor cell expressed, developmentally down-regulated gene 8	-0.136276	7.07801	-3.06648	0.00504359	0.0920637	-2.71549
17182	Matn3	matrilin 3	0.325731	2.57738	2.73034	0.0112666	0.132251	-2.71645
52504	Cenpo	centromere protein O	0.225299	4.18895	2.83018	0.00890514	0.11969	-2.71681
66949	Trim59	tripartite motif-containing 59	0.119057	7.52992	3.09149	0.00474479	0.0906379	-2.71877
18483	Palm	paralemmin	-0.126514	6.90856	-3.05253	0.00521786	0.0938317	-2.71923
211329	Ncoa7	nuclear receptor coactivator 7	0.224804	4.34009	2.83828	0.00873562	0.119438	-2.72054
216618	Cfap36	cilia and flagella associated protein 36	0.204506	4.68767	2.87716	0.00796351	0.113588	-2.72071
11674	Aldoa	aldolase A, fructose-bisphosphate	0.293727	7.26996	3.1865	0.0055832	0.0963706	-2.72396
67705	Stmp1	short transmembrane mitochondrial protein 1	0.16514	5.78999	2.9678	0.00640732	0.102539	-2.72473
71529	Kazn	kazrin, periplakin interacting protein	-0.175101	5.27047	-2.92048	0.00717969	0.108152	-2.72597
17758	Map4	microtubule-associated protein 4	-0.136684	7.89644	-3.10324	0.00461033	0.0891671	-2.72629
240066	Zfp870	zinc finger protein 870	0.272761	3.57058	2.77949	0.0100387	0.124164	-2.72961
53376	Usp2	ubiquitin specific peptidase 2	0.298464	3.46473	2.76672	0.0103451	0.126166	-2.72979
72599	Pdia5	protein disulfide isomerase associated 5	0.193113	4.98389	2.89724	0.00759053	0.110873	-2.72985
434156	Eid2b	EP300 interacting inhibitor of differentiation 2B	0.382585	3.32822	2.75948	0.0105226	0.127439	-2.73303
12793	Cnih1	cornichon family AMPA receptor auxiliary protein 1	0.171088	6.83573	3.04458	0.00531989	0.0940341	-2.73449
66934	Dsn1	DSN1 homolog, MIS12 kinetochore complex component	0.163522	5.40179	2.92598	0.00708551	0.107753	-2.73718
22709	Zfp51	zinc finger protein 51	0.281921	3.28333	2.74778	0.0108155	0.129415	-2.73758
239336	Rxfp3	relaxin family peptide receptor 3	-0.8615	0.746031	-2.90265	0.00749294	0.110371	-2.74015
74360	Cep57	centrosomal protein 57	0.169883	5.46208	2.93361	0.00695685	0.106636	-2.74432
20844	Stam	signal transducing adaptor molecule (SH3 domain and ITAM motif) 1	0.178383	5.90804	2.97107	0.00635688	0.102368	-2.74575
227545	Proser2	proline and serine rich 2	0.522791	2.21208	2.70983	0.0118196	0.135223	-2.74708
15937	Ier3	immediate early response 3	1.00879	0.810163	2.82385	0.00960923	0.122207	-2.74795
56457	Clptm1	cleft lip and palate associated transmembrane protein 1	-0.133545	7.03106	-3.04799	0.00527591	0.0939704	-2.74945
237759	Col23a1	collagen, type XXIII, alpha 1	-0.19315	6.0275	-2.97305	0.00632658	0.10225	-2.74967
56807	Scamp5	secretory carrier membrane protein 5	-0.323618	3.90107	-2.78397	0.00993341	0.123848	-2.75384
71943	Tom1l1	target of myb1-like 1 (chicken)	0.184515	4.80638	2.86675	0.00816376	0.115134	-2.7555
246707	Emilin2	elastin microfibril interfacer 2	-0.153313	6.33422	-2.99709	0.00596959	0.0996771	-2.75834
15170	Ptpn6	protein tyrosine phosphatase, non-receptor type 6	0.45265	2.59993	2.70465	0.0119633	0.135927	-2.76383
71767	Tysnd1	trypsin domain containing 1	-0.162865	5.63986	-2.936	0.00691713	0.106193	-2.76494
68292	Stt3b	STT3, subunit of the oligosaccharyltransferase complex, homolog B (S. cerevisiae)	0.10813	8.17573	3.10094	0.00463638	0.0894227	-2.76638
66609	Cryzl1	crystallin zeta like 1	0.211834	4.5515	2.84079	0.00868375	0.119116	-2.76657
104479	Ccdc117	coiled-coil domain containing 117	0.225984	6.15818	3.00088	0.00636317	0.102368	-2.76985
73723	Sh3bgrl3	SH3 domain binding glutamic acid-rich protein-like 3	-0.184666	5.52606	-2.92432	0.00711384	0.107858	-2.77426
252973	Grhl2	grainyhead like transcription factor 2	0.374513	4.26882	2.82659	0.00980305	0.122957	-2.77546
109299	Tmem250	transmembrane protein 250	-0.154403	5.61159	-2.93269	0.00697231	0.106756	-2.77561
11431	Acp1	acid phosphatase 1, soluble	0.177355	6.51768	3.00392	0.00587172	0.0989306	-2.77563
64058	Perp	PERP, TP53 apoptosis effector	0.426419	4.30238	2.8461	0.0101119	0.124517	-2.77776
242819	Rundc3b	RUN domain containing 3B	-0.381631	2.57393	-2.69375	0.0122711	0.137497	-2.77862
20527	Slc2a3	solute carrier family 2 (facilitated glucose transporter), member 3	0.599499	8.70542	3.28468	0.00531505	0.0940341	-2.78317
235504	Slc17a5	solute carrier family 17 (anion/sugar transporter), member 5	-0.289209	3.17549	-2.71647	0.0116378	0.134417	-2.78626
100038347	Fam174b	family with sequence similarity 174, member B	-0.299184	4.36696	-2.80313	0.00949421	0.121849	-2.78645
77110	Gpbp1l1	GC-rich promoter binding protein 1-like 1	0.170684	5.86128	2.94732	0.00673131	0.105014	-2.7872
20603	Sms	spermine synthase	0.141761	6.36005	2.98871	0.00609179	0.100313	-2.78785
56747	Sez6l	seizure related 6 homolog like	-0.69663	1.11992	-2.79103	0.00976921	0.122957	-2.7883
21847	Klf10	Kruppel-like transcription factor 10	0.230916	4.37658	2.81756	0.00917542	0.120873	-2.78927
54383	Phc2	polyhomeotic 2	-0.113339	7.99352	-3.07785	0.00490558	0.0914016	-2.79599
433791	Zfp992	zinc finger protein 992	0.420656	3.36611	2.73773	0.0114413	0.133361	-2.79754
107566	Arl2bp	ADP-ribosylation factor-like 2 binding protein	-0.11929	7.53753	-3.05437	0.00519461	0.0935969	-2.80065
20360	Sema6c	sema domain, transmembrane domain (TM), and cytoplasmic domain, (semaphorin) 6C	-0.231166	4.58999	-2.81297	0.00927565	0.121266	-2.80227
13036	Ctsh	cathepsin H	-0.674604	1.32553	-2.72257	0.0114733	0.133622	-2.80233
22174	Tyro3	TYRO3 protein tyrosine kinase 3	0.157706	6.00015	2.95016	0.0066855	0.104777	-2.80285
19899	Rpl18	ribosomal protein L18	-0.215194	7.26059	-3.08354	0.00573076	0.0977099	-2.80784
21816	Tgm1	transglutaminase 1, K polypeptide	0.748363	0.709187	2.77884	0.0100542	0.124245	-2.80789
271786	Galnt13	polypeptide N-acetylgalactosaminyltransferase 13	-1.32915	-0.409873	-3.23185	0.00335859	0.0764638	-2.80915
109006	Ciapin1	cytokine induced apoptosis inhibitor 1	-0.154259	6.53764	-2.98822	0.00609895	0.100313	-2.81118
216169	Abhd17a	abhydrolase domain containing 17A	-0.132223	6.51985	-2.98464	0.00615202	0.100711	-2.81448
20617	Snca	synuclein, alpha	0.64736	2.11172	2.68399	0.0130423	0.142565	-2.81641
56410	Cbln3	cerebellin 3 precursor protein	1.0385	-0.60248	3.11404	0.00448999	0.0881831	-2.81716
70101	Cyp4f16	cytochrome P450, family 4, subfamily f, polypeptide 16	0.326258	3.33546	2.7148	0.0116833	0.134609	-2.81746
20963	Syk	spleen tyrosine kinase	-0.343955	3.26342	-2.7041	0.0119785	0.135943	-2.81995
71679	Atp5pd	ATP synthase peripheral stalk subunit d	-0.251269	4.8115	-2.83618	0.00877934	0.119438	-2.82422
228911	Tshz2	teashirt zinc finger family member 2	-0.27889	4.70437	-2.8104	0.00933242	0.121339	-2.8263
83922	Cep41	centrosomal protein 41	-0.226096	4.68028	-2.81122	0.00931421	0.121328	-2.82662
104158	Ces1d	carboxylesterase 1D	1.37574	-0.542836	3.21415	0.00350904	0.0781502	-2.82918
74781	Wipi2	WD repeat domain, phosphoinositide interacting 2	-0.128018	6.97869	-3.00742	0.00582213	0.0985457	-2.83074
21916	Tmod1	tropomodulin 1	0.321283	3.84582	2.74428	0.0109048	0.129927	-2.83117
69581	Rhou	ras homolog family member U	0.170739	6.33132	2.96617	0.00643255	0.102539	-2.83146
207742	Rnf43	ring finger protein 43	0.504192	1.96211	2.66646	0.0130742	0.142631	-2.83326
245860	Atg9a	autophagy related 9A	0.1914	5.20289	2.86902	0.00811975	0.114984	-2.83406
19826	Rnps1	RNA binding protein with serine rich domain 1	-0.109493	7.72462	-3.04991	0.00525128	0.0938909	-2.83487
52715	Ccdc43	coiled-coil domain containing 43	0.160125	5.7777	2.91957	0.00719535	0.108271	-2.8355
70719	Arhgap45	Rho GTPase activating protein 45	0.310169	5.40854	2.94053	0.00822826	0.115245	-2.83624
12759	Clu	clusterin	0.275857	3.55434	2.71917	0.0115648	0.133684	-2.83719
11522	Adh1	alcohol dehydrogenase 1 (class I)	-0.76538	1.02828	-2.75986	0.0105132	0.127436	-2.83738
214968	Sema6d	sema domain, transmembrane domain (TM), and cytoplasmic domain, (semaphorin) 6D	-0.245039	4.90048	-2.83134	0.00888078	0.11969	-2.84013
110834	Chrna3	cholinergic receptor, nicotinic, alpha polypeptide 3	-0.563978	2.40993	-2.66117	0.0134243	0.14442	-2.84283
243529	H1f10	H1.10 linker histone	-0.121602	7.62144	-3.04043	0.00537386	0.0942971	-2.84289
57895	Ccdc126	coiled-coil domain containing 126	0.46637	1.98202	2.65649	0.0133795	0.14416	-2.84485
243906	Zfp14	zinc finger protein 14	-0.598991	1.42581	-2.69765	0.01216	0.136927	-2.84581
67036	Mrpl45	mitochondrial ribosomal protein L45	0.184656	6.09255	2.94231	0.00681299	0.105294	-2.84663
58235	Nectin1	nectin cell adhesion molecule 1	-0.161813	6.36344	-2.95703	0.00657572	0.103713	-2.84808
15331	Hmgn2	high mobility group nucleosomal binding domain 2	0.118789	8.2883	3.07095	0.00498883	0.0920264	-2.84902
320184	Lrrc58	leucine rich repeat containing 58	-0.170601	7.36122	-3.02731	0.00565477	0.0970693	-2.84961
19157	Cyth1	cytohesin 1	-0.23617	4.64873	-2.80416	0.00947107	0.121849	-2.85104
66536	Nipsnap3b	nipsnap homolog 3B	0.193469	4.95541	2.83624	0.00877807	0.119438	-2.85703
68151	Wls	wntless WNT ligand secretion mediator	0.218687	7.47129	3.08311	0.00595286	0.0996712	-2.85934
433813	Pusl1	pseudouridylate synthase-like 1	-0.209446	4.3064	-2.77076	0.0102472	0.125535	-2.86164
50849	Rnf10	ring finger protein 10	-0.0979858	8.78806	-3.08449	0.00482663	0.0913266	-2.86313
97130	Nhsl3	NHS like 3	0.201153	4.65958	2.80411	0.00947214	0.121849	-2.86361
26559	Hunk	hormonally upregulated Neu-associated kinase	0.139485	6.8743	2.98908	0.00608639	0.100313	-2.8639
233912	Armc5	armadillo repeat containing 5	-0.197368	5.03559	-2.83448	0.00881474	0.119559	-2.86554
11931	Atp1b1	ATPase, Na+/K+ transporting, beta 1 polypeptide	0.292612	5.29931	2.89599	0.00860251	0.118404	-2.86571
71728	Stk11ip	serine/threonine kinase 11 interacting protein	-0.174422	6.20102	-2.9358	0.00692034	0.106193	-2.86592
106840	Unc119b	unc-119 lipid binding chaperone B	-0.119355	7.29894	-3.01236	0.00575286	0.097967	-2.86729
18763	Pkd1	polycystin 1, transient receptor potential channel interacting	-0.19886	6.04671	-2.9234	0.00712956	0.10798	-2.86779
77604	Rbm12b2	RNA binding motif protein 12 B2	0.230052	4.90327	2.81814	0.00916293	0.120823	-2.86966
13681	Eif4a1	eukaryotic translation initiation factor 4A1	-0.131619	8.78859	-3.08031	0.00487623	0.0914016	-2.87518
317758	Gimap9	GTPase, IMAP family member 9	0.442253	1.83099	2.64267	0.013814	0.146025	-2.87856
68646	Nadk2	NAD kinase 2, mitochondrial	0.1758	6.62472	2.96362	0.00647213	0.102935	-2.87958
20675	Sox3	SRY (sex determining region Y)-box 3	-0.252113	6.53537	-3.01476	0.0070141	0.107161	-2.88136
209456	Trp53bp2	transformation related protein 53 binding protein 2	-0.157815	6.45992	-2.9492	0.00670099	0.104902	-2.8843
17868	Mybpc3	myosin binding protein C, cardiac	0.301168	6.51158	3.0439	0.00732387	0.108798	-2.88834
259302	Srgap3	SLIT-ROBO Rho GTPase activating protein 3	-0.297126	6.25996	-3.002	0.0077011	0.11114	-2.88954
54710	Hs3st3b1	heparan sulfate (glucosamine) 3-O-sulfotransferase 3B1	-0.254388	4.878	-2.80531	0.00944524	0.121849	-2.89224
16579	Kifap3	kinesin-associated protein 3	0.143802	6.29205	2.93627	0.00691259	0.106193	-2.89283
30839	Fbxw5	F-box and WD-40 domain protein 5	-0.16716	5.85799	-2.89748	0.00758628	0.110873	-2.89304
66126	Elof1	ELF1 homolog, elongation factor 1	-0.195415	6.24199	-2.92735	0.00709148	0.107753	-2.90042
243374	Gimap8	GTPase, IMAP family member 8	-0.701904	0.62386	-2.78303	0.00995524	0.12401	-2.90249
381356	Cacfd1	calcium channel flower domain containing 1	-0.150372	6.10939	-2.91309	0.00730796	0.108756	-2.90319
217715	Eif2b2	eukaryotic translation initiation factor 2B, subunit 2 beta	-0.174007	6.2093	-2.92111	0.00716874	0.108104	-2.90453
67509	Saysd1	SAYSVFN motif domain containing 1	0.35241	2.65906	2.63387	0.0140974	0.147127	-2.90515
116904	Alpk3	alpha-kinase 3	0.27984	4.13463	2.73659	0.011103	0.130837	-2.90561
52710	Slc52a2	solute carrier protein 52, member 2	-0.20052	4.7093	-2.77952	0.010038	0.124164	-2.90876
16848	Lfng	LFNG O-fucosylpeptide 3-beta-N-acetylglucosaminyltransferase	-0.174629	5.60983	-2.87145	0.00807278	0.114509	-2.91388
20856	Stc2	stanniocalcin 2	0.532797	3.07645	2.68224	0.0141219	0.147243	-2.91611
12033	Bcap29	B cell receptor associated protein 29	0.224396	3.99479	2.72036	0.0115327	0.133684	-2.91654
109905	Rap1a	RAS-related protein 1a	0.163941	5.4493	2.85221	0.00845119	0.117309	-2.91724
208076	Pknox2	Pbx/knotted 1 homeobox 2	-0.151378	6.24426	-2.91662	0.00724642	0.108339	-2.91763
72057	Phf10	PHD finger protein 10	0.149298	7.16475	2.9825	0.00618388	0.100967	-2.91869
67203	Nde1	nudE neurodevelopment protein 1	-0.108034	7.50755	-3.00054	0.0059199	0.0993575	-2.92037
15902	Id2	inhibitor of DNA binding 2	0.206737	7.40592	3.04199	0.00629995	0.102056	-2.92101
230025	Prdm13	PR domain containing 13	-0.523685	2.50761	-2.62389	0.0147144	0.150529	-2.92199
234857	Spire2	spire type actin nucleation factor 2	-0.322967	2.79072	-2.62335	0.0144435	0.149068	-2.92318
217337	Srp68	signal recognition particle 68	0.116706	7.28753	2.98845	0.00609561	0.100313	-2.92507
69656	Pir	pirin	0.357777	2.59384	2.61743	0.0146419	0.150185	-2.92659
14622	Gjb5	gap junction protein, beta 5	0.733938	1.25928	2.64674	0.0136847	0.145549	-2.92963
329207	Rbm44	RNA binding motif protein 44	1.11903	0.265332	2.80078	0.00974042	0.122957	-2.92988
11949	Atp5f1c	ATP synthase F1 subunit gamma	0.145274	7.77399	3.00987	0.00578761	0.0981995	-2.93425
140499	Ube2j2	ubiquitin-conjugating enzyme E2J 2	-0.130123	6.24506	-2.91095	0.00734558	0.108889	-2.93568
241639	Fermt1	fermitin family member 1	0.495528	4.22884	2.78047	0.012635	0.139364	-2.93866
666257	Zfp660	zinc finger protein 660	-0.313397	3.39518	-2.64161	0.0138478	0.146271	-2.94204
53330	Vamp4	vesicle-associated membrane protein 4	0.203367	4.83343	2.77966	0.0100346	0.124164	-2.94355
329641	Sertm1	serine rich and transmembrane domain containing 1	-0.833723	0.516298	-2.79934	0.00957949	0.12194	-2.94562
57294	Rps27	ribosomal protein S27	-0.39358	3.40003	-2.63802	0.0139631	0.146852	-2.95262
67836	Wdr83	WD repeat domain containing 83	-0.197804	4.92412	-2.78245	0.00996906	0.124026	-2.95273
224742	Abcf1	ATP-binding cassette, sub-family F member 1	-0.106413	8.16308	-3.01817	0.00567234	0.0970693	-2.95285
68520	Zfyve21	zinc finger, FYVE domain containing 21	0.20657	4.54206	2.75183	0.0107132	0.128982	-2.95296
22781	Ikzf4	IKAROS family zinc finger 4	0.302761	3.40976	2.64648	0.0136928	0.145549	-2.95321
93717	Pcdhga9	protocadherin gamma subfamily A, 9	-0.712539	0.608038	-2.73052	0.0112619	0.132251	-2.95334
22404	Wiz	widely-interspaced zinc finger motifs	-0.114522	7.71658	-2.99442	0.00600824	0.0997616	-2.95676
218194	Phactr1	phosphatase and actin regulator 1	-0.298322	3.68058	-2.66198	0.0132104	0.14347	-2.95829
55989	Nop58	NOP58 ribonucleoprotein	0.110876	8.22299	3.02162	0.00562505	0.0969731	-2.9584
68146	Arl13b	ADP-ribosylation factor-like 13B	0.176489	4.7839	2.76692	0.0103401	0.126166	-2.95843
11877	Arvcf	armadillo repeat gene deleted in velocardiofacial syndrome	-0.145656	6.8318	-2.94414	0.00678304	0.105243	-2.95876
56421	Pfkp	phosphofructokinase, platelet	0.460865	4.44805	2.82288	0.0118238	0.135223	-2.96056
19079	Prkab1	protein kinase, AMP-activated, beta 1 non-catalytic subunit	-0.179586	6.04012	-2.88127	0.00788585	0.112942	-2.9612
381668	Fbrsl1	fibrosin-like 1	-0.162208	6.28358	-2.8997	0.00754605	0.11081	-2.96205
53860	Septin9	septin 9	-0.105888	8.9269	-3.0472	0.00528601	0.0940304	-2.96325
80985	Trim44	tripartite motif-containing 44	0.117755	7.82534	2.99577	0.00598864	0.0996771	-2.97061
11826	Aqp1	aquaporin 1	-0.669673	0.901167	-2.65564	0.013406	0.144334	-2.97241
14296	Frat1	frequently rearranged in advanced T cell lymphomas	-0.33637	3.07872	-2.61011	0.0148905	0.151112	-2.97614
20873	Plk4	polo like kinase 4	0.134048	6.70598	2.92658	0.00707536	0.107743	-2.97687
66979	Pole4	polymerase (DNA-directed), epsilon 4 (p12 subunit)	0.179008	5.41038	2.82464	0.00902293	0.119926	-2.97823
320204	Etfbkmt	electron transfer flavoprotein beta subunit lysine methyltransferase	0.363853	2.73015	2.59241	0.0155078	0.154005	-2.97894
14245	Lpin1	lipin 1	0.32486	3.12669	2.61454	0.0147393	0.150563	-2.97908
67419	Armh4	armadillo-like helical domain containing 4	0.311317	5.32835	2.86513	0.00979042	0.122957	-2.98144
13797	Emx2	empty spiracles homeobox 2	0.272811	4.03524	2.69306	0.0122905	0.137497	-2.98428
16514	Kcnj11	potassium inwardly rectifying channel, subfamily J, member 11	0.500835	1.32254	2.60225	0.0151615	0.151985	-2.98475
29859	Sult4a1	sulfotransferase family 4A, member 1	-0.393004	2.53171	-2.5801	0.0159511	0.15642	-2.985
101966	D8Ertd738e	DNA segment, Chr 8, ERATO Doi 738, expressed	-0.127221	6.45207	-2.90322	0.00748279	0.110338	-2.98502
22381	Tceal9	transcription elongation factor A like 9	0.163303	7.63442	2.98814	0.00627256	0.101988	-2.98575
20346	Sema3a	sema domain, immunoglobulin domain (Ig), short basic domain, secreted, (semaphorin) 3A	0.197122	6.20864	2.88657	0.00787018	0.112833	-2.98721
53625	B3gnt2	UDP-GlcNAc:betaGal beta-1,3-N-acetylglucosaminyltransferase 2	0.289077	3.02276	2.60567	0.015043	0.151758	-2.98743
210105	Zfp719	zinc finger protein 719	0.30037	4.29202	2.71661	0.0117774	0.135223	-2.98815
71883	Coq2	coenzyme Q2 4-hydroxybenzoate polyprenyltransferase	0.14838	5.72063	2.84636	0.00856951	0.118363	-2.98878
12741	Cldn5	claudin 5	-0.293012	4.68226	-2.75548	0.0110498	0.130762	-2.98884
52858	Cdipt	CDP-diacylglycerol--inositol 3-phosphatidyltransferase	-0.177297	6.00386	-2.86352	0.00822685	0.115245	-2.99021
53612	Vti1b	vesicle transport through interaction with t-SNAREs 1B	0.161691	5.34703	2.81168	0.00930402	0.121328	-2.99624
72350	Zc2hc1c	zinc finger, C2HC-type containing 1C	-0.633251	1.22523	-2.61621	0.0146828	0.150315	-2.99652
67488	Calcoco1	calcium binding and coiled coil domain 1	0.18296	5.26041	2.7928	0.00972862	0.122957	-2.9986
170771	Khdrbs2	KH domain containing, RNA binding, signal transduction associated 2	0.977353	-0.280727	2.81663	0.00919584	0.120898	-2.99981
13864	Nr2f6	nuclear receptor subfamily 2, group F, member 6	-0.145875	7.54312	-2.9669	0.00642117	0.102539	-3.00071
17311	Kitl	kit ligand	0.255304	5.8431	2.88017	0.00891419	0.11969	-3.00306
12862	Cox6a2	cytochrome c oxidase subunit 6A2	0.552422	1.76747	2.56802	0.0163978	0.158078	-3.00778
104252	Cdc42ep2	CDC42 effector protein 2	0.506323	1.64224	2.56945	0.0163443	0.157945	-3.0085
106522	Pkdcc	protein kinase domain containing, cytoplasmic	-0.152395	7.63963	-2.96754	0.00641127	0.102539	-3.0105
77980	Sbf1	SET binding factor 1	-0.138668	7.50665	-2.95983	0.00653154	0.103291	-3.01262
74183	Perm1	PPARGC1 and ESRR induced regulator, muscle 1	-0.598802	1.05506	-2.62525	0.0143805	0.148742	-3.01668
21399	Tcea1	transcription elongation factor A (SII) 1	0.130261	6.54596	2.89886	0.00756132	0.11081	-3.01695
12354	Car7	carbonic anhydrase 7	-0.847731	0.800917	-2.63224	0.0141507	0.147243	-3.01804
74385	Ap5m1	adaptor-related protein complex 5, mu 1 subunit	0.203573	5.25792	2.78919	0.00981176	0.122957	-3.02144
140486	Igf2bp1	insulin-like growth factor 2 mRNA binding protein 1	-0.127122	9.16668	-3.03157	0.00549082	0.0951288	-3.02278
66793	Clxn	calaxin	0.463545	1.89421	2.55407	0.0169277	0.160062	-3.02358
140781	Myh7	myosin, heavy polypeptide 7, cardiac muscle, beta	0.417375	7.90461	3.11316	0.00739977	0.109576	-3.02396
83691	Crispld1	cysteine-rich secretory protein LCCL domain containing 1	0.200397	4.65615	2.72416	0.0114307	0.133348	-3.02526
58220	Pard6b	par-6 family cell polarity regulator beta	0.218063	5.29074	2.78983	0.00979702	0.122957	-3.02537
12607	Cebpz	CCAAT/enhancer binding protein zeta	0.119944	7.01064	2.92858	0.00704137	0.107343	-3.02561
68952	Tlcd3b	TLC domain containing 3B	-0.576917	1.59042	-2.57819	0.016021	0.156578	-3.02562
103268	Cep57l1	centrosomal protein 57-like 1	0.272542	4.01118	2.66102	0.01324	0.143654	-3.02592
80297	Sptbn4	spectrin beta, non-erythrocytic 4	0.948239	-0.270675	2.79439	0.00969206	0.122957	-3.02768
76238	Grhpr	glyoxylate reductase/hydroxypyruvate reductase	0.235554	5.49911	2.82052	0.00947995	0.121849	-3.02843
101148	Bmt2	base methyltransferase of 25S rRNA 2	0.194114	5.52114	2.80467	0.00945967	0.121849	-3.02996
77733	Rnf170	ring finger protein 170	0.233357	4.13076	2.67123	0.0129302	0.141896	-3.0325
330319	Wipf3	WAS/WASL interacting protein family, member 3	0.3779	2.37831	2.55068	0.0170591	0.16063	-3.03296
106393	Srl	sarcalumenin	0.193548	5.76997	2.83063	0.00889576	0.11969	-3.03587
52615	Suz12	SUZ12 polycomb repressive complex 2 subunit	0.132229	7.0249	2.9228	0.00713987	0.108019	-3.03611
13644	Efs	embryonal Fyn-associated substrate	-0.143453	6.25989	-2.86395	0.00821835	0.115245	-3.03727
69693	Pof1b	premature ovarian failure 1B	0.979899	-0.411881	2.80908	0.00936155	0.121491	-3.03944
14911	Thumpd3	THUMP domain containing 3	0.150542	5.8399	2.83388	0.00882734	0.119559	-3.04194
52184	Odf2l	outer dense fiber of sperm tails 2-like	0.209272	4.34991	2.69211	0.012318	0.137497	-3.04272
227358	Erfe	erythroferrone	-0.493851	1.61291	-2.55663	0.0168294	0.159759	-3.04408
18189	Nrxn1	neurexin I	-0.592006	1.24818	-2.58254	0.0158622	0.155986	-3.04421
236900	Pdk3	pyruvate dehydrogenase kinase, isoenzyme 3	0.169965	6.08985	2.84893	0.00851744	0.11776	-3.04518
20588	Smarcc1	SWI/SNF related, matrix associated, actin dependent regulator of chromatin, subfamily c, member 1	-0.126348	9.11283	-3.01939	0.00565562	0.0970693	-3.04649
240518	Peli3	pellino 3	0.392283	2.91061	2.56679	0.0164439	0.158143	-3.04809
227099	Pms1	PMS1 homolog 1, mismatch repair system component	0.224533	4.45191	2.69567	0.0122162	0.137348	-3.05056
67091	Trappc6a	trafficking protein particle complex 6A	0.244235	4.00754	2.65094	0.0135525	0.144964	-3.05066
15531	Ndst1	N-deacetylase/N-sulfotransferase (heparan glucosaminyl) 1	-0.147932	7.78279	-2.95657	0.00658312	0.103713	-3.05072
23991	Cib1	calcium and integrin binding 1	-0.212076	4.40459	-2.68705	0.0124637	0.138267	-3.05129
226016	Abhd17b	abhydrolase domain containing 17B	0.166895	5.58511	2.80229	0.009513	0.121849	-3.05327
80286	Tusc3	tumor suppressor candidate 3	0.21141	5.74792	2.817	0.00925436	0.121266	-3.05505
17428	Mnt	max binding protein	-0.208884	5.91506	-2.8278	0.00907298	0.120204	-3.05514
99543	Olfml3	olfactomedin-like 3	-0.252004	4.49043	-2.6946	0.0122466	0.13747	-3.05698
69028	Mitd1	MIT, microtubule interacting and transport, domain containing 1	0.228616	3.9669	2.64605	0.0137064	0.145549	-3.05818
73192	Xpot	exportin, tRNA (nuclear export receptor for tRNAs)	0.118615	7.59638	2.94614	0.00675041	0.105014	-3.05842
235497	Leo1	Leo1, Paf1/RNA polymerase II complex component	0.1514	5.98499	2.83586	0.00878599	0.119438	-3.05948
13167	Dbi	diazepam binding inhibitor	0.195941	6.45208	2.88597	0.00813579	0.114988	-3.06104
71768	Vwce	von Willebrand factor C and EGF domains	-0.583856	1.30713	-2.577	0.0160646	0.156578	-3.06476
70779	Prdm5	PR domain containing 5	0.239727	4.21366	2.67053	0.0129512	0.141896	-3.06516
54486	Hpgds	hematopoietic prostaglandin D synthase	-0.860414	0.140639	-2.74106	0.0109873	0.130576	-3.06831
382639	Zbtb42	zinc finger and BTB domain containing 42	-0.358858	2.94158	-2.55708	0.0168122	0.159759	-3.06847
66311	Cenpw	centromere protein W	0.217321	4.99562	2.74205	0.0109618	0.130384	-3.07243
66070	Cwc15	CWC15 spliceosome-associated protein	0.130335	6.64116	2.87976	0.0079144	0.113158	-3.07489
15452	Hprt1	hypoxanthine phosphoribosyltransferase 1	0.168539	5.9677	2.82694	0.00897394	0.119801	-3.07571
19186	Psme1	proteasome (prosome, macropain) activator subunit 1 (PA28 alpha)	0.169133	5.34925	2.77366	0.0101775	0.125104	-3.07577
234072	Adprhl1	ADP-ribosylhydrolase like 1	0.614804	1.10868	2.56105	0.0166607	0.159641	-3.07637
100088	Rcc1	regulator of chromosome condensation 1	-0.124016	7.71407	-2.94209	0.00681648	0.105294	-3.07702
329260	Dennd1b	DENN domain containing 1B	0.225475	4.14321	2.64867	0.0136237	0.145334	-3.07775
15013	H2-Q2	histocompatibility 2, Q region locus 2	0.734901	0.855565	2.5873	0.0156904	0.15506	-3.07791
74337	Palm3	paralemmin 3	0.271949	4.49325	2.68568	0.0125034	0.138435	-3.08117
93724	Pcdhga12	protocadherin gamma subfamily A, 12	-0.371634	2.53636	-2.52514	0.0180784	0.165865	-3.08415
74145	F13a1	coagulation factor XIII, A1 subunit	1.47695	-0.566936	2.90063	0.00778654	0.111979	-3.08453
227154	Stradb	STE20-related kinase adaptor beta	0.203904	4.0584	2.63453	0.0140761	0.147117	-3.08471
14705	Bscl2	BSCL2 lipid droplet biogenesis associated, seipin	-0.185346	4.60803	-2.69224	0.0123141	0.137497	-3.08661
11989	Slc7a3	solute carrier family 7 (cationic amino acid transporter, y+ system), member 3	0.708371	1.63377	2.53335	0.0184149	0.167631	-3.08684
217011	Nle1	notchless homolog 1	-0.173359	5.52385	-2.78163	0.0099883	0.124026	-3.08873
75616	Smim15	small integral membrane protein 15	0.166105	6.09109	2.83092	0.00888946	0.11969	-3.08874
110213	Tmbim6	transmembrane BAX inhibitor motif containing 6	-0.098596	7.90078	-2.94597	0.00675329	0.105014	-3.0902
26451	Rpl27a	ribosomal protein L27A	-0.185036	6.41231	-2.85844	0.00839708	0.117023	-3.09152
66885	Acadsb	acyl-Coenzyme A dehydrogenase, short/branched chain	0.155397	5.04273	2.73496	0.0111453	0.131225	-3.09196
66235	Eif1ax	eukaryotic translation initiation factor 1A, X-linked	0.115811	7.805	2.9421	0.00681633	0.105294	-3.09268
230809	Pdik1l	PDLIM1 interacting kinase 1 like	0.247364	4.22336	2.65107	0.0135485	0.144964	-3.09441
17285	Meox1	mesenchyme homeobox 1	-0.421286	6.41283	-2.95036	0.00999274	0.124026	-3.09659
68087	Dcakd	dephospho-CoA kinase domain containing	-0.111507	8.47424	-2.96868	0.00639365	0.102539	-3.0969
97440	B3gnt9	UDP-GlcNAc:betaGal beta-1,3-N-acetylglucosaminyltransferase 9	0.589375	1.03216	2.54305	0.0173579	0.162438	-3.09767
108654	Fam210a	family with sequence similarity 210, member A	0.166062	6.1875	2.83553	0.00879281	0.119438	-3.09785
223513	Abra	actin-binding Rho activating protein	1.02518	0.277035	2.62921	0.0148256	0.150893	-3.09824
18674	Slc25a3	solute carrier family 25 (mitochondrial carrier, phosphate carrier), member 3	-0.0823938	8.93703	-2.98926	0.00608374	0.100313	-3.09885
226610	Fam78b	family with sequence similarity 78, member B	-0.312147	3.10421	-2.5483	0.0171516	0.161283	-3.09911
23790	Coro1c	coronin, actin binding protein 1C	-0.102265	8.18374	-2.95547	0.0066005	0.103736	-3.09932
13871	Ercc2	excision repair cross-complementing rodent repair deficiency, complementation group 2	-0.163024	6.13923	-2.82361	0.00904501	0.120061	-3.10636
223227	Sox21	SRY (sex determining region Y)-box 21	-0.356332	4.97492	-2.77057	0.0124394	0.138267	-3.1071
17075	Epcam	epithelial cell adhesion molecule	0.293108	5.55234	2.81433	0.0108883	0.129901	-3.10836
270097	Vat1l	vesicle amine transport protein 1 like	-0.252882	4.15376	-2.62977	0.0142313	0.147599	-3.10908
263876	Spata2	spermatogenesis associated 2	-0.169808	5.56	-2.77033	0.0102575	0.125535	-3.1098
14869	Gstp2	glutathione S-transferase, pi 2	-0.643225	1.66159	-2.50884	0.0187621	0.16881	-3.11027
107585	Dio3	deiodinase, iodothyronine type III	-0.447579	1.39007	-2.5136	0.0185571	0.168154	-3.1133
67993	Nudt12	nudix hydrolase 12	0.298921	3.19444	2.55692	0.0168182	0.159759	-3.11336
52705	Krr1	KRR1, small subunit (SSU) processome component, homolog (yeast)	0.123264	6.30936	2.83817	0.00873799	0.119438	-3.11467
108679	Cops8	COP9 signalosome subunit 8	-0.121222	7.10805	-2.8906	0.00771204	0.11114	-3.11657
65019	Rpl23	ribosomal protein L23	-0.21439	6.77743	-2.9024	0.00851078	0.11776	-3.11761
14174	Fgf3	fibroblast growth factor 3	0.557895	1.4286	2.5044	0.0189474	0.170149	-3.12067
11652	Akt2	thymoma viral proto-oncogene 2	-0.121074	6.67005	-2.85803	0.008335	0.116507	-3.12169
20508	Slc18a3	solute carrier family 18 (vesicular monoamine), member 3	-1.05775	0.227557	-2.7212	0.0115099	0.133684	-3.12235
20928	Abcc9	ATP-binding cassette, sub-family C member 9	0.309197	3.51321	2.56732	0.0164239	0.158078	-3.1236
17122	Mxd4	Max dimerization protein 4	-0.200011	5.63023	-2.76408	0.0104094	0.126508	-3.12477
13163	Daxx	Fas death domain-associated protein	-0.138897	6.31074	-2.83011	0.00890664	0.11969	-3.12759
218885	Oxnad1	oxidoreductase NAD-binding domain containing 1	0.212024	4.30545	2.63927	0.0139228	0.146723	-3.12761
68278	Ddx39a	DEAD box helicase 39a	-0.109818	7.73352	-2.91753	0.00723063	0.108339	-3.13438
17220	Mcm7	minichromosome maintenance complex component 7	-0.102065	8.82316	-2.96823	0.00640058	0.102539	-3.13574
19354	Rac2	Rac family small GTPase 2	0.816176	0.352677	2.6284	0.0142766	0.147782	-3.13655
22642	Zbtb17	zinc finger and BTB domain containing 17	-0.146692	5.9314	-2.79346	0.00971345	0.122957	-3.13665
252838	Tox	thymocyte selection-associated high mobility group box	-0.302161	3.55057	-2.55474	0.0169022	0.160015	-3.13752
14786	Grb7	growth factor receptor bound protein 7	0.235503	4.46862	2.6501	0.0135787	0.144964	-3.14091
65256	Asb2	ankyrin repeat and SOCS box-containing 2	0.254631	4.17564	2.62926	0.0142483	0.147599	-3.14143
13418	Dnajc1	DnaJ heat shock protein family (Hsp40) member C1	0.185037	5.58858	2.76458	0.0103972	0.126508	-3.14151
239618	Pdzrn4	PDZ domain containing RING finger 4	-0.643106	0.534232	-2.58573	0.0157469	0.155395	-3.14197
12350	Car3	carbonic anhydrase 3	-0.367332	2.78443	-2.5039	0.018969	0.170233	-3.14233
12626	Cetn3	centrin 3	0.144296	6.14206	2.81146	0.00930903	0.121328	-3.14707
18802	Plcd4	phospholipase C, delta 4	-0.842243	0.531393	-2.65034	0.0135712	0.144964	-3.14804
208366	Rpp40	ribonuclease P 40 subunit	0.210572	4.07378	2.60782	0.0149689	0.151578	-3.14806
67292	Pigc	phosphatidylinositol glycan anchor biosynthesis, class C	0.263603	4.0262	2.60621	0.0150245	0.151758	-3.14829
54352	Irx5	Iroquois homeobox 5	-0.188097	5.03592	-2.70839	0.0118595	0.135299	-3.14965
16186	Il2rg	interleukin 2 receptor, gamma chain	-0.522321	1.60133	-2.49003	0.0195721	0.172323	-3.15077
13506	Dsc2	desmocollin 2	0.225694	4.49253	2.65031	0.0135724	0.144964	-3.15208
78890	Trmt44	tRNA methyltransferase 44	0.238853	3.99981	2.60388	0.0151049	0.151758	-3.15289
57344	As3mt	arsenite methyltransferase	0.204942	4.36485	2.63753	0.0139789	0.146858	-3.15307
53624	Cldn7	claudin 7	0.335095	3.68583	2.56541	0.0164959	0.158533	-3.15568
94185	Tnfrsf21	tumor necrosis factor receptor superfamily, member 21	-0.219035	5.44796	-2.7393	0.0110493	0.130762	-3.15604
56013	Srcin1	SRC kinase signaling inhibitor 1	0.285591	3.41831	2.55086	0.017052	0.16063	-3.15827
22196	Ube2i	ubiquitin-conjugating enzyme E2I	-0.115944	7.88166	-2.9138	0.00729547	0.108724	-3.15996
245469	Pdzd4	PDZ domain containing 4	0.20016	4.6901	2.66895	0.0129989	0.142254	-3.16036
11785	Apbb1	amyloid beta precursor protein binding family B member 1	-0.139419	6.34031	-2.81262	0.00928337	0.121266	-3.16243
68549	Sgo2a	shugoshin 2A	0.173278	6.02032	2.79231	0.00973992	0.122957	-3.16266
22352	Vim	vimentin	-0.127397	9.29972	-2.97652	0.00627382	0.101988	-3.16293
19153	Prx	periaxin	0.239947	3.77066	2.57783	0.0160342	0.156578	-3.16545
14425	Galnt3	polypeptide N-acetylgalactosaminyltransferase 3	0.400132	2.27634	2.47639	0.0201823	0.175156	-3.16859
77035	Kdm8	lysine (K)-specific demethylase 8	-0.218249	4.27609	-2.61084	0.0148653	0.150967	-3.17043
14013	Mecom	MDS1 and EVI1 complex locus	-0.248481	5.47195	-2.74373	0.0115489	0.133684	-3.17146
57261	Brd4	bromodomain containing 4	-0.128846	8.35905	-2.92951	0.0070258	0.107222	-3.17158
68550	Tefm	transcription elongation factor, mitochondrial	0.229191	3.81228	2.57581	0.0161085	0.156643	-3.17227
26401	Map3k1	mitogen-activated protein kinase kinase kinase 1	0.157675	5.84216	2.77067	0.0102493	0.125535	-3.17322
474156	Zbtb9	zinc finger and BTB domain containing 9	0.155797	4.95811	2.68735	0.0124549	0.138267	-3.174
320299	Iqcb1	IQ calmodulin-binding motif containing 1	0.161937	5.4324	2.72719	0.0113499	0.132739	-3.18036
16418	Eif6	eukaryotic translation initiation factor 6	-0.124277	7.05343	-2.85747	0.0083462	0.116546	-3.18155
69487	Ndufaf5	NADH:ubiquinone oxidoreductase complex assembly factor 5	0.228498	3.92401	2.57647	0.0160842	0.156578	-3.18196
56273	Pex14	peroxisomal biogenesis factor 14	-0.163806	5.66972	-2.74808	0.0108081	0.129415	-3.18494
71947	Tmem94	transmembrane protein 94	-0.121868	6.76097	-2.83428	0.008819	0.119559	-3.1854
70911	Phyhipl	phytanoyl-CoA hydroxylase interacting protein-like	-0.314898	3.15742	-2.49965	0.0191517	0.17113	-3.18651
232023	Vopp1	vesicular, overexpressed in cancer, prosurvival protein 1	-0.157597	5.99389	-2.77046	0.0102543	0.125535	-3.19007
246229	Bivm	basic, immunoglobulin-like variable motif containing	0.164436	5.37839	2.72194	0.0114902	0.133684	-3.19011
384569	Nova2	NOVA alternative splicing regulator 2	-0.382774	5.00064	-2.72768	0.0140617	0.147084	-3.1915
241289	Ppp1r26	protein phosphatase 1, regulatory subunit 26	0.194913	4.60356	2.6442	0.0137654	0.14567	-3.19214
18045	Nfyb	nuclear transcription factor-Y beta	0.130131	6.32403	2.80534	0.00944461	0.121849	-3.19229
76073	Pcgf5	polycomb group ring finger 5	0.228355	4.03381	2.59282	0.0154934	0.154005	-3.19273
16897	Llgl1	LLGL1 scribble cell polarity complex component	-0.106233	8.30634	-2.91788	0.00722457	0.108339	-3.1943
107829	Thoc5	THO complex 5	-0.140537	6.20279	-2.78911	0.00981354	0.122957	-3.19541
94280	Sfxn3	sideroflexin 3	0.303394	3.14121	2.50673	0.0188477	0.169362	-3.19741
212127	Proser1	proline and serine rich 1	-0.134615	6.40711	-2.802	0.00951955	0.121849	-3.19865
83815	Cenpq	centromere protein Q	0.172188	5.22041	2.70467	0.0119628	0.135927	-3.20025
66684	Tceal8	transcription elongation factor A (SII)-like 8	0.128957	7.26698	2.86559	0.00818624	0.115134	-3.20057
74287	Kcmf1	potassium channel modulatory factor 1	0.123156	6.77176	2.83125	0.00888266	0.11969	-3.20065
18457	Bloc1s6	biogenesis of lysosomal organelles complex-1, subunit 6, pallidin	0.148108	5.64537	2.73937	0.011031	0.130762	-3.20342
12447	Ccne1	cyclin E1	-0.151599	7.01528	-2.84439	0.0086098	0.118404	-3.20373
231580	Gak	cyclin G associated kinase	-0.117236	6.9136	-2.83592	0.00878471	0.119438	-3.20545
378431	Txlnb	taxilin beta	0.405742	2.95045	2.48996	0.0196005	0.172451	-3.20659
20585	Hltf	helicase-like transcription factor	0.161146	5.07838	2.68135	0.0126299	0.139364	-3.20704
100043468	Zfp955b	zinc finger protein 955B	0.22159	4.18307	2.59242	0.0155073	0.154005	-3.20819
240119	St6gal2	beta galactoside alpha 2,6 sialyltransferase 2	-0.317954	3.32396	-2.50827	0.0187823	0.168884	-3.20972
71769	Bbs10	Bardet-Biedl syndrome 10	0.29474	3.00238	2.4867	0.0197196	0.172796	-3.21108
170483	Grin3b	glutamate receptor, ionotropic, NMDA3B	-0.524088	1.5017	-2.4529	0.0212748	0.179964	-3.21511
224727	Bag6	BCL2-associated athanogene 6	-0.0997997	9.00362	-2.93993	0.00685202	0.105726	-3.21756
16593	Klc1	kinesin light chain 1	-0.132373	6.98345	-2.83599	0.00878317	0.119438	-3.22027
246257	Ovca2	candidate tumor suppressor in ovarian cancer 2	-0.165573	4.84441	-2.64444	0.0137577	0.14567	-3.22226
239647	Pced1b	PC-esterase domain containing 1B	-0.291407	2.63284	-2.45253	0.0212924	0.179964	-3.22473
26932	Ppp2r5e	protein phosphatase 2, regulatory subunit B', epsilon	-0.121424	6.90683	-2.82738	0.00896442	0.119801	-3.22612
18643	Pfn1	profilin 1	-0.0941321	9.5801	-2.96256	0.00648868	0.102964	-3.2262
14156	Fen1	flap structure specific endonuclease 1	-0.10752	7.30077	-2.85305	0.00843442	0.117235	-3.22625
67602	Necap1	NECAP endocytosis associated 1	0.167375	5.43453	2.70871	0.0118506	0.135299	-3.22629
109267	Ssc4d	scavenger receptor cysteine rich family, 4 domains	0.458832	1.62809	2.43703	0.0220437	0.182222	-3.22941
68514	Micu2	mitochondrial calcium uptake 2	0.15882	6.21649	2.77768	0.0100816	0.124324	-3.2296
13830	Stom	stomatin	-0.251824	3.93499	-2.53411	0.017714	0.163814	-3.23278
12217	Bsn	bassoon	-0.389155	3.1123	-2.46946	0.020499	0.175948	-3.23316
26395	Map2k1	mitogen-activated protein kinase kinase 1	0.179437	6.72426	2.82406	0.00932827	0.121339	-3.23359
237988	Cdr2l	cerebellar degeneration-related protein 2-like	-0.183242	5.54759	-2.71007	0.0118129	0.135223	-3.2339
216019	Hkdc1	hexokinase domain containing 1	-0.882944	0.251575	-2.57482	0.0161451	0.15673	-3.23489
621823	Psme2b	protease (prosome, macropain) activator subunit 2B	0.226155	4.53346	2.62002	0.0145546	0.149662	-3.23653
74022	Glyr1	glyoxylate reductase 1 homolog (Arabidopsis)	-0.09164	8.29901	-2.89879	0.00756246	0.11081	-3.23848
218850	Tasor	transcription activation suppressor	0.20579	5.38328	2.69377	0.0122704	0.137497	-3.23956
239833	Lmln	leishmanolysin-like (metallopeptidase M8 family)	0.289874	3.31248	2.49624	0.0192998	0.171377	-3.24008
17938	Naca	nascent polypeptide-associated complex alpha polypeptide	0.146268	7.59417	2.86414	0.00821468	0.115245	-3.24173
28146	Serp1	stress-associated endoplasmic reticulum protein 1	0.0999256	7.79738	2.87346	0.00803413	0.114379	-3.24189
18102	Nme1	NME/NM23 nucleoside diphosphate kinase 1	-0.105234	7.80512	-2.8734	0.00803533	0.114379	-3.24237
319370	Ubald2	UBA-like domain containing 2	-0.198607	4.77621	-2.63002	0.0142233	0.147599	-3.24398
14706	Gng4	guanine nucleotide binding protein (G protein), gamma 4	-1.16569	-0.74772	-2.80759	0.00939451	0.121806	-3.24758
69638	Enho	energy homeostasis associated	-0.316113	3.51077	-2.49581	0.0193187	0.171389	-3.24797
29813	Zfp385a	zinc finger protein 385A	-0.124354	6.80178	-2.80952	0.00935165	0.121476	-3.24823
213956	Fam83f	family with sequence similarity 83, member F	0.841747	0.447439	2.52633	0.0180297	0.165731	-3.24967
228858	Gdap1l1	ganglioside-induced differentiation-associated protein 1-like 1	-0.58071	1.7518	-2.42112	0.0228402	0.185163	-3.25003
75828	Hormad2	HORMA domain containing 2	1.45278	-0.857472	2.84414	0.00861487	0.118404	-3.25054
208624	Alg3	ALG3 alpha-1,3- mannosyltransferase	-0.178258	5.12366	-2.66733	0.0130477	0.142565	-3.25148
14077	Fabp3	fatty acid binding protein 3, muscle and heart	0.746454	1.04224	2.44432	0.0217479	0.181449	-3.25376
233575	Pgap2	post-GPI attachment to proteins 2	0.205571	5.08676	2.66223	0.0132029	0.14347	-3.25394
225745	Haus1	HAUS augmin-like complex, subunit 1	0.16193	5.01794	2.65788	0.0133366	0.14392	-3.25465
338369	Tmem220	transmembrane protein 220	0.665317	0.960831	2.44986	0.0214201	0.180229	-3.25776
68176	Inka1	inka box actin regulator 1	-0.239794	4.26408	-2.56788	0.0164029	0.158078	-3.26211
56298	Atl2	atlastin GTPase 2	0.127297	6.23116	2.76256	0.0104467	0.12685	-3.26299
17535	Mre11a	MRE11A homolog A, double strand break repair nuclease	0.124889	6.28635	2.76712	0.0103353	0.126166	-3.26364
17133	Maff	v-maf musculoaponeurotic fibrosarcoma oncogene family, protein F (avian)	0.312018	3.08966	2.46715	0.0206059	0.176457	-3.26395
68713	Ifitm1	interferon induced transmembrane protein 1	0.34945	3.99239	2.56226	0.0175708	0.163137	-3.2642
74400	Zfp819	zinc finger protein 819	-0.723396	0.091815	-2.55576	0.0168628	0.159884	-3.2646
170790	Mlc1	megalencephalic leukoencephalopathy with subcortical cysts 1 homolog (human)	-0.534147	1.37473	-2.42161	0.0228153	0.185163	-3.26875
116810	Foxn4	forkhead box N4	-1.12397	-0.252727	-2.70315	0.0120052	0.135962	-3.26903
218975	Mapk1ip1l	mitogen-activated protein kinase 1 interacting protein 1-like	-0.0906553	8.57888	-2.8968	0.00759859	0.110874	-3.2721
69634	Clybl	citrate lyase beta like	0.302305	3.68353	2.51166	0.0186391	0.168245	-3.27235
243819	Ppp6r1	protein phosphatase 6, regulatory subunit 1	-0.108135	7.69625	-2.85373	0.00842077	0.117235	-3.27272
20462	Tra2b	transformer 2 beta	0.119847	8.04633	2.87235	0.00805539	0.114509	-3.2742
17286	Meox2	mesenchyme homeobox 2	-0.576888	3.40408	-2.51299	0.0219116	0.181911	-3.2748
22333	Vdac1	voltage-dependent anion channel 1	0.101332	8.43376	2.89059	0.00771234	0.11114	-3.27482
245643	Frmpd3	FERM and PDZ domain containing 3	-0.567415	1.16081	-2.43667	0.0220615	0.182222	-3.27651
26949	Vat1	vesicle amine transport 1	-0.152502	6.16176	-2.74599	0.0108612	0.129815	-3.27672
66119	Tomm6	translocase of outer mitochondrial membrane 6	-0.156041	6.55968	-2.78109	0.0100009	0.124026	-3.27682
111175	Pecr	peroxisomal trans-2-enoyl-CoA reductase	0.237757	3.69776	2.50951	0.0187299	0.168806	-3.27919
215653	Rassf2	Ras association (RalGDS/AF-6) domain family member 2	-0.17964	5.45727	-2.68508	0.012521	0.138435	-3.28095
245683	Klhl34	kelch-like 34	-0.433617	2.15306	-2.40149	0.0238587	0.18988	-3.2811
27373	Csnk1e	casein kinase 1, epsilon	-0.102275	7.84642	-2.85533	0.00838874	0.117023	-3.28547
58994	Smpd3	sphingomyelin phosphodiesterase 3, neutral	-0.363924	3.24657	-2.45495	0.0211772	0.179347	-3.28551
101095	Zfp282	zinc finger protein 282	-0.138977	5.76846	-2.70866	0.0118519	0.135299	-3.28631
14240	Foxb2	forkhead box B2	0.912922	-0.483247	2.63268	0.0141363	0.147243	-3.28634
24000	Ptpn21	protein tyrosine phosphatase, non-receptor type 21	0.229669	4.57159	2.59826	0.0153011	0.152764	-3.28746
68134	Upf3b	UPF3 regulator of nonsense transcripts homolog B (yeast)	0.181343	5.17899	2.65393	0.013459	0.144682	-3.28991
17718	ND3	NADH dehydrogenase 3, mitochondrial	-0.174073	6.90066	-2.81032	0.0096475	0.122582	-3.29005
54343	Atf7ip	activating transcription factor 7 interacting protein	-0.240478	7.05068	-2.86497	0.0102549	0.125535	-3.2911
56484	Foxo3	forkhead box O3	0.173217	5.71522	2.69734	0.0121689	0.136927	-3.29118
101612	Grwd1	glutamate-rich WD repeat containing 1	-0.13239	6.81404	-2.79198	0.00974742	0.122957	-3.29221
66975	Trappc13	trafficking protein particle complex 13	0.161047	5.88449	2.71928	0.0115619	0.133684	-3.29415
232821	Ccdc106	coiled-coil domain containing 106	0.421641	1.77027	2.39052	0.0244465	0.19243	-3.29588
77630	Prdm8	PR domain containing 8	-0.845929	2.63304	-2.46206	0.025423	0.196245	-3.29594
216459	Myl6b	myosin, light polypeptide 6B	0.352346	2.56086	2.40956	0.0234351	0.187936	-3.2965
73095	Slc25a42	solute carrier family 25, member 42	0.537289	1.6098	2.39135	0.0244014	0.19243	-3.29664
24017	Rnf13	ring finger protein 13	0.235082	4.60051	2.58491	0.0157766	0.155395	-3.29667
99031	Osbpl6	oxysterol binding protein-like 6	-0.226908	4.10754	-2.52563	0.0180583	0.16579	-3.29722
212153	Ccdc191	coiled-coil domain containing 191	0.271156	3.61651	2.49009	0.0195694	0.172323	-3.29768
74241	Chpf	chondroitin polymerizing factor	-0.163323	6.08236	-2.72874	0.0113089	0.132534	-3.29976
24135	Zfp68	zinc finger protein 68	0.157192	5.53765	2.68297	0.0125824	0.139004	-3.30042
14632	Gli1	GLI-Kruppel family member GLI1	-0.199765	6.17253	-2.74217	0.0113245	0.132553	-3.30166
14693	Gnb2	guanine nucleotide binding protein (G protein), beta 2	-0.116256	8.24792	-2.86649	0.00816869	0.115134	-3.30171
52609	Cbx7	chromobox 7	0.375529	2.57997	2.41025	0.0233994	0.187895	-3.30349
16852	Lgals1	lectin, galactose binding, soluble 1	0.20782	5.6777	2.69986	0.0122829	0.137497	-3.30454
276952	Rasl10b	RAS-like, family 10, member B	-0.24669	4.14571	-2.53566	0.0176517	0.163452	-3.30499
72832	Crtac1	cartilage acidic protein 1	-0.813738	1.03554	-2.44538	0.021636	0.181449	-3.30566
66141	Ifitm3	interferon induced transmembrane protein 3	0.2886	3.09025	2.44369	0.0217178	0.181449	-3.30911
73389	Hbp1	high mobility group box transcription factor 1	0.160697	6.28439	2.74249	0.0109505	0.13036	-3.30939
73274	Gpbp1	GC-rich promoter binding protein 1	0.120514	7.25336	2.81309	0.0092731	0.121266	-3.31075
12611	Cebpg	CCAAT/enhancer binding protein gamma	0.180844	6.28667	2.74652	0.0108933	0.129901	-3.31173
433375	Creg1	cellular repressor of E1A-stimulated genes 1	0.271725	4.26383	2.54173	0.0174099	0.162508	-3.31325
12841	Col9a3	collagen, type IX, alpha 3	-0.454122	1.91971	-2.37973	0.0250371	0.195099	-3.3135
14802	Gria4	glutamate receptor, ionotropic, AMPA4 (alpha 4)	-0.524194	1.70829	-2.38182	0.0249214	0.194523	-3.31357
100043813	Rps27rt	ribosomal protein S27, retrogene	0.23442	7.52332	2.89732	0.00981786	0.122957	-3.31773
74206	Sipa1l3	signal-induced proliferation-associated 1 like 3	-0.146216	5.99813	-2.71126	0.0117803	0.135223	-3.31876
67733	Itgb3bp	integrin beta 3 binding protein (beta3-endonexin)	0.252682	3.42508	2.46678	0.0206229	0.176457	-3.3212
66736	Emc2	ER membrane protein complex subunit 2	0.167878	5.11901	2.63239	0.0141457	0.147243	-3.32338
23983	Pcbp1	poly(rC) binding protein 1	-0.100513	9.54724	-2.91699	0.00723992	0.108339	-3.32396
67008	Yae1d1	Yae1 domain containing 1	0.165261	5.30159	2.65066	0.0135613	0.144964	-3.32674
21402	Skp1	S-phase kinase-associated protein 1	0.116739	8.41619	2.86562	0.00818576	0.115134	-3.32736
22701	Zfp41	zinc finger protein 41	-0.142951	7.68928	-2.82745	0.0089631	0.119801	-3.3283
21677	Tead2	TEA domain family member 2	-0.0816123	9.08538	-2.89438	0.00764272	0.111125	-3.32881
65107	Lrp10	low-density lipoprotein receptor-related protein 10	-0.164242	5.67413	-2.67992	0.0126719	0.139632	-3.32947
18708	Pik3r1	phosphoinositide-3-kinase regulatory subunit 1	-0.144914	5.24585	-2.63672	0.0140052	0.146933	-3.33182
68612	Ube2c	ubiquitin-conjugating enzyme E2C	-0.110344	7.77164	-2.83072	0.00889378	0.11969	-3.33214
16828	Ldha	lactate dehydrogenase A	0.235268	10.9145	3.0979	0.00733648	0.10887	-3.33304
330050	Fam185a	family with sequence similarity 185, member A	-0.210325	3.90695	-2.49612	0.0193051	0.171377	-3.33329
244091	Fsd2	fibronectin type III and SPRY domain containing 2	0.381167	2.45661	2.3898	0.0244855	0.192629	-3.33518
21385	Tbx2	T-box 2	-0.279884	5.17205	-2.64422	0.0150471	0.151758	-3.33619
20668	Sox13	SRY (sex determining region Y)-box 13	-0.151742	7.11431	-2.79056	0.00978018	0.122957	-3.33625
72139	Zfp1006	zinc finger protein 1006	0.328662	2.92281	2.40937	0.0234448	0.187936	-3.33731
72318	Cyth4	cytohesin 4	0.722943	0.676762	2.44345	0.0217298	0.181449	-3.33957
16691	Krt8	keratin 8	0.267959	6.40936	2.80246	0.011921	0.135785	-3.33988
54392	Ncapg	non-SMC condensin I complex, subunit G	0.112069	6.87812	2.77744	0.0100873	0.124324	-3.34066
217379	Ubxn2a	UBX domain protein 2A	0.180594	5.0126	2.60455	0.0150817	0.151758	-3.34147
66248	Alg5	ALG5 dolichyl-phosphate beta-glucosyltransferase	0.240648	4.23151	2.52844	0.0179436	0.165062	-3.34174
234267	Gpm6a	glycoprotein m6a	0.322415	2.98693	2.41547	0.0231293	0.1868	-3.34323
233895	Prr14	proline rich 14	-0.178344	5.67548	-2.67142	0.0129244	0.141896	-3.34361
26396	Map2k2	mitogen-activated protein kinase kinase 2	-0.114359	7.66993	-2.82104	0.00910022	0.120304	-3.34446
68753	Mybphl	myosin binding protein H-like	0.567269	1.10529	2.37602	0.0252431	0.195579	-3.3447
329065	Scd4	stearoyl-coenzyme A desaturase 4	-0.977874	-0.115432	-2.57132	0.0162744	0.157489	-3.34731
11517	Adcyap1r1	adenylate cyclase activating polypeptide 1 receptor 1	-0.383988	5.0273	-2.65139	0.0167315	0.159641	-3.34797
68099	Cibar1	CBY1 interacting BAR domain containing 1	0.146423	5.38815	2.64508	0.0137374	0.145656	-3.34836
72656	Ints8	integrator complex subunit 8	0.129062	6.81723	2.76689	0.0103408	0.126166	-3.35019
228788	Ccm2l	cerebral cavernous malformation 2-like	-0.458256	2.1309	-2.35648	0.0263544	0.200125	-3.3527
105247240	Pnma8c	PNMA family member 8C	0.405663	2.87113	2.39902	0.0239903	0.190476	-3.35272
50874	Tmod4	tropomodulin 4	-1.12052	-0.716677	-2.80398	0.00947514	0.121849	-3.35275
26458	Slc27a2	solute carrier family 27 (fatty acid transporter), member 2	0.884937	-0.361487	2.57185	0.0162551	0.15741	-3.35798
17347	Mknk2	MAP kinase-interacting serine/threonine kinase 2	-0.119519	7.84642	-2.82047	0.0091124	0.120304	-3.35872
69920	Polr2i	polymerase (RNA) II (DNA directed) polypeptide I	-0.181283	4.90849	-2.58862	0.0156432	0.154814	-3.36114
52055	Rab11fip5	RAB11 family interacting protein 5 (class I)	-0.341193	2.2976	-2.35764	0.0262871	0.199902	-3.3621
27425	Atp5mg	ATP synthase membrane subunit g	-0.403585	2.21809	-2.35839	0.0262442	0.199713	-3.36356
245522	Zc4h2	zinc finger, C4H2 domain containing	0.193155	4.7878	2.57672	0.0160748	0.156578	-3.36414
58172	Sertad2	SERTA domain containing 2	0.15138	5.39513	2.6363	0.0140185	0.146963	-3.36719
373864	Col27a1	collagen, type XXVII, alpha 1	-0.224685	4.88385	-2.57465	0.0161512	0.15673	-3.36719
20438	Siah1b	siah E3 ubiquitin protein ligase 1B	-0.163487	5.13473	-2.60919	0.0149218	0.15131	-3.36884
20955	Vamp7	vesicle-associated membrane protein 7	0.214155	5.03642	2.60263	0.0151485	0.151985	-3.36956
210801	Unc5d	unc-5 netrin receptor D	-0.867711	0.0797954	-2.55845	0.0167598	0.159641	-3.3702
75398	Mrpl32	mitochondrial ribosomal protein L32	0.290067	4.48818	2.55822	0.0174983	0.162789	-3.37023
66406	Sac3d1	SAC3 domain containing 1	-0.158315	5.47155	-2.64062	0.0138795	0.146496	-3.37194
66899	Fip1l1	factor interacting with PAPOLA and CPSF1	0.113934	7.24682	2.78498	0.00990959	0.123662	-3.37218
76281	Tax1bp3	Tax1 (human T cell leukemia virus type I) binding protein 3	-0.196881	4.11064	-2.49643	0.0192915	0.171377	-3.37396
75705	Eif4b	eukaryotic translation initiation factor 4B	0.0807958	9.48096	2.89122	0.00770065	0.11114	-3.37672
59003	Maea	macrophage erythroblast attacher	-0.10157	7.62102	-2.80198	0.00952002	0.121849	-3.37745
270058	Map1s	microtubule-associated protein 1S	-0.138859	6.50335	-2.7302	0.0112703	0.132251	-3.37763
259300	Ehd2	EH-domain containing 2	-0.146777	5.41156	-2.63514	0.0140562	0.147084	-3.37799
666938	Bend4	BEN domain containing 4	0.173427	6.23366	2.70615	0.0119215	0.135785	-3.37879
232947	Ppp1r37	protein phosphatase 1, regulatory subunit 37	-0.165342	6.40819	-2.71927	0.0115621	0.133684	-3.3809
66617	Ntmt1	N-terminal Xaa-Pro-Lys N-methyltransferase 1	-0.168903	5.66531	-2.65692	0.0133663	0.144129	-3.38432
214669	L3mbtl2	L3MBTL2 polycomb repressive complex 1 subunit	-0.154184	6.2416	-2.70538	0.0119431	0.135919	-3.3844
102294	Cyp4v3	cytochrome P450, family 4, subfamily v, polypeptide 3	-1.14942	-0.986638	-2.82727	0.00896678	0.119801	-3.388
17988	Ndrg1	N-myc downstream regulated gene 1	0.551335	3.36558	2.45774	0.0246276	0.192799	-3.38801
72085	Osgepl1	O-sialoglycoprotein endopeptidase-like 1	0.211705	3.93467	2.47466	0.020261	0.175512	-3.38827
193003	Pirt	phosphoinositide-interacting regulator of transient receptor potential channels	0.735567	0.141373	2.44021	0.0218874	0.181907	-3.38999
15284	Hlx	H2.0-like homeobox	-0.319671	3.52349	-2.43268	0.0222588	0.18322	-3.39042
665433	H2ac23	H2A clustered histone 23	-1.17129	0.0643121	-2.5347	0.0179145	0.165027	-3.39234
13593	Ebf3	early B cell factor 3	-0.197265	5.52882	-2.6318	0.0141649	0.147281	-3.39345
66106	Smpx	small muscle protein, X-linked	0.396093	2.75915	2.36413	0.0259141	0.198936	-3.39494
24136	Zeb2	zinc finger E-box binding homeobox 2	-0.203216	5.89447	-2.67064	0.0132775	0.143877	-3.40107
433809	Rnf207	ring finger protein 207	0.601824	0.829153	2.35746	0.0262976	0.199902	-3.40202
17306	Sypl2	synaptophysin like 2	0.888396	-0.352252	2.49959	0.0191545	0.17113	-3.40231
74386	Rmi1	RecQ mediated genome instability 1	0.201414	4.80078	2.5634	0.0165717	0.158933	-3.40554
233057	Zfp940	zinc finger protein 940	0.245502	3.47178	2.42115	0.0228387	0.185163	-3.40744
110253	Triobp	TRIO and F-actin binding protein	0.205747	6.35504	2.72374	0.0123178	0.137497	-3.40814
66291	Smim8	small integral membrane protein 8	0.322022	2.96526	2.37462	0.0253214	0.195748	-3.40977
17385	Mmp11	matrix metallopeptidase 11	0.229896	4.47519	2.51459	0.0185156	0.168109	-3.41134
77634	Snapc3	small nuclear RNA activating complex, polypeptide 3	0.185003	4.86304	2.55863	0.016753	0.159641	-3.41833
664883	Nova1	NOVA alternative splicing regulator 1	-0.254014	4.40851	-2.49842	0.0192049	0.171359	-3.42039
68718	Rnf166	ring finger protein 166	-0.20461	4.65087	-2.53172	0.0178106	0.164471	-3.42095
234199	Fgl1	fibrinogen-like protein 1	1.04417	-0.614896	2.61134	0.0148484	0.150905	-3.42125
14584	Gfpt2	glutamine fructose-6-phosphate transaminase 2	-0.189442	4.69277	-2.53214	0.0177935	0.16444	-3.4214
102644	Oaf	out at first homolog	-0.163597	5.54943	-2.62163	0.0145009	0.149219	-3.42267
110784	Nr3c2	nuclear receptor subfamily 3, group C, member 2	-1.25083	-0.885255	-2.69865	0.0121318	0.136851	-3.4245
207952	Klhl25	kelch-like 25	-0.187513	5.25278	-2.58891	0.0156326	0.154814	-3.42579
241118	Asic4	acid-sensing ion channel family member 4	-0.419102	1.7304	-2.30933	0.0292233	0.211766	-3.42582
72306	Zfp777	zinc finger protein 777	-0.169493	5.8176	-2.64627	0.0136997	0.145549	-3.42609
93705	Pcdhgb8	protocadherin gamma subfamily B, 8	-0.967734	-0.199108	-2.54464	0.0172954	0.162198	-3.42664
103967	Dnm3	dynamin 3	-0.658059	0.64833	-2.37934	0.0250587	0.195159	-3.42712
56351	Ptges3	prostaglandin E synthase 3	0.130637	8.03795	2.80259	0.00950622	0.121849	-3.42756
67427	Rps20	ribosomal protein S20	0.133676	8.81675	2.8431	0.00878662	0.119438	-3.43084
14904	Gtpbp1	GTP binding protein 1	-0.119976	6.78231	-2.72477	0.0114144	0.13327	-3.43092
232236	Ccdc174	coiled-coil domain containing 174	0.180331	4.4943	2.51557	0.0184748	0.167957	-3.43132
73121	Rflna	refilin A	-0.373854	2.59148	-2.33324	0.0277348	0.206224	-3.43141
78134	Lpar4	lysophosphatidic acid receptor 4	0.200612	4.45242	2.51469	0.0185114	0.168109	-3.43146
13198	Ddit3	DNA-damage inducible transcript 3	0.463884	2.78282	2.35487	0.0272943	0.204179	-3.43243
107435	Hat1	histone aminotransferase 1	0.117412	7.30051	2.76124	0.0104792	0.127135	-3.43351
67163	Ccdc47	coiled-coil domain containing 47	0.132208	6.36165	2.69518	0.0122301	0.137395	-3.43391
93961	B3galt5	UDP-Gal:betaGlcNAc beta 1,3-galactosyltransferase, polypeptide 5	-1.40269	-0.838755	-2.75511	0.0106311	0.128308	-3.43442
20420	Shd	src homology 2 domain-containing transforming protein D	-0.294488	3.58499	-2.40729	0.0235537	0.188484	-3.43828
68016	Cavin4	caveolae associated 4	-0.639862	1.24694	-2.32423	0.0282875	0.208419	-3.44028
72544	Exosc6	exosome component 6	-0.145966	5.93415	-2.65143	0.0135369	0.144964	-3.44156
58233	Dnaja4	DnaJ heat shock protein family (Hsp40) member A4	0.439399	2.11164	2.30569	0.0294558	0.21323	-3.44173
171388	Bnipl	BCL2/adenovirus E1B 19kD interacting protein like	0.603169	0.820002	2.31546	0.0288348	0.209823	-3.442
213027	Evi5l	ecotropic viral integration site 5 like	-0.222682	4.01738	-2.44	0.0218981	0.181907	-3.44424
17776	Mast2	microtubule associated serine/threonine kinase 2	-0.130752	7.09734	-2.73808	0.0110642	0.130817	-3.44463
13508	Dscam	DS cell adhesion molecule	-0.985167	-0.0577509	-2.53954	0.0174968	0.162789	-3.44474
12978	Csf1r	colony stimulating factor 1 receptor	0.571416	1.11329	2.29955	0.0298526	0.214878	-3.44733
70747	Tspan2	tetraspanin 2	-0.246408	4.71091	-2.52009	0.0182867	0.166681	-3.44975
20970	Sdc3	syndecan 3	-0.143005	6.96225	-2.72857	0.0113135	0.132534	-3.45095
13607	Eda	ectodysplasin-A	-0.267652	3.45167	-2.38943	0.0245056	0.192678	-3.45108
16764	Aff3	AF4/FMR2 family, member 3	-0.276321	5.97714	-2.6906	0.0148013	0.150893	-3.45146
69878	Snrpf	small nuclear ribonucleoprotein polypeptide F	0.173449	5.65707	2.62926	0.0142482	0.147599	-3.45154
20450	St8sia2	ST8 alpha-N-acetyl-neuraminide alpha-2,8-sialyltransferase 2	-0.224307	4.57635	-2.50306	0.0190047	0.170444	-3.45274
65254	Dpysl5	dihydropyrimidinase-like 5	-0.131687	7.39762	-2.75559	0.0106192	0.128275	-3.45334
22129	Ttc3	tetratricopeptide repeat domain 3	0.108167	8.8305	2.82466	0.00902258	0.119926	-3.45935
26380	Esrrb	estrogen related receptor, beta	-0.737865	0.274439	-2.39674	0.0241119	0.191296	-3.45995
229003	Helz2	helicase with zinc finger 2, transcriptional coactivator	0.286947	3.54026	2.40378	0.0237377	0.189443	-3.46096
104831	Ptpn23	protein tyrosine phosphatase, non-receptor type 23	-0.131898	6.92188	-2.72074	0.0115223	0.133684	-3.46298
83961	Nrg4	neuregulin 4	-0.878999	0.11368	-2.44963	0.0214313	0.180229	-3.46322
11870	Art1	ADP-ribosyltransferase 1	0.784479	-0.248678	2.42026	0.0228838	0.185354	-3.46374
245537	Nlgn3	neuroligin 3	0.260005	3.07245	2.3542	0.0264873	0.200436	-3.46471
67874	Rprm	reprimo, TP53 dependent G2 arrest mediator candidate	-0.217067	4.14479	-2.45852	0.0210087	0.178821	-3.46811
67075	Magt1	magnesium transporter 1	0.175453	6.4239	2.68511	0.0126793	0.139632	-3.4701
72807	Zfp429	zinc finger protein 429	0.430312	1.8266	2.27998	0.0311496	0.218141	-3.47327
240665	Ccnj	cyclin J	-0.145188	6.33652	-2.67037	0.012956	0.141896	-3.47515
319150	H3c2	H3 clustered histone 2	-0.887597	-0.335278	-2.48806	0.019659	0.172653	-3.47561
225908	Myrf	myelin regulatory factor	-0.188967	7.14766	-2.75162	0.0118175	0.135223	-3.47724
16398	Itga2	integrin alpha 2	-0.530391	1.86105	-2.2769	0.031358	0.219161	-3.47739
20499	Slc12a7	solute carrier family 12, member 7	-0.142823	6.76905	-2.69797	0.0121508	0.136927	-3.48269
14598	Ggt1	gamma-glutamyltransferase 1	0.49199	1.36686	2.27269	0.0316455	0.220129	-3.48307
16669	Krt19	keratin 19	0.430886	4.5778	2.55111	0.0210557	0.178944	-3.48348
68183	Bcas2	BCAS2 pre-mRNA processing factor	0.114048	6.94852	2.71589	0.0116536	0.134488	-3.4835
66315	Senp7	SUMO1/sentrin specific peptidase 7	0.177854	5.10952	2.5493	0.0171127	0.161025	-3.48487
60363	Cldn15	claudin 15	-1.26582	-0.963311	-2.67278	0.0128838	0.141772	-3.48567
233040	Fbxo27	F-box protein 27	0.366894	2.12559	2.27857	0.0312446	0.218697	-3.48579
15980	Ifngr2	interferon gamma receptor 2	0.175847	4.50474	2.47842	0.0200902	0.174465	-3.48621
231134	Dok7	docking protein 7	-0.992982	-0.675974	-2.55502	0.0168913	0.160015	-3.48645
74325	Cltb	clathrin light chain B	-0.241823	3.35882	-2.35954	0.0261776	0.199666	-3.48755
215335	Slc36a1	solute carrier family 36 (proton/amino acid symporter), member 1	-0.187417	4.0284	-2.42878	0.0224531	0.183975	-3.48756
100504491	Dcdc2b	doublecortin domain containing 2b	1.39743	-1.12612	2.62229	0.014479	0.149104	-3.48902
67205	Utp11	UTP11 small subunit processome component	0.121391	5.76191	2.61757	0.0146372	0.150185	-3.48942
193043	Zfp3	zinc finger protein 3	0.384188	1.94875	2.27116	0.0317502	0.220467	-3.49062
17313	Mgp	matrix Gla protein	1.85285	-1.52945	2.77234	0.0108058	0.129415	-3.49143
109263	Rlf	rearranged L-myc fusion sequence	0.166522	6.30501	2.66358	0.0131615	0.143367	-3.49151
329540	Nol4l	nucleolar protein 4-like	-0.186249	6.16815	-2.6445	0.0139326	0.146723	-3.49247
16979	Lrrn1	leucine rich repeat protein 1, neuronal	-0.216364	6.02044	-2.65261	0.0144739	0.149104	-3.49295
22003	Tpm1	tropomyosin 1, alpha	0.14391	8.83117	2.82518	0.00954451	0.121937	-3.49487
53418	B4galt2	UDP-Gal:betaGlcNAc beta 1,4- galactosyltransferase, polypeptide 2	-0.122366	6.23858	-2.65226	0.0135112	0.144964	-3.49598
18548	Pcsk1	proprotein convertase subtilisin/kexin type 1	-0.441635	1.16049	-2.27225	0.0316759	0.220171	-3.49674
75273	Pelp1	proline, glutamic acid and leucine rich protein 1	-0.122543	7.44737	-2.73729	0.0110849	0.130837	-3.4977
20969	Sdc1	syndecan 1	-0.123053	7.61291	-2.74574	0.0108675	0.129815	-3.50087
21823	Th	tyrosine hydroxylase	0.605267	0.850174	2.28633	0.0307229	0.217334	-3.50168
20422	Sem1	SEM1, 26S proteasome complex subunit	0.153219	6.62746	2.68662	0.0124761	0.138267	-3.50303
21950	Tnfsf9	tumor necrosis factor (ligand) superfamily, member 9	0.448822	1.79437	2.26025	0.0325084	0.223597	-3.50584
52837	Tmx4	thioredoxin-related transmembrane protein 4	0.216391	5.28121	2.563	0.0167583	0.159641	-3.50629
13610	S1pr3	sphingosine-1-phosphate receptor 3	-0.166257	6.01785	-2.62368	0.0144326	0.149065	-3.5084
108664	Atp6v1h	ATPase, H+ transporting, lysosomal V1 subunit H	0.131143	5.76039	2.60384	0.0151063	0.151758	-3.50928
56420	Ppp4c	protein phosphatase 4, catalytic subunit	-0.13628	7.62275	-2.74056	0.0110002	0.130618	-3.51188
58804	Cdc42ep5	CDC42 effector protein 5	0.264531	3.42982	2.36384	0.0259306	0.198953	-3.51357
12631	Cfl1	cofilin 1, non-muscle	-0.0957429	9.96308	-2.85095	0.00847655	0.117427	-3.51583
22323	Vasp	vasodilator-stimulated phosphoprotein	-0.114098	7.02625	-2.70089	0.0120687	0.136459	-3.51744
212326	Fam149a	family with sequence similarity 149, member A	-0.191103	4.62302	-2.47525	0.0202344	0.17539	-3.51868
69748	Aldh16a1	aldehyde dehydrogenase 16 family, member A1	-0.133829	5.69772	-2.59501	0.0154156	0.15354	-3.52041
13479	Dpep1	dipeptidase 1	-0.38747	2.43349	-2.26628	0.0320873	0.221925	-3.52305
22061	Trp63	transformation related protein 63	0.508784	4.43994	2.50609	0.0237156	0.189443	-3.52369
27214	Dbf4	DBF4 zinc finger	0.109991	7.03546	2.70205	0.012036	0.1362	-3.52399
67326	Adissp	adipose secreted signaling protein	-0.139208	6.05463	-2.62263	0.0144675	0.149104	-3.52406
20273	Scn8a	sodium channel, voltage-gated, type VIII, alpha	-0.241602	3.54468	-2.35856	0.0262342	0.199713	-3.52533
30044	Opn4	opsin 4 (melanopsin)	1.25942	-1.1669	2.58472	0.0157834	0.155395	-3.52655
18559	Pctp	phosphatidylcholine transfer protein	0.160997	5.07068	2.52922	0.0179119	0.165027	-3.52662
231863	Fbxl18	F-box and leucine-rich repeat protein 18	-0.210703	4.70745	-2.48055	0.0199945	0.174175	-3.52706
22201	Uba1	ubiquitin-like modifier activating enzyme 1	-0.0882649	9.49684	-2.82449	0.0090262	0.119926	-3.52722
17119	Mxd1	MAX dimerization protein 1	0.234101	3.79676	2.38194	0.0249149	0.194523	-3.52768
14190	Fgl2	fibrinogen-like protein 2	0.475559	1.5587	2.24168	0.0338364	0.228478	-3.52791
170930	Sumo2	small ubiquitin-like modifier 2	0.1459	6.24689	2.63793	0.0139659	0.146852	-3.52814
100504156	Fam181a	family with sequence similarity 181, member A	-0.258513	3.6775	-2.37882	0.0250875	0.195274	-3.5288
13710	Elf3	E74-like factor 3	0.382848	1.90743	2.24481	0.0336091	0.227935	-3.53021
67452	Pnpla8	patatin-like phospholipase domain containing 8	0.169914	5.55714	2.57334	0.0161996	0.157091	-3.53086
234366	Gatad2a	GATA zinc finger domain containing 2A	-0.109883	7.99746	-2.75167	0.0107174	0.128982	-3.53223
50782	Rgs11	regulator of G-protein signaling 11	0.893613	-0.549257	2.4127	0.0232723	0.187378	-3.53309
13051	Cx3cr1	C-X3-C motif chemokine receptor 1	1.1225	0.214773	2.33747	0.0295803	0.213792	-3.53426
212943	Tent5a	terminal nucleotidyltransferase 5A	-0.4247	1.87802	-2.23941	0.0340027	0.229173	-3.53438
229900	Gbp7	guanylate binding protein 7	-0.800627	0.0838221	-2.35091	0.0266794	0.201379	-3.53479
225651	Mppe1	metallophosphoesterase 1	-0.337251	2.69746	-2.27172	0.0317124	0.220314	-3.535
17984	Ndn	necdin, MAGE family member	-0.125953	7.10716	-2.69861	0.0121327	0.136851	-3.53629
18256	Oc90	otoconin 90	-2.87366	-1.8473	-2.91553	0.00952984	0.121863	-3.53704
252972	Tpcn1	two pore channel 1	-0.14328	6.44274	-2.64815	0.0136402	0.145398	-3.53709
54612	Sfrp5	secreted frizzled-related sequence protein 5	-0.333764	2.59951	-2.27751	0.0313167	0.218982	-3.53735
75710	Rbm12	RNA binding motif protein 12	-0.140813	7.19419	-2.70356	0.0119938	0.135943	-3.53924
81489	Dnajb1	DnaJ heat shock protein family (Hsp40) member B1	0.197948	6.465	2.67095	0.0139074	0.146679	-3.54045
13498	Atn1	atrophin 1	-0.147586	7.40436	-2.71099	0.0117877	0.135223	-3.54335
17906	Myl2	myosin, light polypeptide 2, regulatory, cardiac, slow	0.409284	6.01398	2.68679	0.0169827	0.160234	-3.54363
245174	Zfp937	zinc finger protein 937	0.270263	4.17383	2.4266	0.0225898	0.184578	-3.54505
18817	Plk1	polo like kinase 1	-0.120873	7.84556	-2.73774	0.0110731	0.130817	-3.54566
56382	Rab9	RAB9, member RAS oncogene family	0.172638	4.86098	2.49614	0.0193041	0.171377	-3.54618
12865	Cox7a1	cytochrome c oxidase subunit 7A1	0.610581	0.471685	2.27256	0.0316541	0.220129	-3.54703
228869	Ncoa5	nuclear receptor coactivator 5	-0.114231	7.05817	-2.68951	0.0123926	0.137889	-3.54832
22038	Plscr1	phospholipid scramblase 1	-0.208697	4.40645	-2.43836	0.0219783	0.182196	-3.55174
18950	Pnp	purine-nucleoside phosphorylase	-0.138483	6.02124	-2.60646	0.0150157	0.151758	-3.5526
67111	Naaa	N-acylethanolamine acid amidase	0.353691	3.71968	2.36946	0.0265579	0.200788	-3.55357
71137	Rfx4	regulatory factor X, 4 (influences HLA class II expression)	-0.206817	5.29226	-2.53624	0.0176288	0.16335	-3.55439
21858	Timp2	tissue inhibitor of metalloproteinase 2	-0.182554	5.96458	-2.59159	0.0155371	0.154005	-3.55797
11821	Aprt	adenine phosphoribosyl transferase	0.153924	6.65677	2.66191	0.0132127	0.14347	-3.55938
229512	Smg5	SMG5 nonsense mediated mRNA decay factor	-0.138377	7.57915	-2.71436	0.0116953	0.134636	-3.56107
77626	Smpd4	sphingomyelin phosphodiesterase 4	-0.120087	7.18184	-2.69072	0.0123578	0.137825	-3.56267
56419	Diaph3	diaphanous related formin 3	0.18843	5.20148	2.52201	0.0182071	0.166281	-3.56291
192656	Ripk2	receptor (TNFRSF)-interacting serine-threonine kinase 2	0.238749	3.63354	2.35636	0.0263614	0.200125	-3.56309
50788	Fbxl8	F-box and leucine-rich repeat protein 8	0.812977	-0.450534	2.34589	0.0269755	0.202846	-3.56323
54126	Arhgef7	Rho guanine nucleotide exchange factor	-0.134044	7.14488	-2.6868	0.0124709	0.138267	-3.56336
214305	Hhipl1	hedgehog interacting protein-like 1	-0.517211	1.60515	-2.21777	0.0356186	0.233731	-3.56341
235574	Atp2c1	ATPase, Ca++-sequestering	0.125472	6.71303	2.65858	0.013315	0.143877	-3.56434
26944	Tinag	tubulointerstitial nephritis antigen	0.911247	-1.13082	2.4608	0.0209017	0.178188	-3.56459
14612	Gja4	gap junction protein, alpha 4	-0.29643	3.31476	-2.31393	0.0289312	0.210171	-3.56544
320452	P4ha3	procollagen-proline, 2-oxoglutarate 4-dioxygenase (proline 4-hydroxylase), alpha polypeptide III	-0.420936	1.94873	-2.22036	0.0354218	0.233316	-3.56701
319615	Zfp944	zinc finger protein 944	0.236682	3.78656	2.37117	0.0255151	0.196629	-3.56726
208643	Eif4g1	eukaryotic translation initiation factor 4, gamma 1	-0.103281	10.6625	-2.85806	0.00833433	0.116507	-3.56865
11932	Atp1b2	ATPase, Na+/K+ transporting, beta 2 polypeptide	0.340605	3.24501	2.29998	0.0298247	0.214787	-3.56938
16533	Kcnmb1	potassium large conductance calcium-activated channel, subfamily M, beta member 1	0.459559	1.02656	2.2192	0.0355098	0.233609	-3.57051
12583	Cdo1	cysteine dioxygenase 1, cytosolic	-0.241854	3.77777	-2.34678	0.0269227	0.202559	-3.57366
11806	Apoa1	apolipoprotein A-I	-2.64216	0.17337	-2.44984	0.0274764	0.205067	-3.57396
17920	Myo6	myosin VI	-0.280753	4.10989	-2.38762	0.024604	0.192799	-3.57406
67789	Dalrd3	DALR anticodon binding domain containing 3	-0.176314	5.00322	-2.49275	0.0194524	0.172083	-3.57407
12297	Cacnb3	calcium channel, voltage-dependent, beta 3 subunit	0.204665	5.70328	2.57159	0.0166686	0.159641	-3.57433
240034	Zfp760	zinc finger protein 760	0.223321	4.96052	2.49213	0.0194843	0.172202	-3.57514
20271	Scn5a	sodium channel, voltage-gated, type V, alpha	0.268836	3.35027	2.31963	0.0285729	0.208787	-3.57809
216622	Fem1al	fem-1 homolog A like	-1.00447	-1.0245	-2.47944	0.0200446	0.174394	-3.57831
13009	Csrp3	cysteine and glycine-rich protein 3	0.299379	4.34784	2.43359	0.0232697	0.187378	-3.57899
56720	Tdo2	tryptophan 2,3-dioxygenase	-0.820191	-0.329311	-2.36233	0.0260171	0.198991	-3.57906
70392	Asb12	ankyrin repeat and SOCS box-containing 12	0.650297	-0.0853501	2.29713	0.0300101	0.215124	-3.57974
432940	Otulin	OTU deubiquitinase with linear linkage specificity	-0.157431	4.94692	-2.48234	0.019914	0.173691	-3.58037
15464	Hrc	histidine rich calcium binding protein	0.326572	2.95863	2.28112	0.0310729	0.218112	-3.58401
67467	Gpalpp1	GPALPP motifs containing 1	0.149034	6.04026	2.59596	0.0153822	0.153317	-3.58893
360198	H3c1	H3 clustered histone 1	-1.0545	-0.874906	-2.48901	0.0196172	0.172451	-3.58942
11925	Neurog3	neurogenin 3	-1.17929	-0.944491	-2.51093	0.0186696	0.168412	-3.58998
81535	Sgpp1	sphingosine-1-phosphate phosphatase 1	0.29008	3.77028	2.35423	0.0264853	0.200436	-3.59117
67606	Fibin	fin bud initiation factor homolog (zebrafish)	-0.957632	0.677163	-2.28861	0.0309308	0.21781	-3.59184
22146	Tuba1c	tubulin, alpha 1C	-0.138405	8.99855	-2.78496	0.0104088	0.126508	-3.59193
207818	Smagp	small cell adhesion glycoprotein	-0.347897	1.95676	-2.21063	0.0361669	0.235897	-3.59293
69064	Fuom	fucose mutarotase	-0.641798	0.643716	-2.24298	0.0337423	0.228395	-3.59515
56788	Scube2	signal peptide, CUB domain, EGF-like 2	-0.388241	4.1994	-2.42566	0.0257126	0.197824	-3.59944
109232	Sccpdh	saccharopine dehydrogenase (putative)	0.17409	5.27074	2.5121	0.0186204	0.168186	-3.60086
231571	Rpap2	RNA polymerase II associated protein 2	0.226165	4.50136	2.43227	0.0222792	0.18322	-3.60086
17831	Muc2	mucin 2	0.883502	-0.274027	2.33019	0.0279203	0.207044	-3.60095
27274	Zfp354b	zinc finger protein 354B	0.60219	0.095075	2.25626	0.0327902	0.224783	-3.60107
232976	Zfp574	zinc finger protein 574	-0.155816	5.97762	-2.57503	0.0161371	0.15673	-3.60198
100037283	Rnaset2a	ribonuclease T2A	-0.21568	3.79912	-2.34278	0.0271603	0.203469	-3.60322
67087	Ctnnbip1	catenin beta interacting protein 1	-0.12545	6.04285	-2.58095	0.0159201	0.156398	-3.60337
76484	Kndc1	kinase non-catalytic C-lobe domain (KIND) containing 1	-0.960667	-0.408012	-2.38107	0.024963	0.194686	-3.60338
383103	Tvp23a	trans-golgi network vesicle protein 23A	0.191839	4.39634	2.41085	0.0233681	0.187752	-3.60353
18140	Uhrf1	ubiquitin-like, containing PHD and RING finger domains, 1	-0.106227	8.96194	-2.76446	0.0104001	0.126508	-3.60394
27801	Zdhhc8	zinc finger, DHHC domain containing 8	-0.136608	6.09348	-2.58542	0.0157581	0.155395	-3.60489
24075	Taf10	TATA-box binding protein associated factor 10	-0.138665	6.31265	-2.60417	0.0150948	0.151758	-3.60524
20382	Srsf2	serine and arginine-rich splicing factor 2	-0.0944215	9.73055	-2.79961	0.00957346	0.12194	-3.60618
107587	Osr2	odd-skipped related 2	-0.820535	-0.10576	-2.34341	0.0271231	0.203469	-3.607
66073	Txndc12	thioredoxin domain containing 12 (endoplasmic reticulum)	0.168256	5.71342	2.5574	0.0167998	0.159759	-3.60701
27226	Pla2g7	phospholipase A2, group VII (platelet-activating factor acetylhydrolase, plasma)	0.299734	2.54166	2.23172	0.0345688	0.230525	-3.60745
110854	Ptpa	protein phosphatase 2 protein activator	-0.0858443	7.85436	-2.70976	0.0118216	0.135223	-3.60797
20911	Stxbp2	syntaxin binding protein 2	0.17444	5.1569	2.49651	0.019288	0.171377	-3.60839
15257	Hipk1	homeodomain interacting protein kinase 1	-0.149406	6.76507	-2.63727	0.0139874	0.146858	-3.60908
384061	Fndc5	fibronectin type III domain containing 5	-0.354226	2.86449	-2.24019	0.0339453	0.229102	-3.60991
67749	Mgarp	mitochondria localized glutamic acid rich protein	0.483181	2.42077	2.23928	0.0352639	0.232825	-3.61008
170833	Hook2	hook microtubule tethering protein 2	0.237586	4.1966	2.39418	0.0242487	0.191847	-3.61024
380912	Zfp395	zinc finger protein 395	0.222079	6.23456	2.62299	0.0160906	0.156578	-3.61028
11864	Arnt2	aryl hydrocarbon receptor nuclear translocator 2	-0.158263	6.66553	-2.63019	0.0142178	0.147599	-3.61224
20196	S100a13	S100 calcium binding protein A13	0.435427	1.03676	2.18993	0.0378003	0.241135	-3.61242
18008	Nes	nestin	-0.218695	8.36945	-2.80027	0.0123777	0.137833	-3.61242
26914	Macroh2a1	macroH2A.1 histone	-0.0871321	8.76641	-2.75104	0.0107331	0.128982	-3.61258
107227	Macrod1	mono-ADP ribosylhydrolase 1	-0.533867	1.26873	-2.18787	0.0379669	0.241976	-3.61287
68375	Ndufa8	NADH:ubiquinone oxidoreductase subunit A8	-0.16032	5.82585	-2.55953	0.0167187	0.159641	-3.61532
16440	Itpr3	inositol 1,4,5-triphosphate receptor 3	-0.303367	4.08166	-2.35547	0.0267697	0.201625	-3.61536
192212	Prom2	prominin 2	0.428872	2.06722	2.19342	0.0375203	0.239944	-3.61541
71960	Myh14	myosin, heavy polypeptide 14	0.351162	2.28738	2.20503	0.0366028	0.237179	-3.61719
231872	Aimp2	aminoacyl tRNA synthetase complex-interacting multifunctional protein 2	0.136798	6.24115	2.60048	0.0152233	0.152385	-3.61879
140580	Elmo1	engulfment and cell motility 1	-0.202317	4.29747	-2.39095	0.0244229	0.19243	-3.62018
231633	Tmem119	transmembrane protein 119	-0.184467	5.02074	-2.46888	0.0205257	0.176057	-3.62036
67693	Hypk	huntingtin interacting protein K	-0.122924	6.44586	-2.6123	0.0148156	0.150893	-3.62673
16878	Lif	leukemia inhibitory factor	1.48515	-1.38916	2.48966	0.0202303	0.17539	-3.62707
104130	Ndufb11	NADH:ubiquinone oxidoreductase subunit B11	0.169347	5.94244	2.56752	0.0164165	0.158078	-3.62857
381633	Nicol1	NELL2 interacting cell ontogeny regulator 1	-0.234397	4.30546	-2.38503	0.0247455	0.193475	-3.63021
68818	Zfand2b	zinc finger, AN1 type domain 2B	0.262273	3.35211	2.28945	0.0305158	0.217077	-3.63023
72147	Zbtb46	zinc finger and BTB domain containing 46	-0.264474	3.93255	-2.34337	0.027125	0.203469	-3.63043
68585	Rtn4	reticulon 4	-0.102498	8.42143	-2.72655	0.0113669	0.132826	-3.63118
434008	Tmem178b	transmembrane protein 178B	-0.555898	1.31516	-2.1763	0.0389123	0.243119	-3.6312
83703	Dbr1	debranching RNA lariats 1	-0.123887	5.28019	-2.49534	0.019339	0.17146	-3.63127
67706	Tmem179b	transmembrane protein 179B	0.239364	3.47945	2.30257	0.0296567	0.214019	-3.63307
30054	Rnf17	ring finger protein 17	0.459037	2.06266	2.18186	0.0384555	0.243052	-3.63373
635169	CK137956	cDNA sequence CK137956	-1.11022	-0.82558	-2.3742	0.0253446	0.195748	-3.63432
56325	Abcb9	ATP-binding cassette, sub-family B member 9	-0.915428	-0.738035	-2.40004	0.023936	0.190235	-3.63532
216190	Appl2	adaptor protein, phosphotyrosine interaction, PH domain and leucine zipper containing 2	0.208795	4.88684	2.45005	0.0214112	0.180229	-3.63603
68603	Pmvk	phosphomevalonate kinase	0.205917	4.76889	2.44299	0.021752	0.181449	-3.63823
56044	Rala	v-ral simian leukemia viral oncogene A (ras related)	0.114514	6.60597	2.61691	0.0146593	0.150185	-3.63876
71148	Mier1	MEIR1 treanscription regulator	0.115214	6.50059	2.60612	0.0150274	0.151758	-3.64084
67239	Rpf2	ribosome production factor 2 homolog	0.139865	5.84361	2.55385	0.0169363	0.160062	-3.64149
28036	Larp7	La ribonucleoprotein 7, transcriptional regulator	0.117534	6.87575	2.63529	0.0140513	0.147084	-3.64203
67059	Ola1	Obg-like ATPase 1	0.130315	7.01655	2.64707	0.0136742	0.145549	-3.64224
12022	Barx1	BarH-like homeobox 1	-0.415121	4.23574	-2.39457	0.0278834	0.206888	-3.64296
212933	Pm20d1	peptidase M20 domain containing 1	0.375385	2.36169	2.19472	0.0374169	0.239674	-3.64345
15364	Hmga2	high mobility group AT-hook 2	0.111956	9.82062	2.78744	0.00985234	0.123057	-3.64388
65221	Slc15a3	solute carrier family 15, member 3	-0.645711	0.538065	-2.19507	0.0373886	0.239674	-3.64487
78912	Sp2	Sp2 transcription factor	-0.135085	5.62104	-2.51733	0.018401	0.167613	-3.64718
12212	Chic1	cysteine-rich hydrophobic domain 1	0.315574	3.54587	2.29832	0.029956	0.215067	-3.64739
53375	Mtx2	metaxin 2	0.121739	6.36742	2.59152	0.0155394	0.154005	-3.6475
76487	Ppp1r3g	protein phosphatase 1, regulatory subunit 3G	0.711331	1.07684	2.17016	0.040208	0.24756	-3.64768
66748	Erich2	glutamate rich 2	0.895275	-0.301723	2.31605	0.0287973	0.209823	-3.64904
74316	Isca2	iron-sulfur cluster assembly 2	-0.199003	4.4241	-2.39439	0.0242374	0.191847	-3.65152
67726	Fam114a2	family with sequence similarity 114, member A2	0.137788	6.05371	2.56444	0.0165325	0.158666	-3.65491
216867	Slc16a11	solute carrier family 16 (monocarboxylic acid transporters), member 11	-1.34117	-0.750452	-2.46973	0.0204866	0.175948	-3.65549
18245	Oaz1	ornithine decarboxylase antizyme 1	-0.192967	6.87293	-2.65107	0.0149316	0.15131	-3.65691
20256	Clec11a	C-type lectin domain family 11, member a	0.641183	0.230888	2.19333	0.0375277	0.239944	-3.65702
14238	Foxf2	forkhead box F2	-0.284314	3.6081	-2.28722	0.0306636	0.217334	-3.65771
16818	Lck	lymphocyte protein tyrosine kinase	0.254611	3.2939	2.26278	0.0323312	0.222854	-3.65884
231225	Tapt1	transmembrane anterior posterior transformation 1	0.168482	5.28111	2.48466	0.0198101	0.173109	-3.66003
66373	Lsm5	LSM5 homolog, U6 small nuclear RNA and mRNA degradation associated	-0.325079	2.24373	-2.17812	0.0387619	0.243119	-3.66077
19822	Rnf4	ring finger protein 4	-0.108245	7.62302	-2.67079	0.0129433	0.141896	-3.66118
240675	Vwa2	von Willebrand factor A domain containing 2	0.26155	3.82539	2.32192	0.0284308	0.208519	-3.66428
14800	Gria2	glutamate receptor, ionotropic, AMPA2 (alpha 2)	-1.38837	-0.979072	-2.51247	0.0186048	0.168154	-3.6645
100310872	Dynlt1a	dynein light chain Tctex-type 1A	-0.219902	4.24695	-2.35929	0.0261918	0.199666	-3.6652
14073	Faah	fatty acid amide hydrolase	0.628486	0.672988	2.17352	0.0391424	0.244011	-3.6676
56188	Fxyd1	FXYD domain-containing ion transport regulator 1	0.662752	0.727888	2.15964	0.0403103	0.247735	-3.66775
675812	Zfp605	zinc finger protein 605	0.31684	3.15206	2.24881	0.0333207	0.22698	-3.66786
80889	Tlnrd1	talin rod domain containing 1	-0.129861	6.59859	-2.59926	0.015266	0.152594	-3.66961
56542	Cilk1	ciliogenesis associated kinase 1	-0.133971	6.26483	-2.56993	0.0163263	0.157881	-3.67024
19415	Rasal1	RAS protein activator like 1 (GAP1 like)	0.739495	-0.724666	2.29339	0.0302552	0.216104	-3.67165
67973	Mphosph10	M-phase phosphoprotein 10 (U3 small nucleolar ribonucleoprotein)	0.119027	6.31211	2.58047	0.0159377	0.156398	-3.67198
330695	Ctxn1	cortexin 1	-0.15994	6.00133	-2.54715	0.0171966	0.16148	-3.67258
104394	E2f4	E2F transcription factor 4	-0.112479	7.47954	-2.65846	0.0133186	0.143877	-3.6727
13445	Cdk2ap1	cyclin dependent kinase 2 associated protein 1	-0.107823	7.41561	-2.653	0.0134881	0.144883	-3.67581
21804	Tgfb1i1	transforming growth factor beta 1 induced transcript 1	-0.179507	4.95696	-2.44007	0.0218947	0.181907	-3.67609
78004	Prr15	proline rich 15	0.469501	1.42903	2.14081	0.0419454	0.253559	-3.67653
69743	Casz1	castor zinc finger 1	0.214341	4.04535	2.34046	0.0272989	0.204179	-3.67664
53382	Txnl1	thioredoxin-like 1	0.10603	7.48724	2.65849	0.0133178	0.143877	-3.6773
74243	Slx4ip	SLX4 interacting protein	0.169012	4.54992	2.39229	0.0243508	0.19243	-3.67804
237859	Nsrp1	nuclear speckle regulatory protein 1	0.163541	5.12068	2.46006	0.0209363	0.178374	-3.67907
245671	Klf8	Kruppel-like transcription factor 8	-0.324641	2.19489	-2.15946	0.0403253	0.247735	-3.68001
217463	Snx13	sorting nexin 13	0.180636	4.73111	2.41882	0.0229575	0.185843	-3.68034
17188	Maz	MYC-associated zinc finger protein (purine-binding transcription factor)	-0.100967	9.02832	-2.73181	0.011228	0.132088	-3.68079
170938	Zfp617	zinc finger protein 617	0.179158	5.01254	2.44744	0.0215365	0.180839	-3.68179
666532	Zfp991	zinc finger protein 991	0.268131	3.93323	2.32815	0.0280455	0.207483	-3.68449
21833	Thra	thyroid hormone receptor alpha	0.179849	5.19291	2.45688	0.021086	0.178994	-3.68571
545428	Ccdc141	coiled-coil domain containing 141	0.419632	5.07598	2.51946	0.0232962	0.187378	-3.68621
12180	Smyd1	SET and MYND domain containing 1	0.237777	5.17883	2.47353	0.0212813	0.179964	-3.68621
59043	Wsb2	WD repeat and SOCS box-containing 2	-0.15624	5.32736	-2.47246	0.0203615	0.17563	-3.68685
26357	Abcg2	ATP binding cassette subfamily G member 2 (Junior blood group)	0.172434	5.82939	2.52401	0.0181246	0.166123	-3.6896
320080	Zbtb39	zinc finger and BTB domain containing 39	-0.118509	6.47685	-2.58056	0.0159343	0.156398	-3.6906
73683	Atg16l2	autophagy related 16 like 2	0.345309	2.91149	2.20778	0.0363886	0.236694	-3.6906
83554	Fstl3	follistatin-like 3	0.766823	0.0918606	2.18447	0.0382424	0.242625	-3.69071
213402	Armc2	armadillo repeat containing 2	0.830253	-0.89417	2.32094	0.0284912	0.208725	-3.69088
212772	Arl14ep	ADP-ribosylation factor-like 14 effector protein	0.152796	5.67482	2.50904	0.0187495	0.168806	-3.69163
77128	Crebrf	CREB3 regulatory factor	0.311625	2.43663	2.17113	0.0393415	0.244488	-3.69287
353169	Slc2a12	solute carrier family 2 (facilitated glucose transporter), member 12	0.43985	1.08468	2.12876	0.0430224	0.25672	-3.6945
68011	Snrpg	small nuclear ribonucleoprotein polypeptide G	-0.171408	4.96473	-2.43299	0.0222434	0.18322	-3.69487
54004	Diaph2	diaphanous related formin 2	-0.257732	3.22337	-2.225	0.0350711	0.232175	-3.69576
54127	Rps28	ribosomal protein S28	-0.410624	2.89223	-2.21495	0.0367323	0.237347	-3.69601
216739	Acsl6	acyl-CoA synthetase long-chain family member 6	-0.355343	2.90808	-2.19473	0.0374157	0.239674	-3.69735
75590	Dusp9	dual specificity phosphatase 9	-0.135428	7.03938	-2.61459	0.0147378	0.150563	-3.70032
50768	Dlc1	deleted in liver cancer 1	0.120262	6.58533	2.58451	0.015791	0.155395	-3.70036
77652	Zfp955a	zinc finger protein 955A	0.220006	4.31654	2.35591	0.0263876	0.200125	-3.70108
80732	Mynn	myoneurin	0.150744	4.92468	2.4213	0.022831	0.185163	-3.70134
100502698	Rubcn	RUN domain and cysteine-rich domain containing, Beclin 1-interacting protein	0.153175	5.3727	2.47151	0.020405	0.175686	-3.70142
12418	Cbx4	chromobox 4	0.25524	3.46903	2.25846	0.0326347	0.224157	-3.70161
69038	Tmem258	transmembrane protein 258	-0.170181	5.43747	-2.4802	0.0200102	0.174203	-3.70241
13363	Dhh	desert hedgehog	-1.11375	-0.0473819	-2.26899	0.032377	0.222961	-3.70318
218138	Gmds	GDP-mannose 4, 6-dehydratase	-0.190585	3.85262	-2.29844	0.0299249	0.215065	-3.70375
100910	Chpf2	chondroitin polymerizing factor 2	-0.176071	5.07457	-2.43657	0.0220666	0.182222	-3.70376
66082	Abhd6	abhydrolase domain containing 6	0.262859	2.95664	2.2074	0.0364182	0.236694	-3.70476
66929	Asf1b	anti-silencing function 1B histone chaperone	-0.133378	5.85582	-2.513	0.0185826	0.168154	-3.70511
208198	Btbd2	BTB domain containing 2	-0.146444	6.78948	-2.59725	0.0153365	0.15297	-3.70541
75734	Mff	mitochondrial fission factor	0.137394	6.25947	2.55693	0.016818	0.159759	-3.70546
231042	Nup42	nucleoporin 42	0.236851	3.97138	2.31281	0.029002	0.210385	-3.70681
212032	Hk3	hexokinase 3	-0.764222	1.37838	-2.13329	0.0446632	0.262857	-3.70703
226551	Suco	SUN domain containing ossification factor	0.161442	5.99427	2.53147	0.0178204	0.164471	-3.70718
233806	Ldaf1	lipid droplet assembly factor 1	-0.271324	3.22372	-2.22426	0.035127	0.232251	-3.7086
67282	Washc3	WASH complex subunit 3	0.239779	3.76525	2.2857	0.0307653	0.217334	-3.70924
114332	Lyve1	lymphatic vessel endothelial hyaluronan receptor 1	-0.815933	-0.0592329	-2.20317	0.0367485	0.237347	-3.71055
233056	Zfp790	zinc finger protein 790	0.201268	4.06137	2.31718	0.0287263	0.209579	-3.71067
18970	Polb	polymerase (DNA directed), beta	0.171945	4.83642	2.40966	0.02343	0.187936	-3.71086
218203	Mylip	myosin regulatory light chain interacting protein	0.24299	3.82354	2.29308	0.030276	0.216142	-3.71115
666311	Zscan25	zinc finger and SCAN domain containing 25	-0.190045	4.52184	-2.36521	0.0258526	0.198682	-3.71202
19255	Ptpn2	protein tyrosine phosphatase, non-receptor type 2	0.131292	5.77944	2.50931	0.0187383	0.168806	-3.71312
18226	Nup62	nucleoporin 62	-0.119633	7.82593	-2.65843	0.0133196	0.143877	-3.71447
56184	Msgn1	mesogenin 1	2.04659	0.773172	2.19501	0.04499	0.263313	-3.71485
170791	Rbm39	RNA binding motif protein 39	0.110807	8.74252	2.70376	0.0119883	0.135943	-3.71651
24010	Ik	IK cytokine	0.101814	7.27068	2.62494	0.0143906	0.148742	-3.71849
74533	Gzf1	GDNF-inducible zinc finger protein 1	0.13315	5.85865	2.5131	0.0185783	0.168154	-3.7197
237615	Ankrd52	ankyrin repeat domain 52	-0.201023	7.38787	-2.66645	0.0152564	0.152594	-3.72095
218461	Pde8b	phosphodiesterase 8B	-0.530437	0.964912	-2.11278	0.0444879	0.262233	-3.72108
54524	Syt6	synaptotagmin VI	0.355782	2.22368	2.13899	0.0421063	0.254203	-3.72161
16898	Rps2	ribosomal protein S2	-0.150815	9.67226	-2.78248	0.0115057	0.133684	-3.72202
14287	Fpgs	folylpolyglutamyl synthetase	-0.146096	5.64439	-2.49004	0.0195714	0.172323	-3.72297
16950	Loxl3	lysyl oxidase-like 3	0.274546	3.08769	2.20384	0.0366958	0.237341	-3.72325
70397	Tmem70	transmembrane protein 70	0.165537	5.32628	2.45728	0.0210673	0.178944	-3.72356
12336	Capns1	calpain, small subunit 1	-0.11543	6.97574	-2.60152	0.015187	0.152131	-3.72394
50914	Olig1	oligodendrocyte transcription factor 1	-0.825752	0.398603	-2.1769	0.0388622	0.243119	-3.72499
68166	Spire1	spire type actin nucleation factor 1	0.129881	6.35106	2.55372	0.0169415	0.160062	-3.72601
24060	Slc35a1	solute carrier family 35 (CMP-sialic acid transporter), member 1	0.17519	5.42566	2.47138	0.0204108	0.175686	-3.72626
52357	Wwc2	WW, C2 and coiled-coil domain containing 2	0.134257	6.67196	2.57976	0.0159635	0.156431	-3.72738
54371	Chst2	carbohydrate sulfotransferase 2	-0.164864	5.76994	-2.49759	0.0192412	0.171377	-3.72759
66231	Thoc7	THO complex 7	0.134736	6.37154	2.55569	0.0168654	0.159884	-3.72764
14241	Foxl1	forkhead box L1	-0.367132	2.26063	-2.1379	0.0422031	0.254568	-3.72967
18034	Nfkb2	nuclear factor of kappa light polypeptide gene enhancer in B cells 2, p49/p100	0.21122	4.09259	2.31386	0.0289357	0.210171	-3.73021
627352	Morf4l1b	mortality factor 4 like 1B	0.113495	8.01587	2.66356	0.0131621	0.143367	-3.73069
22062	Trp73	transformation related protein 73	0.942549	-0.756477	2.28115	0.0310706	0.218112	-3.7308
21841	Tia1	cytotoxic granule-associated RNA binding protein 1	0.135528	7.02192	2.60246	0.0151542	0.151985	-3.7319
208595	Mterf1b	mitochondrial transcription termination factor 1b	0.545202	1.26	2.10141	0.045559	0.265227	-3.73192
12649	Chek1	checkpoint kinase 1	0.12124	6.19455	2.53697	0.0175994	0.163294	-3.73328
22666	Zbtb14	zinc finger and BTB domain containing 14	0.162287	5.54791	2.47222	0.0203723	0.17563	-3.73499
18590	Pdgfa	platelet derived growth factor, alpha	0.318973	5.85867	2.55123	0.0211339	0.179291	-3.73551
668218	Bin2	bridging integrator 2	0.608156	1.27642	2.09975	0.0460386	0.26676	-3.73563
17703	Msx3	msh homeobox 3	-0.343357	4.59625	-2.40038	0.0271755	0.203474	-3.73616
66167	Tma7	translational machinery associated 7	-0.173971	5.65452	-2.47872	0.020077	0.174459	-3.73659
12260	C1qb	complement component 1, q subcomponent, beta polypeptide	1.19371	-0.73096	2.26027	0.0333406	0.226995	-3.73668
114249	Npnt	nephronectin	0.238251	6.1189	2.55774	0.0191527	0.17113	-3.73725
15117	Has2	hyaluronan synthase 2	0.164604	5.42397	2.45807	0.0210297	0.178842	-3.73734
104174	Gldc	glycine decarboxylase	-0.149931	6.26195	-2.54281	0.0173675	0.162438	-3.73827
268395	Mpg	N-methylpurine-DNA glycosylase	0.200871	4.29782	2.32973	0.0279489	0.207044	-3.7384
217365	Nploc4	NPL4 homolog, ubiquitin recognition factor	-0.116549	7.34821	-2.617	0.0146563	0.150185	-3.74167
68092	Ncbp2	nuclear cap binding protein subunit 2	0.0938439	7.22709	2.61228	0.0148163	0.150893	-3.742
13004	Ncan	neurocan	0.371137	2.4321	2.14699	0.0414019	0.251945	-3.74255
100034361	Mfap1b	microfibrillar-associated protein 1B	0.178625	5.03604	2.41812	0.0229931	0.186023	-3.74286
67216	Mboat2	membrane bound O-acyltransferase domain containing 2	0.184622	5.13279	2.42806	0.0224897	0.183975	-3.7453
68910	Zfp467	zinc finger protein 467	0.215992	4.05089	2.29471	0.0301688	0.215708	-3.7461
13185	Vps26c	VPS26 endosomal protein sorting factor C	-0.124062	5.7265	-2.48615	0.0197439	0.172796	-3.74631
16452	Jak2	Janus kinase 2	0.14625	5.29135	2.4404	0.0218786	0.181907	-3.74672
67150	Rnf141	ring finger protein 141	0.157817	5.11431	2.42289	0.0227499	0.185163	-3.74722
227325	Dner	delta/notch-like EGF repeat containing	-0.718977	0.375286	-2.13023	0.042889	0.25616	-3.7485
399603	Lratd2	LRAT domain containing 1	0.171499	5.1325	2.42425	0.0226812	0.185163	-3.74863
12314	Calm2	calmodulin 2	-0.0966359	8.69527	-2.68514	0.0125192	0.138435	-3.75018
71446	Get1	guided entry of tail-anchored proteins factor 1	0.156411	6.08837	2.52387	0.0181304	0.166123	-3.75129
107321	Lpxn	leupaxin	-0.851898	-0.84533	-2.2972	0.0300056	0.215124	-3.75213
208727	Hdac4	histone deacetylase 4	-0.165295	5.42621	-2.44351	0.021727	0.181449	-3.75327
69113	Alkbh3	alkB homolog 3, alpha-ketoglutarate-dependent dioxygenase	0.263616	3.79131	2.26646	0.0320751	0.221925	-3.75367
333883	Cd59b	CD59b antigen	0.731985	-0.605189	2.23451	0.0343628	0.230352	-3.75375
21423	Tcf3	transcription factor 3	-0.0984807	9.06044	-2.69926	0.0121144	0.136851	-3.7542
56527	Mast1	microtubule associated serine/threonine kinase 1	-0.533392	1.06461	-2.09555	0.0461195	0.266893	-3.75472
12913	Creb3	cAMP responsive element binding protein 3	-0.222044	4.08507	-2.29601	0.0300836	0.215277	-3.75528
140579	Elmo2	engulfment and cell motility 2	-0.117104	6.43531	-2.54101	0.0174387	0.162559	-3.75561
52686	Mettl2	methyltransferase 2, methylcytidine	0.127966	6.15892	2.52245	0.0181892	0.166226	-3.75563
13202	Ddt	D-dopachrome tautomerase	0.19077	4.70706	2.37445	0.0253306	0.195748	-3.7558
100862375	Entpd4b	ectonucleoside triphosphate diphosphohydrolase 4B	0.209542	4.90937	2.39595	0.0241538	0.191421	-3.75703
14300	Frg1	FSHD region gene 1	0.15971	5.4352	2.4523	0.0213034	0.179964	-3.75747
68911	Pygo2	pygopus 2	-0.112551	6.86079	-2.57715	0.0160591	0.156578	-3.75782
353326	Rtl1	retrotransposon Gaglike 1	-0.46724	1.84923	-2.08883	0.04677	0.268682	-3.75823
70616	Sugp1	SURP and G patch domain containing 1	-0.118311	5.83624	-2.48886	0.0196236	0.172451	-3.76042
207175	Cetn4	centrin 4	0.803517	-0.511854	2.22152	0.0353338	0.233056	-3.76065
94192	C1galt1	core 1 synthase, glycoprotein-N-acetylgalactosamine 3-beta-galactosyltransferase, 1	0.220522	4.0472	2.29136	0.0303892	0.216618	-3.76191
546144	Wdr72	WD repeat domain 72	0.897333	-0.614132	2.23968	0.0339824	0.229173	-3.76265
17533	Mrc1	mannose receptor, C type 1	0.656215	0.913274	2.08188	0.0474511	0.270673	-3.76344
328099	Prps1l3	phosphoribosyl pyrophosphate synthetase 1-like 3	0.135828	6.87161	2.57779	0.0160358	0.156578	-3.76582
11889	Asgr1	asialoglycoprotein receptor 1	0.800984	-0.68376	2.2087	0.0363168	0.236534	-3.76759
12561	Cdh4	cadherin 4	-0.226101	3.72599	-2.25104	0.0331612	0.226326	-3.76782
227102	Ormdl1	ORM1-like 1 (S. cerevisiae)	0.174413	5.62192	2.46684	0.0206202	0.176457	-3.76848
19069	Nup88	nucleoporin 88	0.0929952	7.305	2.60465	0.0150782	0.151758	-3.76864
434178	Zfp141	zinc finger protein 141	0.151917	4.4562	2.33107	0.0278667	0.206875	-3.76904
20167	Rtn2	reticulon 2 (Z-band associated protein)	-0.229129	4.09583	-2.29161	0.0303724	0.216609	-3.76948
319520	Dusp4	dual specificity phosphatase 4	-0.14646	6.47422	-2.54206	0.0173969	0.162495	-3.77018
22319	Vamp3	vesicle-associated membrane protein 3	0.0978264	7.30898	2.60447	0.0150844	0.151758	-3.77024
13629	Eef2	eukaryotic translation elongation factor 2	-0.0893487	11.7931	-2.81628	0.00920329	0.120898	-3.77186
22210	Ube2b	ubiquitin-conjugating enzyme E2B	0.125556	6.44826	2.53972	0.0174897	0.162789	-3.77194
22377	Wbp1	WW domain binding protein 1	-0.117051	5.87384	-2.48325	0.0198731	0.173442	-3.77462
19185	Psmd4	proteasome (prosome, macropain) 26S subunit, non-ATPase, 4	-0.108762	7.46655	-2.61165	0.0148378	0.150905	-3.77542
69572	Mfsd3	major facilitator superfamily domain containing 3	-0.380668	2.20059	-2.09191	0.0464703	0.268066	-3.77747
23794	Adamts5	ADAM metallopeptidase with thrombospondin type 1 motif 5	0.375707	1.97022	2.0838	0.0472623	0.269927	-3.77793
21936	Tnfrsf18	tumor necrosis factor receptor superfamily, member 18	0.676751	0.174666	2.11302	0.0444657	0.262233	-3.7784
228961	Npepl1	aminopeptidase-like 1	-0.131208	5.77423	-2.47265	0.0203529	0.17563	-3.77871
70223	Nars1	asparaginyl-tRNA synthetase 1	0.135877	7.93718	2.63816	0.0140859	0.147117	-3.77899
268709	Fam107a	family with sequence similarity 107, member A	-0.635933	0.577767	-2.09908	0.0457809	0.265926	-3.779
68178	Cgnl1	cingulin-like 1	0.127984	6.8513	2.56727	0.0164258	0.158078	-3.77927
269116	Nfasc	neurofascin	-0.315549	3.89666	-2.25923	0.0334149	0.227222	-3.77929
240641	Kif20b	kinesin family member 20B	0.142342	6.5269	2.54218	0.0173921	0.162495	-3.77993
211612	Ptchd1	patched domain containing 1	-0.847787	-0.3581	-2.19268	0.0375796	0.240056	-3.78022
232784	Zfp212	Zinc finger protein 212	-0.148277	5.1454	-2.40665	0.0235871	0.188643	-3.78178
13078	Cyp1b1	cytochrome P450, family 1, subfamily b, polypeptide 1	0.271873	4.06913	2.28234	0.0311072	0.218112	-3.78201
66349	Dmac2	distal membrane arm assembly complex 2	-0.173751	4.64402	-2.34356	0.0271141	0.203469	-3.78329
77411	Esrp2	epithelial splicing regulatory protein 2	0.344189	2.51784	2.11383	0.0443909	0.261993	-3.78584
338523	Kdm7a	lysine (K)-specific demethylase 7A	0.231468	5.7538	2.4892	0.021431	0.180229	-3.78588
66410	Mterf3	mitochondrial transcription termination factor 3	-0.151483	4.79245	-2.36101	0.0260932	0.199434	-3.79051
19263	Ptprb	protein tyrosine phosphatase receptor type B	-0.389178	3.32513	-2.19212	0.0390708	0.243673	-3.79124
68205	Urm1	ubiquitin related modifier 1	-0.147288	5.45569	-2.42824	0.0224802	0.183975	-3.7916
629016	Zfp953	zinc finger protein 953	0.364314	2.0528	2.08423	0.0472202	0.269874	-3.79269
14007	Celf2	CUGBP, Elav-like family member 2	0.170575	5.93567	2.48602	0.0197496	0.172796	-3.79274
408058	BC048507	cDNA sequence BC048507	-0.58025	0.613807	-2.07114	0.0485216	0.273933	-3.79545
66054	Cndp2	CNDP dipeptidase 2	-0.138979	6.36508	-2.52328	0.0181547	0.166213	-3.79579
319186	H2bc14	H2B clustered histone 14	-1.24205	-0.986182	-2.33587	0.0275753	0.205475	-3.79687
72843	Prdm4	PR domain containing 4	-0.122573	6.68163	-2.54384	0.0173266	0.162382	-3.79777
20443	St3gal4	ST3 beta-galactoside alpha-2,3-sialyltransferase 4	0.20899	3.90917	2.25375	0.0329682	0.225671	-3.7986
18181	Nrf1	nuclear respiratory factor 1	-0.106583	6.57617	-2.53629	0.0176266	0.16335	-3.79887
20677	Sox4	SRY (sex determining region Y)-box 4	-0.127285	8.40084	-2.64577	0.0137236	0.14562	-3.80045
64085	Clstn2	calsyntenin 2	-0.30816	3.57609	-2.20168	0.0368658	0.237774	-3.80184
68743	Anln	anillin, actin binding protein	0.129122	6.85538	2.55863	0.0167528	0.159641	-3.80202
20586	Smarca4	SWI/SNF related, matrix associated, actin dependent regulator of chromatin, subfamily a, member 4	-0.107136	9.3234	-2.69039	0.0123672	0.137825	-3.80209
20510	Slc1a1	solute carrier family 1 (neuronal/epithelial high affinity glutamate transporter, system Xag), member 1	-0.853788	-0.74242	-2.2114	0.0361079	0.235833	-3.80283
14573	Gdnf	glial cell line derived neurotrophic factor	0.39807	2.28419	2.08409	0.0472338	0.269874	-3.80369
238055	Apob	apolipoprotein B	-1.49032	1.39477	-2.09299	0.0543325	0.289729	-3.80438
17242	Mdk	midkine	-0.101996	9.8777	-2.71533	0.0116688	0.134552	-3.80444
66092	Ghitm	growth hormone inducible transmembrane protein	0.122311	7.40606	2.59359	0.0154658	0.15393	-3.8045
104348	Zfp120	zinc finger protein 120	0.275208	3.44149	2.21151	0.0360993	0.235833	-3.8055
228598	Ebf4	early B cell factor 4	0.349688	2.87388	2.13133	0.0427901	0.25616	-3.8064
380993	Zfat	zinc finger and AT hook domain containing	-0.18566	4.11733	-2.26805	0.0319647	0.221621	-3.80662
51812	Mcrs1	microspherule protein 1	-0.154639	5.3528	-2.41655	0.0230738	0.186526	-3.80947
26611	Rcn2	reticulocalbin 2	0.105881	7.36675	2.58748	0.015684	0.15506	-3.81178
12306	Anxa2	annexin A2	0.373543	6.07974	2.55525	0.0220258	0.182222	-3.8131
193838	Eme2	essential meiotic structure-specific endonuclease subunit 2	-0.263498	3.26818	-2.17322	0.0391671	0.244056	-3.81311
15109	Hal	histidine ammonia lyase	1.21222	-0.971476	2.23722	0.0344274	0.230352	-3.81393
170740	Zfp287	zinc finger protein 287	0.213532	3.69389	2.23059	0.0346529	0.230755	-3.81451
16549	Khsrp	KH-type splicing regulatory protein	-0.111205	8.9099	-2.66252	0.0131941	0.14347	-3.81826
210544	Tbc1d31	TBC1 domain family, member 31	0.149063	4.89536	2.35899	0.0262091	0.199666	-3.81845
239447	Colec10	collectin sub-family member 10	-0.598014	1.44873	-2.03777	0.0523429	0.284292	-3.82043
104445	Cdc42ep1	CDC42 effector protein 1	-0.150247	5.68699	-2.44091	0.0218532	0.181907	-3.82101
56463	Snd1	staphylococcal nuclease and tudor domain containing 1	-0.0923284	8.00437	-2.61792	0.0146254	0.150185	-3.82102
19184	Psmc5	protease (prosome, macropain) 26S subunit, ATPase 5	-0.0980498	7.94434	-2.61333	0.0147806	0.150874	-3.82514
58227	Fam184b	family with sequence similarity 184, member B	0.479367	1.01471	2.03168	0.0526395	0.284449	-3.82565
232539	Klhl42	kelch-like 42	0.206134	4.41767	2.30502	0.0294993	0.213434	-3.82643
211482	Efhb	EF hand domain family, member B	0.860194	-0.912757	2.18687	0.0380475	0.24203	-3.82652
11737	Anp32a	acidic nuclear phosphoprotein 32 family member A	0.106424	8.8811	2.65834	0.0133223	0.143877	-3.82852
225875	Lrfn4	leucine rich repeat and fibronectin type III domain containing 4	-0.155667	6.70017	-2.53058	0.0179199	0.165027	-3.82935
218490	Btf3	basic transcription factor 3	0.129396	7.24932	2.57226	0.0162398	0.157372	-3.8297
76650	Srxn1	sulfiredoxin 1 homolog (S. cerevisiae)	-0.241349	3.67049	-2.20809	0.0363643	0.236694	-3.83038
214048	Larp1b	La ribonucleoprotein 1B	-0.287722	2.82655	-2.10824	0.0449129	0.263313	-3.83063
14180	Fgf9	fibroblast growth factor 9	0.444335	1.42744	2.03169	0.0526385	0.284449	-3.83124
213484	Nudt18	nudix hydrolase 18	0.38176	1.77971	2.0408	0.0516607	0.282566	-3.83138
108682	Gpt2	glutamic pyruvate transaminase (alanine aminotransferase) 2	0.284839	5.62951	2.46652	0.0241243	0.191296	-3.8334
66196	Myo19	myosin XIX	-0.184117	5.27497	-2.39567	0.0241689	0.191432	-3.83373
17295	Met	met proto-oncogene	0.234002	4.43205	2.28519	0.0307996	0.217334	-3.83541
94332	Cadm3	cell adhesion molecule 3	-0.20689	3.49161	-2.17836	0.0387426	0.243119	-3.83595
67790	Rab39b	RAB39B, member RAS oncogene family	0.231221	3.46314	2.18851	0.0379154	0.241758	-3.83717
72007	Fndc3b	fibronectin type III domain containing 3B	0.139448	5.69874	2.43822	0.0219851	0.182196	-3.838
11857	Arhgdib	Rho, GDP dissociation inhibitor beta	0.326171	3.66914	2.20486	0.0374865	0.2399	-3.83846
11775	Ap3b2	adaptor-related protein complex 3, beta 2 subunit	-0.300727	3.06204	-2.13389	0.0425608	0.255912	-3.83847
353287	Clec18a	C-type lectin domain family 18, member A	-0.829688	-0.479744	-2.13271	0.0426664	0.256145	-3.8385
76900	Ssbp4	single stranded DNA binding protein 4	-0.157949	5.27582	-2.37737	0.0251678	0.195355	-3.83875
17391	Mmp24	matrix metallopeptidase 24	-0.767119	-0.465557	-2.13649	0.0423287	0.255036	-3.84151
118568424	Akap17a	A-kinase anchoring protein 17A	-0.155494	6.55639	-2.51681	0.0184321	0.167678	-3.84219
64176	Sv2b	synaptic vesicle glycoprotein 2b	0.589007	0.388264	2.03519	0.0522612	0.28407	-3.84231
51886	Fubp1	far upstream element (FUSE) binding protein 1	0.0962983	9.20438	2.66674	0.0130657	0.142631	-3.84268
75729	Fam227a	family with sequence similarity 227, member A	0.440227	1.8691	2.0413	0.0516081	0.282566	-3.8431
12421	Rb1cc1	RB1-inducible coiled-coil 1	0.159964	5.68482	2.43589	0.0220998	0.182389	-3.84423
140703	Emid1	EMI domain containing 1	-0.237318	4.50392	-2.29586	0.0300931	0.215277	-3.84477
14028	Evx1	even-skipped homeobox 1	0.887002	2.32458	2.10832	0.0522245	0.28407	-3.84601
245403	Dcaf12l2	DDB1 and CUL4 associated factor 12-like 2	0.667361	0.553263	2.03299	0.0524978	0.284349	-3.84611
212517	Cfap44	cilia and flagella associated protein 44	0.947156	-0.491286	2.14248	0.0417981	0.253218	-3.84722
73456	Izumo1	izumo sperm-egg fusion 1	1.59642	-1.53471	2.29978	0.0314487	0.219486	-3.84759
70579	Zc3h11a	zinc finger CCCH type containing 11A	0.343807	2.85264	2.10405	0.0453086	0.264281	-3.84824
17686	Msh3	mutS homolog 3	0.118734	5.78793	2.44326	0.0217391	0.181449	-3.84915
231724	Rad9b	RAD9 checkpoint clamp component B	0.4838	1.51439	2.02163	0.0537364	0.287969	-3.84925
20649	Sntb1	syntrophin, basic 1	-0.29731	2.53906	-2.08059	0.0475787	0.270958	-3.84942
116914	Slc19a2	solute carrier family 19 (thiamine transporter), member 2	0.19688	4.04595	2.24243	0.0337821	0.228472	-3.84986
18596	Pdgfrb	platelet derived growth factor receptor, beta polypeptide	-0.202094	6.62657	-2.53684	0.0195305	0.172323	-3.85251
270160	Rab39	RAB39, member RAS oncogene family	0.510172	1.12556	2.01058	0.0549667	0.291513	-3.85334
105732	Fam83h	family with sequence similarity 83, member H	0.247765	3.64436	2.19805	0.0371522	0.238635	-3.85393
53817	Ddx39b	DEAD box helicase 39b	-0.0984478	9.4178	-2.67104	0.0129358	0.141896	-3.85461
235072	Septin7	septin 7	0.115936	7.92136	2.59816	0.0153048	0.152764	-3.85625
170737	Znrf1	zinc and ring finger 1	-0.175304	6.50281	-2.50855	0.0194522	0.172083	-3.85629
16907	Lmnb2	lamin B2	-0.104847	7.34486	-2.56462	0.0165255	0.158666	-3.8564
67454	Ikbip	IKBKB interacting protein	0.176602	4.22707	2.26143	0.0324258	0.223161	-3.85734
14275	Folr1	folate receptor alpha	-0.47769	0.9222	-2.00723	0.0553439	0.291851	-3.85755
17748	Mt1	metallothionein 1	0.526145	4.54734	2.34258	0.033483	0.227411	-3.85803
54613	St3gal6	ST3 beta-galactoside alpha-2,3-sialyltransferase 6	0.275388	3.34996	2.1515	0.0410096	0.24996	-3.85814
81500	Sil1	SIL1 nucleotide exchange factor	-0.22863	3.63951	-2.18094	0.0385306	0.243119	-3.85977
56615	Mgst1	microsomal glutathione S-transferase 1	0.23274	3.48622	2.16865	0.0395485	0.245338	-3.86204
16502	Kcnc1	potassium voltage gated channel, Shaw-related subfamily, member 1	-0.656407	0.276345	-2.04692	0.0510133	0.280563	-3.86229
71740	Nectin4	nectin cell adhesion molecule 4	0.575247	0.552842	2.01405	0.0545776	0.290332	-3.86416
20116	Rps8	ribosomal protein S8	0.159318	7.16105	2.56215	0.0173399	0.162398	-3.86452
80285	Parp9	poly (ADP-ribose) polymerase family, member 9	0.395223	1.40961	2.00259	0.055871	0.292947	-3.86645
68922	Dnai1	dynein axonemal intermediate chain 1	-0.962837	-0.648535	-2.18506	0.0381945	0.242541	-3.86771
12527	Cd9	CD9 antigen	0.250828	3.75365	2.20296	0.0367646	0.237347	-3.86833
77032	Tstd3	thiosulfate sulfurtransferase (rhodanese)-like domain containing 3	0.203249	3.84727	2.20736	0.0364208	0.236694	-3.86952
15499	Hsf1	heat shock factor 1	-0.153742	6.27402	-2.47222	0.0203723	0.17563	-3.87069
76366	Mtif3	mitochondrial translational initiation factor 3	0.193434	4.0568	2.2294	0.0347416	0.230973	-3.8709
270624	Spin4	spindlin family, member 4	0.3033	3.00011	2.10551	0.0451705	0.263696	-3.87167
12995	Csnk2a1	casein kinase 2, alpha 1 polypeptide	-0.0924736	7.31388	-2.55245	0.0169906	0.160234	-3.87331
93692	Glrx	glutaredoxin	-0.238142	4.08948	-2.22454	0.0351057	0.23222	-3.87365
21667	Cripto	cripto, EGF-CFC family member	0.741123	-0.530776	2.06319	0.0493273	0.275743	-3.87391
12591	Cdx2	caudal type homeobox 2	0.813937	3.32972	2.1941	0.0449917	0.263313	-3.87419
239731	Rimbp3	RIMS binding protein 3	-0.480519	1.12258	-1.99314	0.0569573	0.29578	-3.87571
214952	Rhot2	ras homolog family member T2	-0.177456	6.74765	-2.52465	0.0191547	0.17113	-3.87606
83962	Btbd1	BTB domain containing 1	0.129622	6.43465	2.49055	0.0195488	0.172323	-3.87626
209683	Ttc28	tetratricopeptide repeat domain 28	-0.248615	6.23474	-2.4962	0.0224704	0.183975	-3.87664
78688	Nol3	nucleolar protein 3 (apoptosis repressor with CARD domain)	0.905741	-0.810109	2.10685	0.045044	0.263398	-3.87701
353187	Nr1d2	nuclear receptor subfamily 1, group D, member 2	0.192513	3.74321	2.19859	0.0371091	0.238468	-3.87794
21453	Tcof1	treacle ribosome biogenesis factor 1	-0.128265	8.02621	-2.59184	0.0155282	0.154005	-3.87835
353499	Tmc4	transmembrane channel-like gene family 4	0.34832	2.58472	2.07091	0.0485447	0.273933	-3.87837
29864	Rnf11	ring finger protein 11	0.154167	5.51823	2.39337	0.0242925	0.192084	-3.88008
66042	Sostdc1	sclerostin domain containing 1	0.414253	3.44461	2.1642	0.0428704	0.25616	-3.88054
319211	Nol4	nucleolar protein 4	-0.86733	-0.357919	-2.11475	0.0443049	0.261788	-3.88165
14419	Gal	galanin and GMAP prepropeptide	-0.577337	-0.0926229	-2.02865	0.0529679	0.285577	-3.88599
225215	Rsl24d1	ribosomal L24 domain containing 1	-0.123556	6.41643	-2.48189	0.019934	0.173757	-3.88605
16574	Kif5c	kinesin family member 5C	-0.15321	6.26746	-2.46292	0.0208026	0.177668	-3.88719
381853	Gipr	gastric inhibitory polypeptide receptor	0.639943	-0.211405	2.02221	0.0536726	0.287931	-3.88843
16797	Lat	linker for activation of T cells	0.546726	0.941336	1.98293	0.0581524	0.298003	-3.8888
12661	Chl1	cell adhesion molecule L1-like	-0.59277	0.704158	-2.0048	0.0556191	0.292528	-3.88891
74120	Zfp263	zinc finger protein 263	0.167685	4.90173	2.32449	0.0282714	0.208419	-3.89029
100045778	Rnf223	ring finger 223	-0.518386	0.963937	-1.98086	0.058397	0.299031	-3.89174
67252	Cap2	cyclase associated actin cytoskeleton regulatory protein 2	0.206326	4.81787	2.31395	0.02893	0.210171	-3.89204
56524	Pals2	protein associated with LIN7 2, MAGUK family member	0.116671	6.57459	2.49261	0.0194586	0.172083	-3.89283
71373	Prr16	proline rich 16	-0.848505	-1.01745	-2.19008	0.0377885	0.241135	-3.89339
216643	Gabrp	gamma-aminobutyric acid type A receptor subunit pi	1.3191	-0.539469	2.08679	0.0507199	0.279748	-3.89377
108888	Atad3a	ATPase family, AAA domain containing 3A	-0.12774	6.97533	-2.52277	0.0181759	0.166213	-3.89456
214112	Nipal4	NIPA-like domain containing 4	-0.871498	-0.452383	-2.10789	0.0449461	0.263313	-3.89483
18719	Pip5k1b	phosphatidylinositol-4-phosphate 5-kinase, type 1 beta	0.263621	2.83911	2.08277	0.0473636	0.270395	-3.89485
72114	Zbed3	zinc finger, BED type containing 3	-0.131006	5.77425	-2.41215	0.0233008	0.187378	-3.89613
109168	Atl3	atlastin GTPase 3	0.174922	5.48323	2.38802	0.0245818	0.192735	-3.89652
194231	Cnksr1	connector enhancer of kinase suppressor of Ras 1	0.419317	1.34698	1.97937	0.0585747	0.299611	-3.89734
12018	Bak1	BCL2-antagonist/killer 1	-0.134572	6.40651	-2.47111	0.0204234	0.175686	-3.89812
214854	Neurl3	neuralized E3 ubiquitin protein ligase 3	-0.618387	0.414704	-1.99104	0.0572017	0.29635	-3.89991
68770	Phtf2	putative homeodomain transcription factor 2	0.182258	4.99241	2.33435	0.027667	0.205939	-3.90003
22433	Xbp1	X-box binding protein 1	0.176653	6.45977	2.49126	0.0203614	0.17563	-3.9001
71878	Fam83d	family with sequence similarity 83, member D	-0.144999	5.55805	-2.38812	0.0245764	0.192735	-3.90024
320292	Rasgef1b	RasGEF domain family, member 1B	0.261746	3.18285	2.11064	0.0446879	0.262857	-3.90405
101055671	Lipo2	lipase, member O2	-0.777057	-0.0382111	-2.04055	0.0516883	0.282606	-3.90406
73873	Fam161a	family with sequence similarity 161, member A	0.586346	0.753362	1.97288	0.0593502	0.301628	-3.9044
30932	Zfp330	zinc finger protein 330	0.15005	5.28135	2.36023	0.0261379	0.199666	-3.90503
71793	Ints12	integrator complex subunit 12	0.144563	4.95333	2.3219	0.0284317	0.208519	-3.90539
75339	Mphosph8	M-phase phosphoprotein 8	0.134219	6.09515	2.44784	0.0215175	0.180788	-3.90545
268510	Mgat5b	mannoside acetylglucosaminyltransferase 5, isoenzyme B	-0.260421	3.54561	-2.1435	0.0417081	0.252893	-3.90698
56363	Tmeff2	transmembrane protein with EGF-like and two follistatin-like domains 2	-0.450065	1.26972	-1.96812	0.0599249	0.303319	-3.90794
16601	Klf9	Kruppel-like transcription factor 9	0.33845	2.04062	2.00916	0.0551265	0.291723	-3.90806
268445	Ankrd13b	ankyrin repeat domain 13b	-0.151504	6.58807	-2.48535	0.0197796	0.172951	-3.90822
320590	Svopl	SV2 related protein homolog (rat)-like	0.573085	0.452799	1.98292	0.0581538	0.298003	-3.90861
67433	Ccdc127	coiled-coil domain containing 127	0.141896	5.99353	2.43482	0.0221526	0.182609	-3.90943
18628	Per3	period circadian clock 3	0.228868	3.77689	2.17795	0.0387763	0.243119	-3.90963
20563	Slit2	slit guidance ligand 2	-0.170016	6.02294	-2.42731	0.0225271	0.184173	-3.90992
24113	Vax2	ventral anterior homeobox 2	-0.829268	-0.54839	-2.07071	0.0485641	0.273933	-3.91132
66713	Actr2	actin related protein 2	0.103004	8.02154	2.57698	0.0160656	0.156578	-3.91227
73068	Fut11	fucosyltransferase 11	0.143006	4.94797	2.31553	0.0288302	0.209823	-3.91281
68149	Otub2	OTU domain, ubiquitin aldehyde binding 2	0.204186	3.91128	2.19294	0.0375588	0.240032	-3.91351
207607	Ccdc40	coiled-coil domain containing 40	0.189959	4.2959	2.24217	0.0338013	0.228472	-3.91428
74246	Gale	galactose-4-epimerase, UDP	-0.172332	4.21767	-2.22568	0.0350199	0.232046	-3.91549
208439	Klhl29	kelch-like 29	-0.195358	4.60386	-2.25674	0.0327557	0.224745	-3.91726
20606	Sstr2	somatostatin receptor 2	-0.520859	0.597063	-1.96812	0.0599247	0.303319	-3.91826
224481	Tfb1m	transcription factor B1, mitochondrial	0.234767	4.03079	2.20694	0.0364535	0.236694	-3.91922
26901	Ss18l2	SS18, nBAF chromatin remodeling complex subunit like 2	-0.246078	3.73595	-2.15511	0.0406986	0.248825	-3.91983
66988	Lap3	leucine aminopeptidase 3	0.107353	7.17396	2.52287	0.0181717	0.166213	-3.92099
381062	Ermard	ER membrane associated RNA degradation	0.207658	3.68913	2.16031	0.0402536	0.247622	-3.92187
56710	Brinp1	bone morphogenic protein/retinoic acid inducible neural specific 1	-0.55002	0.727525	-1.9681	0.0599275	0.303319	-3.92197
20525	Slc2a1	solute carrier family 2 (facilitated glucose transporter), member 1	0.263301	9.05086	2.70654	0.0163594	0.157983	-3.9221
83485	Ngrn	neugrin, neurite outgrowth associated	0.195164	4.4633	2.25115	0.0331534	0.226326	-3.92299
56462	Mtch1	mitochondrial carrier 1	-0.105424	8.22001	-2.57925	0.0159824	0.156506	-3.92315
338359	Supv3l1	suppressor of var1, 3-like 1 (S. cerevisiae)	-0.136109	5.64793	-2.38862	0.0245494	0.192735	-3.92394
67776	Vwa5a	von Willebrand factor A domain containing 5A	0.254394	3.62027	2.14792	0.0413207	0.251746	-3.92525
69834	Rab43	RAB43, member RAS oncogene family	-0.232803	3.94419	-2.16885	0.039532	0.245338	-3.92546
242506	Frmd3	FERM domain containing 3	0.653431	0.250117	1.97011	0.0596846	0.303068	-3.9262
65114	Vps35	VPS35 retromer complex component	0.116627	7.60571	2.54688	0.0172072	0.16148	-3.92655
16782	Lamc2	laminin, gamma 2	0.275068	3.64049	2.14425	0.0416424	0.252713	-3.92859
13195	Ddc	dopa decarboxylase	-0.2484	3.38487	-2.1169	0.0441063	0.261529	-3.92946
109077	Ints5	integrator complex subunit 5	-0.119086	6.70951	-2.48348	0.0198629	0.173442	-3.9302
216613	Ccdc85a	coiled-coil domain containing 85A	-0.428312	0.950667	-1.95128	0.0619982	0.308474	-3.93146
111241	Hmga1b	high mobility group AT-hook 1B	-0.0798592	9.60777	-2.64405	0.01377	0.14567	-3.93149
19326	Rab11b	RAB11B, member RAS oncogene family	-0.112032	6.78306	-2.4862	0.0197415	0.172796	-3.9316
18993	Pou3f3	POU domain, class 3, transcription factor 3	-0.241321	5.97526	-2.44924	0.0243964	0.19243	-3.93382
105239	Rnf44	ring finger protein 44	-0.111608	8.44693	-2.58618	0.0157307	0.155349	-3.93417
13430	Dnm2	dynamin 2	-0.111123	6.63088	-2.47092	0.0204322	0.175686	-3.93426
268345	Kcnc2	potassium voltage gated channel, Shaw-related subfamily, member 2	-0.969789	-1.072	-2.15326	0.0408573	0.249358	-3.93444
76183	Celf6	CUGBP, Elav-like family member 6	-1.59622	-1.23415	-2.24643	0.0346832	0.230757	-3.93455
69698	Slc52a3	solute carrier protein family 52, member 3	-0.902627	-0.614476	-2.06644	0.048996	0.275081	-3.93484
14115	Fbln2	fibulin 2	0.143925	5.59756	2.37752	0.0251598	0.195355	-3.93585
68420	Ankrd13a	ankyrin repeat domain 13a	-0.111468	6.99827	-2.49918	0.019172	0.171175	-3.93612
234728	Cmtr2	cap methyltransferase 2	0.203974	4.10095	2.20173	0.0368615	0.237774	-3.93664
14751	Gpi1	glucose-6-phosphate isomerase 1	0.183714	8.56881	2.63882	0.0167528	0.159641	-3.93829
208144	Dhx37	DEAH-box helicase 37	-0.155873	6.24738	-2.44073	0.0218624	0.181907	-3.94007
50524	Sall2	spalt like transcription factor 2	-0.105746	7.52371	-2.53538	0.0176632	0.163452	-3.94044
67139	Mis12	MIS12 kinetochore complex component	0.133727	6.19522	2.43757	0.0220169	0.182222	-3.94187
574428	Zmynd15	zinc finger, MYND-type containing 15	0.512614	0.148349	1.95356	0.061714	0.307879	-3.94295
77044	Arid2	AT-rich interaction domain 2	-0.145467	7.76994	-2.55409	0.0175517	0.163137	-3.94407
23807	Arih2	ariadne RBR E3 ubiquitin protein ligase 2	-0.109754	6.17851	-2.43246	0.02227	0.18322	-3.94423
71777	Ing3	inhibitor of growth family, member 3	0.152119	5.04387	2.3128	0.029003	0.210385	-3.94431
20842	Stag1	STAG1 cohesin complex component	0.10756	7.32947	2.52118	0.0182414	0.166377	-3.94459
20262	Stmn3	stathmin-like 3	-0.417475	2.45901	-2.00897	0.0555527	0.29251	-3.94474
74498	Gorasp1	golgi reassembly stacking protein 1	-0.143179	5.17913	-2.32239	0.0284014	0.208516	-3.94554
214253	Etnk2	ethanolamine kinase 2	0.600993	0.821896	1.93841	0.0636247	0.31132	-3.94639
56546	Sec1	secretory blood group 1	-0.486409	1.73045	-1.94791	0.06242	0.309228	-3.94658
23989	Med24	mediator complex subunit 24	-0.0944432	7.02893	-2.49707	0.0192637	0.171377	-3.94676
13685	Eif4ebp1	eukaryotic translation initiation factor 4E binding protein 1	0.194984	6.23217	2.45325	0.0227391	0.185163	-3.94711
212398	Frat2	frequently rearranged in advanced T cell lymphomas 2	-0.29099	3.86502	-2.16918	0.0401522	0.247416	-3.94726
76022	Gon4l	gon-4 like	-0.131116	6.96034	-2.49345	0.0194214	0.172081	-3.94751
235631	Prss50	serine protease 50	-0.931653	-0.858031	-2.05636	0.0500289	0.278199	-3.94771
240047	Mmp25	matrix metallopeptidase 25	-0.487437	0.422592	-1.94291	0.0630514	0.310893	-3.94795
233033	Samd4b	sterile alpha motif domain containing 4B	-0.116679	7.4879	-2.52608	0.01804	0.165731	-3.94851
66797	Cntnap2	contactin associated protein-like 2	0.233586	4.57378	2.26165	0.0327548	0.224745	-3.94861
[truncated: 11,966 more rows]
