# Supplementary material for: The roles of the acetyltransferase domains of the chromatin regulators KAT6A and KAT6B in vivo
Source: Development. 2026 Jun 18;153(12):dev205559. doi: 10.1242/dev.205559 (PMC13327545; doi:10.1242/dev.205559)
Supplement: Table S3. — Genes differentially expressed in Kat6a-/-Kat6b+/+ vs. Kat6a+/+Kat6b+/+ E9.5 embryos [file develop-153-205559-TableS3.xlsx]

## Sheet: Read me
					RNA-sequencing results of E9.5 embryos – differentially expressed genes
					Table S2: Genes differentially expressed in Kat6aG656E/G656EKat6bG577E/G577E vs. Kat6a+/+Kat6b+/+ E9.5 embryos
					Table S3: Genes differentially expressed in Kat6a–/–Kat6b+/+ vs. Kat6a+/+Kat6b+/+ E9.5 embryos
					Table S4: Genes differentially expressed in Kat6a+/+Kat6b–/– vs. Kat6a+/+Kat6b+/+ E9.5 embryos
					Table S5: Genes differentially expressed in Kat6aG656E/G656EKat6b+/+ vs. Kat6a+/+Kat6b+/+ E9.5 embryos
					Table S6: Genes differentially expressed in Kat6a+/+Kat6bG577E/G577E vs. Kat6a+/+Kat6b+/+ E9.5 embryos

## Sheet: Table S3 Kat6a KO vs WT
Table S3: Genes differentially expressed in Kat6a–/–Kat6b+/+ vs. Kat6a+/+Kat6b+/+ E9.5 embryos
GeneID	Symbol	Full_name_from_nomenclature_authority	logFC	AveExpr	t	P.Value	adj.P.Val	B
20319	Sfrp2	secreted frizzled-related protein 2	-0.509418	6.97554	-9.36102	9.1442e-10	1.2769e-05	12.4695
72668	Skida1	SKI/DACH domain containing 1	-0.675129	5.96682	-8.45559	1.5859e-08	0.000105932	9.72053
53883	Celsr2	cadherin, EGF LAG seven-pass G-type receptor 2	-0.504785	7.08384	-8.1575	2.27582e-08	0.000105932	9.36669
12933	Crmp1	collapsin response mediator protein 1	-0.414364	6.48	-7.74983	3.44258e-08	0.00012018	8.93592
21380	Tbx1	T-box 1	-0.766231	4.40178	-7.3377	9.19947e-08	0.000256923	7.75333
26913	Gprin1	G protein-regulated inducer of neurite outgrowth 1	-0.61695	4.3388	-7.05935	1.80872e-07	0.000391461	7.13552
71436	Flrt3	fibronectin leucine rich transmembrane protein 3	0.324046	6.40679	6.92374	2.52302e-07	0.000391461	6.99258
80888	Hspb8	heat shock protein 8	0.702946	4.03041	6.9445	2.39738e-07	0.000391461	6.77025
107831	Adgrb1	adhesion G protein-coupled receptor B1	-0.54947	4.1812	-6.65284	4.93769e-07	0.000689499	6.2008
17217	Mcm4	minichromosome maintenance complex component 4	-0.202984	8.44533	-6.38749	9.60882e-07	0.0012198	5.53492
26757	Dpysl4	dihydropyrimidinase-like 4	-0.415988	5.59255	-6.27643	1.2725e-06	0.00145448	5.46195
11784	Apba2	amyloid beta precursor protein binding family A member 2	-0.510779	5.24	-6.25194	1.35407e-06	0.00145448	5.40788
22240	Dpysl3	dihydropyrimidinase-like 3	-0.311289	7.57385	-6.05449	2.2391e-06	0.00223335	4.76209
20472	Six2	sine oculis-related homeobox 2	-0.5961	4.49023	-5.99005	2.64058e-06	0.00239014	4.73713
72514	Fgfbp3	fibroblast growth factor binding protein 3	-0.69786	4.56239	-6.09333	2.73864e-06	0.00239014	4.71431
20743	Sptbn2	spectrin beta, non-erythrocytic 2	-0.306309	6.22531	-5.92956	3.08387e-06	0.00253313	4.56649
18008	Nes	nestin	-0.521149	8.36945	-6.69099	3.98051e-06	0.00307229	4.40015
69710	Arap1	ArfGAP with RhoGAP domain, ankyrin repeat and PH domain 1	0.399493	4.78068	5.74639	4.94308e-06	0.00307229	4.17817
20357	Sema5b	sema domain, seven thrombospondin repeats (type 1 and type 1-like), transmembrane domain (TM) and short cytoplasmic domain, (semaphorin) 5B	-0.447735	5.58685	-5.73972	5.15228e-06	0.00307229	4.12317
15484	Hsd11b2	hydroxysteroid 11-beta dehydrogenase 2	-0.336655	5.67976	-5.72085	5.28036e-06	0.00307229	4.08954
18146	Npdc1	neural proliferation, differentiation and control 1	-0.537113	3.71085	-5.74221	4.99684e-06	0.00307229	4.02185
208618	Etl4	enhancer trap locus 4	0.326215	5.77753	5.69763	5.60718e-06	0.00313194	4.0203
14012	Mpzl2	myelin protein zero-like 2	0.795415	3.36181	5.79616	4.34715e-06	0.00307229	4.01069
27375	Tjp3	tight junction protein 3	0.810779	3.28059	5.78617	4.46072e-06	0.00307229	3.95949
110095	Pygl	liver glycogen phosphorylase	0.591165	4.33632	5.62353	6.79342e-06	0.00363915	3.86078
54352	Irx5	Iroquois homeobox 5	-0.395015	5.03592	-5.60997	7.03646e-06	0.00363915	3.84503
433938	Mn1	meningioma 1	-0.306405	6.20924	-5.57113	7.78256e-06	0.00388127	3.66555
54003	Nell2	NEL-like 2	-0.576618	5.13298	-5.69342	9.30305e-06	0.00419057	3.62906
71137	Rfx4	regulatory factor X, 4 (influences HLA class II expression)	-0.458369	5.29226	-5.52208	8.84027e-06	0.00419057	3.62097
12291	Cacna1g	calcium channel, voltage-dependent, T type, alpha 1G subunit	-0.390061	5.35654	-5.50599	9.21785e-06	0.00419057	3.57412
217882	Cep170b	centrosomal protein 170B	0.452571	5.72993	5.60478	9.81092e-06	0.00428124	3.51979
14234	Foxc2	forkhead box C2	-0.558241	5.32792	-5.63778	1.14806e-05	0.00460385	3.43193
59058	Bhlhe22	basic helix-loop-helix family, member e22	-1.56519	1.36457	-6.97507	2.22381e-07	0.000391461	3.29436
22350	Ezr	ezrin	0.309834	6.88064	5.44975	1.06706e-05	0.00451526	3.2842
64058	Perp	PERP, TP53 apoptosis effector	0.838534	4.30238	5.69739	1.52218e-05	0.00545019	3.179
20348	Sema3c	sema domain, immunoglobulin domain (Ig), short basic domain, secreted, (semaphorin) 3C	0.374614	5.01994	5.32461	1.47878e-05	0.00545019	3.14384
83436	Plekha2	pleckstrin homology domain-containing, family A (phosphoinositide binding specific) member 2	0.630022	4.86684	5.53685	1.6877e-05	0.00574807	3.09217
14609	Gja1	gap junction protein, alpha 1	0.20002	8.1649	5.41971	1.15393e-05	0.00460385	3.08602
11899	Astn1	astrotactin 1	-0.611087	3.73513	-5.33145	1.45262e-05	0.00545019	3.0636
18128	Notch1	notch 1	-0.309147	7.03873	-5.33462	1.49711e-05	0.00545019	2.9479
13730	Emp1	epithelial membrane protein 1	0.489838	4.36577	5.24181	1.83601e-05	0.00596234	2.94161
252973	Grhl2	grainyhead like transcription factor 2	0.702113	4.26882	5.38617	2.05607e-05	0.00648446	2.873
29820	Tnfrsf19	tumor necrosis factor receptor superfamily, member 19	0.274058	6.77586	5.25359	1.7803e-05	0.00591907	2.79814
54418	Fmn2	formin 2	-0.552286	4.30509	-5.17554	2.18362e-05	0.00648769	2.77453
73710	Tubb2b	tubulin, beta 2B class IIB	-0.225928	8.37576	-5.29791	1.58558e-05	0.00553527	2.75499
18208	Ntn1	netrin 1	-0.673166	7.02835	-5.9305	2.49627e-05	0.00711387	2.73127
432530	Adcy1	adenylate cyclase 1	0.346503	4.68236	5.11449	2.56228e-05	0.00715595	2.63494
67010	Rbm7	RNA binding motif protein 7	0.256186	6.08299	5.15142	2.32598e-05	0.00676667	2.61457
18993	Pou3f3	POU domain, class 3, transcription factor 3	-0.549555	5.97526	-5.48962	2.88446e-05	0.00732337	2.5709
20675	Sox3	SRY (sex determining region Y)-box 3	-0.460734	6.53537	-5.46447	2.65885e-05	0.00724577	2.57084
12876	Cpe	carboxypeptidase E	-0.300658	5.75662	-5.09186	2.71881e-05	0.00724577	2.50265
20135	Rrm2	ribonucleotide reductase M2	-0.183149	9.12098	-5.19234	2.08967e-05	0.00648446	2.42208
22352	Vim	vimentin	-0.218486	9.29972	-5.17981	2.15937e-05	0.00648769	2.37256
15284	Hlx	H2.0-like homeobox	-0.682488	3.52349	-5.02048	3.27849e-05	0.00775947	2.29717
216795	Wnt9a	wingless-type MMTV integration site family, member 9A	0.765517	2.95416	5.08749	2.75011e-05	0.00724577	2.29006
17295	Met	met proto-oncogene	0.498852	4.43205	4.96941	3.74857e-05	0.00858116	2.28302
17897	Myl3	myosin, light polypeptide 3	0.592687	5.59097	5.35809	4.03802e-05	0.00909467	2.28228
72844	Kctd17	potassium channel tetramerisation domain containing 17	-0.260266	6.0958	-5.02143	3.27025e-05	0.00775947	2.28088
27412	Peg12	paternally expressed 12	-0.276435	6.39216	-4.98598	3.58906e-05	0.00835293	2.15732
70417	Megf10	multiple EGF-like-domains 10	-0.518196	4.01073	-4.91564	4.31688e-05	0.00941888	2.13088
16782	Lamc2	laminin, gamma 2	0.619745	3.64049	4.92383	4.2251e-05	0.00936496	2.11913
17218	Mcm5	minichromosome maintenance complex component 5	-0.159555	8.8975	-5.04947	3.0384e-05	0.00757646	2.06774
56226	Espn	espin	0.853193	3.38613	5.04153	4.71939e-05	0.00983606	2.00374
16848	Lfng	LFNG O-fucosylpeptide 3-beta-N-acetylglucosaminyltransferase	-0.298018	5.60983	-4.87366	4.81998e-05	0.00989798	1.96285
100504156	Fam181a	family with sequence similarity 181, member A	-0.539999	3.6775	-4.85088	5.11729e-05	0.0100645	1.94884
16456	F11r	F11 receptor	0.302549	5.66537	4.86066	4.9875e-05	0.0100122	1.92247
20732	Spint1	serine protease inhibitor, Kunitz type 1	0.546669	3.98406	4.8232	5.50321e-05	0.0106732	1.91927
18389	Oprl1	opioid receptor-like 1	0.868358	2.17878	5.07705	2.82641e-05	0.00730889	1.87265
58226	Cacna1h	calcium channel, voltage-dependent, T type, alpha 1H subunit	0.385929	4.65255	4.79585	5.9131e-05	0.0110094	1.85037
15227	Foxf1	forkhead box F1	-0.749709	4.84347	-5.15701	6.80679e-05	0.0120316	1.84571
69073	Kdf1	keratinocyte differentiation factor 1	0.799508	2.22329	5.02942	3.2025e-05	0.00775947	1.82834
107351	Kank1	KN motif and ankyrin repeat domains 1	0.251121	6.3775	4.85826	5.01902e-05	0.0100122	1.82401
15399	Hoxa2	homeobox A2	-0.49207	4.3616	-4.77866	6.18633e-05	0.0113666	1.82016
65254	Dpysl5	dihydropyrimidinase-like 5	-0.231794	7.39762	-4.89899	4.50986e-05	0.00968857	1.81738
17718	ND3	NADH dehydrogenase 3, mitochondrial	-0.302008	6.90066	-4.85566	5.86772e-05	0.0110094	1.64364
73016	Kremen2	kringle containing transmembrane protein 2	0.983804	2.71043	4.90092	5.58543e-05	0.0106842	1.60442
21985	Tpd52	tumor protein D52	0.325221	4.97965	4.68491	7.9142e-05	0.0133149	1.55534
12950	Hapln1	hyaluronan and proteoglycan link protein 1	0.334859	7.23902	4.9406	6.68638e-05	0.0119703	1.53851
14786	Grb7	growth factor receptor bound protein 7	0.411878	4.46862	4.65807	8.49246e-05	0.0136309	1.52384
380768	Ccdc177	coiled-coil domain containing 177	-0.565966	3.34661	-4.68875	7.83492e-05	0.0133149	1.51685
11768	Ap1m2	adaptor protein complex AP-1, mu 2 subunit	0.600146	3.49478	4.64879	8.70211e-05	0.0136535	1.4639
192212	Prom2	prominin 2	0.925983	2.06722	4.88424	4.68793e-05	0.00983606	1.42845
12238	Commd3	COMM domain containing 3	0.32882	4.72153	4.62169	9.3444e-05	0.0143279	1.41965
13138	Dag1	dystroglycan 1	0.213985	8.33255	4.75146	6.64468e-05	0.0119703	1.34516
18576	Pde3b	phosphodiesterase 3B, cGMP-inhibited	-0.246089	6.14036	-4.64934	8.68964e-05	0.0136535	1.33924
17388	Mmp15	matrix metallopeptidase 15	-0.253032	6.49014	-4.66508	8.33765e-05	0.0136309	1.32899
17698	Msn	moesin	-0.204247	8.06099	-4.73408	6.95507e-05	0.0121401	1.32759
18162	Npr3	natriuretic peptide receptor 3	-0.370749	5.02473	-4.5859	0.000102654	0.0150546	1.31327
12022	Barx1	BarH-like homeobox 1	-0.860396	4.23574	-4.87156	0.000126928	0.0167209	1.26058
12819	Col15a1	collagen, type XV, alpha 1	-0.541151	4.68042	-4.64997	0.000123402	0.0165947	1.2137
15376	Foxa2	forkhead box A2	-1.01955	3.17135	-4.78293	0.000103867	0.0150546	1.19428
12142	Prdm1	PR domain containing 1, with ZNF domain	-0.529972	3.43239	-4.53788	0.000116451	0.0163028	1.18727
244058	Rgma	repulsive guidance molecule family member A	-0.338482	6.72618	-4.73211	0.000102851	0.0150546	1.157
24069	Sufu	SUFU negative regulator of hedgehog signaling	-0.170719	6.95327	-4.61782	9.43972e-05	0.0143279	1.14172
72169	Trim29	tripartite motif-containing 29	0.951598	2.25643	4.68911	7.82749e-05	0.0133149	1.13326
16979	Lrrn1	leucine rich repeat protein 1, neuronal	-0.379733	6.02044	-4.66368	0.000116749	0.0163028	1.11825
114249	Npnt	nephronectin	0.442349	6.1189	4.79404	0.000123188	0.0165947	1.11515
16011	Igfbp5	insulin-like growth factor binding protein 5	0.267663	9.61455	4.92313	8.46267e-05	0.0136309	1.11391
18504	Pax2	paired box 2	-0.787389	3.1279	-4.57366	0.000119421	0.0165109	1.10483
243937	Zfp536	zinc finger protein 536	-0.735045	2.94779	-4.55359	0.000111745	0.0159225	1.1037
109332	Cdcp1	CUB domain containing protein 1	0.576455	3.03024	4.51521	0.000123593	0.0165947	1.09237
215653	Rassf2	Ras association (RalGDS/AF-6) domain family member 2	-0.303133	5.45727	-4.50096	0.000128302	0.016744	1.04615
259302	Srgap3	SLIT-ROBO Rho GTPase activating protein 3	-0.478464	6.25996	-4.83506	0.000135679	0.0175428	1.04508
17196	Mbp	myelin basic protein	0.364901	4.41887	4.45212	0.000145846	0.0180817	1.0247
18590	Pdgfa	platelet derived growth factor, alpha	0.606791	5.85867	4.89849	0.000152555	0.0182526	1.02159
13618	Ednrb	endothelin receptor type B	-0.493672	5.2878	-4.63907	0.000147509	0.0180817	1.02089
241639	Fermt1	fermitin family member 1	0.840961	4.22884	4.75886	0.000171983	0.0186168	0.995216
74552	Nipal3	NIPA-like domain containing 3	0.528444	3.15549	4.46725	0.00014017	0.0177939	0.989932
66042	Sostdc1	sclerostin domain containing 1	0.869458	3.44461	4.64828	0.000159228	0.0183405	0.973635
21678	Tead3	TEA domain family member 3	0.358142	5.37783	4.47591	0.000139944	0.0177939	0.964942
53624	Cldn7	claudin 7	0.573041	3.68583	4.41313	0.00016155	0.0183405	0.930376
72388	Ripk4	receptor-interacting serine-threonine kinase 4	0.610308	3.15629	4.43024	0.000154463	0.018279	0.923909
18935	Phox2b	paired-like homeobox 2b	-0.932468	3.27844	-4.62514	0.000160629	0.0183405	0.907375
14912	Nkx6-2	NK6 homeobox 2	-1.03905	3.31934	-4.67557	0.000157872	0.0183405	0.886644
230162	Zfp189	zinc finger protein 189	0.400035	3.50319	4.39158	0.000170942	0.0186168	0.868152
11465	Actg1	actin, gamma, cytoplasmic 1	-0.153294	10.0108	-4.62576	9.24497e-05	0.0143279	0.865234
13009	Csrp3	cysteine and glycine-rich protein 3	0.544125	4.34784	4.46816	0.000181079	0.0187303	0.861843
75770	Brsk2	BR serine/threonine kinase 2	-0.58528	4.47652	-4.51823	0.00018592	0.0190896	0.857235
56460	Pkp3	plakophilin 3	0.698406	2.58801	4.46014	0.000142809	0.0179656	0.836938
20346	Sema3a	sema domain, immunoglobulin domain (Ig), short basic domain, secreted, (semaphorin) 3A	0.302826	6.20864	4.46131	0.000147616	0.0180817	0.815301
94090	Trim9	tripartite motif-containing 9	-0.525637	3.14301	-4.38981	0.000171738	0.0186168	0.813882
245867	Pcmtd2	protein-L-isoaspartate (D-aspartate) O-methyltransferase domain containing 2	0.239074	5.27313	4.38391	0.000174412	0.0186715	0.775754
233744	Spon1	spondin 1, (f-spondin) extracellular matrix protein	-0.616664	6.12021	-4.82112	0.000196009	0.0195334	0.773618
58996	Arhgap23	Rho GTPase activating protein 23	0.326867	5.39269	4.39001	0.000171647	0.0186168	0.771124
68119	Cmtm3	CKLF-like MARVEL transmembrane domain containing 3	-0.217177	5.7157	-4.40586	0.000164661	0.018543	0.770639
78784	Celf3	CUGBP, Elav-like family member 3	-0.645475	3.91942	-4.42443	0.000205611	0.019801	0.753802
14585	Gfra1	glial cell line derived neurotrophic factor family receptor alpha 1	-0.554759	3.50968	-4.34013	0.000195614	0.0195334	0.747228
207818	Smagp	small cell adhesion glycoprotein	-0.757873	1.95676	-4.57884	0.000104576	0.0150546	0.728585
20377	Sfrp1	secreted frizzled-related protein 1	-0.311125	8.0346	-4.6847	0.000151488	0.0182526	0.689793
104174	Gldc	glycine decarboxylase	-0.261691	6.26195	-4.4018	0.000166421	0.0185912	0.687467
26559	Hunk	hormonally upregulated Neu-associated kinase	0.204456	6.8743	4.43403	0.000152933	0.0182526	0.679492
217325	Llgl2	LLGL2 scribble cell polarity complex component	0.372784	5.12213	4.33639	0.000198635	0.0195334	0.669067
20401	Sh3bp1	SH3-domain binding protein 1	0.257313	5.5886	4.35431	0.000188481	0.0192113	0.652141
109270	Prr5	proline rich 5 (renal)	0.314361	4.8826	4.3094	0.000212007	0.0202771	0.634361
230972	Arhgef16	Rho guanine nucleotide exchange factor 16	0.51805	3.50649	4.2842	0.000226457	0.0212231	0.623383
17064	Cd93	CD93 antigen	-0.344884	5.469	-4.32685	0.000202537	0.0196404	0.616138
207742	Rnf43	ring finger protein 43	0.83236	1.96211	4.50515	0.000126899	0.0167209	0.611934
20674	Sox2	SRY (sex determining region Y)-box 2	-0.323341	7.27077	-4.57115	0.000180214	0.0187303	0.579508
19652	Rbm3	RNA binding motif (RNP1, RRM) protein 3	0.28293	6.71636	4.42032	0.000178471	0.0187303	0.576559
229521	Syt11	synaptotagmin XI	-0.33126	6.23586	-4.42143	0.000198258	0.0195334	0.562225
22771	Zic1	zinc finger protein of the cerebellum 1	0.282008	7.13969	4.48157	0.000175162	0.0186715	0.555359
22061	Trp63	transformation related protein 63	0.919629	4.43994	4.62713	0.000298701	0.0262331	0.521945
13172	Dbx1	developing brain homeobox 1	-0.832765	4.42929	-4.54699	0.00030407	0.0265377	0.487477
22680	Zfp207	zinc finger protein 207	0.154703	8.60509	4.42493	0.000156628	0.0183405	0.476678
212933	Pm20d1	peptidase M20 domain containing 1	0.731407	2.36169	4.32906	0.000201365	0.0196404	0.473866
620592	Nalf2	NALCN channel auxiliary factor 2	-0.497825	3.93782	-4.19909	0.000282892	0.0254858	0.435212
100039795	Ildr2	immunoglobulin-like domain containing receptor 2	-0.488589	6.58704	-4.6265	0.00026277	0.0241402	0.396856
83921	Cemip2	cell migration inducing hyaluronidase 2	-0.170179	7.41464	-4.34373	0.000193777	0.0195334	0.395859
207777	Tspoap1	TSPO associated protein 1	0.671047	2.12701	4.29702	0.000218986	0.0207324	0.386529
110310	Krt7	keratin 7	0.63617	4.99639	4.49092	0.000317735	0.0272199	0.385357
67874	Rprm	reprimo, TP53 dependent G2 arrest mediator candidate	-0.374339	4.14479	-4.16586	0.00030853	0.0266323	0.350646
636931	Trim71	tripartite motif-containing 71	-0.25417	6.81981	-4.29643	0.000219737	0.0207324	0.343482
236920	Stard8	StAR related lipid transfer domain containing 8	0.347219	5.63566	4.25404	0.00027961	0.0253538	0.296837
381290	Atp2b4	ATPase, Ca++ transporting, plasma membrane 4	0.320221	4.86954	4.16532	0.000308968	0.0266323	0.286189
29811	Ndrg2	N-myc downstream regulated gene 2	0.549241	3.54732	4.13497	0.000334425	0.0277976	0.2818
319880	Tmcc3	transmembrane and coiled coil domains 3	0.492075	3.53436	4.13496	0.000334431	0.0277976	0.279239
103266	Tmem263	transmembrane protein 263	0.26038	5.41071	4.19187	0.000288275	0.02564	0.276416
67488	Calcoco1	calcium binding and coiled coil domain 1	0.266715	5.26041	4.18237	0.000295519	0.0261179	0.268149
226518	Nmnat2	nicotinamide nucleotide adenylyltransferase 2	0.476355	3.53786	4.11999	0.000347744	0.0283615	0.247204
16370	Irs4	insulin receptor substrate 4	-0.547296	4.49866	-4.23492	0.000362635	0.0286092	0.236778
14241	Foxl1	forkhead box L1	-0.763221	2.26063	-4.24837	0.00024871	0.0231532	0.217625
18127	Nos3	nitric oxide synthase 3, endothelial cell	-0.455634	4.28871	-4.11372	0.000355432	0.0283615	0.21391
105352	Dusp22	dual specificity phosphatase 22	0.285407	4.38679	4.11392	0.000353285	0.0283615	0.206579
56692	Lamtor3	late endosomal/lysosomal adaptor, MAPK and MTOR activator 3	0.269718	4.68298	4.11596	0.00035141	0.0283615	0.18777
77963	Hook1	hook microtubule tethering protein 1	0.32881	4.99018	4.12928	0.000339422	0.0280455	0.180685
12870	Cp	ceruloplasmin	0.526062	3.5848	4.08986	0.000376139	0.029343	0.178018
16373	Irx3	Iroquois related homeobox 3	-0.229643	6.61935	-4.21312	0.000272712	0.0248898	0.154504
13593	Ebf3	early B cell factor 3	-0.307122	5.52882	-4.14056	0.000329585	0.0277249	0.136556
18530	Pcdh8	protocadherin 8	-0.393658	5.14985	-4.15456	0.000361604	0.0286092	0.131968
23805	Apc2	APC regulator of WNT signaling pathway 2	-0.413457	4.30865	-4.06519	0.000401086	0.0298164	0.103976
54326	Elovl2	ELOVL fatty acid elongase 2	-0.254671	5.83862	-4.14395	0.000326679	0.0277249	0.10195
18242	Oat	ornithine aminotransferase	0.166594	6.7997	4.19641	0.000284878	0.0255002	0.0926709
30923	Foxe3	forkhead box E3	-0.945739	1.70855	-4.37201	0.000179939	0.0187303	0.0912407
21952	Tnni1	troponin I, skeletal, slow 1	0.385614	6.1628	4.30997	0.000353587	0.0283615	0.0746996
18096	Nkx6-1	NK6 homeobox 1	-0.79463	4.55858	-4.34369	0.00047919	0.0320324	0.0675578
217198	Plekhh3	pleckstrin homology domain containing, family H (with MyTH4 domain) member 3	0.560508	2.84176	4.06819	0.00039797	0.0298164	0.0468014
218518	Marveld2	MARVEL (membrane-associating) domain containing 2	0.572806	2.76337	4.06697	0.000399235	0.0298164	0.0181576
14430	Galt	galactose-1-phosphate uridyl transferase	0.645524	3.72657	4.14389	0.00049345	0.0321203	-0.00915081
269788	Lhfpl4	lipoma HMGIC fusion partner-like protein 4	-0.458711	3.97026	-4.00894	0.000464251	0.0320324	-0.0122162
74337	Palm3	paralemmin 3	0.408737	4.49325	4.02652	0.000443524	0.0320324	-0.0126073
15394	Hoxa1	homeobox A1	-0.356953	3.95823	-4.00616	0.000467618	0.0320324	-0.0217597
67896	Ccdc80	coiled-coil domain containing 80	0.378599	5.39121	4.1353	0.000412762	0.0304964	-0.0237823
108800	Ston2	stonin 2	0.292289	5.76366	4.08763	0.000378331	0.0293501	-0.0370773
21388	Tbx5	T-box 5	-0.432462	4.13102	-4.00197	0.000472732	0.0320324	-0.0390709
13835	Epha1	Eph receptor A1	0.45878	3.9329	3.99121	0.000486123	0.0320324	-0.0534969
15572	Elavl4	ELAV like RNA binding protein 4	-0.472698	4.57556	-4.06069	0.000486313	0.0320324	-0.0656656
12804	Cntfr	ciliary neurotrophic factor receptor	-0.25123	6.49107	-4.11699	0.000350472	0.0283615	-0.0715323
214359	Tmem51	transmembrane protein 51	0.587615	2.70146	4.01381	0.000458416	0.0320324	-0.0798891
17075	Epcam	epithelial cell adhesion molecule	0.436785	5.55234	4.20388	0.000458162	0.0320324	-0.0855818
58172	Sertad2	SERTA domain containing 2	0.229292	5.39513	4.03513	0.000433711	0.0315434	-0.112468
12337	Capn5	calpain 5	0.439815	4.18978	3.96748	0.000516991	0.0328371	-0.127941
214968	Sema6d	sema domain, transmembrane domain (TM), and cytoplasmic domain, (semaphorin) 6D	-0.342314	4.90048	-3.99683	0.000479086	0.0320324	-0.128621
16865	Eif2d	eukaryotic translation initiation factor 2D	0.191324	6.01266	4.06487	0.000401425	0.0298164	-0.130762
50876	Tmod2	tropomodulin 2	-0.36054	5.08395	-3.99913	0.000477407	0.0320324	-0.135176
319876	Cobll1	Cobl-like 1	0.458756	4.35244	4.001	0.000526637	0.0332759	-0.140564
67847	Sncaip	synuclein, alpha interacting protein (synphilin)	-0.469167	4.37036	-3.99263	0.000538851	0.0337422	-0.155181
17702	Msx2	msh homeobox 2	0.358533	5.1701	4.02971	0.000480935	0.0320324	-0.164295
19126	Prom1	prominin 1	-0.20523	6.67904	-4.07769	0.000388246	0.0296255	-0.186317
360013	Myo18a	myosin XVIIIA	-0.213191	6.56292	-4.06912	0.000397004	0.0298164	-0.198455
72309	Tmem158	transmembrane protein 158	-0.465726	3.60186	-3.92381	0.000578944	0.0353656	-0.205069
20911	Stxbp2	syntaxin binding protein 2	0.273708	5.1569	3.98536	0.000493558	0.0321203	-0.206017
18994	Pou3f4	POU domain, class 3, transcription factor 4	-0.63781	4.38865	-4.11174	0.000620562	0.0363504	-0.210065
77110	Gpbp1l1	GC-rich promoter binding protein 1-like 1	0.230776	5.86128	4.02193	0.000448848	0.0320324	-0.216661
15375	Foxa1	forkhead box A1	-0.732615	3.47552	-4.01691	0.000602098	0.0360026	-0.217288
208213	Tmem132c	transmembrane protein 132C	0.176748	7.22488	4.09427	0.000371848	0.0291713	-0.226244
12550	Cdh1	cadherin 1	0.526	5.71059	4.26157	0.000556455	0.0343821	-0.233596
320633	Zbtb26	zinc finger and BTB domain containing 26	0.347716	4.58463	3.94062	0.000554272	0.0343821	-0.234223
105559	Mbnl2	muscleblind like splicing factor 2	0.332635	5.33289	3.98719	0.000504573	0.0326197	-0.235351
16668	Krt18	keratin 18	0.361808	6.27192	4.17097	0.000483071	0.0320324	-0.247672
245827	Fat2	FAT atypical cadherin 2	0.921875	1.63408	4.14238	0.000328023	0.0277249	-0.247783
230809	Pdik1l	PDLIM1 interacting kinase 1 like	0.36016	4.22336	3.91294	0.000595465	0.035996	-0.261582
192157	Socs7	suppressor of cytokine signaling 7	0.260509	6.03815	4.00953	0.000463542	0.0320324	-0.279098
12560	Cdh3	cadherin 3	0.496047	6.4387	4.32629	0.000534839	0.0336418	-0.280482
230793	Ahdc1	AT hook, DNA binding motif, containing 1	0.226117	6.86799	4.04996	0.000417303	0.0305361	-0.291253
20689	Sall3	spalt like transcription factor 3	-0.283186	5.23692	-3.94406	0.000549354	0.0342464	-0.297045
243529	H1f10	H1.10 linker histone	-0.161273	7.62144	-4.08252	0.0003834	0.029579	-0.299041
20341	Selenbp1	selenium binding protein 1	0.755184	2.13827	4.00641	0.00046731	0.0320324	-0.301698
65255	Asb4	ankyrin repeat and SOCS box-containing 4	-0.299322	6.61503	-4.10455	0.000477022	0.0320324	-0.327132
242939	Cpz	carboxypeptidase Z	0.66031	2.7747	3.89438	0.000624756	0.0363504	-0.332239
207920	Esrp1	epithelial splicing regulatory protein 1	0.408068	5.01224	3.98381	0.000609409	0.0360026	-0.336703
15429	Hoxd1	homeobox D1	0.673055	2.79597	3.879	0.000650091	0.0373575	-0.364122
70835	Prss22	serine protease 22	1.26823	0.486468	4.59959	9.90271e-05	0.014869	-0.381669
107934	Celsr3	cadherin, EGF LAG seven-pass G-type receptor 3	-0.604272	3.44227	-3.87254	0.000718419	0.0399682	-0.387351
14371	Fzd9	frizzled class receptor 9	-0.476091	3.22594	-3.82508	0.000747195	0.0405986	-0.440193
238328	Vash1	vasohibin 1	-0.246091	7.00806	-4.02235	0.000494547	0.0321203	-0.449914
27362	Dnajb9	DnaJ heat shock protein family (Hsp40) member B9	0.358915	3.92636	3.8173	0.000762321	0.0407856	-0.454138
14238	Foxf2	forkhead box F2	-0.474727	3.6081	-3.81227	0.000772266	0.0410035	-0.458885
74155	Errfi1	ERBB receptor feedback inhibitor 1	0.214242	5.57639	3.9049	0.000607978	0.0360026	-0.462955
15586	Hyal1	hyaluronoglucosaminidase 1	0.531725	2.85734	3.82693	0.000743623	0.0405623	-0.469125
14758	Gpm6b	glycoprotein m6b	-0.439771	4.32256	-3.83851	0.000756998	0.0407856	-0.471225
12580	Cdkn2c	cyclin dependent kinase inhibitor 2C	0.789939	1.63379	4.02459	0.000445746	0.0320324	-0.479143
16450	Jag2	jagged 2	0.566287	5.36461	4.13321	0.00076196	0.0407856	-0.489919
20262	Stmn3	stathmin-like 3	-0.829197	2.45901	-3.88626	0.000671265	0.0381038	-0.497156
11857	Arhgdib	Rho, GDP dissociation inhibitor beta	0.554621	3.66914	3.82588	0.000838438	0.0427297	-0.515788
14735	Gpc4	glypican 4	0.359886	5.08784	3.88133	0.000713296	0.0398419	-0.518214
101685	Spty2d1	SPT2 chromatin protein domain containing 1	0.275804	4.85204	3.83577	0.000726874	0.0401188	-0.520023
231507	Plac8	placenta-specific 8	0.817266	2.04594	3.90682	0.000604976	0.0360026	-0.523054
26563	Ror1	receptor tyrosine kinase-like orphan receptor 1	0.248676	5.32328	3.86698	0.000670599	0.0381038	-0.524767
14252	Flot2	flotillin 2	0.196049	6.36748	3.91826	0.000587315	0.0356577	-0.549445
70564	Prxl2a	peroxiredoxin like 2A	0.266598	5.09686	3.83117	0.00073554	0.0402787	-0.557054
83679	Pde4dip	phosphodiesterase 4D interacting protein (myomegalin)	0.213028	5.91201	3.88756	0.000635861	0.036843	-0.557797
223227	Sox21	SRY (sex determining region Y)-box 21	-0.514418	4.97492	-3.98076	0.000846564	0.042987	-0.569807
109267	Ssc4d	scavenger receptor cysteine rich family, 4 domains	0.72427	1.62809	3.96722	0.000517342	0.0328371	-0.575336
269233	Fam171a1	family with sequence similarity 171, member A1	-0.183869	6.45005	-3.90872	0.000601994	0.0360026	-0.582712
217370	Cybc1	cytochrome b 245 chaperone 1	0.255594	4.95745	3.80489	0.000787095	0.0414754	-0.604132
240505	Cdc42bpg	CDC42 binding protein kinase gamma	0.334555	4.49351	3.78074	0.000837586	0.0427297	-0.60557
54648	Ccdc120	coiled-coil domain containing 120	0.309549	4.41474	3.76278	0.000877174	0.0435729	-0.63567
14620	Gjb3	gap junction protein, beta 3	0.662328	2.88169	3.75762	0.000920939	0.0448083	-0.64246
80288	Bcl9l	B cell CLL/lymphoma 9-like	0.206936	6.58291	3.89466	0.000624297	0.0363504	-0.644913
103172	Chchd10	coiled-coil-helix-coiled-coil-helix domain containing 10	0.411514	3.36498	3.72708	0.000961419	0.0453556	-0.6513
102278	Cpne7	copine VII	0.809653	1.35917	3.96855	0.000515557	0.0328371	-0.652646
21924	Tnnc1	troponin C, cardiac/slow skeletal	0.434877	5.20572	3.91122	0.000879946	0.0435729	-0.66631
226180	Ina	internexin neuronal intermediate filament protein, alpha	-0.609713	4.1783	-3.8689	0.00102626	0.0471405	-0.668675
72780	Rspo3	R-spondin 3	0.41182	4.41706	3.73755	0.000942134	0.0449108	-0.681317
140580	Elmo1	engulfment and cell motility 1	-0.31747	4.29747	-3.73283	0.000947337	0.0449108	-0.684532
68910	Zfp467	zinc finger protein 467	0.343077	4.05089	3.71594	0.000989276	0.0459843	-0.70623
66140	Ska2	spindle and kinetochore associated complex subunit 2	0.222007	6.31501	3.84818	0.000703966	0.0396378	-0.709671
104886	Rab15	RAB15, member RAS oncogene family	0.336004	4.83835	3.75334	0.000898723	0.0441893	-0.709784
238455	Macc1	metastasis associated in colon cancer 1	0.972747	1.12521	4.07889	0.000387036	0.0296255	-0.710035
70572	Ipo5	importin 5	-0.10984	9.75907	-3.998	0.000477628	0.0320324	-0.718109
74499	Sost	sclerostin	0.520689	2.73408	3.71518	0.000991212	0.0459843	-0.720115
213649	Arhgef19	Rho guanine nucleotide exchange factor 19	0.521373	3.61245	3.70154	0.00107365	0.0478031	-0.743228
545474	Scrt2	scratch family zinc finger 2	-0.800017	2.30044	-3.75757	0.000897554	0.0441893	-0.748151
84682	Cox4i2	cytochrome c oxidase subunit 4I2	0.776618	2.07592	3.77062	0.000859665	0.043494	-0.749218
14765	Gpr50	G-protein-coupled receptor 50	-0.730686	3.60365	-3.80923	0.00116138	0.0493332	-0.757286
56717	Mtor	mechanistic target of rapamycin kinase	-0.196538	6.8606	-3.86059	0.000681768	0.0385434	-0.760107
66934	Dsn1	DSN1 homolog, MIS12 kinetochore complex component	0.208583	5.40179	3.76775	0.000866048	0.0435238	-0.76213
227800	Rabgap1	RAB GTPase activating protein 1	0.190232	6.35227	3.83173	0.00073448	0.0402787	-0.762944
13865	Nr2f1	nuclear receptor subfamily 2, group F, member 1	-0.222194	7.58979	-3.92413	0.000640443	0.0369552	-0.767389
16574	Kif5c	kinesin family member 5C	-0.234238	6.26746	-3.8214	0.000754299	0.0407856	-0.771265
14612	Gja4	gap junction protein, alpha 4	-0.474876	3.31476	-3.67268	0.00110523	0.0483805	-0.775032
26415	Mapk13	mitogen-activated protein kinase 13	0.682114	3.25701	3.74773	0.00116232	0.0493332	-0.782809
67412	Mtcl3	MTCL family member 3	-0.397438	4.16638	-3.67689	0.00109339	0.0483166	-0.794345
84004	Mcam	melanoma cell adhesion molecule	-0.306972	4.97436	-3.72261	0.000972512	0.0457244	-0.806528
16886	Limk2	LIM domain kinase 2	0.188097	6.26953	3.80895	0.000778904	0.0411993	-0.807378
76459	Car12	carbonic anhydrase 12	-0.521144	2.76045	-3.66895	0.00111582	0.0485797	-0.812645
12955	Cryab	crystallin, alpha B	0.324355	4.14884	3.66863	0.00111674	0.0485797	-0.821661
353156	Egfl7	EGF-like domain 7	-0.210731	5.63916	-3.76298	0.000876729	0.0435729	-0.822746
218203	Mylip	myosin regulatory light chain interacting protein	0.382026	3.82354	3.65512	0.00115598	0.0493332	-0.830689
20512	Slc1a3	solute carrier family 1 (glial high affinity glutamate transporter), member 3	0.325422	4.72893	3.69668	0.00103935	0.047408	-0.830767
13808	Eno3	enolase 3, beta muscle	0.242419	6.25802	3.79454	0.000808349	0.0422764	-0.839483
72446	Prr5l	proline rich 5 like	0.226651	4.7507	3.69559	0.00104227	0.047408	-0.843439
244579	Tox3	TOX high mobility group box family member 3	-0.273293	5.46293	-3.73245	0.000948266	0.0449108	-0.853453
66141	Ifitm3	interferon induced transmembrane protein 3	0.427772	3.09025	3.63401	0.00122004	0.0508703	-0.862302
19094	Mapk11	mitogen-activated protein kinase 11	-0.307503	4.79544	-3.68394	0.00107382	0.0478031	-0.863229
18484	Pam	peptidylglycine alpha-amidating monooxygenase	-0.241517	6.46852	-3.78819	0.000825306	0.0426874	-0.87952
77583	Notum	notum palmitoleoyl-protein carboxylesterase	0.39586	3.63211	3.62558	0.00124655	0.0510465	-0.888111
17906	Myl2	myosin, light polypeptide 2, regulatory, cardiac, slow	0.608052	6.01398	4.03046	0.00110453	0.0483805	-0.896364
71889	Epn3	epsin 3	0.518649	2.69144	3.63389	0.00122039	0.0508703	-0.898577
13592	Ebf2	early B cell factor 2	-0.3191	4.65311	-3.65765	0.00114854	0.0493332	-0.900712
16371	Irx1	Iroquois homeobox 1	-0.317289	5.03581	-3.68354	0.00107492	0.0478031	-0.905733
15407	Hoxb1	homeobox B1	-0.423064	4.22489	-3.6342	0.00123631	0.0510465	-0.911082
57278	Bcam	basal cell adhesion molecule	0.516727	7.25888	4.11962	0.000943505	0.0449108	-0.913071
435965	Lrp3	low density lipoprotein receptor-related protein 3	-0.188835	6.67309	-3.78959	0.000818728	0.0426594	-0.913225
170760	Acbd3	acyl-Coenzyme A binding domain containing 3	0.198115	6.05094	3.75098	0.000904188	0.044302	-0.913846
20810	Srm	spermidine synthase	-0.149235	7.82115	-3.84563	0.000708603	0.0397387	-0.916783
319504	Nrcam	neuronal cell adhesion molecule	-0.412814	4.58997	-3.66774	0.00121642	0.0508703	-0.919356
320360	Ric3	RIC3 acetylcholine receptor chaperone	-0.322161	4.11237	-3.62299	0.00125481	0.0511756	-0.924649
50795	Sh3bgr	SH3-binding domain glutamic acid-rich protein	0.325086	4.68824	3.64703	0.00118014	0.0499377	-0.931145
18094	Nkx2-9	NK2 homeobox 9	-0.878781	3.17123	-3.74941	0.00139512	0.0547231	-0.933867
116838	Rims2	regulating synaptic membrane exocytosis 2	-0.446167	3.45995	-3.59369	0.00135213	0.0533367	-0.948503
434784	Ldoc1	regulator of NFKB signaling	0.762252	1.3837	3.8368	0.000724938	0.0401188	-0.949874
140792	Colec12	collectin sub-family member 12	0.23096	6.46006	3.76309	0.000876489	0.0435729	-0.952554
104382	Barhl2	BarH like homeobox 2	-1.11226	1.73839	-3.82042	0.000866487	0.0435238	-0.953107
21823	Th	tyrosine hydroxylase	1.01467	0.850174	3.97023	0.000513321	0.0328371	-0.956301
218442	Serinc5	serine incorporator 5	0.235485	5.67057	3.70366	0.00102092	0.0471405	-0.960639
66251	Arfgap3	ADP-ribosylation factor GTPase activating protein 3	0.271609	4.46298	3.62112	0.00126084	0.0511812	-0.96485
18189	Nrxn1	neurexin I	-0.90142	1.24818	-3.90296	0.000611043	0.0360026	-0.967832
20474	Six4	sine oculis-related homeobox 4	0.249985	5.27802	3.67707	0.00109287	0.0483166	-0.971138
235472	Prtg	protogenin	-0.291022	8.43423	-4.0245	0.000832119	0.0427195	-0.985128
26456	Sema4g	sema domain, immunoglobulin domain (Ig), transmembrane domain (TM) and short cytoplasmic domain, (semaphorin) 4G	0.285205	4.68719	3.63074	0.00123026	0.0510465	-0.99506
110351	Rap1gap	Rap1 GTPase-activating protein	0.539516	2.46449	3.59698	0.00134086	0.0530418	-0.999266
19703	Renbp	renin binding protein	0.378887	3.37351	3.57061	0.00143393	0.055161	-1.00278
19143	St14	suppression of tumorigenicity 14 (colon carcinoma)	0.458758	4.23467	3.63203	0.00141788	0.0550486	-1.02382
114712	Ferd3l	Fer3 like bHLH transcription factor	-1.45248	0.395188	-4.23	0.000260947	0.0241316	-1.02567
16776	Lama5	laminin, alpha 5	0.545472	7.46679	4.08137	0.00104983	0.047597	-1.0386
20167	Rtn2	reticulon 2 (Z-band associated protein)	-0.354722	4.09583	-3.57245	0.00142723	0.055161	-1.04242
24050	Septin3	septin 3	-0.197836	6.84969	-3.74549	0.000917032	0.0447742	-1.04403
20195	S100a11	S100 calcium binding protein A11	0.463843	4.1221	3.61428	0.00146358	0.0555365	-1.04533
14086	Fscn1	fascin actin-bundling protein 1	-0.114059	9.98178	-3.87637	0.00065453	0.0374584	-1.0515
60613	Kcnq4	potassium voltage-gated channel, subfamily Q, member 4	0.524015	2.41411	3.5783	0.00140616	0.0550017	-1.05333
16950	Loxl3	lysyl oxidase-like 3	0.427259	3.08769	3.53922	0.00155295	0.0571424	-1.0692
77411	Esrp2	epithelial splicing regulatory protein 2	0.572109	2.51784	3.56517	0.00145389	0.0554459	-1.07069
234388	Ccdc124	coiled-coil domain containing 124	-0.191821	6.21379	-3.69133	0.00105368	0.0476168	-1.08247
14208	Ppm1g	protein phosphatase 1G (formerly 2C), magnesium-dependent, gamma isoform	-0.135346	8.40445	-3.80134	0.000794315	0.0416985	-1.08332
19649	Robo3	roundabout guidance receptor 3	-1.66466	0.599067	-4.1307	0.000417674	0.0305361	-1.08396
67374	Jam2	junction adhesion molecule 2	-0.333757	4.54859	-3.5693	0.00143872	0.0551931	-1.08926
67622	Mxra7	matrix-remodelling associated 7	-0.240322	5.3538	-3.62711	0.00124169	0.0510465	-1.09391
17684	Cited2	Cbp/p300-interacting transactivator, with Glu/Asp-rich carboxy-terminal domain, 2	0.187335	7.09662	3.73996	0.000930143	0.0449108	-1.10023
12160	Bmp5	bone morphogenetic protein 5	0.292138	4.43515	3.55702	0.00148435	0.0561721	-1.11077
20423	Shh	sonic hedgehog	-0.922183	4.61949	-3.79861	0.00178301	0.0603951	-1.11216
14171	Fgf17	fibroblast growth factor 17	0.663516	3.52242	3.60261	0.00171554	0.0599567	-1.11284
117148	Necab2	N-terminal EF-hand calcium binding protein 2	-0.25289	4.3757	-3.55498	0.00149206	0.0563113	-1.12125
14972	H2-K1	histocompatibility 2, K1, K region	-0.466223	3.33628	-3.51483	0.00165206	0.0590493	-1.1215
219094	Khnyn	KH and NYN domain containing	0.195575	6.617	3.70186	0.00102565	0.0471405	-1.12213
56788	Scube2	signal peptide, CUB domain, EGF-like 2	-0.597839	4.1994	-3.6602	0.00172654	0.0599567	-1.13575
53417	Hif3a	hypoxia inducible factor 3, alpha subunit	0.37318	4.30265	3.5387	0.00155501	0.0571424	-1.13715
76560	Prss8	serine protease 8 (prostasin)	0.436503	3.81144	3.51583	0.00164786	0.0590493	-1.14504
192897	Itgb4	integrin beta 4	0.784675	1.57942	3.63788	0.00120805	0.0508703	-1.15724
66106	Smpx	small muscle protein, X-linked	0.584258	2.75915	3.50869	0.00167795	0.0593188	-1.158
76898	B3gat1	beta-1,3-glucuronyltransferase 1	-0.593308	2.79337	-3.50364	0.00169955	0.059882	-1.16839
232232	Hdac11	histone deacetylase 11	0.271603	4.56976	3.54379	0.00153506	0.0571424	-1.17335
13713	Elk3	ELK3, member of ETS oncogene family	-0.196861	5.74194	-3.61934	0.00126657	0.0512647	-1.18208
268510	Mgat5b	mannoside acetylglucosaminyltransferase 5, isoenzyme B	-0.427022	3.54561	-3.48846	0.00176611	0.0602757	-1.18287
12759	Clu	clusterin	0.355295	3.55434	3.48924	0.00176262	0.0602757	-1.18558
68151	Wls	wntless WNT ligand secretion mediator	0.269067	7.47129	3.83225	0.00106924	0.0478031	-1.18638
240396	Mex3c	mex3 RNA binding family member C	0.208799	7.04693	3.70177	0.00103233	0.047264	-1.19243
12616	Cenpb	centromere protein B	-0.19883	7.47194	-3.721	0.000985144	0.0459843	-1.19434
544963	Iqgap2	IQ motif containing GTPase activating protein 2	-0.266346	6.0049	-3.63909	0.00125703	0.0511756	-1.19529
20347	Sema3b	sema domain, immunoglobulin domain (Ig), short basic domain, secreted, (semaphorin) 3B	0.479559	2.9795	3.47678	0.00181902	0.0612066	-1.20674
17385	Mmp11	matrix metallopeptidase 11	0.317506	4.47519	3.52113	0.00162587	0.0588179	-1.20679
11932	Atp1b2	ATPase, Na+/K+ transporting, beta 2 polypeptide	0.500296	3.24501	3.47402	0.00183175	0.061487	-1.21002
20586	Smarca4	SWI/SNF related, matrix associated, actin dependent regulator of chromatin, subfamily a, member 4	-0.148835	9.3234	-3.78637	0.000825541	0.0426874	-1.21058
15460	Hr	lysine demethylase and nuclear receptor corepressor	0.841202	1.16841	3.73423	0.000943942	0.0449108	-1.21867
58250	Chst11	carbohydrate sulfotransferase 11	0.279539	4.56507	3.51984	0.00163123	0.0588195	-1.22507
12890	Cplx2	complexin 2	-0.243272	5.24618	-3.56427	0.00145722	0.0554459	-1.23134
53625	B3gnt2	UDP-GlcNAc:betaGal beta-1,3-N-acetylglucosaminyltransferase 2	0.386175	3.02276	3.46375	0.0018799	0.0621782	-1.23519
278672	Duxbl1	double homeobox B-like 1	-0.707235	4.01444	-3.63912	0.00202451	0.063759	-1.23988
105732	Fam83h	family with sequence similarity 83, member H	0.387195	3.64436	3.45768	0.00190895	0.0627878	-1.26562
19046	Ppp1cb	protein phosphatase 1 catalytic subunit beta	0.142011	8.57086	3.73224	0.000948775	0.0449108	-1.27077
22781	Ikzf4	IKAROS family zinc finger 4	0.385514	3.40976	3.44532	0.00196941	0.0635374	-1.27756
27062	Cadps	Ca2+-dependent secretion activator	-0.546722	2.46944	-3.46729	0.00186319	0.0619468	-1.27882
14163	Fgd1	FYVE, RhoGEF and PH domain containing 1	-0.170052	6.19369	-3.60543	0.0013123	0.0523569	-1.2822
18508	Pax6	paired box 6	-0.27048	5.7155	-3.57641	0.00143239	0.055161	-1.28489
21886	Tle2	transducin-like enhancer of split 2	-0.522701	2.58637	-3.45239	0.00193459	0.062995	-1.28731
70737	Cgn	cingulin	0.384069	4.7051	3.54202	0.00176282	0.0602757	-1.29606
20733	Spint2	serine protease inhibitor, Kunitz type 2	0.434659	5.32926	3.67334	0.00172003	0.0599567	-1.29819
226849	Ppp2r5a	protein phosphatase 2, regulatory subunit B', alpha	0.164984	6.4354	3.61473	0.00128153	0.0517207	-1.30152
20255	Scg3	secretogranin III	-0.629846	2.59912	-3.45132	0.00193984	0.062995	-1.30393
22158	Tulp3	TUB like protein 3	0.185062	6.2088	3.60175	0.00132465	0.0525494	-1.30554
224792	Adgrf5	adhesion G protein-coupled receptor F5	-0.356145	4.47025	-3.47234	0.00183957	0.0616014	-1.30985
67393	Cxxc5	CXXC finger 5	0.209343	6.67653	3.62778	0.00123959	0.0510465	-1.31492
73047	Camk2n2	calcium/calmodulin-dependent protein kinase II inhibitor 2	-0.459289	3.05048	-3.42578	0.00206879	0.0639025	-1.31499
668940	Myh7b	myosin, heavy chain 7B, cardiac muscle, beta	0.6361	2.77187	3.4484	0.00207545	0.0639025	-1.31731
107823	Nsd2	nuclear receptor binding SET domain protein 2	-0.133204	8.76735	-3.72011	0.000978771	0.0458643	-1.31851
246707	Emilin2	elastin microfibril interfacer 2	-0.182746	6.33422	-3.60325	0.00131959	0.052498	-1.31903
67379	Dedd2	death effector domain-containing DNA binding protein 2	0.376984	3.54344	3.42672	0.00206389	0.0639025	-1.32
75646	Rai14	retinoic acid induced 14	-0.147929	7.26776	-3.65306	0.00116209	0.0493332	-1.32223
102633750	Zfp1001	zinc finger protein 1001	0.408333	2.95347	3.42058	0.00209602	0.0641988	-1.33009
232334	Vgll4	vestigial like family member 4	0.174129	6.20671	3.59093	0.00136167	0.0535615	-1.33506
22255	Uncx	UNC homeobox	-0.567274	3.5085	-3.46028	0.00217457	0.0653947	-1.33986
14115	Fbln2	fibulin 2	0.212056	5.59756	3.5411	0.00154557	0.0571424	-1.34874
74778	Rrp7a	ribosomal RNA processing 7 homolog A	-0.164784	6.16338	-3.57468	0.00141918	0.0550486	-1.35792
12558	Cdh2	cadherin 2	-0.177042	8.05718	-3.67453	0.0011	0.0483805	-1.36284
20384	Srsf5	serine and arginine-rich splicing factor 5	-0.19793	7.67022	-3.67357	0.00115975	0.0493332	-1.36474
30945	Rnf19a	ring finger protein 19A	0.275256	5.49981	3.52501	0.00161576	0.0586038	-1.36978
94352	Loxl2	lysyl oxidase-like 2	0.260625	7.37845	3.73225	0.00130855	0.0523569	-1.37688
240047	Mmp25	matrix metallopeptidase 25	-1.02296	0.422592	-3.92312	0.000579971	0.0353656	-1.37849
18039	Nefl	neurofilament, light polypeptide	-0.433901	4.7287	-3.52922	0.00203039	0.063759	-1.38534
13356	Dgcr2	DiGeorge syndrome critical region gene 2	-0.119739	7.81901	-3.65658	0.00115168	0.0493332	-1.38624
381605	Tbc1d2	TBC1 domain family, member 2	0.788601	1.68279	3.50296	0.00170246	0.059882	-1.38951
242747	Zfp933	zinc finger protein 933	0.409515	3.46238	3.38583	0.00228734	0.0673546	-1.40773
12035	Bcat1	branched chain aminotransferase 1, cytosolic	-0.172558	7.39932	-3.62658	0.00124337	0.0510465	-1.41089
109042	Cavin3	caveolae associated 3	-0.347608	3.68469	-3.38958	0.0022659	0.0669707	-1.41589
104158	Ces1d	carboxylesterase 1D	1.97194	-0.542836	4.66294	8.38457e-05	0.0136309	-1.41858
17761	Map7	microtubule-associated protein 7	-0.304089	3.97515	-3.40203	0.00219614	0.065668	-1.41893
83945	Dnaja3	DnaJ heat shock protein family (Hsp40) member A3	0.173525	6.11391	3.54468	0.00153159	0.0571424	-1.4265
11304	Abca4	ATP-binding cassette, sub-family A member 4	0.444267	3.37455	3.37612	0.00234375	0.068469	-1.42709
70769	Nolc1	nucleolar and coiled-body phosphoprotein 1	-0.174383	8.47793	-3.6672	0.00113265	0.0491191	-1.43033
18092	Nkx2-6	NK2 homeobox 6	-0.66629	2.0916	-3.43914	0.00200029	0.0635374	-1.43441
263406	Plekhg3	pleckstrin homology domain containing, family G (with RhoGef domain) member 3	0.229432	5.11665	3.46945	0.00185305	0.0619043	-1.43609
55948	Sfn	stratifin	0.68293	3.46595	3.46306	0.00252477	0.0705117	-1.43716
84035	Kremen1	kringle containing transmembrane protein 1	0.207783	5.55617	3.49655	0.00173035	0.0599567	-1.45227
56615	Mgst1	microsomal glutathione S-transferase 1	0.353521	3.48622	3.36704	0.00239774	0.0691777	-1.45478
239618	Pdzrn4	PDZ domain containing RING finger 4	-0.959003	0.534232	-3.81288	0.00077105	0.0410035	-1.46794
54419	Cldn6	claudin 6	0.473796	5.84741	3.69338	0.00197578	0.0635374	-1.46879
12839	Col9a1	collagen, type IX, alpha 1	-0.206349	5.77419	-3.50035	0.00171376	0.0599567	-1.47724
20465	Sim2	single-minded family bHLH transcription factor 2	-1.60573	0.432892	-4.0096	0.000463454	0.0320324	-1.47762
333564	Fndc3c1	fibronectin type III domain containing 3C1	-0.206251	8.05342	-3.66406	0.00129626	0.0520143	-1.4819
12162	Bmp7	bone morphogenetic protein 7	0.278189	5.8851	3.53173	0.0017517	0.0602757	-1.48918
69981	Tmem30a	transmembrane protein 30A	0.187959	6.65017	3.54969	0.00151223	0.0567654	-1.49393
65945	Clstn1	calsyntenin 1	-0.133144	7.8755	-3.61126	0.00129294	0.0520143	-1.50357
67091	Trappc6a	trafficking protein particle complex 6A	0.305004	4.00754	3.36457	0.00241266	0.0692154	-1.50978
71901	Fam219a	family with sequence similarity 219, member A	-0.383377	3.6415	-3.34254	0.0025495	0.0710602	-1.51497
12476	Cd151	CD151 antigen	0.19772	6.18039	3.5135	0.00165764	0.0590493	-1.5189
11975	Atp6v0a1	ATPase, H+ transporting, lysosomal V0 subunit A1	-0.192341	5.91273	-3.48764	0.00176977	0.0602757	-1.52401
13602	Sparcl1	SPARC-like 1	-0.211413	5.66848	-3.46777	0.00186093	0.0619468	-1.52777
230025	Prdm13	PR domain containing 13	-0.671151	2.50761	-3.35103	0.0025995	0.07188	-1.52927
17533	Mrc1	mannose receptor, C type 1	1.06468	0.913274	3.55329	0.00149848	0.0564012	-1.53553
73373	Phospho2	phosphatase, orphan 2	0.278673	4.19497	3.35606	0.00246463	0.0696743	-1.54165
433766	Trim63	tripartite motif-containing 63	0.712555	1.71297	3.41786	0.00211044	0.0642905	-1.54531
81703	Jdp2	Jun dimerization protein 2	0.506032	3.55754	3.36277	0.00269913	0.0736144	-1.54616
84094	Plvap	plasmalemma vesicle associated protein	-0.343189	6.13986	-3.59983	0.00193962	0.062995	-1.54867
15410	Hoxb3	homeobox B3	-0.413292	6.07142	-3.65443	0.00203713	0.063759	-1.55207
17537	Meis3	Meis homeobox 3	-0.239178	5.74803	-3.46299	0.00188351	0.0621782	-1.55693
76022	Gon4l	gon-4 like	-0.184676	6.96034	-3.5376	0.00155936	0.0571519	-1.56798
58801	Pmaip1	phorbol-12-myristate-13-acetate-induced protein 1	0.592322	2.78036	3.31147	0.00275527	0.0747079	-1.57052
69590	Gpx8	glutathione peroxidase 8 (putative)	0.2633	4.96649	3.39417	0.00223998	0.06641	-1.57097
100952	Emilin1	elastin microfibril interfacer 1	-0.196934	7.07808	-3.54316	0.00153752	0.0571424	-1.5748
246277	Csad	cysteine sulfinic acid decarboxylase	0.252058	4.33842	3.35458	0.00247377	0.0697854	-1.57675
244416	Ppp1r3b	protein phosphatase 1, regulatory subunit 3B	0.482939	3.14109	3.30215	0.00282008	0.0758759	-1.57892
12332	Capg	capping actin protein, gelsolin like	0.483231	2.52637	3.30974	0.00276716	0.0748849	-1.58541
56384	Letm1	leucine zipper-EF-hand containing transmembrane protein 1	-0.16542	6.27868	-3.48397	0.00178625	0.0603951	-1.58643
67866	Wfdc1	WAP four-disulfide core domain 1	0.618941	1.9019	3.35329	0.0024818	0.0698706	-1.58824
13383	Dlg1	discs large MAGUK scaffold protein 1	0.141704	7.08808	3.53564	0.00156714	0.0572866	-1.5904
14598	Ggt1	gamma-glutamyltransferase 1	0.731973	1.36686	3.42719	0.00206145	0.0639025	-1.59673
16469	Jrk	jerky	-0.307526	4.58821	-3.35827	0.00245103	0.0696743	-1.5981
103406	Zfr2	zinc finger RNA binding protein 2	0.774493	1.23146	3.43145	0.00203946	0.063759	-1.60619
230971	Megf6	multiple EGF-like-domains 6	0.245167	6.80826	3.56476	0.00172559	0.0599567	-1.61109
12903	Crabp1	cellular retinoic acid binding protein I	-0.394421	8.56328	-3.83019	0.00167114	0.0592873	-1.61811
71461	Ptk7	PTK7 protein tyrosine kinase 7	0.14494	8.19756	3.57623	0.00141358	0.0550486	-1.62174
71169	Nbas	neuroblastoma amplified sequence	-0.257135	5.71087	-3.43133	0.00205436	0.0639025	-1.62796
13198	Ddit3	DNA-damage inducible transcript 3	0.628496	2.78282	3.30601	0.00304272	0.0786825	-1.62898
14427	Galr1	galanin receptor 1	0.963419	0.157866	3.73479	0.000942587	0.0449108	-1.63632
407243	Peds1	plasmanylethanolamine desaturase 1	0.206779	5.44168	3.4054	0.00217764	0.0653947	-1.64363
12006	Axin2	axin 2	0.309498	6.78031	3.6302	0.00191434	0.0627878	-1.64641
20873	Plk4	polo like kinase 4	0.158992	6.70598	3.48953	0.00176134	0.0602757	-1.64719
63856	Taf8	TATA-box binding protein associated factor 8	0.182756	5.65012	3.41731	0.00211338	0.0642905	-1.65392
69912	Nup43	nucleoporin 43	0.201045	5.8507	3.43128	0.0020403	0.063759	-1.65402
13175	Dclk1	doublecortin-like kinase 1	-0.268427	4.66558	-3.33682	0.00258619	0.071654	-1.65553
52609	Cbx7	chromobox 7	0.495175	2.57997	3.26207	0.00311595	0.0801276	-1.66887
269713	Clip2	CAP-GLY domain containing linker protein 2	-0.191396	6.11942	-3.44213	0.00198528	0.0635374	-1.67296
98238	Lrrc59	leucine rich repeat containing 59	-0.115079	8.51574	-3.56719	0.00144647	0.0553384	-1.67482
20496	Slc12a2	solute carrier family 12, member 2	-0.192395	6.53685	-3.46315	0.00188277	0.0621782	-1.68017
21892	Tll1	tolloid-like	-0.712506	1.46774	-3.40776	0.00216475	0.0653947	-1.68029
240058	Cpne5	copine V	0.390818	3.52994	3.26606	0.0030852	0.0794867	-1.68062
215090	Maneal	mannosidase, endo-alpha-like	-0.508322	2.79144	-3.25455	0.00317471	0.0803109	-1.68107
74287	Kcmf1	potassium channel modulatory factor 1	0.150386	6.77176	3.47963	0.00180597	0.0609144	-1.68309
217169	Tns4	tensin 4	0.629599	2.33534	3.27719	0.00300095	0.078237	-1.68331
17703	Msx3	msh homeobox 3	-0.495485	4.59625	-3.42235	0.00296974	0.077804	-1.68939
12561	Cdh4	cadherin 4	-0.329497	3.72599	-3.26103	0.00312399	0.0801276	-1.70183
328949	Mcc	mutated in colorectal cancers	0.292153	4.17323	3.28798	0.00292141	0.0776187	-1.70501
66717	Ccdc96	coiled-coil domain containing 96	-0.506701	2.1812	-3.28538	0.00294044	0.0776187	-1.70567
20349	Sema3e	sema domain, immunoglobulin domain (Ig), short basic domain, secreted, (semaphorin) 3E	0.489606	3.16886	3.2327	0.00335149	0.0823946	-1.72288
240087	Mdc1	mediator of DNA damage checkpoint 1	-0.156796	7.79346	-3.51414	0.00165495	0.0590493	-1.72549
99929	Tiparp	TCDD-inducible poly(ADP-ribose) polymerase	0.204319	6.07808	3.41963	0.00210103	0.0641988	-1.72561
546726	Cyp26c1	cytochrome P450, family 26, subfamily c, polypeptide 1	-0.617482	4.25642	-3.40357	0.00337512	0.0826846	-1.72891
330474	Zc3h4	zinc finger CCCH-type containing 4	-0.176106	7.76632	-3.5099	0.00167282	0.0592873	-1.73784
320472	Ppm1e	protein phosphatase 1E (PP2C domain containing)	-0.356978	3.65279	-3.23781	0.0033093	0.0818739	-1.74159
224598	Zfp758	zinc finger protein 758	0.347964	3.15761	3.22568	0.00341027	0.0829752	-1.74234
194231	Cnksr1	connector enhancer of kinase suppressor of Ras 1	0.699087	1.34698	3.35619	0.00246383	0.0696743	-1.74833
19428	Rasl2-9	RAS-like, family 2, locus 9	-0.486082	2.72161	-3.21981	0.00346024	0.0832855	-1.74987
229473	Tmem131l	transmembrane 131 like	-0.168682	6.84157	-3.45447	0.00192445	0.0629345	-1.75133
16923	Sh2b3	SH2B adaptor protein 3	-0.248655	5.21795	-3.33764	0.00258088	0.0716489	-1.75443
622320	Kctd21	potassium channel tetramerisation domain containing 21	0.489608	2.21173	3.23992	0.00329204	0.0818739	-1.75525
70101	Cyp4f16	cytochrome P450, family 4, subfamily f, polypeptide 16	0.384029	3.33546	3.22412	0.00342353	0.0829752	-1.75569
384783	Irs2	insulin receptor substrate 2	-0.17388	6.63023	-3.4388	0.00200204	0.0635374	-1.75665
11735	Ank3	ankyrin 3, epithelial	0.213759	6.56139	3.43891	0.00201776	0.063759	-1.75668
96935	Susd4	sushi domain containing 4	0.346944	4.39686	3.27869	0.00300308	0.078237	-1.75806
14284	Fosl2	fos-like antigen 2	0.336138	2.96288	3.2159	0.00349388	0.0833992	-1.75854
12521	Cd82	CD82 antigen	0.557949	1.89476	3.25899	0.00313987	0.0801276	-1.75926
106572	Rab31	RAB31, member RAS oncogene family	-0.192253	6.05781	-3.39804	0.00221829	0.0660472	-1.7605
70297	Gcc2	GRIP and coiled-coil domain containing 2	-0.228933	5.57962	-3.35836	0.0024505	0.0696743	-1.76288
327799	Usp44	ubiquitin specific peptidase 44	-0.379101	3.87854	-3.2374	0.00331271	0.0818739	-1.76382
60597	Mapk8ip2	mitogen-activated protein kinase 8 interacting protein 2	-0.360705	4.02598	-3.24369	0.00326142	0.0816174	-1.77326
18158	Nppb	natriuretic peptide type B	-0.832133	1.75081	-3.28224	0.00315958	0.0801276	-1.77634
19206	Ptch1	patched 1	-0.271139	7.62352	-3.59923	0.00199987	0.0635374	-1.78035
231672	Fbxw8	F-box and WD-40 domain protein 8	-0.123073	7.86805	-3.4951	0.0017367	0.060028	-1.78543
320940	Atp11c	ATPase, class VI, type 11C	-0.205492	5.80768	-3.36732	0.00239605	0.0691777	-1.78562
50794	Klf13	Kruppel-like transcription factor 13	-0.181669	6.46106	-3.41647	0.00211785	0.0642905	-1.78806
18491	Pappa	pregnancy-associated plasma protein A	-0.420364	4.10512	-3.24699	0.00339183	0.0828034	-1.78863
97130	Nhsl3	NHS like 3	0.235085	4.65958	3.28155	0.00296855	0.077804	-1.79107
19283	Ptprz1	protein tyrosine phosphatase receptor type Z, polypeptide 1	-0.520549	4.25968	-3.32265	0.00352902	0.0834073	-1.79602
330319	Wipf3	WAS/WASL interacting protein family, member 3	0.472917	2.37831	3.21037	0.003542	0.0834073	-1.80255
27979	Eif3b	eukaryotic translation initiation factor 3, subunit B	-0.121327	9.17214	-3.54062	0.00154746	0.0571424	-1.80288
56320	Dbn1	drebrin 1	-0.128747	8.78927	-3.52636	0.00160446	0.0583457	-1.80354
22370	Vtn	vitronectin	-0.573559	3.59625	-3.26467	0.00376637	0.0865027	-1.80575
14257	Flt4	FMS-like tyrosine kinase 4	-0.246671	5.30734	-3.3206	0.00269316	0.0736049	-1.80636
76574	Mfsd2a	MFSD2 lysolipid transporter A, lysophospholipid	-0.400822	3.67185	-3.20565	0.00358362	0.0839625	-1.81092
12570	Cdk5r2	cyclin dependent kinase 5, regulatory subunit 2	-0.543659	2.51564	-3.1982	0.00365022	0.0848114	-1.81346
109019	Nabp1	nucleic acid binding protein 1	0.391145	4.06174	3.23882	0.00342858	0.0829752	-1.82573
29864	Rnf11	ring finger protein 11	0.21286	5.51823	3.32897	0.00263745	0.0726416	-1.82801
68298	Ncapd2	non-SMC condensin I complex, subunit D2	-0.11808	9.23613	-3.53106	0.00158547	0.0578054	-1.8355
71960	Myh14	myosin, heavy polypeptide 14	0.501366	2.28738	3.19395	0.00368867	0.0854204	-1.83678
235431	Coro2b	coronin, actin binding protein, 2B	-0.256322	4.9738	-3.28041	0.00297701	0.0778483	-1.84272
140781	Myh7	myosin, heavy polypeptide 7, cardiac muscle, beta	0.490145	7.90461	3.69993	0.00226849	0.0669707	-1.84895
21833	Thra	thyroid hormone receptor alpha	0.236694	5.19291	3.29321	0.00288361	0.0773225	-1.86148
80876	Ifitm2	interferon induced transmembrane protein 2	0.171906	6.7974	3.40695	0.00216917	0.0653947	-1.86298
207781	C2cd2	C2 calcium-dependent domain containing 2	-0.215595	4.82894	-3.25688	0.00315633	0.0801276	-1.86698
58861	Cysltr1	cysteinyl leukotriene receptor 1	0.745835	1.21362	3.34781	0.00251605	0.0705117	-1.86934
67803	Limd2	LIM domain containing 2	-0.12313	7.46123	-3.44118	0.00199006	0.0635374	-1.86939
271278	BC024139	cDNA sequence BC024139	-0.558622	3.0678	-3.18439	0.00404438	0.0902534	-1.8697
16669	Krt19	keratin 19	0.563908	4.5778	3.38111	0.00369622	0.0854538	-1.8719
107585	Dio3	deiodinase, iodothyronine type III	-0.589108	1.39007	-3.27329	0.0030302	0.0785287	-1.87907
16572	Kif5a	kinesin family member 5A	-0.40167	3.59933	-3.16831	0.00392951	0.0880764	-1.89255
69961	Rpp25l	ribonuclease P/MRP 25 subunit-like	0.596628	5.15382	3.46432	0.00346577	0.0832855	-1.89325
71943	Tom1l1	target of myb1-like 1 (chicken)	0.209531	4.80638	3.24552	0.00324666	0.0813938	-1.89339
110834	Chrna3	cholinergic receptor, nicotinic, alpha polypeptide 3	-0.651122	2.40993	-3.16673	0.00403957	0.0902534	-1.89527
16400	Itga3	integrin alpha 3	0.401439	6.58027	3.55267	0.00272042	0.0739643	-1.8958
319520	Dusp4	dual specificity phosphatase 4	-0.192998	6.47422	-3.36969	0.00238188	0.0691488	-1.90012
28146	Serp1	stress-associated endoplasmic reticulum protein 1	0.118945	7.79738	3.44118	0.00199006	0.0635374	-1.90296
242700	Ifnlr1	interferon lambda receptor 1	0.701605	1.51307	3.22428	0.00342219	0.0829752	-1.9046
14187	Akr1b8	aldo-keto reductase family 1, member B8	0.396913	3.44173	3.15206	0.00408984	0.0906516	-1.90667
75423	Arl5a	ADP-ribosylation factor-like 5A	-0.123761	7.3986	-3.41973	0.00210055	0.0641988	-1.90969
67538	Zswim3	zinc finger SWIM-type containing 3	0.389089	2.98808	3.14357	0.00417616	0.0912894	-1.90977
72139	Zfp1006	zinc finger protein 1006	0.4248	2.92281	3.13869	0.00422654	0.091772	-1.9167
18221	Nudc	nudC nuclear distribution protein	-0.137401	7.89361	-3.44117	0.00199008	0.0635374	-1.91761
14936	Gys1	glycogen synthase 1, muscle	0.21781	6.41751	3.36364	0.00246484	0.0696743	-1.92111
18639	Pfkfb1	6-phosphofructo-2-kinase/fructose-2,6-biphosphatase 1	0.368418	3.05456	3.13819	0.00423167	0.091772	-1.92127
23871	Ets1	E26 avian leukemia oncogene 1, 5' domain	-0.204916	6.71512	-3.37428	0.00236396	0.0687715	-1.92328
18016	Nf2	neurofibromin 2	-0.114439	7.44951	-3.41249	0.00213916	0.0647965	-1.93321
68153	Gtf2e2	general transcription factor II E, polypeptide 2 (beta subunit)	0.169271	6.37646	3.34678	0.00252254	0.0705117	-1.93397
76132	Faxc	failed axon connections homolog	-0.197083	5.9848	-3.31626	0.00272255	0.0739643	-1.93994
320827	Cracd	capping protein inhibiting regulator of actin	-0.150414	6.87834	-3.37469	0.00235219	0.0685719	-1.9473
235281	Scn3b	sodium channel, voltage-gated, type III, beta	-1.31188	-0.307553	-3.93614	0.000560741	0.0344942	-1.94986
216551	Lgalsl	galectin like	0.191588	5.26886	3.2562	0.00316172	0.0801276	-1.95923
78619	Zfp449	zinc finger protein 449	0.301901	3.83506	3.1455	0.00415637	0.0912894	-1.9634
74551	Pck2	phosphoenolpyruvate carboxykinase 2 (mitochondrial)	0.323139	4.59612	3.20285	0.00364418	0.0848114	-1.96545
242505	Rasef	RAS and EF hand domain containing	0.57331	2.03761	3.13997	0.00421325	0.091772	-1.97433
17220	Mcm7	minichromosome maintenance complex component 7	-0.117241	8.82316	-3.45633	0.00191547	0.0627878	-1.9765
104383	Rcor2	REST corepressor 2	-0.136041	8.14024	-3.42757	0.00205946	0.0639025	-1.97973
22151	Tubb2a	tubulin, beta 2A class IIA	-0.191964	6.87727	-3.36507	0.00240961	0.0692154	-1.98068
207215	Fbxo40	F-box protein 40	0.844575	1.08731	3.28541	0.00294021	0.0776187	-1.98071
229949	Ak5	adenylate kinase 5	-0.695195	1.40577	-3.21784	0.00347719	0.0832855	-1.98073
30054	Rnf17	ring finger protein 17	0.650427	2.06266	3.13478	0.00426731	0.0920837	-1.98363
231380	Uba6	ubiquitin-like modifier activating enzyme 6	-0.247939	5.86562	-3.29615	0.00295669	0.0777538	-1.98393
216148	Shc2	SHC (Src homology 2 domain containing) transforming protein 2	-0.220404	5.80613	-3.2855	0.00293956	0.0776187	-1.9902
56198	Heyl	hairy/enhancer-of-split related with YRPW motif-like	-0.410326	4.13601	-3.18001	0.00416369	0.0912894	-1.99024
24004	Rai2	retinoic acid induced 2	0.56039	1.95462	3.13998	0.0042132	0.091772	-1.99443
59079	Erbin	Erbb2 interacting protein	-0.214343	7.31971	-3.41357	0.00241729	0.0692154	-1.99505
14622	Gjb5	gap junction protein, beta 5	0.913797	1.25928	3.24834	0.00322399	0.0811168	-1.99768
70802	Pwwp2a	PWWP domain containing 2A	0.17066	6.35718	3.32055	0.0026935	0.0736049	-1.9982
217219	Fam171a2	family with sequence similarity 171, member A2	-0.166547	6.1496	-3.30397	0.00280732	0.0757037	-2.00095
67667	Alkbh8	alkB homolog 8, tRNA methyltransferase	0.228514	4.54084	3.17399	0.00387487	0.0876964	-2.00818
72535	Aldh1b1	aldehyde dehydrogenase 1 family, member B1	0.559774	2.40864	3.10514	0.00458892	0.0939799	-2.01026
50524	Sall2	spalt like transcription factor 2	-0.139981	7.52371	-3.38517	0.00229114	0.0673546	-2.01027
21803	Tgfb1	transforming growth factor, beta 1	-0.286106	4.25951	-3.15042	0.00410646	0.0908757	-2.01318
66260	Tmem54	transmembrane protein 54	0.528014	2.13188	3.10643	0.00457452	0.0939391	-2.01356
23924	Katna1	katanin p60 (ATPase-containing) subunit A1	0.185358	5.59789	3.25664	0.00315825	0.0801276	-2.01491
217866	Cdc42bpb	CDC42 binding protein kinase beta	-0.131161	7.79133	-3.39434	0.00223902	0.06641	-2.01814
11630	Crybg1	crystallin beta-gamma domain containing 1	0.607028	1.87372	3.12774	0.00434166	0.0925474	-2.01855
12984	Csf2rb2	colony stimulating factor 2 receptor, beta 2, low-affinity (granulocyte-macrophage)	1.20511	1.83795	3.25225	0.0048231	0.0958033	-2.02769
209966	Pgbd5	piggyBac transposable element derived 5	-0.429968	2.54971	-3.08543	0.00481556	0.0958033	-2.03016
67602	Necap1	NECAP endocytosis associated 1	0.199241	5.43453	3.23595	0.0033246	0.0820224	-2.03651
76917	Flywch2	FLYWCH family member 2	0.473698	2.27331	3.09003	0.00476177	0.095625	-2.0371
268515	Bahcc1	BAH domain and coiled-coil containing 1	-0.221469	7.67504	-3.43485	0.00250832	0.0704751	-2.05491
27049	Etv3	ets variant 3	0.223215	5.12471	3.20429	0.00359562	0.0841026	-2.05818
67776	Vwa5a	von Willebrand factor A domain containing 5A	0.365294	3.62027	3.0911	0.00474934	0.095625	-2.05907
22774	Zic4	zinc finger protein of the cerebellum 4	0.403718	3.33866	3.08568	0.0048127	0.0958033	-2.05925
320560	Dennd5b	DENN domain containing 5B	-0.236214	5.61076	-3.23275	0.00335111	0.0823946	-2.06023
15170	Ptpn6	protein tyrosine phosphatase, non-receptor type 6	0.5132	2.59993	3.06407	0.00507326	0.0977145	-2.07006
320292	Rasgef1b	RasGEF domain family, member 1B	0.372379	3.18285	3.07033	0.00499636	0.0970363	-2.0703
17354	Mllt10	myeloid/lymphoid or mixed-lineage leukemia; translocated to, 10	0.155911	6.53705	3.30383	0.00280826	0.0757037	-2.07234
384569	Nova2	NOVA alternative splicing regulator 2	-0.452867	5.00064	-3.2839	0.00424875	0.0919838	-2.07466
17301	Foxd2	forkhead box D2	-0.39199	4.3107	-3.14501	0.00450178	0.0934183	-2.07527
16691	Krt8	keratin 8	0.325439	6.40936	3.40209	0.00324386	0.0813938	-2.07716
229658	Vangl1	VANGL planar cell polarity 1	0.292255	4.55841	3.14344	0.00417745	0.0912894	-2.08143
242721	Klhdc7a	kelch domain containing 7A	0.597002	1.91266	3.07877	0.00489461	0.0962652	-2.08897
242083	Ppm1l	protein phosphatase 1 (formerly 2C)-like	-0.244582	4.5257	-3.13477	0.00426745	0.0920837	-2.09155
317758	Gimap9	GTPase, IMAP family member 9	0.520193	1.83099	3.09504	0.00470377	0.0954701	-2.10016
18302	Oit3	oncoprotein induced transcript 3	-0.613802	1.21386	-3.17887	0.00382859	0.0869337	-2.10074
17901	Myl1	myosin, light polypeptide 1	0.519103	2.84258	3.04847	0.00529361	0.100163	-2.10302
171166	Mcoln3	mucolipin 3	0.369643	3.48743	3.06207	0.00509799	0.0980556	-2.10474
74769	Pik3cb	phosphatidylinositol-4,5-bisphosphate 3-kinase catalytic subunit beta	0.273513	4.28734	3.11362	0.00449462	0.0934183	-2.10646
19153	Prx	periaxin	0.283047	3.77066	3.08355	0.00483776	0.095958	-2.10806
77446	Heg1	heart development protein with EGF-like domains 1	-0.344773	5.45144	-3.26422	0.00390799	0.0877487	-2.10876
26382	Fgd2	FYVE, RhoGEF and PH domain containing 2	0.487703	1.92646	3.07138	0.00498364	0.0970363	-2.10937
233490	Crebzf	CREB/ATF bZIP transcription factor	0.238629	6.81598	3.35536	0.00294859	0.0776869	-2.11292
57266	Cxcl14	C-X-C motif chemokine ligand 14	0.637645	2.44092	3.05489	0.00536711	0.100734	-2.1174
20617	Snca	synuclein, alpha	0.734342	2.11172	3.07606	0.005217	0.099251	-2.11946
320011	Uggt1	UDP-glucose glycoprotein glucosyltransferase 1	-0.145378	7.31199	-3.32508	0.00266325	0.073064	-2.12033
94242	Tinagl1	tubulointerstitial nephritis antigen-like 1	0.444801	4.39479	3.18786	0.0047438	0.095625	-2.12033
104001	Rtn1	reticulon 1	-0.357368	4.40129	-3.13281	0.00453761	0.0934561	-2.12035
12389	Cav1	caveolin 1, caveolae protein	0.50612	2.3841	3.04151	0.00535972	0.100731	-2.12171
53330	Vamp4	vesicle-associated membrane protein 4	0.228391	4.83343	3.14738	0.00413718	0.0912664	-2.12411
242521	Klhl9	kelch-like 9	0.133395	7.59726	3.34054	0.00256228	0.0712744	-2.12533
399603	Lratd2	LRAT domain containing 1	0.225002	5.1325	3.17048	0.0039086	0.0877487	-2.12688
14797	Tle5	TLE family member 5, transcriptional modulator	-0.154759	6.42789	-3.27317	0.00303115	0.0785287	-2.12733
207227	Stxbp5l	syntaxin binding protein 5-like	-1.21126	0.360707	-3.43115	0.00204098	0.063759	-2.13228
269615	Plch2	phospholipase C, eta 2	0.67103	1.35478	3.13171	0.00429955	0.0920837	-2.13425
18763	Pkd1	polycystin 1, transient receptor potential channel interacting	-0.218233	6.04671	-3.23876	0.00330152	0.0818739	-2.13576
27981	Rsrp1	arginine/serine rich protein 1	0.479531	6.71318	3.47632	0.00348287	0.0832855	-2.13794
14958	H1f0	H1.0 linker histone	-0.177582	8.52005	-3.40282	0.00241887	0.0692154	-2.14349
83669	Wdr6	WD repeat domain 6	-0.147201	8.3833	-3.36753	0.00239478	0.0691777	-2.14712
72135	Pygo1	pygopus 1	-0.200148	5.1087	-3.15417	0.0040687	0.0905274	-2.15063
237010	Klhl4	kelch-like 4	-0.337119	3.49044	-3.03663	0.00542363	0.10105	-2.15121
217379	Ubxn2a	UBX domain protein 2A	0.217916	5.0126	3.14383	0.00417351	0.0912894	-2.15374
18701	Pigf	phosphatidylinositol glycan anchor biosynthesis, class F	0.311024	3.99985	3.06917	0.00501057	0.0971772	-2.15689
67861	Akr1b10	aldo-keto reductase family 1, member B10	0.346238	3.1431	3.02494	0.00557995	0.103122	-2.15781
14287	Fpgs	folylpolyglutamyl synthetase	-0.188023	5.64439	-3.19458	0.00368294	0.0854204	-2.1643
224860	Plcl2	phospholipase C-like 2	-0.227286	5.18688	-3.15391	0.00407127	0.0905274	-2.16442
209225	Zfp710	zinc finger protein 710	-0.164135	6.45724	-3.25738	0.00315242	0.0801276	-2.16795
54353	Skap2	src family associated phosphoprotein 2	0.19244	4.91671	3.13109	0.00430612	0.0920837	-2.17709
20301	Ccl27a	C-C motif chemokine ligand 27A	0.655019	3.46196	3.14991	0.00587992	0.105401	-2.1792
219228	Pcdh17	protocadherin 17	-0.324374	3.74819	-3.03708	0.00541771	0.10105	-2.17951
59092	Pcbp4	poly(rC) binding protein 4	-0.129325	8.94023	-3.37727	0.002337	0.0684149	-2.17954
63913	Niban1	niban apoptosis regulator 1	0.726079	1.50286	3.08596	0.00480937	0.0958033	-2.18088
21953	Tnni2	troponin I, skeletal, fast 2	0.80422	0.722448	3.21158	0.00353145	0.0834073	-2.1811
20664	Sox1	SRY (sex determining region Y)-box 1	-0.325329	6.07262	-3.31096	0.00380278	0.0869337	-2.18189
109305	Orai1	ORAI calcium release-activated calcium modulator 1	0.309635	3.6177	3.0297	0.0055158	0.102288	-2.18273
16763	Lad1	ladinin	0.379739	3.36013	3.01938	0.00565576	0.103413	-2.18704
12695	Patj	PATJ, crumbs cell polarity complex component	0.237967	4.8202	3.11777	0.00444915	0.0931454	-2.19116
140709	Col26a1	collagen, type XXVI, alpha 1	-0.190018	6.89038	-3.27495	0.00302538	0.0785287	-2.1937
108911	Rcc2	regulator of chromosome condensation 2	-0.102343	9.68932	-3.4004	0.00220515	0.0657964	-2.19748
208638	Slc25a38	solute carrier family 25, member 38	0.216657	5.04346	3.12969	0.00432096	0.0922598	-2.2011
60411	Cenpk	centromere protein K	0.225536	4.61084	3.09202	0.00473864	0.095625	-2.20248
109129	Mmadhc	methylmalonic aciduria (cobalamin deficiency) cblD type, with homocystinuria	0.152154	6.39466	3.23162	0.00336047	0.0824704	-2.21041
21859	Timp3	tissue inhibitor of metalloproteinase 3	-0.206022	5.71469	-3.17897	0.00382765	0.0869337	-2.22231
20745	Spock1	sparc/osteonectin, cwcv and kazal-like domains proteoglycan 1	-0.707626	1.36104	-3.07761	0.0049084	0.0964008	-2.22413
545085	Wdr70	WD repeat domain 70	0.213308	5.73084	3.18039	0.00381427	0.0869337	-2.2247
94222	Olig3	oligodendrocyte transcription factor 3	0.480803	4.3738	3.16509	0.0053977	0.101037	-2.22682
116810	Foxn4	forkhead box N4	-1.32728	-0.252727	-3.51908	0.00163434	0.0588195	-2.23004
110789	Adgrv1	adhesion G protein-coupled receptor V1	-0.448588	4.92346	-3.1851	0.00516224	0.0986079	-2.23029
242202	Pde5a	phosphodiesterase 5A, cGMP-specific	-0.247577	5.16044	-3.12168	0.00440666	0.0925474	-2.2313
56248	Ak3	adenylate kinase 3	0.192455	6.09559	3.20023	0.00363189	0.0846674	-2.23292
20702	Serpina1c	serine (or cysteine) peptidase inhibitor, clade A, member 1C	-1.92895	-0.582389	-3.79918	0.000828437	0.0426874	-2.23324
212307	Mapre2	microtubule-associated protein, RP/EB family, member 2	-0.126469	6.84457	-3.25266	0.00318958	0.0805413	-2.23476
72007	Fndc3b	fibronectin type III domain containing 3B	0.1803	5.69874	3.17067	0.00390674	0.0877487	-2.23541
80297	Sptbn4	spectrin beta, non-erythrocytic 4	1.15067	-0.270675	3.44753	0.00195847	0.0634525	-2.23567
55942	Sertad1	SERTA domain containing 1	0.343623	3.20344	2.98873	0.00609144	0.10823	-2.23842
380669	Lin28b	lin-28 homolog B	-0.147189	7.62835	-3.28921	0.0029125	0.0776187	-2.24758
53357	Pla2g6	phospholipase A2, group VI	-0.180527	5.20524	-3.12574	0.00436305	0.0925474	-2.25035
21393	Tcap	titin-cap	0.628531	0.891798	3.13812	0.00423239	0.091772	-2.25218
27355	Pald1	phosphatase domain containing, paladin 1	-0.153946	6.36227	-3.21103	0.00353621	0.0834073	-2.25413
71302	Arhgap26	Rho GTPase activating protein 26	0.418346	2.53637	2.96855	0.0063957	0.110944	-2.2584
71902	Cand1	cullin associated and neddylation disassociated 1	-0.118059	8.58265	-3.32557	0.00265999	0.073064	-2.26417
11865	Bmal1	basic helix-loop-helix ARNT like 1	0.30367	2.95442	2.967	0.00641971	0.11116	-2.26418
105844	Card10	caspase recruitment domain family, member 10	0.490178	5.15654	3.23956	0.00513923	0.0983747	-2.26631
269116	Nfasc	neurofascin	-0.409856	3.89666	-3.02836	0.00587852	0.105401	-2.26889
224833	AI661453	expressed sequence AI661453	0.389947	3.52122	2.98744	0.0061105	0.108421	-2.2699
19250	Ptpn14	protein tyrosine phosphatase, non-receptor type 14	0.174833	6.57496	3.21714	0.00348315	0.0832855	-2.27652
72061	Aopep	aminopeptidase O	0.264345	4.04305	3.01802	0.00567442	0.103443	-2.28067
71913	Tmem79	transmembrane protein 79	0.570745	1.85134	2.98211	0.0061898	0.108997	-2.28115
240034	Zfp760	zinc finger protein 760	0.273388	4.96052	3.09232	0.00473748	0.095625	-2.28305
12443	Ccnd1	cyclin D1	-0.141561	7.56412	-3.26899	0.00306278	0.0790548	-2.28405
54635	Pdgfc	platelet-derived growth factor, C polypeptide	0.321261	5.76044	3.22537	0.00440595	0.0925474	-2.2843
71914	Antxr2	anthrax toxin receptor 2	-0.200426	5.17625	-3.10123	0.00463308	0.0947238	-2.28627
278279	Tmtc2	transmembrane and tetratricopeptide repeat containing 2	-0.261165	4.22451	-3.02163	0.00562491	0.103215	-2.28632
12286	Cacna1a	calcium channel, voltage-dependent, P/Q type, alpha 1A subunit	-0.291574	3.99852	-3.00351	0.00587751	0.105401	-2.28833
54135	Lsr	lipolysis stimulated lipoprotein receptor	0.22381	5.65825	3.14578	0.00415348	0.0912894	-2.29029
70160	Vps36	vacuolar protein sorting 36	-0.136453	6.44293	-3.20079	0.00362692	0.0846674	-2.29105
208151	Tmem132b	transmembrane protein 132B	0.94486	0.668118	3.17505	0.00386482	0.087611	-2.29128
74326	Hnrnpr	heterogeneous nuclear ribonucleoprotein R	-0.127916	8.07929	-3.29303	0.00288492	0.0773225	-2.29145
233328	Lrrk1	leucine-rich repeat kinase 1	0.251694	4.42584	3.03741	0.0054134	0.10105	-2.29349
16818	Lck	lymphocyte protein tyrosine kinase	0.331277	3.2939	2.96194	0.00649838	0.111394	-2.29913
22416	Wnt3a	wingless-type MMTV integration site family, member 3A	0.41196	3.68108	2.98497	0.00629442	0.110024	-2.30479
66549	Aggf1	angiogenic factor with G patch and FHA domains 1	-0.135343	6.59679	-3.20569	0.00358327	0.0839625	-2.30559
20562	Slit1	slit guidance ligand 1	-0.314251	5.11177	-3.11178	0.00497995	0.0970363	-2.30764
15214	Hey2	hairy/enhancer-of-split related with YRPW motif 2	0.295867	3.87836	2.99273	0.00603287	0.10759	-2.3098
73095	Slc25a42	solute carrier family 25, member 42	0.652543	1.6098	2.98237	0.00618585	0.108997	-2.31117
74270	Usp20	ubiquitin specific peptidase 20	0.243946	4.37026	3.0319	0.00548636	0.102013	-2.31266
12333	Capn1	calpain 1	0.38999	3.87909	2.9918	0.0061823	0.108997	-2.31276
116871	Mta3	metastasis associated 3	0.211242	5.25676	3.09958	0.00465189	0.0949692	-2.31867
69634	Clybl	citrate lyase beta like	0.353041	3.68353	2.97658	0.006273	0.110024	-2.32045
68010	Bambi	BMP and activin membrane-bound inhibitor	0.200574	5.58922	3.12162	0.00440734	0.0925474	-2.32481
74901	Kbtbd11	kelch repeat and BTB (POZ) domain containing 11	-0.269417	5.94592	-3.17721	0.00435984	0.0925474	-2.32774
14419	Gal	galanin and GMAP prepropeptide	-1.01725	-0.0926229	-3.42409	0.00207761	0.0639025	-2.3307
16157	Il11ra1	interleukin 11 receptor subunit alpha 1	0.500612	4.77464	3.17926	0.00576658	0.104461	-2.3348
11921	Atoh1	atonal bHLH transcription factor 1	0.85795	1.11937	3.03635	0.00542732	0.10105	-2.33989
64085	Clstn2	calsyntenin 2	-0.405374	3.57609	-2.95332	0.00663481	0.111908	-2.34014
54324	Arhgef5	Rho guanine nucleotide exchange factor 5	0.274268	4.53469	3.02303	0.00560577	0.103122	-2.34056
17240	Mdfi	MyoD family inhibitor	0.258208	5.56672	3.13546	0.00453593	0.0934561	-2.34425
230815	Man1c1	mannosidase, alpha, class 1C, member 1	0.223032	5.06517	3.06595	0.00505011	0.097403	-2.35228
18503	Pax1	paired box 1	-0.826147	4.39191	-3.14306	0.00687969	0.114735	-2.35354
13418	Dnajc1	DnaJ heat shock protein family (Hsp40) member C1	0.206965	5.58858	3.11241	0.00450797	0.0934183	-2.35442
60344	Fign	fidgetin	-0.22259	5.1645	-3.07049	0.00499443	0.0970363	-2.35444
18992	Pou3f2	POU domain, class 3, transcription factor 2	-0.365594	6.04428	-3.25191	0.00473788	0.095625	-2.35674
211949	Spsb4	splA/ryanodine receptor domain and SOCS box containing 4	-0.17789	6.68435	-3.18831	0.00374047	0.0860493	-2.35755
52389	Adgra1	adhesion G protein-coupled receptor A1	-1.48942	-0.427783	-3.68405	0.00107351	0.0478031	-2.36093
20017	Polr1b	polymerase (RNA) I polypeptide B	-0.165734	6.76151	-3.19145	0.00371151	0.0856654	-2.3634
56306	Sinhcaf	SIN3-HDAC complex associated factor	0.137976	7.34993	3.2281	0.00338994	0.0828034	-2.36396
17765	Mtf2	metal response element binding transcription factor 2	0.137774	7.0894	3.21234	0.00352484	0.0834073	-2.36501
58994	Smpd3	sphingomyelin phosphodiesterase 3, neutral	-0.428225	3.24657	-2.92426	0.0071149	0.117171	-2.36588
17937	Nab2	Ngfi-A binding protein 2	0.314502	4.66943	3.04088	0.00561251	0.103122	-2.36815
14561	Gdf11	growth differentiation factor 11	0.267139	6.07155	3.18378	0.00443397	0.0929669	-2.37022
68524	Wipf2	WAS/WASL interacting protein family, member 2	0.172053	5.96128	3.13138	0.00430307	0.0920837	-2.373
19276	Ptprn2	protein tyrosine phosphatase receptor type N polypeptide 2	-0.402524	4.09093	-3.00127	0.00647222	0.111386	-2.37516
52670	Cpsf4l	cleavage and polyadenylation specific factor 4-like	0.935383	0.435495	3.11446	0.00448543	0.0934183	-2.37537
22417	Wnt4	wingless-type MMTV integration site family, member 4	0.386013	4.59703	3.06327	0.0060174	0.107451	-2.37859
215705	Arrdc1	arrestin domain containing 1	0.400032	3.06876	2.9175	0.00723113	0.118174	-2.37996
16563	Kif2a	kinesin family member 2A	-0.144831	6.82355	-3.18857	0.00373804	0.0860493	-2.38004
19354	Rac2	Rac family small GTPase 2	0.982343	0.352677	3.20886	0.00355529	0.0835791	-2.38019
211652	Wwc1	WW, C2 and coiled-coil domain containing 1	0.183002	5.88171	3.12206	0.00440258	0.0925474	-2.38246
100534287	Dchs2	dachsous cadherin related 2	-0.770951	0.944992	-3.05039	0.00524514	0.0995151	-2.38264
22704	Zfp46	zinc finger protein 46	0.234573	5.31734	3.07666	0.0049198	0.0964888	-2.3844
24132	Zfp53	zinc finger protein 53	0.351013	2.9159	2.904	0.00746887	0.119245	-2.38833
19201	Pstpip2	proline-serine-threonine phosphatase-interacting protein 2	0.668162	1.57621	2.95972	0.00653325	0.111659	-2.39181
14229	Fkbp5	FK506 binding protein 5	-0.142197	6.7794	-3.17885	0.00382872	0.0869337	-2.39423
235048	Zfp599	zinc finger protein 599	0.380044	3.32658	2.91754	0.0072304	0.118174	-2.39851
18024	Nfe2l2	nuclear factor, erythroid derived 2, like 2	0.23333	5.22546	3.05855	0.00514198	0.0983747	-2.39924
233912	Armc5	armadillo repeat containing 5	-0.209192	5.03559	-3.0424	0.00534809	0.100648	-2.39931
93835	Amn	amnionless	1.19802	-0.854224	3.35603	0.00246484	0.0696743	-2.40588
21677	Tead2	TEA domain family member 2	-0.0914648	9.08538	-3.28665	0.00293112	0.0776187	-2.40916
11676	Aldoc	aldolase C, fructose-bisphosphate	0.486539	1.86398	2.90382	0.00747201	0.119245	-2.41275
73569	Vgll3	vestigial like family member 3	0.341785	2.64634	2.88824	0.00775561	0.121968	-2.41336
12741	Cldn5	claudin 5	-0.319761	4.68226	-3.01854	0.00596775	0.106838	-2.41524
67225	Rnpc3	RNA-binding region (RNP1, RRM) containing 3	0.242989	4.85715	3.01921	0.00565797	0.103413	-2.41655
270893	Tmem132e	transmembrane protein 132E	-0.477573	3.6065	-2.95985	0.00736991	0.118174	-2.41659
81840	Sorcs2	sortilin-related VPS10 domain containing receptor 2	-0.236497	4.92195	-3.02316	0.00560405	0.103122	-2.41786
14664	Slc6a9	solute carrier family 6 (neurotransmitter transporter, glycine), member 9	0.347895	4.35254	2.99153	0.00637793	0.110773	-2.41924
68083	Pak1ip1	PAK1 interacting protein 1	0.148958	6.04615	3.11033	0.00453096	0.0934561	-2.4299
52428	Rhpn2	rhophilin, Rho GTPase binding protein 2	0.321972	3.944	2.93643	0.00690999	0.114735	-2.43115
53375	Mtx2	metaxin 2	0.146849	6.36742	3.13365	0.00427919	0.0920837	-2.43189
76429	Lhpp	phospholysine phosphohistidine inorganic pyrophosphate phosphatase	0.207024	4.75467	2.99585	0.00598756	0.107055	-2.43718
17925	Myo9b	myosin IXb	-0.156748	6.95815	-3.17268	0.00388746	0.0877487	-2.43965
14852	Gspt1	G1 to S phase transition 1	-0.133954	8.75644	-3.25828	0.00314541	0.0801276	-2.44138
13511	Dsg2	desmoglein 2	0.299706	4.49417	2.97536	0.00629151	0.110024	-2.44235
20508	Slc18a3	solute carrier family 18 (vesicular monoamine), member 3	-1.19149	0.227557	-3.23865	0.00330244	0.0818739	-2.44321
231329	Polr2b	polymerase (RNA) II (DNA directed) polypeptide B	-0.116013	7.78259	-3.21412	0.00350931	0.0834073	-2.44506
233056	Zfp790	zinc finger protein 790	0.253816	4.06137	2.93934	0.00686183	0.114616	-2.44526
18132	Notch4	notch 4	-0.263512	4.47882	-2.97184	0.00634519	0.110479	-2.44643
69837	Pcgf1	polycomb group ring finger 1	0.338228	3.30865	2.89245	0.00767808	0.121423	-2.45105
70355	Gprc5c	G protein-coupled receptor, family C, group 5, member C	0.293114	6.20015	3.19074	0.00486095	0.0960992	-2.45525
77619	Prelid2	PRELI domain containing 2	0.4139	3.57258	2.9066	0.00759057	0.120636	-2.45583
67510	Tvp23b	trans-golgi network vesicle protein 23B	0.269064	4.50708	2.96487	0.00645273	0.111242	-2.45771
78943	Ern1	endoplasmic reticulum to nucleus signalling 1	0.31297	3.5321	2.90118	0.00751935	0.119727	-2.46181
16542	Kdr	kinase insert domain protein receptor	-0.310037	6.59434	-3.2347	0.00476361	0.095625	-2.46224
12452	Ccng2	cyclin G2	0.250052	5.05766	3.01935	0.00565609	0.103413	-2.46297
74145	F13a1	coagulation factor XIII, A1 subunit	1.76878	-0.566936	3.5094	0.00177546	0.0603223	-2.46693
622434	Arhgef26	Rho guanine nucleotide exchange factor 26	-0.268576	4.48166	-2.9579	0.00656207	0.111659	-2.46716
56298	Atl2	atlastin GTPase 2	0.142768	6.23116	3.11051	0.00452905	0.0934561	-2.46761
320299	Iqcb1	IQ calmodulin-binding motif containing 1	0.179674	5.4324	3.04332	0.00533623	0.10063	-2.47158
21384	Tbx15	T-box 15	-0.676907	1.56981	-2.89707	0.00759374	0.120636	-2.47485
108037	Shmt2	serine hydroxymethyltransferase 2 (mitochondrial)	0.188437	7.53317	3.21356	0.00382086	0.0869337	-2.47747
11931	Atp1b1	ATPase, Na+/K+ transporting, beta 1 polypeptide	0.311308	5.29931	3.06709	0.00581752	0.10482	-2.48037
75767	Rab11fip1	RAB11 family interacting protein 1 (class I)	0.210494	5.48799	3.04303	0.00533992	0.10063	-2.48447
93717	Pcdhga9	protocadherin gamma subfamily A, 9	-0.77365	0.608038	-3.05849	0.00514275	0.0983747	-2.48992
230073	Rigi	RNA sensor RIG-I	0.586208	1.85518	2.87077	0.00808592	0.124854	-2.49227
104759	Pld4	phospholipase D family member 4	1.30784	-0.592426	3.40364	0.00218726	0.0655427	-2.49455
50786	Hs6st2	heparan sulfate 6-O-sulfotransferase 2	0.175069	5.91353	3.07197	0.0049765	0.0970363	-2.49609
207596	Thsd4	thrombospondin, type I, domain containing 4	0.215598	5.33309	3.02264	0.00561112	0.103122	-2.49866
209195	Clic6	chloride intracellular channel 6	0.330249	3.57129	2.88143	0.00788294	0.123405	-2.50119
192120	Bspry	B-box and SPRY domain containing	0.648385	1.40193	2.89555	0.00762143	0.120664	-2.50166
17904	Myl6	myosin, light polypeptide 6, alkali, smooth muscle and non-muscle	-0.176673	5.89141	-3.07419	0.00494962	0.0969375	-2.50399
54422	Barhl1	BarH like homeobox 1	-0.754086	1.27511	-2.92287	0.00713856	0.117236	-2.5074
22003	Tpm1	tropomyosin 1, alpha	0.164334	8.83117	3.25785	0.00343507	0.0829883	-2.51048
14705	Bscl2	BSCL2 lipid droplet biogenesis associated, seipin	-0.20175	4.60803	-2.95605	0.00659137	0.111908	-2.51197
17172	Ascl1	achaete-scute family bHLH transcription factor 1	-0.370404	4.24342	-2.95292	0.00724208	0.118174	-2.51287
27357	Gyg1	glycogenin 1	0.236363	6.60415	3.16067	0.00467598	0.0953218	-2.51469
67784	Plxnd1	plexin D1	-0.289097	7.69242	-3.30063	0.00438763	0.0925474	-2.51612
14376	Ganab	alpha glucosidase 2 alpha neutral subunit	-0.0931981	8.47771	-3.21432	0.00350757	0.0834073	-2.51955
106633	Ift140	intraflagellar transport 140	-0.150029	5.97515	-3.06697	0.00503753	0.0973281	-2.52186
50997	Mpp2	membrane protein, palmitoylated 2 (MAGUK p55 subfamily member 2)	0.280632	5.07396	3.00572	0.00613241	0.108671	-2.52234
271377	Zbtb11	zinc finger and BTB domain containing 11	0.189328	4.804	2.96128	0.00650879	0.111394	-2.52695
235180	Fez1	fasciculation and elongation protein zeta 1	-0.281251	5.25833	-3.01545	0.00607495	0.108202	-2.52862
214854	Neurl3	neuralized E3 ubiquitin protein ligase 3	-0.991297	0.414704	-3.11316	0.00449974	0.0934183	-2.52937
212980	Slc45a3	solute carrier family 45, member 3	0.360558	3.14695	2.84805	0.0085352	0.129269	-2.52998
56484	Foxo3	forkhead box O3	0.190679	5.71522	3.0435	0.00533385	0.10063	-2.5304
268935	Scube3	signal peptide, CUB domain, EGF-like 3	0.22984	7.49374	3.23398	0.00429451	0.0920837	-2.53388
21849	Trim28	tripartite motif-containing 28	-0.100538	10.4553	-3.28829	0.00291917	0.0776187	-2.54295
16564	Kif21a	kinesin family member 21A	-0.235701	5.87658	-3.05806	0.00538664	0.100965	-2.54431
17150	Mfap2	microfibrillar-associated protein 2	-0.170162	6.45184	-3.09571	0.00469611	0.0954701	-2.54606
210274	Shank2	SH3 and multiple ankyrin repeat domains 2	-0.38494	3.14791	-2.83402	0.00882448	0.1325	-2.54722
12409	Cbr2	carbonyl reductase 2	1.25211	0.0384813	3.24091	0.003284	0.0818739	-2.54802
19290	Pura	purine rich element binding protein A	0.285648	4.30825	2.91034	0.00735627	0.118174	-2.54875
70791	Hars2	histidyl-tRNA synthetase 2	0.199541	5.09879	2.97933	0.00623141	0.109591	-2.55439
214137	Arhgap29	Rho GTPase activating protein 29	0.268424	6.99335	3.21334	0.00481601	0.0958033	-2.5551
84036	Kcnn1	potassium intermediate/small conductance calcium-activated channel, subfamily N, member 1	-0.506863	1.87021	-2.82926	0.00892473	0.132862	-2.55588
231583	Slc26a1	solute carrier family 26 (sulfate transporter), member 1	0.95858	-0.0719771	3.21737	0.00348122	0.0832855	-2.56145
17988	Ndrg1	N-myc downstream regulated gene 1	0.636478	3.36558	2.91357	0.00943995	0.137169	-2.5648
228598	Ebf4	early B cell factor 4	0.444504	2.87388	2.81372	0.00925925	0.135531	-2.56825
68731	Rbfa	ribosome binding factor A	0.228509	4.09117	2.88327	0.00784827	0.123	-2.56925
14874	Gstz1	glutathione transferase zeta 1 (maleylacetoacetate isomerase)	0.264552	4.55861	2.92422	0.0071155	0.117171	-2.56987
54485	Dll4	delta like canonical Notch ligand 4	-0.416328	3.33254	-2.82619	0.0089898	0.133235	-2.57189
15980	Ifngr2	interferon gamma receptor 2	0.205585	4.50474	2.91208	0.00732575	0.118174	-2.5737
24136	Zeb2	zinc finger E-box binding homeobox 2	-0.229156	5.89447	-3.0463	0.00549793	0.102092	-2.57413
17390	Mmp2	matrix metallopeptidase 2	-0.141295	6.72642	-3.09557	0.00469769	0.0954701	-2.57826
68458	Ppp1r14a	protein phosphatase 1, regulatory inhibitor subunit 14A	-0.352905	3.62067	-2.84252	0.00864808	0.130836	-2.58393
93723	Pcdhga11	protocadherin gamma subfamily A, 11	-0.32396	2.98614	-2.80716	0.00940416	0.136934	-2.5876
94216	Col4a6	collagen, type IV, alpha 6	0.277677	5.23958	2.99459	0.00642411	0.11116	-2.58896
108068	Grm2	glutamate receptor, metabotropic 2	-0.654811	1.44509	-2.85696	0.00835632	0.127661	-2.5899
17758	Map4	microtubule-associated protein 4	-0.137062	7.89644	-3.15644	0.00404602	0.0902534	-2.59294
118568424	Akap17a	A-kinase anchoring protein 17A	-0.188925	6.55639	-3.08163	0.00486499	0.0960992	-2.59337
72121	Dennd2d	DENN domain containing 2D	0.961671	0.15192	3.10732	0.00456455	0.0938724	-2.59345
11925	Neurog3	neurogenin 3	-1.71092	-0.944491	-3.63481	0.00121755	0.0508703	-2.59385
233071	Arhgap33	Rho GTPase activating protein 33	-0.201802	5.66301	-3.0107	0.00577599	0.104461	-2.59403
22152	Tubb3	tubulin, beta 3 class III	-0.256052	6.5572	-3.13928	0.00524118	0.0995151	-2.59447
16997	Ltbp2	latent transforming growth factor beta binding protein 2	1.24621	-0.579992	3.33054	0.00262716	0.0725013	-2.59708
30044	Opn4	opsin 4 (melanopsin)	1.66147	-1.1669	3.54041	0.00154828	0.0571424	-2.60322
207521	Dtx4	deltex 4, E3 ubiquitin ligase	-0.188534	7.33272	-3.14061	0.00450902	0.0934183	-2.60625
22415	Wnt3	wingless-type MMTV integration site family, member 3	0.431579	2.77403	2.79022	0.00978791	0.140471	-2.60649
50782	Rgs11	regulator of G-protein signaling 11	1.10745	-0.549257	3.1846	0.00377479	0.0865535	-2.60918
110821	Pcca	propionyl-Coenzyme A carboxylase, alpha polypeptide	0.210462	4.66232	2.91515	0.00727196	0.118174	-2.61174
12020	Nkx3-2	NK3 homeobox 2	-0.615851	1.4281	-2.82863	0.0089379	0.132917	-2.61207
54678	Zfp108	zinc finger protein 108	0.71274	0.935715	2.87991	0.00791154	0.123576	-2.61334
107701	Sf3b4	splicing factor 3b, subunit 4	-0.145022	6.51784	-3.06832	0.00502102	0.0972449	-2.61485
320590	Svopl	SV2 related protein homolog (rat)-like	0.858576	0.452799	3.00924	0.00579643	0.104575	-2.61642
214240	Disp2	dispatched RND transporter family member 2	-0.648896	1.18448	-2.86766	0.00814608	0.125277	-2.61702
20257	Stmn2	stathmin-like 2	-0.457485	4.07997	-2.90904	0.00883416	0.132503	-2.61708
13193	Dcx	doublecortin	-0.441154	4.03156	-2.88835	0.00889493	0.132748	-2.61729
22420	Wnt6	wingless-type MMTV integration site family, member 6	0.57358	5.22032	3.08566	0.00761369	0.120664	-2.61938
100561	Slc15a4	solute carrier family 15, member 4	0.294175	4.75581	2.92428	0.00732446	0.118174	-2.61964
75746	Morc4	microrchidia 4	0.250354	4.57351	2.90196	0.00750539	0.119641	-2.62129
50915	Grb14	growth factor receptor bound protein 14	0.33591	2.60815	2.77778	0.0100791	0.143193	-2.62492
12296	Cacnb2	calcium channel, voltage-dependent, beta 2 subunit	0.346694	3.08442	2.79399	0.00970118	0.139992	-2.62555
72157	Pgm1	phosphoglucomutase 1	0.370288	6.51902	3.18777	0.00586925	0.105401	-2.62733
67088	Cand2	cullin associated and neddylation dissociated 2 (putative)	-0.15016	7.69265	-3.13266	0.00428953	0.0920837	-2.62947
68626	Elac2	elaC ribonuclease Z 2	-0.156482	6.43854	-3.05639	0.00516907	0.0986079	-2.62978
70834	Spag9	sperm associated antigen 9	-0.145709	7.24134	-3.10505	0.00458997	0.0939799	-2.6316
107939	Pom121	nuclear pore membrane protein 121	-0.127914	8.1206	-3.1497	0.00411368	0.0908916	-2.63498
71365	Pdss2	prenyl (solanesyl) diphosphate synthase, subunit 2	0.246229	3.93905	2.84069	0.00868584	0.131265	-2.63527
353499	Tmc4	transmembrane channel-like gene family 4	0.454343	2.58472	2.7729	0.0101958	0.143583	-2.63603
23882	Gadd45g	growth arrest and DNA-damage-inducible 45 gamma	-0.282027	4.23274	-2.85682	0.00835908	0.127661	-2.63769
18613	Pecam1	platelet/endothelial cell adhesion molecule 1	-0.281033	5.18181	-2.96028	0.00693494	0.114739	-2.63971
78286	Nav2	neuron navigator 2	0.240813	6.09893	3.05055	0.00578258	0.104461	-2.64046
14619	Gjb2	gap junction protein, beta 2	0.670479	1.41406	2.79699	0.00963282	0.139247	-2.6473
218461	Pde8b	phosphodiesterase 8B	-0.717897	0.964912	-2.8706	0.00808923	0.124854	-2.64756
56175	Bace2	beta-site APP-cleaving enzyme 2	-1.11874	-0.0628173	-3.17093	0.00390426	0.0877487	-2.64801
100101919	Dnah7c	dynein, axonemal, heavy chain 7C	-0.91517	0.417354	-2.97454	0.006304	0.110036	-2.64834
71740	Nectin4	nectin cell adhesion molecule 4	0.836405	0.552842	2.95224	0.00665206	0.111908	-2.64882
56878	Rbms1	RNA binding motif, single stranded interacting protein 1	0.117121	7.04745	3.08702	0.00479691	0.0958033	-2.64991
380912	Zfp395	zinc finger protein 395	0.255108	6.23456	3.08104	0.00577629	0.104461	-2.64995
17701	Msx1	msh homeobox 1	0.283352	5.37269	3.00271	0.00665891	0.111908	-2.65038
69047	Atp2c2	ATPase, Ca++ transporting, type 2C, member 2	0.743743	2.71323	2.8275	0.0110363	0.149477	-2.6526
353287	Clec18a	C-type lectin domain family 18, member A	-1.23874	-0.479744	-3.2519	0.00319561	0.0805479	-2.65709
75540	Fpgt	fucose-1-phosphate guanylyltransferase	0.327747	3.72572	2.81199	0.00929721	0.135802	-2.65852
80286	Tusc3	tumor suppressor candidate 3	0.223529	5.74792	2.98881	0.00614297	0.10872	-2.65868
19259	Ptpn5	protein tyrosine phosphatase, non-receptor type 5	-0.814999	0.650179	-2.93097	0.00700113	0.115697	-2.6588
474156	Zbtb9	zinc finger and BTB domain containing 9	0.169413	4.95811	2.91757	0.00722991	0.118174	-2.66037
11565	Adss1	adenylosuccinate synthase 1	0.34584	2.81378	2.76027	0.0105031	0.145936	-2.66696
14013	Mecom	MDS1 and EVI1 complex locus	-0.264317	5.47195	-2.97773	0.00671855	0.112762	-2.66816
71983	Tmco6	transmembrane and coiled-coil domains 6	0.272809	4.3069	2.85595	0.00837647	0.127661	-2.67014
399548	Scn4b	sodium channel, type IV, beta	0.42386	2.58279	2.75216	0.010705	0.147233	-2.67131
17130	Smad6	SMAD family member 6	0.190496	5.31859	2.94292	0.006803	0.113769	-2.67705
14733	Gpc1	glypican 1	-0.114171	7.94314	-3.12229	0.00440013	0.0925474	-2.67758
233040	Fbxo27	F-box protein 27	0.436011	2.12559	2.74899	0.0107848	0.147502	-2.67956
54637	Praf2	PRA1 domain family 2	-0.194599	5.06591	-2.91472	0.00727955	0.118174	-2.68122
271305	Phf21b	PHD finger protein 21B	-0.334762	5.30449	-2.99962	0.00734114	0.118174	-2.68135
72999	Insig2	insulin induced gene 2	0.254831	4.08633	2.83301	0.00884559	0.13252	-2.68245
17391	Mmp24	matrix metallopeptidase 24	-1.13424	-0.465557	-3.23931	0.003297	0.0818739	-2.68552
53412	Ppp1r3c	protein phosphatase 1, regulatory subunit 3C	0.533114	2.44492	2.74201	0.0109629	0.148916	-2.68744
19186	Psme1	proteasome (prosome, macropain) activator subunit 1 (PA28 alpha)	0.17836	5.34925	2.94394	0.00678633	0.113626	-2.68926
11489	Adam12	ADAM metallopeptidase domain 12	-0.285556	4.6701	-2.86954	0.00810962	0.124854	-2.68953
66168	Grina	glutamate receptor, ionotropic, N-methyl D-aspartate-associated protein 1 (glutamate binding)	0.232997	4.47109	2.86121	0.00827207	0.126796	-2.69187
18627	Per2	period circadian clock 2	0.425999	2.99471	2.74945	0.0107733	0.147488	-2.69296
14613	Gja5	gap junction protein, alpha 5	-0.36283	4.10951	-2.82764	0.0093241	0.136052	-2.69759
57810	Cdon	cell adhesion molecule-related/down-regulated by oncogenes	0.189594	6.9545	3.07577	0.0051892	0.0988567	-2.69984
16869	Lhx1	LIM homeobox protein 1	-0.692085	1.82128	-2.7591	0.010532	0.145963	-2.70094
20563	Slit2	slit guidance ligand 2	-0.206619	6.02294	-2.9887	0.00609199	0.10823	-2.70107
72729	Cdc42se2	CDC42 small effector 2	-0.140037	7.38389	-3.07981	0.00488208	0.0961543	-2.71052
16421	Itgb7	integrin beta 7	0.893612	-0.247319	3.07098	0.00498846	0.0970363	-2.71094
22640	Zfp1	zinc finger protein 1	0.213343	4.14319	2.82013	0.00911985	0.134619	-2.71175
74091	Npl	N-acetylneuraminate pyruvate lyase	-0.407915	2.99976	-2.746	0.0108609	0.148107	-2.71229
99003	Qser1	glutamine and serine rich 1	-0.251346	7.12273	-3.13301	0.00559747	0.103122	-2.71354
52118	Pvr	poliovirus receptor	0.291166	3.56195	2.77774	0.0100801	0.143193	-2.71378
50490	Nox4	NADPH oxidase 4	0.470651	2.111	2.73192	0.0112251	0.150719	-2.71402
635169	CK137956	cDNA sequence CK137956	-1.64158	-0.82558	-3.38046	0.00231838	0.0680123	-2.71422
66757	Adat2	adenosine deaminase, tRNA-specific 2	0.292342	3.41826	2.76456	0.0103976	0.145192	-2.71886
20196	S100a13	S100 calcium binding protein A13	0.551037	1.03676	2.80196	0.00952045	0.138195	-2.7198
58875	Hibadh	3-hydroxyisobutyrate dehydrogenase	0.171299	5.7058	2.95443	0.00661713	0.111908	-2.72125
11474	Actn3	actinin alpha 3	0.399897	2.33261	2.72305	0.0114604	0.151879	-2.72218
53901	Rcan2	regulator of calcineurin 2	-0.333559	2.71614	-2.72581	0.0113866	0.151879	-2.72502
72144	Slc37a3	solute carrier family 37 (glycerol-3-phosphate transporter), member 3	0.167126	5.79367	2.95843	0.00655371	0.111659	-2.72795
212398	Frat2	frequently rearranged in advanced T cell lymphomas 2	-0.377941	3.86502	-2.79648	0.0099861	0.142536	-2.72804
16480	Jup	junction plakoglobin	0.186321	5.92502	2.97217	0.0063401	0.110479	-2.73089
59048	C1galt1c1	C1GALT1-specific chaperone 1	0.296215	3.21519	2.74321	0.010932	0.14868	-2.73102
19733	Rgn	regucalcin	-1.08471	-0.0672682	-3.1225	0.00439788	0.0925474	-2.73189
333182	Cox6b2	cytochrome c oxidase subunit 6B2	0.334577	2.50987	2.72001	0.0115419	0.152239	-2.7332
67675	Cuta	cutA divalent cation tolerance homolog	-0.161359	5.50834	-2.93667	0.00690599	0.114735	-2.73675
195208	Dcdc2a	doublecortin domain containing 2a	0.647145	1.00198	2.81606	0.00920817	0.13535	-2.73918
16211	Kpnb1	karyopherin subunit beta 1	-0.121245	10.6629	-3.2152	0.00353492	0.0834073	-2.73924
20616	Snap91	synaptosomal-associated protein 91	0.474638	1.96004	2.71988	0.0115455	0.152239	-2.74154
30878	Apln	apelin	-0.315187	3.57059	-2.75663	0.0105932	0.146314	-2.74621
16651	Sspn	sarcospan	0.38791	2.4359	2.70917	0.0118378	0.154191	-2.74763
268480	Rapgefl1	Rap guanine nucleotide exchange factor (GEF)-like 1	0.533775	2.44832	2.71675	0.0118603	0.154191	-2.74826
235320	Zbtb16	zinc finger and BTB domain containing 16	-0.215905	6.03132	-2.97893	0.0064497	0.111242	-2.75208
18779	Pla2r1	phospholipase A2 receptor 1	0.406796	2.36725	2.70568	0.0119346	0.154453	-2.75502
15404	Hoxa7	homeobox A7	0.524618	4.09326	2.87027	0.0105454	0.145963	-2.7551
574403	Insyn2b	inhibitory synaptic factor family member 2B	0.561823	1.6926	2.72034	0.0115331	0.152239	-2.75615
381338	Lonrf2	LON peptidase N-terminal domain and ring finger 2	-0.355526	3.74057	-2.76179	0.0104655	0.145704	-2.75879
218314	Zfp595	zinc finger protein 595	0.422051	2.072	2.7048	0.0119593	0.154485	-2.76022
106931	Kctd1	potassium channel tetramerisation domain containing 1	0.225684	4.67198	2.84867	0.00852267	0.129219	-2.7612
76686	Clip3	CAP-GLY domain containing linker protein 3	-0.137415	6.87579	-3.02745	0.00554598	0.102711	-2.76175
234072	Adprhl1	ADP-ribosylhydrolase like 1	0.673816	1.10868	2.78143	0.00999303	0.142536	-2.76227
20928	Abcc9	ATP-binding cassette, sub-family C member 9	0.329883	3.51321	2.74068	0.0109971	0.149236	-2.76944
16398	Itga2	integrin alpha 2	-0.632994	1.86105	-2.708	0.0118702	0.154191	-2.77004
14860	Gsta4	glutathione S-transferase, alpha 4	0.197455	5.16261	2.88774	0.00776495	0.121968	-2.77283
227327	B3gnt7	UDP-GlcNAc:betaGal beta-1,3-N-acetylglucosaminyltransferase 7	0.354725	3.247	2.72607	0.0113797	0.151879	-2.77661
235582	Glyctk	glycerate kinase	-0.503581	1.75898	-2.70484	0.011958	0.154485	-2.77735
71361	Aifm2	apoptosis-inducing factor, mitochondrion-associated 2	0.530143	1.40391	2.72309	0.0114593	0.151879	-2.77927
21816	Tgm1	transglutaminase 1, K polypeptide	0.768105	0.709187	2.81815	0.00916276	0.134923	-2.7816
20602	Ncor2	nuclear receptor co-repressor 2	-0.163621	7.81085	-3.0793	0.00503926	0.0973281	-2.78223
72611	Zfp655	zinc finger protein 655	0.176752	5.01845	2.87095	0.0080825	0.124854	-2.78392
67224	Med29	mediator complex subunit 29	-0.183001	4.62384	-2.82962	0.00891703	0.132862	-2.78421
213956	Fam83f	family with sequence similarity 83, member F	0.964109	0.447439	2.8965	0.007604	0.120662	-2.78591
23794	Adamts5	ADAM metallopeptidase with thrombospondin type 1 motif 5	0.481766	1.97022	2.69443	0.0122517	0.155812	-2.78626
107586	Ovol2	ovo like zinc finger 2	0.772746	0.0518721	2.90992	0.00736379	0.118174	-2.79702
20271	Scn5a	sodium channel, voltage-gated, type V, alpha	0.314335	3.35027	2.72112	0.0115122	0.152232	-2.79967
56264	Cpxm1	carboxypeptidase X, M14 family member 1	0.168227	5.38285	2.89023	0.00771882	0.121792	-2.80123
100129	Gpr153	G protein-coupled receptor 153	0.335353	4.457	2.82033	0.00972446	0.139992	-2.80218
76884	Cyfip2	cytoplasmic FMR1 interacting protein 2	-0.182788	5.37711	-2.88805	0.00775915	0.121968	-2.80408
13206	Ddx4	DEAD box helicase 4	0.714607	0.347069	2.8556	0.00838335	0.127661	-2.80475
68479	Phf5a	PHD finger protein 5A	-0.113926	6.97922	-3.01166	0.00576263	0.104461	-2.81012
67693	Hypk	huntingtin interacting protein K	-0.139142	6.44586	-2.97648	0.00627444	0.110024	-2.81549
108151	Sema3d	sema domain, immunoglobulin domain (Ig), short basic domain, secreted, (semaphorin) 3D	0.322343	4.05629	2.75791	0.0105614	0.146019	-2.81679
21371	Tbca	tubulin cofactor A	0.200543	5.67382	2.9044	0.00746161	0.119245	-2.81716
22321	Vars1	valyl-tRNA synthetase 1	-0.133461	9.10558	-3.11393	0.00449123	0.0934183	-2.82019
76954	Dennd2b	DENN domain containing 2B	-0.191002	5.75693	-2.91575	0.00726152	0.118174	-2.82022
58198	Sall1	spalt like transcription factor 1	-0.252587	6.84308	-3.05944	0.00650944	0.111394	-2.82269
21956	Tnnt2	troponin T2, cardiac	0.280978	6.55515	3.0503	0.00692647	0.114735	-2.8259
56410	Cbln3	cerebellin 3 precursor protein	0.993973	-0.60248	3.08965	0.00476619	0.095625	-2.8272
12315	Calm3	calmodulin 3	-0.0887558	8.53222	-3.08121	0.00486552	0.0960992	-2.83594
225583	Minar2	membrane integral NOTCH2 associated receptor 2	0.266496	4.14008	2.76576	0.0103685	0.145076	-2.83616
13805	Eng	endoglin	-0.194889	5.54927	-2.88691	0.00778028	0.122072	-2.83738
170758	Rac3	Rac family small GTPase 3	0.304777	3.58848	2.71088	0.0117908	0.154191	-2.84141
73340	Nptxr	neuronal pentraxin receptor	0.860175	0.366958	2.85413	0.00841269	0.127968	-2.84158
594844	Tceal3	transcription elongation factor A (SII)-like 3	-0.521591	1.50149	-2.68095	0.0126416	0.159177	-2.84475
11520	Plin2	perilipin 2	0.178602	5.98344	2.92252	0.00714463	0.117236	-2.84602
225608	Sh3tc2	SH3 domain and tetratricopeptide repeats 2	0.321042	3.52183	2.704	0.0119813	0.154485	-2.8498
76217	Jakmip2	janus kinase and microtubule interacting protein 2	-0.270029	3.79333	-2.7182	0.011591	0.152695	-2.85574
99167	Ssx2ip	SSX family member 2 interacting protein	0.194829	5.95734	2.91492	0.00727592	0.118174	-2.85816
67804	Snx2	sorting nexin 2	0.139209	6.02785	2.92266	0.00714225	0.117236	-2.85866
20672	Sox18	SRY (sex determining region Y)-box 18	-0.298558	4.34418	-2.76621	0.0103631	0.145076	-2.85981
16328	Cep250	centrosomal protein 250	-0.172411	6.71064	-2.9704	0.00636729	0.110726	-2.86259
13866	Erbb2	erb-b2 receptor tyrosine kinase 2	0.172077	6.47006	2.95497	0.00660858	0.111908	-2.86377
66274	Lyrm9	LYR motif containing 9	0.257546	3.6561	2.71409	0.0117029	0.153445	-2.86668
259300	Ehd2	EH-domain containing 2	-0.158555	5.41156	-2.86673	0.00816414	0.125417	-2.86744
208194	Exog	exo/endonuclease G	0.200087	5.14155	2.84004	0.00869918	0.13127	-2.86782
13390	Dlx1	distal-less homeobox 1	-0.387467	2.57229	-2.64171	0.0138446	0.166805	-2.87846
72290	Lsm11	U7 snRNP-specific Sm-like protein LSM11	0.175024	4.90456	2.81206	0.0092957	0.135802	-2.87962
67391	Fundc2	FUN14 domain containing 2	0.198923	5.24062	2.83823	0.00873679	0.131466	-2.88626
12297	Cacnb3	calcium channel, voltage-dependent, beta 3 subunit	0.227449	5.70328	2.89138	0.00797006	0.124351	-2.88643
11636	Ak1	adenylate kinase 1	0.25144	4.57617	2.77272	0.0102001	0.143583	-2.89009
232337	Zfp637	zinc finger protein 637	-0.216811	4.37133	-2.75103	0.0107335	0.147233	-2.89186
66790	Grtp1	GH regulated TBC protein 1	0.345466	2.9958	2.65306	0.0134862	0.164891	-2.89283
228536	Bahd1	bromo adjacent homology domain containing 1	0.19325	5.49833	2.86137	0.00826893	0.126796	-2.89358
240892	Styxl2	serine/threonine/tyrosine interacting like 2	0.292587	3.42469	2.67432	0.0128378	0.160702	-2.89434
18415	Hspa4l	heat shock protein 4 like	-0.210428	5.31947	-2.83598	0.00878353	0.132027	-2.89569
20588	Smarcc1	SWI/SNF related, matrix associated, actin dependent regulator of chromatin, subfamily c, member 1	-0.127101	9.11283	-3.0803	0.00487636	0.0961543	-2.89592
239114	Il17d	interleukin 17D	0.524011	1.48151	2.64901	0.0136132	0.165361	-2.89596
100045778	Rnf223	ring finger 223	-0.713948	0.963937	-2.71034	0.0118057	0.154191	-2.89929
110558	H2-Q9	histocompatibility 2, Q region locus 9	-0.618044	0.942835	-2.70653	0.0119108	0.154432	-2.89952
21846	Tie1	tyrosine kinase with immunoglobulin-like and EGF-like domains 1	-0.262616	5.62141	-2.89481	0.00847104	0.128576	-2.90055
15400	Hoxa3	homeobox A3	-0.222361	4.48057	-2.76728	0.0103315	0.144849	-2.90106
17973	Nck1	non-catalytic region of tyrosine kinase adaptor protein 1	0.213943	5.18867	2.82557	0.00900299	0.133235	-2.90179
18035	Nfkbia	nuclear factor of kappa light polypeptide gene enhancer in B cells inhibitor, alpha	0.251643	4.05522	2.72292	0.0114638	0.151879	-2.9037
22057	Tob1	transducer of ErbB-2.1	0.224892	4.4231	2.75365	0.0106676	0.146972	-2.90565
14807	Grik3	glutamate receptor, ionotropic, kainate 3	-0.504909	2.77609	-2.63894	0.0143761	0.170269	-2.90876
13340	Slc29a2	solute carrier family 29 (nucleoside transporters), member 2	0.263406	4.24918	2.73698	0.0110928	0.149803	-2.90885
22773	Zic3	zinc finger protein of the cerebellum 3	0.321424	4.13578	2.72981	0.0114593	0.151879	-2.91098
21416	Tcf7l2	transcription factor 7 like 2, T cell specific, HMG box	-0.239786	5.23905	-2.82846	0.00900283	0.133235	-2.91195
12983	Csf2rb	colony stimulating factor 2 receptor, beta, low-affinity (granulocyte-macrophage)	1.13724	3.89558	2.81351	0.0135966	0.165361	-2.91217
68195	Rnaset2b	ribonuclease T2B	-0.294059	3.77761	-2.70224	0.0120307	0.154551	-2.91268
74777	Selenon	selenoprotein N	-0.125904	6.92894	-2.96192	0.00649873	0.111394	-2.91522
67590	Tctn3	tectonic family member 3	-0.240679	3.92588	-2.70289	0.0120126	0.154551	-2.91547
20338	Sel1l	sel-1 suppressor of lin-12-like (C. elegans)	-0.124877	6.86147	-2.95454	0.00661542	0.111908	-2.91732
15160	Serpind1	serine (or cysteine) peptidase inhibitor, clade D, member 1	-1.47206	-1.10466	-3.28851	0.00291758	0.0776187	-2.91835
140859	Nek8	NIMA (never in mitosis gene a)-related expressed kinase 8	0.30603	3.52209	2.67073	0.0129453	0.160926	-2.9191
320343	Lypd6	LY6/PLAUR domain containing 6	0.273962	3.41338	2.66613	0.0130841	0.161973	-2.91927
23921	Sh2b2	SH2B adaptor protein 2	-0.222393	4.80274	-2.78423	0.00992723	0.141887	-2.9239
18040	Nefm	neurofilament, medium polypeptide	-0.42009	5.17122	-2.89023	0.0104457	0.145704	-2.93182
244745	Dpy19l1	dpy-19 like C-mannosyltransferase 1	-0.139322	6.84744	-2.94739	0.00673012	0.11282	-2.93464
208936	Adamts18	ADAM metallopeptidase with thrombospondin type 1 motif 18	0.41948	3.61542	2.68485	0.0133593	0.163752	-2.93491
231474	Paqr3	progestin and adipoQ receptor family member III	-0.29938	3.21663	-2.64044	0.0138853	0.167151	-2.93622
214230	Pak6	p21 (RAC1) activated kinase 6	0.65826	0.547728	2.71455	0.0116903	0.153424	-2.93669
74365	Lonrf3	LON peptidase N-terminal domain and ring finger 3	-0.809571	0.863785	-2.72308	0.0114595	0.151879	-2.93793
20852	Stat6	signal transducer and activator of transcription 6	0.221552	4.23715	2.72345	0.0114496	0.151879	-2.93917
20905	Sts	steroid sulfatase	-0.321431	3.94362	-2.69656	0.0121908	0.155463	-2.93919
270004	Foxi2	forkhead box I2	0.544699	3.81909	2.75405	0.0135378	0.165102	-2.94029
55992	Trim3	tripartite motif-containing 3	0.213148	4.75532	2.77296	0.0101942	0.143583	-2.94079
319670	Eml5	echinoderm microtubule associated protein like 5	-0.327689	4.22833	-2.71777	0.0119232	0.154448	-2.94262
72014	Btbd17	BTB domain containing 17	-0.378151	3.96737	-2.7114	0.012614	0.158973	-2.94697
13612	Edil3	EGF-like repeats and discoidin I-like domains 3	0.443007	3.10298	2.62597	0.014632	0.171988	-2.95327
12608	Cebpb	CCAAT/enhancer binding protein beta	0.508546	2.41121	2.59492	0.0154188	0.175475	-2.95383
105827	Amigo2	adhesion molecule with Ig like domain 2	-0.352114	3.10449	-2.61953	0.0145711	0.171681	-2.95418
53600	Timm23	translocase of inner mitochondrial membrane 23	-0.22391	4.25695	-2.72354	0.0114473	0.151879	-2.95439
14366	Fzd4	frizzled class receptor 4	-0.198735	4.72154	-2.75421	0.0106537	0.146972	-2.95575
18510	Pax8	paired box 8	-0.555775	2.47717	-2.60025	0.0156157	0.176791	-2.95775
74167	Nudt9	nudix hydrolase 9	-0.173071	5.31279	-2.81418	0.00924924	0.135531	-2.95842
11461	Actb	actin, beta	-0.0886328	11.4455	-3.1531	0.00407944	0.090565	-2.95976
19041	Ppl	periplakin	0.460975	3.87929	2.72995	0.0133545	0.163752	-2.95979
208647	Creb3l2	cAMP responsive element binding protein 3-like 2	0.183517	5.15319	2.79784	0.00961356	0.139113	-2.9613
407821	Znrf3	zinc and ring finger 3	0.236279	4.93029	2.77908	0.0100484	0.143179	-2.96173
218100	Zfp322a	zinc finger protein 322A	0.171105	6.04553	2.87448	0.00801463	0.124767	-2.96385
81489	Dnajb1	DnaJ heat shock protein family (Hsp40) member B1	0.218003	6.465	2.93098	0.00769799	0.1216	-2.96476
22785	Slc30a4	solute carrier family 30 (zinc transporter), member 4	-0.194853	4.97994	-2.77822	0.0100687	0.143193	-2.96496
217864	Rcor1	REST corepressor 1	0.137632	6.47106	2.90737	0.00740874	0.118642	-2.96585
27221	Chaf1a	chromatin assembly factor 1, subunit A	-0.135913	7.54549	-2.9751	0.0062954	0.110024	-2.96928
24017	Rnf13	ring finger protein 13	0.245939	4.60051	2.73683	0.0110966	0.149803	-2.97325
14296	Frat1	frequently rearranged in advanced T cell lymphomas	-0.327973	3.07872	-2.61172	0.0148354	0.172779	-2.97334
381175	Ccdc68	coiled-coil domain containing 68	0.68244	1.51055	2.60354	0.0151169	0.174243	-2.97397
110862	Kcnq3	potassium voltage-gated channel, subfamily Q, member 3	-0.758815	1.54097	-2.61661	0.0150415	0.174163	-2.97618
104831	Ptpn23	protein tyrosine phosphatase, non-receptor type 23	-0.140536	6.92188	-2.93611	0.0069152	0.114735	-2.9773
57776	Ttyh1	tweety family member 1	-0.465349	2.23697	-2.57997	0.0159559	0.17839	-2.97891
22619	Siae	sialic acid acetylesterase	0.310919	3.02486	2.60254	0.0151517	0.174243	-2.97934
69537	Dnase1l1	deoxyribonuclease 1-like 1	0.535081	1.11303	2.62701	0.0143224	0.170067	-2.98
81000	Rad54l2	RAD54 like 2 (S. cerevisiae)	-0.147369	7.35404	-2.9583	0.00655564	0.111659	-2.98385
72318	Cyth4	cytohesin 4	0.808523	0.676762	2.72785	0.0113324	0.151879	-2.9862
50877	Neu3	neuraminidase 3	0.529968	1.82981	2.57829	0.0160173	0.178593	-2.98778
224093	Fam43a	family with sequence similarity 43, member A	-0.211599	4.73005	-2.74014	0.0110109	0.149278	-2.98828
170677	Cdhr1	cadherin-related family member 1	0.456995	2.03779	2.57364	0.0161884	0.179723	-2.98981
15434	Hoxd3	homeobox D3	-0.565278	5.13692	-2.87901	0.0116146	0.152718	-2.99077
20971	Sdc4	syndecan 4	0.316317	4.24954	2.70846	0.0122463	0.155812	-2.99343
11514	Adcy8	adenylate cyclase 8	-0.65093	0.928271	-2.66191	0.0132126	0.162413	-2.99387
171211	Edaradd	EDAR associated via death domain	-0.468727	2.0731	-2.57017	0.0163173	0.17998	-2.99602
20704	Serpina1e	serine (or cysteine) peptidase inhibitor, clade A, member 1E	-1.69733	-1.00692	-3.22389	0.00342546	0.0829752	-2.99835
214253	Etnk2	ethanolamine kinase 2	0.807667	0.821896	2.65272	0.0134969	0.164891	-3.00418
66146	Maco1	macoilin 1	0.130521	6.24901	2.8711	0.00807949	0.124854	-3.01069
21452	Tcn2	transcobalamin 2	0.218888	4.70707	2.73393	0.0111725	0.150446	-3.01345
75580	Zbtb4	zinc finger and BTB domain containing 4	0.362843	2.23502	2.55842	0.0167609	0.182089	-3.01643
433375	Creg1	cellular repressor of E1A-stimulated genes 1	0.285023	4.26383	2.68207	0.0126089	0.158973	-3.01644
22142	Tuba1a	tubulin, alpha 1A	-0.133204	10.0166	-3.08057	0.00514276	0.0983747	-3.01724
77018	Col25a1	collagen, type XXV, alpha 1	-0.421879	2.58142	-2.56139	0.0166476	0.181615	-3.0191
192656	Ripk2	receptor (TNFRSF)-interacting serine-threonine kinase 2	0.265438	3.63354	2.63178	0.0141655	0.169333	-3.01987
73181	Nfatc4	nuclear factor of activated T cells, cytoplasmic, calcineurin dependent 4	0.17542	6.37665	2.88087	0.00789333	0.123429	-3.02342
98660	Atp1a2	ATPase, Na+/K+ transporting, alpha 2 polypeptide	0.330638	3.30064	2.59372	0.0154612	0.175672	-3.02517
435766	Tnni3k	TNNI3 interacting kinase	1.38376	-0.859245	3.01023	0.00578263	0.104461	-3.02647
20527	Slc2a3	solute carrier family 2 (facilitated glucose transporter), member 3	0.571299	8.70542	3.15268	0.00692473	0.114735	-3.02665
56356	Gltp	glycolipid transfer protein	0.147377	5.68539	2.81784	0.00916944	0.134923	-3.02829
14370	Fzd8	frizzled class receptor 8	0.221227	4.81915	2.74331	0.0109296	0.14868	-3.02891
319158	H4c9	H4 clustered histone 9	-0.25005	4.08555	-2.66541	0.013106	0.161973	-3.02922
67701	Wfdc2	WAP four-disulfide core domain 2	0.291226	4.11388	2.66537	0.0131072	0.161973	-3.03048
76829	Dok5	docking protein 5	0.432145	2.43876	2.5519	0.0170116	0.183022	-3.03283
381845	Rnf225	ring finger protein 225	-0.617711	1.7519	-2.55552	0.016872	0.182494	-3.0336
56863	Cldn9	claudin 9	0.528315	1.77694	2.55434	0.0169176	0.182564	-3.03377
11479	Acvr1b	activin A receptor, type 1B	0.157245	5.63569	2.81416	0.00924971	0.135531	-3.03716
18164	Nptx1	neuronal pentraxin 1	0.709334	1.3573	2.568	0.0164972	0.180781	-3.03941
29873	Cspg5	chondroitin sulfate proteoglycan 5	-0.456987	2.19575	-2.54449	0.017301	0.183719	-3.04014
76826	Nubpl	nucleotide binding protein-like	0.268451	3.6323	2.61923	0.0145814	0.171681	-3.04222
170742	Sertad3	SERTA domain containing 3	0.300223	3.20123	2.58642	0.0157222	0.177338	-3.04258
52250	Reep1	receptor accessory protein 1	-0.218369	5.04998	-2.74782	0.0108145	0.147618	-3.0429
78088	Sowahb	sosondowah ankyrin repeat domain family member B	0.378031	2.98659	2.57168	0.0162613	0.179788	-3.04386
51810	Hnrnpu	heterogeneous nuclear ribonucleoprotein U	-0.116187	10.8104	-3.09306	0.00481824	0.0958033	-3.04626
230824	Grhl3	grainyhead like transcription factor 3	0.377558	2.7666	2.55673	0.0168254	0.182167	-3.04698
12700	Cish	cytokine inducible SH2-containing protein	0.435119	2.503	2.54511	0.0172769	0.183603	-3.04758
17984	Ndn	necdin, MAGE family member	-0.134927	7.10716	-2.91409	0.00729046	0.118174	-3.04758
231868	Ints15	integrator complex subunit 15	-0.124956	6.46715	-2.86986	0.00810341	0.124854	-3.04903
211480	Kcnj14	potassium inwardly-rectifying channel, subfamily J, member 14	0.900753	0.252182	2.7431	0.0109349	0.14868	-3.04933
18991	Pou3f1	POU domain, class 3, transcription factor 1	-0.629041	3.58093	-2.65954	0.0167476	0.182089	-3.05207
17118	Marcks	myristoylated alanine rich protein kinase C substrate	-0.0976824	9.91966	-3.04786	0.00527757	0.0999945	-3.05256
14102	Fas	Fas cell surface death receptor	0.991547	0.148545	2.7769	0.0101002	0.143231	-3.05696
207175	Cetn4	centrin 4	1.00891	-0.511854	2.8894	0.00773431	0.121898	-3.05735
19193	Pipox	pipecolic acid oxidase	-0.409942	1.84522	-2.53468	0.017691	0.185929	-3.05947
11459	Acta1	actin alpha 1, skeletal muscle	0.254248	5.28743	2.78344	0.0105406	0.145963	-3.06045
105247240	Pnma8c	PNMA family member 8C	0.42983	2.87113	2.55458	0.0169082	0.182564	-3.06078
223664	Lrrc14	leucine rich repeat containing 14	-0.178862	5.34796	-2.76947	0.0102784	0.144394	-3.06086
71653	Shtn1	shootin 1	0.429559	1.9849	2.53174	0.0178099	0.186353	-3.06133
244484	Wdr17	WD repeat domain 17	-0.630725	0.985348	-2.58847	0.0156484	0.176791	-3.062
12808	Cobl	cordon-bleu WH2 repeat	-0.347641	2.9379	-2.54866	0.0171376	0.183239	-3.06207
235504	Slc17a5	solute carrier family 17 (anion/sugar transporter), member 5	-0.268051	3.17549	-2.57053	0.016304	0.179975	-3.06741
271711	Tmem169	transmembrane protein 169	-0.603777	0.927422	-2.60448	0.0150842	0.174223	-3.06906
13591	Ebf1	early B cell factor 1	-0.299152	4.01392	-2.63324	0.0141182	0.168934	-3.06931
93739	Gabarapl2	GABA type A receptor associated protein like 2	0.199871	4.51453	2.67924	0.0126921	0.159668	-3.06941
67338	Rffl	ring finger and FYVE like domain containing protein	0.274212	3.64136	2.60353	0.0151172	0.174243	-3.07174
72322	Xpo5	exportin 5	-0.112842	7.99442	-2.95177	0.00665967	0.111908	-3.07587
269019	Stk32a	serine/threonine kinase 32A	-0.604527	1.93718	-2.5263	0.0181319	0.18769	-3.07623
15451	Hpn	hepsin	0.411145	2.24797	2.52239	0.0181913	0.18769	-3.08015
14056	Ezh2	enhancer of zeste 2 polycomb repressive complex 2 subunit	-0.101428	8.08475	-2.95278	0.00664348	0.111908	-3.08104
19826	Rnps1	RNA binding protein with serine rich domain 1	-0.104078	7.72462	-2.93595	0.00691781	0.114735	-3.08294
12287	Cacna1b	calcium channel, voltage-dependent, N type, alpha 1B subunit	0.33666	2.89442	2.54651	0.0172217	0.183575	-3.08355
22201	Uba1	ubiquitin-like modifier activating enzyme 1	-0.0929062	9.49684	-3.01521	0.00571321	0.104015	-3.08634
76267	Fads1	fatty acid desaturase 1	-0.118791	7.65182	-2.9285	0.00704284	0.116248	-3.0873
68250	Ciao2a	cytosolic iron-sulfur assembly component 2A	0.17549	6.21333	2.83069	0.00889451	0.132748	-3.09027
66196	Myo19	myosin XIX	-0.210462	5.27497	-2.74797	0.0108108	0.147618	-3.09133
68520	Zfyve21	zinc finger, FYVE domain containing 21	0.201058	4.54206	2.67675	0.0127656	0.160448	-3.09194
269523	Vcp	valosin containing protein	-0.12043	8.4241	-2.96331	0.00647703	0.111386	-3.09845
381196	Top6bl	TOP6B like initiator of meiotic double strand breaks	-1.20285	-0.904722	-3.01865	0.00566567	0.103419	-3.09878
78405	Ntf5	neurotrophin 5	0.545764	2.08941	2.50887	0.0187567	0.190624	-3.09986
67203	Nde1	nudE neurodevelopment protein 1	-0.103858	7.50755	-2.91507	0.00727341	0.118174	-3.10052
15166	Hcn2	hyperpolarization-activated, cyclic nucleotide-gated K+ 2	-0.740246	0.855971	-2.57404	0.0161739	0.179723	-3.10084
319476	Lrtm1	leucine-rich repeats and transmembrane domains 1	-0.877975	2.77954	-2.5901	0.019863	0.193827	-3.10211
73844	Ankrd45	ankyrin repeat domain 45	0.354222	2.71199	2.52416	0.0181185	0.18769	-3.10553
11877	Arvcf	armadillo repeat gene deleted in velocardiofacial syndrome	-0.140361	6.8318	-2.87281	0.00804666	0.124854	-3.10714
14678	Gnai2	G protein subunit alpha i2	-0.099029	9.0112	-2.98434	0.0061565	0.108822	-3.10805
231832	Tmem184a	transmembrane protein 184a	0.615045	1.2803	2.52459	0.018101	0.18769	-3.10899
228858	Gdap1l1	ganglioside-induced differentiation-associated protein 1-like 1	-0.579654	1.7518	-2.50814	0.018788	0.190633	-3.10914
75607	Wnk2	WNK lysine deficient protein kinase 2	0.168208	5.32555	2.7501	0.0107568	0.147407	-3.10974
18089	Nkx2-3	NK2 homeobox 3	-0.367274	1.99935	-2.50278	0.0190168	0.191162	-3.11025
16874	Lhx6	LIM homeobox protein 6	-0.529011	1.95635	-2.50207	0.0190473	0.191162	-3.11304
13809	Enpep	glutamyl aminopeptidase	0.646176	0.560032	2.59511	0.0154123	0.175475	-3.11422
70789	Kynu	kynureninase	0.514712	1.28503	2.52168	0.0182208	0.187775	-3.11517
11517	Adcyap1r1	adenylate cyclase activating polypeptide 1 receptor 1	-0.39179	5.0273	-2.77147	0.0130126	0.161474	-3.11634
16871	Lhx3	LIM homeobox protein 3	-1.04129	0.704554	-2.62928	0.0149253	0.173391	-3.11838
12739	Cldn3	claudin 3	0.406692	2.2279	2.49808	0.0192197	0.191847	-3.12292
12552	Cdh11	cadherin 11	-0.144593	7.60677	-2.90974	0.00736689	0.118174	-3.12312
26938	St6galnac5	ST6 (alpha-N-acetyl-neuraminyl-2,3-beta-galactosyl-1,3)-N-acetylgalactosaminide alpha-2,6-sialyltransferase 5	-0.543384	1.09588	-2.53798	0.0175592	0.185235	-3.12484
17171	Mas1	MAS1 oncogene	0.85997	-0.203973	2.72326	0.0114547	0.151879	-3.12583
170706	Tmem37	transmembrane protein 37	0.484729	1.72096	2.49775	0.0192342	0.191847	-3.12631
67664	Rnf125	ring finger protein 125	-0.447351	1.99194	-2.4934	0.0194237	0.192637	-3.12781
245631	Pwwp3b	PWWP domain containing 3B	0.184581	5.56311	2.75135	0.0107253	0.147233	-3.13206
192970	Dhrs11	dehydrogenase/reductase 11	0.368016	3.3584	2.54963	0.0171002	0.183239	-3.13283
68617	Mtcl1	microtubule crosslinking factor 1	-0.141923	6.4263	-2.82631	0.00898732	0.133235	-3.13305
226610	Fam78b	family with sequence similarity 78, member B	-0.3031	3.10421	-2.52891	0.0179244	0.187067	-3.13434
77574	Tcaf1	TRPM8 channel-associated factor 1	-0.135336	7.10997	-2.87529	0.00799924	0.124667	-3.13569
15013	H2-Q2	histocompatibility 2, Q region locus 2	0.727876	0.855565	2.55665	0.0168286	0.182167	-3.13745
381318	Nsl1	NSL1, MIS12 kinetochore complex component	0.165923	5.58961	2.7585	0.0105469	0.145963	-3.1376
69524	Esam	endothelial cell-specific adhesion molecule	-0.248111	4.32315	-2.63017	0.0142184	0.169333	-3.13819
208111	Zfp976	zinc finger protein 976	0.348816	3.17271	2.52533	0.0180705	0.187611	-3.14292
14260	Fmn1	formin 1	0.451271	2.54971	2.49101	0.0195288	0.192829	-3.14607
66748	Erich2	glutamate rich 2	1.06583	-0.301723	2.8001	0.00956225	0.138658	-3.14623
18793	Plaur	plasminogen activator, urokinase receptor	-0.623998	1.40958	-2.50187	0.019056	0.191162	-3.14658
210148	Slc30a6	solute carrier family 30 (zinc transporter), member 6	0.262149	4.28668	2.62319	0.014449	0.170844	-3.14913
14536	Nr6a1	nuclear receptor subfamily 6, group A, member 1	-0.191446	6.8467	-2.86841	0.00870495	0.13127	-3.14989
224727	Bag6	BCL2-associated athanogene 6	-0.0990773	9.00362	-2.96569	0.00644004	0.111242	-3.15069
13380	Dkk1	dickkopf WNT signaling pathway inhibitor 1	0.316259	3.09942	2.51407	0.0185376	0.189451	-3.15251
12177	Bnip3l	BCL2/adenovirus E1B interacting protein 3-like	0.28111	7.23746	2.96391	0.00901764	0.133251	-3.15382
75613	Med25	mediator complex subunit 25	-0.12548	7.82401	-2.9095	0.00737105	0.118174	-3.15445
18483	Palm	paralemmin	-0.116491	6.90856	-2.85568	0.0083818	0.127661	-3.15459
320635	Cyb5r2	cytochrome b5 reductase 2	0.769137	-0.00360249	2.65647	0.0133802	0.163752	-3.15505
72368	Borcs8	BLOC-1 related complex subunit 8	0.245213	4.67927	2.65683	0.0133689	0.163752	-3.15972
72205	Eml2	echinoderm microtubule associated protein like 2	0.233376	4.43863	2.63761	0.0139765	0.16767	-3.16062
18420	Otp	orthopedia homeobox	-1.2507	-0.620333	-2.87005	0.00809981	0.124854	-3.16223
71729	Rgs12	regulator of G-protein signaling 12	-0.144763	6.64662	-2.8326	0.00885426	0.13252	-3.16224
66054	Cndp2	CNDP dipeptidase 2	-0.154898	6.36508	-2.80911	0.00936084	0.136445	-3.16484
67151	Psmd9	proteasome (prosome, macropain) 26S subunit, non-ATPase, 9	0.160781	5.44109	2.72607	0.0113797	0.151879	-3.16513
230145	Galnt12	polypeptide N-acetylgalactosaminyltransferase 12	0.499699	2.76149	2.508	0.0197742	0.193638	-3.16645
76650	Srxn1	sulfiredoxin 1 homolog (S. cerevisiae)	-0.279751	3.67049	-2.55318	0.0169623	0.182763	-3.16744
16514	Kcnj11	potassium inwardly rectifying channel, subfamily J, member 11	0.482789	1.32254	2.49045	0.0195535	0.192829	-3.16845
20055	Rps16	ribosomal protein S16	-0.17691	6.18526	-2.79857	0.00959693	0.139016	-3.16878
210356	Nckap5	NCK-associated protein 5	-0.417727	2.41687	-2.47016	0.020467	0.197786	-3.17348
79565	Mettl27	methyltransferase like 27	0.315371	2.64688	2.48901	0.0196168	0.193006	-3.17523
27083	Xlr4b	X-linked lymphocyte-regulated 4B	2.61112	-1.27738	3.23948	0.00439587	0.0925474	-3.17742
13807	Eno2	enolase 2, gamma neuronal	0.514197	1.15145	2.49051	0.0195508	0.192829	-3.18217
13599	Ecel1	endothelin converting enzyme-like 1	-1.12136	0.138637	-2.68511	0.01252	0.158216	-3.18456
80720	Pbx4	pre B cell leukemia homeobox 4	-0.373956	2.27135	-2.46033	0.0209234	0.199165	-3.18663
14654	Glra1	glycine receptor, alpha 1 subunit	-1.25129	0.514631	-2.63158	0.0158818	0.17839	-3.1868
69894	Fam241b	family with sequence similarity 241, member B	-0.41336	1.9935	-2.45683	0.0210884	0.20012	-3.18758
27225	Ddx24	DEAD box helicase 24	-0.109781	7.23721	-2.85925	0.00831087	0.127251	-3.18838
78309	Cul9	cullin 9	0.300085	3.17714	2.50465	0.0189367	0.190788	-3.18839
170790	Mlc1	megalencephalic leukoencephalopathy with subcortical cysts 1 homolog (human)	-0.537706	1.37473	-2.47539	0.0202277	0.196017	-3.19064
75429	Cfap144	cilia and flagella associated protein 144	-1.23994	-0.33344	-2.76069	0.0104926	0.145936	-3.19244
19264	Ptprc	protein tyrosine phosphatase receptor type C	1.48684	-0.849025	2.87664	0.00810547	0.124854	-3.1935
11482	Acvrl1	activin A receptor, type II-like 1	-0.224723	4.12101	-2.58052	0.0159359	0.17839	-3.19467
353025	Caps2	calcyphosphine 2	0.870633	-0.69557	2.73658	0.0111033	0.149803	-3.19759
74400	Zfp819	zinc finger protein 819	-0.713714	0.091815	-2.60461	0.0150796	0.174223	-3.19828
320051	Exph5	exophilin 5	0.592215	1.23439	2.46731	0.0205986	0.198184	-3.20495
21804	Tgfb1i1	transforming growth factor beta 1 induced transcript 1	-0.19496	4.95696	-2.66363	0.01316	0.162194	-3.20496
14365	Fzd3	frizzled class receptor 3	-0.3347	7.31938	-2.95738	0.00973506	0.14	-3.20509
12167	Bmpr1b	bone morphogenetic protein receptor, type 1B	-0.262736	3.71786	-2.53755	0.0175764	0.185235	-3.21069
230126	Shb	src homology 2 domain-containing transforming protein B	0.211499	4.51872	2.61404	0.0147565	0.172452	-3.21074
54198	Snx3	sorting nexin 3	0.133548	6.85854	2.82538	0.009007	0.133235	-3.21139
59091	Jph2	junctophilin 2	0.228016	4.74803	2.63968	0.0139098	0.167157	-3.21169
54153	Rasa4	RAS p21 protein activator 4	0.669639	0.661548	2.50475	0.0189324	0.190788	-3.2117
227154	Stradb	STE20-related kinase adaptor beta	0.197402	4.0584	2.56439	0.0165343	0.180802	-3.21312
235505	Cd109	CD109 antigen	-0.301876	3.79015	-2.53589	0.0176428	0.18573	-3.2135
110308	Krt5	keratin 5	0.546508	2.35743	2.45381	0.0218754	0.203955	-3.21545
21420	Tfap2c	transcription factor AP-2, gamma	0.302109	3.86262	2.5549	0.0168957	0.182564	-3.21558
216028	Lrrtm3	leucine rich repeat transmembrane neuronal 3	-0.783326	0.280948	-2.61497	0.014725	0.172452	-3.21716
29859	Sult4a1	sulfotransferase family 4A, member 1	-0.358784	2.53171	-2.45088	0.0213713	0.201629	-3.21818
19072	Prep	prolyl endopeptidase	-0.115444	7.68993	-2.87174	0.00806713	0.124854	-3.21827
64340	Dhx38	DEAH-box helicase 38	-0.126437	7.10033	-2.83852	0.00873076	0.131466	-3.21891
69085	Zcchc9	zinc finger, CCHC domain containing 9	0.211949	4.7479	2.63102	0.0141906	0.169333	-3.22132
27404	Abca8b	ATP-binding cassette, sub-family A member 8b	-0.487811	1.65077	-2.44096	0.0218511	0.203955	-3.22147
78514	Arhgap10	Rho GTPase activating protein 10	0.141691	5.63141	2.7176	0.0116072	0.152718	-3.22298
329260	Dennd1b	DENN domain containing 1B	0.219911	4.14321	2.56513	0.0165064	0.180781	-3.2256
171170	Mbnl3	muscleblind like splicing factor 3	-0.268006	4.40956	-2.59391	0.0154546	0.175672	-3.22569
226090	Ermp1	endoplasmic reticulum metallopeptidase 1	0.131736	5.88936	2.73531	0.0111362	0.150102	-3.22965
20359	Sema6b	sema domain, transmembrane domain (TM), and cytoplasmic domain, (semaphorin) 6B	0.320944	3.10829	2.48089	0.0199792	0.194227	-3.2297
16516	Kcnj15	potassium inwardly-rectifying channel, subfamily J, member 15	0.563475	0.860029	2.48792	0.019665	0.19311	-3.22996
18452	P4ha2	procollagen-proline, 2-oxoglutarate 4-dioxygenase (proline 4-hydroxylase), alpha II polypeptide	0.262836	4.95982	2.66398	0.0137272	0.166114	-3.2315
66174	Nudt14	nudix hydrolase 14	0.279508	3.96681	2.54749	0.0171834	0.183447	-3.23273
192167	Nlgn1	neuroligin 1	-0.750809	0.453053	-2.51659	0.0184319	0.188762	-3.23451
76509	Plet1	placenta expressed transcript 1	0.517942	1.42152	2.44091	0.0218537	0.203955	-3.23978
18575	Pde1c	phosphodiesterase 1C	-0.429979	1.88222	-2.4249	0.0226483	0.20793	-3.24125
66922	Rras2	related RAS viral (r-ras) oncogene 2	0.128769	6.00094	2.73799	0.0110665	0.149741	-3.24447
110648	Lmx1a	LIM homeobox transcription factor 1 alpha	0.280424	3.65169	2.51453	0.0185182	0.189442	-3.24529
19289	Igdcc3	immunoglobulin superfamily, DCC subclass, member 3	-0.0997638	9.78496	-2.95772	0.0065649	0.111659	-3.24662
338364	Trim65	tripartite motif-containing 65	-0.603256	1.35955	-2.43419	0.0221837	0.205012	-3.24718
380836	Mrs2	MRS2 magnesium transporter	0.215698	4.67423	2.614	0.0147578	0.172452	-3.24742
50849	Rnf10	ring finger protein 10	-0.0911725	8.78806	-2.91055	0.00735264	0.118174	-3.25009
231225	Tapt1	transmembrane anterior posterior transformation 1	0.181053	5.28111	2.67414	0.0128433	0.160702	-3.25012
16870	Lhx2	LIM homeobox protein 2	-0.308493	5.37133	-2.72465	0.0135501	0.165108	-3.2503
77891	Ube2s	ubiquitin-conjugating enzyme E2S	-0.159278	6.45375	-2.78482	0.00991346	0.141836	-3.25266
269623	Rbm48	RNA binding motif protein 48	0.297178	3.38474	2.48107	0.019971	0.194227	-3.25412
16598	Klf2	Kruppel-like transcription factor 2 (lung)	-0.388479	3.17815	-2.45952	0.0209615	0.199391	-3.25566
233575	Pgap2	post-GPI attachment to proteins 2	0.20449	5.08676	2.65207	0.0135171	0.164994	-3.25674
77630	Prdm8	PR domain containing 8	-0.817399	2.63304	-2.48653	0.0242014	0.216356	-3.26085
215001	Wfikkn1	WAP, FS, Ig, KU, and NTR-containing protein 1	0.18975	5.24805	2.66387	0.0131529	0.162194	-3.26267
26424	Nr5a2	nuclear receptor subfamily 5, group A, member 2	-0.69274	0.476201	-2.5222	0.0181991	0.18769	-3.26274
114606	Tle6	transducin-like enhancer of split 6	-0.5075	1.47028	-2.41939	0.0229281	0.209671	-3.26312
19364	Rad51d	RAD51 paralog D	-0.204673	4.21231	-2.55752	0.0167954	0.182089	-3.26394
73191	Fezf1	Fez family zinc finger 1	0.430021	2.83031	2.45519	0.0216088	0.202649	-3.26413
233315	Mtmr10	myotubularin related protein 10	-0.181581	4.61067	-2.59251	0.0155043	0.176018	-3.26513
244421	Lonrf1	LON peptidase N-terminal domain and ring finger 1	0.200336	4.3937	2.57883	0.0159975	0.178593	-3.26979
234358	Zfp930	zinc finger protein 930	0.230462	4.59737	2.58855	0.0156456	0.176791	-3.27032
13709	Elf1	E74 like ETS transcription factor 1	0.224602	4.37313	2.56941	0.0163457	0.180151	-3.2709
24000	Ptpn21	protein tyrosine phosphatase, non-receptor type 21	0.229632	4.57159	2.59626	0.0153717	0.175475	-3.2728
320508	Cachd1	cache domain containing 1	-0.140477	6.83767	-2.7938	0.00970552	0.139992	-3.27351
276919	Gemin4	gem nuclear organelle associated protein 4	-0.152951	6.51316	-2.76817	0.0103097	0.144688	-3.27416
16502	Kcnc1	potassium voltage gated channel, Shaw-related subfamily, member 1	-0.799393	0.276345	-2.55842	0.0167611	0.182089	-3.2756
69191	Pdia2	protein disulfide isomerase associated 2	1.16456	-0.533877	2.69794	0.0121518	0.15533	-3.27579
233876	Hirip3	HIRA interacting protein 3	-0.156611	6.79489	-2.79067	0.00977762	0.140468	-3.27687
68431	Fbxl15	F-box and leucine-rich repeat protein 15	0.35368	2.67731	2.42022	0.0228857	0.209487	-3.27858
16658	Mafb	MAF bZIP transcription factor B	0.212221	4.08466	2.54013	0.0174733	0.184987	-3.27984
211548	Nomo1	nodal modulator 1	-0.105517	7.22131	-2.81916	0.00914084	0.134786	-3.27988
21916	Tmod1	tropomodulin 1	0.29699	3.84582	2.5084	0.0187769	0.190633	-3.28214
13019	Ctf1	cardiotrophin 1	0.3483	2.23844	2.40446	0.0237022	0.213948	-3.28324
56325	Abcb9	ATP-binding cassette, sub-family B member 9	-1.04502	-0.738035	-2.77634	0.0101135	0.143231	-3.28367
21987	Tpd52l1	tumor protein D52-like 1	0.252756	3.57662	2.48394	0.0198425	0.193827	-3.28675
19263	Ptprb	protein tyrosine phosphatase receptor type B	-0.433622	3.32513	-2.4729	0.0214711	0.201629	-3.28771
22371	Vwf	Von Willebrand factor	-0.549953	4.31463	-2.60478	0.0193594	0.192365	-3.28777
71908	Cldn23	claudin 23	0.99076	-0.331348	2.60473	0.0150756	0.174223	-3.2878
66809	Krt20	keratin 20	0.599175	1.04732	2.43703	0.0220437	0.204394	-3.28893
14179	Fgf8	fibroblast growth factor 8	0.300858	3.8988	2.50743	0.0188182	0.190633	-3.2898
71514	Sfpq	splicing factor proline/glutamine rich (polypyrimidine tract binding protein associated)	-0.120221	10.2016	-2.96312	0.00664629	0.111908	-3.2903
320415	Gchfr	GTP cyclohydrolase I feedback regulator	0.842634	-0.279588	2.64314	0.013799	0.166398	-3.29168
107476	Acaca	acetyl-Coenzyme A carboxylase alpha	-0.254065	6.16965	-2.77471	0.0119987	0.154551	-3.29627
54612	Sfrp5	secreted frizzled-related sequence protein 5	-0.358488	2.59951	-2.40878	0.0234757	0.212867	-3.29659
103425	Ncln	nicalin	-0.134657	7.11486	-2.80591	0.00943192	0.137169	-3.29737
72886	Yju2	YJU2 splicing factor	-0.210749	3.99986	-2.51644	0.0184382	0.188762	-3.29779
12562	Cdh5	cadherin 5	-0.306327	6.58872	-2.84029	0.0117246	0.153585	-3.29823
224273	Crybg3	beta-gamma crystallin domain containing 3	-0.282656	5.08666	-2.6367	0.0151608	0.174243	-3.3048
224014	Fgd4	FYVE, RhoGEF and PH domain containing 4	-0.246897	3.96278	-2.51039	0.0186926	0.19025	-3.30853
17755	Map1b	microtubule-associated protein 1B	-0.520236	8.07431	-2.96131	0.0101403	0.143464	-3.31274
11438	Chrna4	cholinergic receptor, nicotinic, alpha polypeptide 4	-0.25231	4.30565	-2.54202	0.0173987	0.184476	-3.31291
67429	Nudcd1	NudC domain containing 1	0.134216	5.95443	2.70232	0.0120283	0.154551	-3.31309
76088	Dock8	dedicator of cytokinesis 8	0.315328	2.87869	2.41489	0.0231589	0.210816	-3.31359
20975	Synj2	synaptojanin 2	0.285507	2.98022	2.42609	0.0225882	0.207651	-3.3139
17920	Myo6	myosin VI	-0.291131	4.10989	-2.51833	0.0183596	0.18846	-3.31499
15289	Hmgb1	high mobility group box 1	0.144075	8.27303	2.8602	0.00847109	0.128576	-3.3155
13417	Dnah8	dynein, axonemal, heavy chain 8	0.485948	1.42155	2.39002	0.0244733	0.217672	-3.31682
16814	Lbx1	ladybird homeobox 1	-0.598656	1.85897	-2.3826	0.0254436	0.221921	-3.31944
106143	Cggbp1	CGG triplet repeat binding protein 1	0.134948	7.14975	2.79318	0.00971979	0.139992	-3.31973
14186	Fgfr4	fibroblast growth factor receptor 4	-0.509	1.4972	-2.38207	0.0249079	0.220173	-3.32074
13654	Egr2	early growth response 2	-1.83898	-0.71041	-2.81254	0.0107314	0.147233	-3.32078
76793	Snip1	Smad nuclear interacting protein 1	0.148242	5.44226	2.65824	0.0133256	0.163657	-3.32136
14254	Flt1	FMS-like tyrosine kinase 1	-0.236983	5.16289	-2.62411	0.0146745	0.172053	-3.32287
14697	Gnb5	guanine nucleotide binding protein (G protein), beta 5	0.234719	4.17101	2.52604	0.0180414	0.187588	-3.32303
71781	Slc16a14	solute carrier family 16 (monocarboxylic acid transporters), member 14	-1.45423	-1.60159	-2.91191	0.00732872	0.118174	-3.32954
338354	Zfp780b	zinc finger protein 780B	0.217903	3.77123	2.48942	0.0195987	0.193006	-3.3309
14706	Gng4	guanine nucleotide binding protein (G protein), gamma 4	-1.06934	-0.74772	-2.69772	0.0121581	0.15533	-3.33159
98396	Slc41a1	solute carrier family 41, member 1	0.165459	4.94707	2.60663	0.0150101	0.174123	-3.33193
13018	Ctcf	CCCTC-binding factor	-0.101897	7.91028	-2.83052	0.00889802	0.132748	-3.33578
74354	Lrguk	leucine-rich repeats and guanylate kinase domain containing	-0.424689	2.24881	-2.37037	0.0255601	0.222381	-3.33616
12723	Clcn1	chloride channel, voltage-sensitive 1	-0.4651	1.77061	-2.36491	0.02587	0.223691	-3.33681
237073	Rbm41	RNA binding motif protein 41	0.256737	4.13814	2.51354	0.0185598	0.189451	-3.33946
53598	Dctn3	dynactin 3	0.462177	5.42675	2.75503	0.014881	0.173165	-3.33988
240063	Zfp811	zinc finger protein 811	-0.223731	4.24951	-2.52239	0.0181916	0.18769	-3.34371
13163	Daxx	Fas death domain-associated protein	-0.132383	6.31074	-2.72458	0.0114194	0.151879	-3.34411
53310	Dlg3	discs large MAGUK scaffold protein 3	0.119594	6.2735	2.72235	0.0114791	0.151937	-3.3462
23969	Pacsin1	protein kinase C and casein kinase substrate in neurons 1	0.498204	1.71653	2.35925	0.0261942	0.225192	-3.34667
269633	Wdr86	WD repeat domain 86	0.249613	4.95438	2.59778	0.0157105	0.177338	-3.34853
71834	Zbtb43	zinc finger and BTB domain containing 43	0.217865	5.03452	2.60333	0.0151241	0.174243	-3.35313
326620	H4c2	H4 clustered histone 2	-0.828529	-0.178835	-2.56463	0.0165253	0.180802	-3.35322
22174	Tyro3	TYRO3 protein tyrosine kinase 3	0.143386	6.00015	2.68907	0.0124054	0.157195	-3.35431
20621	Snn	stannin	-0.127314	7.08901	-2.77466	0.0101535	0.143492	-3.35472
268564	Zbtb1	zinc finger and BTB domain containing 1	0.201701	4.77141	2.56526	0.0165015	0.180781	-3.35722
19946	Rpl30	ribosomal protein L30	-0.183114	5.45422	-2.64565	0.0137193	0.166114	-3.35779
226075	Glis3	GLIS family zinc finger 3	0.277783	3.42854	2.43888	0.0219528	0.204135	-3.3584
59002	Wrap73	WD repeat containing, antisense to Trp73	0.225549	4.35054	2.52067	0.0182624	0.187926	-3.36157
14766	Adgrg1	adhesion G protein-coupled receptor G1	-0.196321	6.02533	-2.69326	0.0125683	0.158683	-3.36225
97086	Slc9b2	solute carrier family 9, subfamily B (NHA2, cation proton antiporter 2), member 2	0.446618	1.69385	2.34874	0.0268073	0.227934	-3.36263
51798	Ech1	enoyl coenzyme A hydratase 1, peroxisomal	0.216053	4.52163	2.53765	0.0175724	0.185235	-3.36471
104252	Cdc42ep2	CDC42 effector protein 2	0.459453	1.64224	2.34744	0.026884	0.227934	-3.36575
20335	Sec61g	SEC61 translocon subunit gamma	0.450093	1.70149	2.34683	0.02692	0.228101	-3.36579
18546	Pcp4	Purkinje cell protein 4	-0.638909	0.823103	-2.3914	0.0243989	0.217425	-3.36935
54486	Hpgds	hematopoietic prostaglandin D synthase	-0.736175	0.140639	-2.47233	0.0203674	0.196981	-3.36996
73167	Arhgap8	Rho GTPase activating protein 8	0.371606	2.67575	2.37598	0.0252452	0.221517	-3.37107
83813	Tnk1	tyrosine kinase, non-receptor, 1	0.575339	1.50504	2.34254	0.0271749	0.228985	-3.37408
68146	Arl13b	ADP-ribosylation factor-like 13B	0.162417	4.7839	2.55969	0.0167124	0.182089	-3.37446
53626	Insm1	insulinoma-associated 1	-0.291342	4.31695	-2.5183	0.0188059	0.190633	-3.37596
269642	Nat8l	N-acetyltransferase 8-like	-0.271914	4.6005	-2.5466	0.01765	0.18573	-3.37659
226251	Ablim1	actin-binding LIM protein 1	0.184773	6.22122	2.70609	0.0121413	0.15533	-3.37917
225870	Rin1	Ras and Rab interactor 1	0.306943	3.17051	2.40652	0.0235939	0.213108	-3.38187
15452	Hprt1	hypoxanthine phosphoribosyltransferase 1	0.159163	5.9677	2.67515	0.0128131	0.160612	-3.38364
243328	Slc29a4	solute carrier family 29 (nucleoside transporters), member 4	-0.241826	3.88268	-2.46103	0.0208909	0.199155	-3.38507
433323	Sgpp2	sphingosine-1-phosphate phosphatase 2	0.304153	2.77875	2.3715	0.0254967	0.221988	-3.38517
60364	Donson	downstream neighbor of SON	0.152426	5.48787	2.62372	0.0144311	0.170776	-3.38547
269344	Ell3	elongation factor RNA polymerase II-like 3	0.524939	1.85342	2.33393	0.0276928	0.231558	-3.38604
16952	Anxa1	annexin A1	0.770267	-0.168451	2.53925	0.0175085	0.185078	-3.38736
72029	Cnpy3	canopy FGF signaling regulator 3	-0.131395	5.6352	-2.64438	0.0137595	0.166208	-3.3875
58220	Pard6b	par-6 family cell polarity regulator beta	0.205317	5.29074	2.60619	0.0150252	0.174123	-3.38764
67050	Nkap	NFKB activating protein	0.171956	5.20013	2.59164	0.015535	0.176224	-3.3883
320191	Hook3	hook microtubule tethering protein 3	-0.199864	6.12596	-2.68738	0.0129092	0.160864	-3.39198
209268	Igsf1	immunoglobulin superfamily, member 1	0.509804	1.61857	2.33047	0.0279034	0.232484	-3.39309
77128	Crebrf	CREB3 regulatory factor	0.328471	2.43663	2.34848	0.0268227	0.227934	-3.39567
13178	Dck	deoxycytidine kinase	-0.124103	6.70694	-2.72677	0.0113612	0.151879	-3.39801
12069	Bex2	brain expressed X-linked 2	-0.123752	6.22629	-2.69272	0.0123005	0.156149	-3.39961
223626	Them6	thioesterase superfamily member 6	-0.379842	2.44941	-2.33991	0.0273321	0.229366	-3.40026
231002	Plekhn1	pleckstrin homology domain containing, family N member 1	0.340378	2.24722	2.3391	0.0273807	0.229636	-3.40102
72148	Tdrp	testis development related protein	0.323443	2.72809	2.35905	0.0262057	0.225192	-3.40169
102209	Snapc2	small nuclear RNA activating complex, polypeptide 2	0.148173	5.41116	2.61693	0.0146587	0.172037	-3.40205
12837	Col8a1	collagen, type VIII, alpha 1	-0.816757	0.353984	-2.42402	0.0226929	0.208202	-3.40264
380684	Nefh	neurofilament, heavy polypeptide	0.95035	-0.814249	2.63531	0.0140507	0.16827	-3.40463
12725	Clcn3	chloride channel, voltage-sensitive 3	0.160707	6.01893	2.67073	0.0129451	0.160926	-3.40522
192198	Lrrc4	leucine rich repeat containing 4	-0.351307	3.12798	-2.38193	0.0249157	0.220173	-3.40607
223433	Otulinl	OTU deubiquitinase with linear linkage specificity like	0.616464	1.354	2.32929	0.0279756	0.232763	-3.4063
241770	Rims4	regulating synaptic membrane exocytosis 4	-0.543693	1.53413	-2.32911	0.0279869	0.232763	-3.4093
24068	Sra1	steroid receptor RNA activator 1	0.168942	5.25789	2.59768	0.0153216	0.175082	-3.40933
69640	Fam83g	family with sequence similarity 83, member G	0.355369	2.58371	2.34337	0.0271252	0.228985	-3.41021
16891	Lipg	lipase, endothelial	-0.445522	2.71838	-2.35253	0.0269618	0.228269	-3.41173
217333	Trim47	tripartite motif-containing 47	-0.534544	1.43779	-2.32399	0.0283023	0.234131	-3.41197
56473	Fads2	fatty acid desaturase 2	-0.181609	8.00002	-2.83721	0.0101106	0.143231	-3.41204
269582	Clspn	claspin	-0.139485	6.9123	-2.73348	0.0111841	0.150458	-3.41399
15423	Hoxc4	homeobox C4	-0.261961	4.94899	-2.56551	0.0172195	0.183575	-3.41658
11444	Chrnb2	cholinergic receptor nicotinic beta 2 subunit	-0.39998	1.95452	-2.31589	0.0288079	0.236215	-3.4166
233733	Galnt18	polypeptide N-acetylgalactosaminyltransferase 18	0.389499	3.11982	2.38713	0.0251084	0.221181	-3.41803
73075	Ppil6	peptidylprolyl isomerase (cyclophilin)-like 6	-1.06242	-0.840286	-2.6861	0.0124912	0.157996	-3.4206
22724	Zbtb7b	zinc finger and BTB domain containing 7B	0.35035	2.68552	2.34916	0.0267825	0.227934	-3.42167
20192	Ryr3	ryanodine receptor 3	-0.660702	1.2638	-2.33855	0.0274139	0.229776	-3.42229
66799	Ube2w	ubiquitin-conjugating enzyme E2W (putative)	0.177301	4.73821	2.53314	0.017753	0.186113	-3.42346
22062	Trp73	transformation related protein 73	1.09715	-0.756477	2.63031	0.0142137	0.169333	-3.42689
56088	Psmg1	proteasome (prosome, macropain) assembly chaperone 1	0.150075	5.69043	2.62962	0.0142364	0.169333	-3.42718
66437	Fis1	fission, mitochondrial 1	0.143767	6.19243	2.67346	0.0128634	0.16081	-3.42814
14451	Gas1	growth arrest specific 1	0.209926	8.08641	2.8631	0.0104621	0.145704	-3.42934
12894	Cpt1a	carnitine palmitoyltransferase 1a, liver	-0.586793	1.81583	-2.3073	0.0294646	0.238878	-3.4295
80883	Ntng1	netrin G1	-0.469154	1.43996	-2.31064	0.02914	0.237543	-3.43259
16656	Hivep3	human immunodeficiency virus type I enhancer binding protein 3	-0.997257	-0.226089	-2.53405	0.0177166	0.185929	-3.43355
117600	Srgap1	SLIT-ROBO Rho GTPase activating protein 1	-0.197578	5.39229	-2.59578	0.0153885	0.175475	-3.43506
228576	Mall	mal, T cell differentiation protein-like	-0.590043	0.689542	-2.36027	0.0261356	0.225005	-3.43539
67705	Stmp1	short transmembrane mitochondrial protein 1	0.146378	5.78999	2.63032	0.0142133	0.169333	-3.43649
242594	Fyb2	FYN binding protein 2	1.47471	-1.04983	2.71137	0.0118131	0.154191	-3.43677
243300	Nyap1	neuronal tyrosine-phosphorylated phosphoinositide 3-kinase adaptor 1	0.26918	3.75219	2.42516	0.0226351	0.20793	-3.43708
17898	Myl7	myosin, light polypeptide 7, regulatory	0.316434	6.95666	2.81742	0.0127822	0.160448	-3.43739
234683	Elmo3	engulfment and cell motility 3	0.431946	2.37204	2.32232	0.0284055	0.234707	-3.43854
106707	Rpusd1	RNA pseudouridylate synthase domain containing 1	0.198972	4.20224	2.46691	0.0206171	0.198184	-3.44008
20523	Slc25a14	solute carrier family 25 (mitochondrial carrier, brain), member 14	-0.295164	2.96617	-2.34489	0.0270349	0.228656	-3.44084
50784	Plpp2	phospholipid phosphatase 2	0.21182	4.54665	2.50626	0.0188677	0.190643	-3.44281
12173	Bnc1	basonuclin zinc finger protein 1	0.256275	4.29112	2.47394	0.0202937	0.196519	-3.44581
14470	Rabac1	Rab acceptor 1 (prenylated)	0.231651	4.34701	2.48348	0.019863	0.193827	-3.4484
71746	Rgl3	ral guanine nucleotide dissociation stimulator-like 3	0.324276	2.95419	2.34462	0.027051	0.228656	-3.45171
214901	Chtf18	CTF18, chromosome transmission fidelity factor 18	-0.153392	6.16718	-2.66282	0.0131848	0.162214	-3.45345
14605	Tsc22d3	TSC22 domain family, member 3	0.166412	5.67824	2.61872	0.0145983	0.171736	-3.45358
218397	Rasa1	RAS p21 protein activator 1	-0.108677	6.7665	-2.70411	0.0119785	0.154485	-3.45479
19023	Ppef2	protein phosphatase, EF hand calcium-binding domain 2	0.832524	0.0212642	2.46681	0.0206216	0.198184	-3.45514
108705	Pttg1ip	pituitary tumor-transforming 1 interacting protein	0.181721	5.7886	2.62809	0.0142868	0.169788	-3.45528
236900	Pdk3	pyruvate dehydrogenase kinase, isoenzyme 3	0.157388	6.08985	2.64982	0.0135875	0.165361	-3.45729
59095	Fxyd6	FXYD domain-containing ion transport regulator 6	-0.17776	6.68284	-2.71277	0.0122316	0.155812	-3.45827
72512	Sting1	stimulator of interferon response cGAMP interactor 1	0.295764	3.15887	2.35187	0.0266234	0.227521	-3.45917
268354	Tafa2	TAFA chemokine like family member 2	0.673082	0.966561	2.31107	0.0291124	0.237543	-3.46061
246228	Vwa1	von Willebrand factor A domain containing 1	-0.268946	3.04868	-2.35075	0.0266889	0.227698	-3.46096
105348	Golm1	golgi membrane protein 1	-0.106213	7.92216	-2.77427	0.0101628	0.143492	-3.46096
328643	Vwa5b2	von Willebrand factor A domain containing 5B2	0.69436	0.407214	2.3487	0.0268097	0.227934	-3.46195
12747	Clk1	CDC-like kinase 1	0.346359	6.33794	2.75746	0.014469	0.170896	-3.46261
21385	Tbx2	T-box 2	-0.26389	5.17205	-2.5852	0.0171361	0.183239	-3.46309
240675	Vwa2	von Willebrand factor A domain containing 2	0.275863	3.82539	2.41539	0.0231331	0.210718	-3.46319
80732	Mynn	myoneurin	0.157057	4.92468	2.53137	0.0178247	0.186353	-3.46422
74043	Pex26	peroxisomal biogenesis factor 26	0.219462	4.48403	2.48843	0.0196427	0.193027	-3.46593
14247	Fli1	Friend leukemia integration 1	-0.192902	4.80579	-2.51171	0.018637	0.189961	-3.46664
277414	Trp53i11	transformation related protein 53 inducible protein 11	-0.177487	7.02969	-2.73696	0.0118364	0.154191	-3.46853
11775	Ap3b2	adaptor-related protein complex 3, beta 2 subunit	-0.326077	3.06204	-2.34077	0.0272804	0.229205	-3.4716
320522	Bhlha9	basic helix-loop-helix family, member a9	0.689992	0.922639	2.31288	0.0289978	0.237194	-3.47256
80906	Kcnip2	Kv channel-interacting protein 2	-1.18997	-0.709326	-2.58852	0.0156468	0.176791	-3.47304
70873	Cnbd2	cyclic nucleotide binding domain containing 2	-0.67888	0.276685	-2.37394	0.0253592	0.22191	-3.47477
231986	Jazf1	JAZF zinc finger 1	0.429892	1.13443	2.28736	0.0306546	0.244746	-3.47633
12822	Col18a1	collagen, type XVIII, alpha 1	0.152276	9.30089	2.86858	0.00923443	0.135531	-3.47702
320204	Etfbkmt	electron transfer flavoprotein beta subunit lysine methyltransferase	0.321443	2.73015	2.31086	0.0291257	0.237543	-3.47881
11984	Atp6v0c	ATPase, H+ transporting, lysosomal V0 subunit C	-0.127964	6.32551	-2.66306	0.0131776	0.162214	-3.47939
260299	Cadm4	cell adhesion molecule 4	-0.216027	4.20532	-2.45479	0.0211849	0.200713	-3.48025
68001	Cfap298	cilia and flagella associate protien 298	-0.152931	4.96888	-2.52822	0.0179527	0.187223	-3.4807
109205	Sobp	sine oculis binding protein	0.204227	4.27188	2.45392	0.0212263	0.200815	-3.48183
67768	N6amt1	N-6 adenine-specific DNA methyltransferase 1 (putative)	-0.197615	4.37331	-2.46685	0.0206199	0.198184	-3.48216
107242	AI837181	expressed sequence AI837181	-0.149714	5.35002	-2.57384	0.0161811	0.179723	-3.48291
19286	Pts	6-pyruvoyl-tetrahydropterin synthase	0.23823	4.36521	2.46245	0.0208245	0.199155	-3.4834
233893	Zfp764	zinc finger protein 764	0.312685	3.2219	2.3524	0.0265924	0.227521	-3.4867
72349	Dusp3	dual specificity phosphatase 3 (vaccinia virus phosphatase VH1-related)	0.195714	4.73518	2.49971	0.0191491	0.191546	-3.48795
193043	Zfp3	zinc finger protein 3	0.3815	1.94875	2.27131	0.0317401	0.249842	-3.48815
66993	Smarcd3	SWI/SNF related, matrix associated, actin dependent regulator of chromatin, subfamily d, member 3	0.254281	4.3899	2.46141	0.0208729	0.199155	-3.49006
12260	C1qb	complement component 1, q subcomponent, beta polypeptide	1.3552	-0.73096	2.54365	0.0179709	0.187273	-3.49073
107684	Coro2a	coronin, actin binding protein 2A	0.325932	2.74767	2.30547	0.0294702	0.238878	-3.49128
74841	Usp38	ubiquitin specific peptidase 38	-0.156321	5.93837	-2.61686	0.0146609	0.172037	-3.49146
11923	Neurod4	neurogenic differentiation 4	-0.551689	3.54607	-2.40665	0.0278408	0.23224	-3.49402
16391	Irf9	interferon regulatory factor 9	0.249478	3.66087	2.38349	0.0248297	0.220001	-3.49552
216622	Fem1al	fem-1 homolog A like	-1.02501	-1.0245	-2.57257	0.0162282	0.179723	-3.499
79459	Aldoart2	aldolase 1 A, retrogene 2	1.0036	-0.866155	2.49624	0.0192996	0.192156	-3.49904
14401	Gabrb2	gamma-aminobutyric acid type A receptor subunit beta 2	0.436139	1.37065	2.26311	0.0323082	0.252043	-3.49961
15936	Ier2	immediate early response 2	-0.129118	6.31526	-2.6484	0.0136324	0.165389	-3.50087
241327	Olfml2a	olfactomedin-like 2A	0.400859	2.21169	2.26855	0.0319303	0.250492	-3.50167
11652	Akt2	thymoma viral proto-oncogene 2	-0.112336	6.67005	-2.67598	0.0127885	0.160448	-3.50366
11600	Angpt1	angiopoietin 1	0.235307	4.57752	2.46871	0.0205337	0.198184	-3.50486
20807	Srf	serum response factor	-0.159985	7.00176	-2.70593	0.0121455	0.15533	-3.50565
18753	Prkcd	protein kinase C, delta	0.159531	5.22546	2.54541	0.0172647	0.183603	-3.50735
216881	Wscd1	WSC domain containing 1	-0.234378	4.69955	-2.485	0.019795	0.193705	-3.51016
59011	Myoz1	myozenin 1	0.874243	-0.190892	2.41862	0.0229673	0.209892	-3.51118
237558	Myrfl	myelin regulatory factor-like	0.974027	-0.798239	2.5987	0.0152858	0.175024	-3.51309
218544	Sgtb	small glutamine-rich tetratricopeptide repeat (TPR)-containing, beta	0.252233	3.49851	2.35541	0.0264167	0.226309	-3.51325
13650	Rhbdf1	rhomboid 5 homolog 1	0.192284	5.5063	2.57344	0.0161961	0.179723	-3.51617
74761	Mxra8	matrix-remodelling associated 8	0.173225	4.86797	2.50714	0.0188303	0.190633	-3.51623
19294	Nectin2	nectin cell adhesion molecule 2	0.164546	7.12341	2.71365	0.0121574	0.15533	-3.51629
75669	Pik3r4	phosphoinositide-3-kinase regulatory subunit 4	-0.136754	5.93228	-2.60617	0.0150256	0.174123	-3.5184
232943	Klc3	kinesin light chain 3	0.447595	1.28615	2.25069	0.0331863	0.255522	-3.51847
18606	Enpp2	ectonucleotide pyrophosphatase/phosphodiesterase 2	-0.295426	3.04395	-2.31313	0.0289816	0.237194	-3.51891
19230	Twf1	twinfilin actin binding protein 1	-0.125067	6.32147	-2.63978	0.0139065	0.167157	-3.52041
11790	Speg	SPEG complex locus	0.169698	6.10345	2.62628	0.0143463	0.170113	-3.52176
100039863	Ccl27al	C-C motif chemokine ligand 27A like	1.6986	-1.52943	2.65289	0.0145075	0.1711	-3.5219
16593	Klc1	kinesin light chain 1	-0.123885	6.98345	-2.69297	0.0122933	0.156149	-3.52247
208092	Chmp6	charged multivesicular body protein 6	-0.120351	5.72571	-2.58516	0.0157677	0.177565	-3.52566
72022	Slc35f2	solute carrier family 35, member F2	-0.307109	2.72409	-2.28879	0.0305596	0.244262	-3.52666
18559	Pctp	phosphatidylcholine transfer protein	0.160818	5.07068	2.5178	0.0183818	0.18846	-3.52707
76982	Vxn	vexin	-1.24286	0.123019	-2.40994	0.0250965	0.221181	-3.52757
13032	Ctsc	cathepsin C	0.228365	3.63405	2.36717	0.0257414	0.223262	-3.52781
117599	Helb	helicase (DNA) B	0.238399	3.86865	2.38785	0.0245915	0.218585	-3.52796
27419	Naglu	alpha-N-acetylglucosaminidase (Sanfilippo disease IIIB)	0.255892	3.19554	2.32414	0.0282928	0.234131	-3.52818
17690	Msi1	musashi RNA-binding protein 1	-0.127578	8.44368	-2.7707	0.0102485	0.14412	-3.52864
19038	Ppic	peptidylprolyl isomerase C	0.155342	5.92776	2.59927	0.0152656	0.175024	-3.53103
235442	Rab8b	RAB8B, member RAS oncogene family	0.130681	5.94667	2.60074	0.0152143	0.174714	-3.53365
58233	Dnaja4	DnaJ heat shock protein family (Hsp40) member A4	0.424905	2.11164	2.24692	0.033457	0.255545	-3.53388
99151	Cercam	cerebral endothelial cell adhesion molecule	-0.186486	5.14409	-2.51983	0.0182975	0.188149	-3.53453
69202	Ptms	parathymosin	-0.091273	8.39842	-2.76517	0.0103827	0.145129	-3.53471
71449	Mettl13	methyltransferase 13, eEF1A lysine and N-terminal methyltransferase	-0.16366	5.77767	-2.58583	0.0157432	0.177432	-3.536
50772	Mapk6	mitogen-activated protein kinase 6	-0.103022	8.21109	-2.75346	0.0106724	0.146972	-3.5368
18211	Ntrk1	neurotrophic tyrosine kinase, receptor, type 1	0.442751	1.95462	2.23983	0.0339717	0.256839	-3.53833
100504715	Tmppe	transmembrane protein with metallophosphoesterase domain	0.2254	4.26652	2.42137	0.0228274	0.209299	-3.53905
56838	Ccl28	C-C motif chemokine ligand 28	-0.99053	-0.484177	-2.46116	0.0208845	0.199155	-3.53958
100039968	Tmem35b	transmembrane protein 35B	0.347358	1.54699	2.23324	0.0344566	0.258391	-3.54042
71897	Lypd6b	LY6/PLAUR domain containing 6B	0.470996	1.46691	2.23301	0.034473	0.258391	-3.54116
13051	Cx3cr1	C-X3-C motif chemokine receptor 1	1.13662	0.214773	2.34717	0.0289839	0.237194	-3.54184
13211	Dhx9	DExH-box helicase 9	-0.149551	9.48563	-2.84253	0.00980327	0.140547	-3.54335
244556	Zfp791	zinc finger protein 791	0.484452	0.980462	2.2437	0.0336895	0.256342	-3.54417
226652	Arhgap30	Rho GTPase activating protein 30	1.22116	-0.833841	2.56398	0.0165498	0.180831	-3.54422
67213	Cmtm6	CKLF-like MARVEL transmembrane domain containing 6	0.152644	5.48777	2.54956	0.0171026	0.183239	-3.54469
107885	Mthfs	5, 10-methenyltetrahydrofolate synthetase	0.439185	1.58134	2.2303	0.0346745	0.258749	-3.54488
67226	Tmem19	transmembrane protein 19	-0.189167	4.64628	-2.46255	0.0208195	0.199155	-3.54531
109658	Txlna	taxilin alpha	-0.111683	7.83316	-2.73224	0.0112167	0.150719	-3.54665
66935	Cir1	corepressor interacting with RBPJ, 1	0.215486	3.88951	2.37268	0.0254299	0.221921	-3.54755
20397	Sgpl1	sphingosine phosphate lyase 1	0.105669	6.52545	2.64506	0.0137379	0.166114	-3.54779
231510	Gpat3	glycerol-3-phosphate acyltransferase 3	0.543319	1.03812	2.24021	0.0339436	0.256839	-3.54878
16410	Itgav	integrin alpha V	-0.181619	5.68924	-2.56847	0.016381	0.180398	-3.54904
69719	Cad	carbamoyl-phosphate synthetase 2, aspartate transcarbamylase, and dihydroorotase	-0.267389	8.76425	-2.86842	0.0116503	0.153043	-3.5494
18600	Padi2	peptidyl arginine deiminase, type II	-0.712597	0.136594	-2.31431	0.0289075	0.236892	-3.55023
214804	Syde2	synapse defective 1, Rho GTPase, homolog 2 (C. elegans)	0.212567	4.6208	2.4585	0.0210096	0.199713	-3.5504
18423	Otx1	orthodenticle homeobox 1	-0.267367	4.39529	-2.43292	0.0225142	0.207243	-3.55236
23892	Grem1	gremlin 1, DAN family BMP antagonist	0.363564	2.54977	2.25877	0.0326125	0.253141	-3.55238
208982	Hmgcll1	3-hydroxymethyl-3-methylglutaryl-Coenzyme A lyase-like 1	0.29462	2.66532	2.26255	0.0323476	0.252066	-3.55286
329506	Ctdspl2	CTD small phosphatase like 2	0.123985	6.3365	2.62615	0.0143507	0.170113	-3.55312
215798	Adgrg6	adhesion G protein-coupled receptor G6	-0.459628	2.04553	-2.22787	0.0348561	0.259175	-3.55318
16205	Gimap1	GTPase, IMAP family member 1	-0.512375	1.47139	-2.22305	0.0352183	0.260619	-3.55586
68145	Etaa1	Ewing tumor-associated antigen 1	0.138595	5.81755	2.57705	0.0160629	0.178869	-3.55617
50916	Irx4	Iroquois homeobox 4	0.334758	3.21941	2.30412	0.0295571	0.238878	-3.5573
74186	Ccdc3	coiled-coil domain containing 3	0.561625	1.00934	2.23882	0.0340455	0.256944	-3.55732
76380	Cep112	centrosomal protein 112	0.238368	3.08412	2.28662	0.0307041	0.244862	-3.55799
67883	Uxs1	UDP-glucuronate decarboxylase 1	-0.165209	4.91098	-2.48113	0.0199682	0.194227	-3.55841
80287	Apobec3	apolipoprotein B mRNA editing enzyme, catalytic polypeptide 3	0.338818	2.2687	2.24147	0.0338521	0.256839	-3.55881
320027	Fstl4	follistatin-like 4	0.544197	1.06326	2.22865	0.0347979	0.259018	-3.55929
225631	Onecut2	one cut domain, family member 2	-0.615411	3.65409	-2.38725	0.0300059	0.241491	-3.56052
17203	Mc5r	melanocortin 5 receptor	-1.19291	-0.94551	-2.54565	0.0172554	0.183603	-3.56237
111175	Pecr	peroxisomal trans-2-enoyl-CoA reductase	0.223106	3.69776	2.35143	0.026649	0.2276	-3.56423
18071	Nhlh1	nescient helix loop helix 1	-0.43058	3.40714	-2.34059	0.0295459	0.238878	-3.56473
227325	Dner	delta/notch-like EGF repeat containing	-0.732959	0.375286	-2.27659	0.031379	0.248472	-3.56566
109778	Blvra	biliverdin reductase A	0.347284	2.58838	2.25481	0.0328929	0.254328	-3.56636
212627	Prpsap2	phosphoribosyl pyrophosphate synthetase-associated protein 2	-0.196872	4.58644	-2.44269	0.0217664	0.203445	-3.5681
223780	Adm2	adrenomedullin 2	1.15879	-0.841329	2.5316	0.0178154	0.186353	-3.56916
76355	Tgds	TDP-glucose 4,6-dehydratase	0.189322	4.5281	2.43482	0.0221527	0.204861	-3.57271
381373	Sp9	trans-acting transcription factor 9	-0.548851	1.58145	-2.21148	0.0361014	0.265047	-3.57381
14977	Slc39a7	solute carrier family 39 (zinc transporter), member 7	-0.104305	7.61974	-2.70841	0.0118589	0.154191	-3.57442
69239	Pdzph1	PDZ and pleckstrin homology domains 1	-0.681363	1.42893	-2.2183	0.0362729	0.265608	-3.57697
104156	Etv5	ets variant 5	0.127411	6.07687	2.59049	0.0155761	0.176546	-3.57962
242667	Dlgap3	DLG associated protein 3	-0.313111	2.46501	-2.23863	0.0340593	0.256944	-3.58001
20668	Sox13	SRY (sex determining region Y)-box 13	-0.143711	7.11431	-2.67178	0.0129139	0.160864	-3.58074
17688	Msh6	mutS homolog 6	-0.0969808	7.75045	-2.70932	0.0118336	0.154191	-3.58129
105446	Gmpr2	guanosine monophosphate reductase 2	0.195189	4.09746	2.38171	0.0249279	0.220173	-3.58201
231637	Ssh1	slingshot protein phosphatase 1	0.165095	5.39219	2.52233	0.0181938	0.18769	-3.5827
67655	Ctdp1	CTD phosphatase subunit 1	-0.146991	6.32878	-2.61397	0.0147589	0.172452	-3.58343
268859	Rbfox1	RNA binding protein, fox-1 homolog (C. elegans) 1	-0.688205	0.396587	-2.26988	0.0318383	0.250192	-3.58393
29869	Ulk2	unc-51 like kinase 2	-0.169763	5.69497	-2.55154	0.0170256	0.183022	-3.5843
73490	Mipol1	mirror-image polydactyly 1	0.281091	2.66446	2.23988	0.0339683	0.256839	-3.5846
20452	St8sia4	ST8 alpha-N-acetyl-neuraminide alpha-2,8-sialyltransferase 4	-0.260256	3.47295	-2.30687	0.0293805	0.23878	-3.58478
18673	Phb1	prohibitin 1	-0.156281	5.65445	-2.55159	0.0170238	0.183022	-3.58481
225872	Npas4	neuronal PAS domain protein 4	-1.32527	-1.01611	-2.5456	0.0172574	0.183603	-3.58571
104479	Ccdc117	coiled-coil domain containing 117	0.197332	6.15818	2.60531	0.0157976	0.177758	-3.5868
75828	Hormad2	HORMA domain containing 2	1.35178	-0.857472	2.55334	0.0169561	0.182763	-3.58773
20420	Shd	src homology 2 domain-containing transforming protein D	-0.276481	3.58499	-2.3247	0.0282581	0.234131	-3.59367
619297	Ccdc194	coiled-coil domain containing 194	1.11165	-0.821012	2.43886	0.021954	0.204135	-3.59392
380753	Atxn7l1	ataxin 7-like 1	0.186752	3.95547	2.36729	0.0257344	0.223262	-3.59556
19739	Rgs9	regulator of G-protein signaling 9	0.326947	2.74098	2.25295	0.0330246	0.254891	-3.59579
217331	Unk	unkempt family zinc finger	-0.1653	6.20937	-2.59819	0.0153038	0.175024	-3.59654
56525	Zfp235	zinc finger protein 235	0.277652	3.27872	2.29638	0.0300593	0.241651	-3.59712
16527	Kcnk3	potassium channel, subfamily K, member 3	-0.388099	1.89337	-2.1987	0.0371003	0.266939	-3.59961
18602	Padi4	peptidyl arginine deiminase, type IV	1.14532	-0.750258	2.43709	0.0220409	0.204394	-3.60056
66039	Tmem254	transmembrane protein 254	-0.513572	5.74648	-2.62232	0.0196865	0.193185	-3.60168
16773	Lama2	laminin, alpha 2	-0.413909	2.22069	-2.20854	0.036329	0.265787	-3.60188
19277	Ptpro	protein tyrosine phosphatase receptor type O	-0.655558	0.569274	-2.24701	0.0334505	0.255545	-3.6031
14526	Gcg	glucagon	-2.42626	-1.47991	-2.75902	0.0128761	0.160824	-3.60317
19401	Rara	retinoic acid receptor, alpha	-0.147129	6.03276	-2.57807	0.0160253	0.178593	-3.60385
383103	Tvp23a	trans-golgi network vesicle protein 23A	0.190167	4.39634	2.40307	0.0237756	0.214196	-3.6044
18643	Pfn1	profilin 1	-0.0874461	9.5801	-2.78789	0.00984187	0.140956	-3.60613
20980	Syt2	synaptotagmin II	-0.326741	2.08722	-2.19707	0.0372297	0.266961	-3.60812
13078	Cyp1b1	cytochrome P450, family 1, subfamily b, polypeptide 1	0.28247	4.06913	2.36471	0.0259895	0.224023	-3.60834
76757	Trdn	triadin	0.590857	1.05242	2.20358	0.0367159	0.266338	-3.60916
76969	Chst1	carbohydrate sulfotransferase 1	0.317935	3.10456	2.26651	0.0320714	0.251075	-3.61028
232664	Ccdc136	coiled-coil domain containing 136	0.212894	4.62288	2.42908	0.0224381	0.206816	-3.6125
225341	Lims2	LIM and senescent cell antigen like domains 2	-0.756276	0.0672261	-2.26578	0.0321226	0.251294	-3.61287
320840	Negr1	neuronal growth regulator 1	0.48836	1.52904	2.18355	0.0383175	0.269099	-3.61369
13642	Efnb2	ephrin B2	0.100112	7.24662	2.66823	0.0130206	0.161474	-3.61396
215707	Ccdc92	coiled-coil domain containing 92	0.262568	3.52959	2.30636	0.029413	0.238792	-3.61401
74129	Dmgdh	dimethylglycine dehydrogenase precursor	-0.94278	-0.748508	-2.46731	0.0205982	0.198184	-3.6147
13841	Epha7	Eph receptor A7	-0.150528	5.80414	-2.54761	0.0171786	0.183447	-3.61498
14282	Fosb	FBJ osteosarcoma oncogene B	-2.04675	-0.527146	-2.58065	0.0188583	0.190643	-3.61608
260409	Cdc42ep3	CDC42 effector protein 3	0.319815	2.80446	2.23201	0.0345473	0.258669	-3.61611
57890	Il17re	interleukin 17 receptor E	0.459088	1.48355	2.18234	0.0384155	0.269258	-3.61671
228812	Pigu	phosphatidylinositol glycan anchor biosynthesis, class U	0.146896	5.26099	2.49142	0.0195108	0.192829	-3.61747
66131	Tipin	timeless interacting protein	-0.132638	6.54932	-2.61316	0.0147861	0.172493	-3.61881
237988	Cdr2l	cerebellar degeneration-related protein 2-like	-0.168842	5.54759	-2.51805	0.0183712	0.18846	-3.62048
102075	Plekhg4	pleckstrin homology domain containing, family G (with RhoGef domain) member 4	-0.477794	1.99552	-2.18966	0.0378223	0.268321	-3.62121
72287	Plekhf1	pleckstrin homology domain containing, family F (with FYVE domain) member 1	0.346955	2.31843	2.20811	0.036363	0.265787	-3.62174
72709	C1qtnf6	C1q and tumor necrosis factor related protein 6	0.207145	3.92127	2.34231	0.0271883	0.228985	-3.62286
18188	Nrtn	neurturin	0.337085	2.17782	2.19763	0.0371854	0.266939	-3.62298
14747	Cmklr1	chemerin chemokine-like receptor 1	0.327611	2.40193	2.20701	0.0364483	0.265787	-3.62298
77552	Shisa4	shisa family member 4	-0.188132	4.86201	-2.44892	0.0214653	0.201629	-3.62337
11549	Adra1a	adrenergic receptor, alpha 1a	-0.619017	0.150331	-2.24325	0.0337225	0.256342	-3.62498
69195	Tmem121	transmembrane protein 121	-0.239678	3.6618	-2.31626	0.0287843	0.23616	-3.62528
26361	Avpr1b	arginine vasopressin receptor 1B	1.37777	-1.1405	2.55784	0.0167831	0.182089	-3.62693
252903	Ap1s3	adaptor-related protein complex AP-1, sigma 3	0.330058	2.80636	2.2207	0.0353958	0.261794	-3.62729
215113	Slc43a2	solute carrier family 43, member 2	-0.252064	3.88327	-2.33304	0.0277468	0.231732	-3.62923
223978	Cpped1	calcineurin-like phosphoesterase domain containing 1	0.197508	4.46073	2.39876	0.0240037	0.215693	-3.63085
18451	P4ha1	procollagen-proline, 2-oxoglutarate 4-dioxygenase (proline 4-hydroxylase), alpha 1 polypeptide	0.28499	6.70149	2.68273	0.0162813	0.179867	-3.63226
100465	Mob3c	MOB kinase activator 3C	0.385376	2.32527	2.19476	0.0374136	0.266961	-3.63327
192187	Stab1	stabilin 1	-0.234102	5.64594	-2.54223	0.0188394	0.190633	-3.63536
17105	Lyz2	lysozyme 2	1.01371	-0.91259	2.38276	0.0248698	0.220173	-3.63617
432611	Dnai2	dynein axonemal intermediate chain 2	-0.702308	0.37654	-2.2472	0.0334367	0.255545	-3.63639
64685	Nmi	N-myc (and STAT) interactor	0.721777	0.248233	2.24546	0.0335626	0.255963	-3.63762
75710	Rbm12	RNA binding motif protein 12	-0.137033	7.19419	-2.64885	0.0136182	0.165361	-3.63988
93690	Gpr45	G protein-coupled receptor 45	-0.599252	0.45451	-2.19831	0.0371315	0.266939	-3.64183
278795	Lrrc10b	leucine rich repeat containing 10B	0.575022	0.294111	2.20703	0.0364464	0.265787	-3.64263
20606	Sstr2	somatostatin receptor 2	-0.565048	0.597063	-2.19643	0.0372805	0.266961	-3.6431
320487	Heatr5a	HEAT repeat containing 5A	-0.15058	6.3879	-2.58012	0.0159504	0.17839	-3.6469
77794	Adamtsl2	ADAMTS-like 2	0.329595	2.73439	2.21334	0.0359579	0.264744	-3.64794
546144	Wdr72	WD repeat domain 72	0.98046	-0.614132	2.39635	0.0241325	0.216152	-3.64978
22673	Zfp185	zinc finger protein 185	0.29483	3.50078	2.29043	0.030451	0.243817	-3.65074
244548	Elmod2	ELMO/CED-12 domain containing 2	0.186245	4.84572	2.42935	0.022425	0.206816	-3.65203
232174	Cyp26b1	cytochrome P450, family 26, subfamily b, polypeptide 1	-0.794718	5.10629	-2.52186	0.0241501	0.216152	-3.65213
272589	Tbcel	tubulin folding cofactor E-like	0.243013	5.0487	2.47005	0.021442	0.201629	-3.65363
56489	Ikbke	inhibitor of kappaB kinase epsilon	0.465733	1.21018	2.15774	0.0404727	0.277127	-3.65396
71693	Colec11	collectin sub-family member 11	0.970829	-0.57898	2.34052	0.0272952	0.229205	-3.65484
12217	Bsn	bassoon	-0.342457	3.1123	-2.2345	0.034363	0.258219	-3.65486
99543	Olfml3	olfactomedin-like 3	-0.224165	4.49043	-2.38566	0.0247107	0.219225	-3.65598
329641	Sertm1	serine rich and transmembrane domain containing 1	-0.603864	0.516298	-2.19781	0.0371709	0.266939	-3.65847
16536	Kcnq2	potassium voltage-gated channel, subfamily Q, member 2	-0.593564	0.831738	-2.16653	0.0397267	0.274387	-3.65875
58175	Rgs20	regulator of G-protein signaling 20	-0.927116	-0.383818	-2.31194	0.0290569	0.23742	-3.6592
107321	Lpxn	leupaxin	-0.860788	-0.84533	-2.39408	0.0242542	0.216689	-3.65929
68011	Snrpg	small nuclear ribonucleoprotein polypeptide G	-0.171195	4.96473	-2.44275	0.0217638	0.203445	-3.65966
18830	Pltp	phospholipid transfer protein	0.256765	4.09734	2.34594	0.0269725	0.228269	-3.66
20469	Sipa1	signal-induced proliferation associated gene 1	-0.164265	6.11713	-2.55911	0.0167347	0.182089	-3.66025
26362	Axl	AXL receptor tyrosine kinase	0.229239	5.19557	2.47589	0.0209157	0.199165	-3.66122
209200	Dtx3l	deltex 3-like, E3 ubiquitin ligase	0.439477	2.44513	2.17991	0.0386508	0.270265	-3.66211
80981	Arl4d	ADP-ribosylation factor-like 4D	0.290081	3.26711	2.24727	0.0334318	0.255545	-3.66326
217430	Slc66a3	solute carrier family 66 member 3	0.479759	1.30781	2.14891	0.0412347	0.279651	-3.66375
22693	Zfp30	zinc finger protein 30	0.257906	3.30475	2.25309	0.0330148	0.254891	-3.66379
216616	Efemp1	epidermal growth factor-containing fibulin-like extracellular matrix protein 1	0.292808	2.76481	2.21241	0.0360298	0.264842	-3.66412
12306	Anxa2	annexin A2	0.381314	6.07974	2.62675	0.0191096	0.191425	-3.66439
17868	Mybpc3	myosin binding protein C, cardiac	0.262761	6.51158	2.64172	0.0171165	0.183239	-3.66504
107587	Osr2	odd-skipped related 2	-0.757592	-0.10576	-2.27135	0.0317372	0.249842	-3.66687
72948	Tppp	tubulin polymerization promoting protein	0.588096	0.703114	2.15999	0.0402804	0.276405	-3.66772
380855	Rsl1	regulator of sex limited protein 1	0.313153	2.45307	2.1825	0.0384026	0.269258	-3.66907
15223	Foxj1	forkhead box J1	0.346845	2.75421	2.19784	0.0371689	0.266939	-3.67012
70771	Gpr173	G-protein coupled receptor 173	0.220256	3.61111	2.28427	0.0308607	0.24583	-3.67091
14756	Gpld1	glycosylphosphatidylinositol specific phospholipase D1	0.15796	4.71703	2.407	0.0235688	0.213108	-3.67211
13036	Ctsh	cathepsin H	-0.510986	1.32553	-2.14261	0.041786	0.281219	-3.67278
69534	Avpi1	arginine vasopressin-induced 1	0.362989	2.7824	2.20182	0.0368545	0.266457	-3.67307
103268	Cep57l1	centrosomal protein 57-like 1	0.238007	4.01118	2.3205	0.0285188	0.235364	-3.67366
12156	Bmp2	bone morphogenetic protein 2	0.304041	3.547	2.2724	0.0316657	0.249776	-3.67391
18816	Serpinf2	serine (or cysteine) peptidase inhibitor, clade F, member 2	-1.11699	1.61083	-2.18713	0.0440311	0.286911	-3.674
59053	Hgh1	HGH1 homolog	-0.16822	4.80216	-2.41601	0.0231013	0.210565	-3.67412
238161	Akap6	A kinase anchor protein 6	-0.441785	2.94801	-2.21413	0.0372001	0.266939	-3.6748
93960	Nkd1	naked cuticle 1	0.127055	6.35517	2.57305	0.0162104	0.179723	-3.67494
14811	Grin2a	glutamate receptor, ionotropic, NMDA2A (epsilon 1)	-1.36077	-0.879845	-2.4363	0.0223735	0.206605	-3.67642
66711	Sbds	SBDS ribosome maturation factor	0.168571	5.52976	2.49153	0.0195057	0.192829	-3.67797
218629	Dhx29	DExH-box helicase 29	-0.173394	6.60364	-2.59207	0.016006	0.178593	-3.67855
18080	Nin	ninein	-0.208274	6.07336	-2.55387	0.0180705	0.187611	-3.67871
231549	Lrrc8d	leucine rich repeat containing 8D	-0.160767	5.5604	-2.49196	0.0194869	0.192829	-3.68067
232947	Ppp1r37	protein phosphatase 1, regulatory subunit 37	-0.154572	6.40819	-2.57218	0.0162426	0.179723	-3.68085
17883	Myh3	myosin, heavy polypeptide 3, skeletal muscle, embryonic	-1.08331	2.78361	-2.24693	0.0407979	0.278311	-3.68331
320910	Itgb8	integrin beta 8	-0.399495	4.76294	-2.44075	0.0262934	0.225645	-3.68371
22361	Vnn1	vanin 1	0.314202	2.95513	2.20756	0.0364054	0.265787	-3.68381
11657	Alb	albumin	-1.73253	0.202043	-2.30289	0.0350536	0.259676	-3.68568
66388	Cutc	cutC copper transporter	0.30384	2.82971	2.19623	0.0372969	0.266961	-3.68665
18738	Pitpna	phosphatidylinositol transfer protein, alpha	-0.100807	6.78303	-2.59549	0.0153987	0.175475	-3.68982
14380	G6pd2	glucose-6-phosphate dehydrogenase 2	-0.725748	0.166762	-2.18677	0.038056	0.268554	-3.69095
14375	Xrcc6	X-ray repair complementing defective repair in Chinese hamster cells 6	0.125462	6.16487	2.54354	0.0173386	0.183978	-3.69289
16419	Itgb5	integrin beta 5	0.159265	6.58047	2.58293	0.0158956	0.17839	-3.69304
22337	Vdr	vitamin D (1,25-dihydroxyvitamin D3) receptor	0.507899	0.88218	2.13166	0.0427609	0.28326	-3.69403
81904	Cacng7	calcium channel, voltage-dependent, gamma subunit 7	-0.143553	5.76725	-2.50901	0.0187509	0.190624	-3.69433
20449	St8sia1	ST8 alpha-N-acetyl-neuraminide alpha-2,8-sialyltransferase 1	-0.261816	4.12797	-2.32819	0.0280434	0.233	-3.6957
14422	B4galnt2	beta-1,4-N-acetyl-galactosaminyl transferase 2	-0.607524	0.664797	-2.14338	0.0417189	0.281219	-3.69631
19192	Psme3	proteaseome (prosome, macropain) activator subunit 3 (PA28 gamma, Ki)	-0.0981332	8.3657	-2.68862	0.0124183	0.157216	-3.69633
213948	Atg9b	autophagy related 9B	0.593325	0.447289	2.172	0.0392684	0.272808	-3.69772
215008	Vezt	vezatin, adherens junctions transmembrane protein	0.143781	5.34059	2.46096	0.0208939	0.199155	-3.69807
27260	Plek2	pleckstrin 2	0.598084	0.832287	2.13643	0.0423337	0.281917	-3.70231
66650	Nepn	nephrocan	-0.994591	2.44304	-2.18841	0.0449217	0.290008	-3.7033
67009	Ttc23	tetratricopeptide repeat domain 23	0.1448	5.36528	2.46205	0.020843	0.199155	-3.70417
52392	Macir	macrophage immunometabolism regulator	-0.18154	4.66037	-2.37581	0.0252546	0.221517	-3.70497
20404	Sh3gl2	SH3-domain GRB2-like 2	0.412985	1.18728	2.1204	0.0437834	0.286769	-3.70498
244923	Klhl31	kelch-like 31	0.44636	0.811691	2.13079	0.0428385	0.283567	-3.7054
70790	Ubr5	ubiquitin protein ligase E3 component n-recognin 5	-0.236586	8.30198	-2.75052	0.0142321	0.169333	-3.70552
18762	Prkcz	protein kinase C, zeta	0.222855	3.61053	2.26644	0.0320766	0.251075	-3.70553
70031	Cmtm8	CKLF-like MARVEL transmembrane domain containing 8	0.310888	3.28859	2.22872	0.0347923	0.259018	-3.70558
69987	Spaca9	sperm acrosome associated 9	0.788767	-0.478506	2.24157	0.0338444	0.256839	-3.70617
235040	Atg4d	autophagy related 4D, cysteine peptidase	0.179222	4.60179	2.37178	0.0254808	0.221988	-3.7062
20890	Wnt8a	wingless-type MMTV integration site family, member 8A	1.16257	-0.796263	2.37692	0.0251932	0.221517	-3.70656
67580	Lrrc18	leucine rich repeat containing 18	0.979632	-0.566379	2.31874	0.0286287	0.235714	-3.70717
320311	Rnf152	ring finger protein 152	-0.422286	2.24671	-2.14449	0.0416207	0.281219	-3.70768
73341	Arhgef6	Rac/Cdc42 guanine nucleotide exchange factor 6	0.664447	0.700961	2.14339	0.0417172	0.281219	-3.70768
11740	Slc25a5	solute carrier family 25 (mitochondrial carrier, adenine nucleotide translocator), member 5	-0.0808024	8.7029	-2.69864	0.0121321	0.15533	-3.70796
243866	Meiosin	meiosis initiator	-0.631648	0.588958	-2.13541	0.0424247	0.282104	-3.71016
76161	Lamp5	lysosomal-associated membrane protein family, member 5	-1.18306	-1.16727	-2.42664	0.0225606	0.207534	-3.71238
232854	Zfp418	zinc finger protein 418	0.377084	1.67657	2.1195	0.0438666	0.286911	-3.71345
97761	Sgsm2	small G protein signaling modulator 2	0.171079	4.76855	2.39578	0.0241631	0.216152	-3.71392
13506	Dsc2	desmocollin 2	0.203029	4.49253	2.35419	0.0264877	0.226778	-3.71423
193003	Pirt	phosphoinositide-interacting regulator of transient receptor potential channels	0.667254	0.141373	2.18194	0.0384488	0.269258	-3.71428
11820	App	amyloid beta precursor protein	0.11659	8.06826	2.66579	0.0130944	0.161973	-3.71744
104681	Slc16a6	solute carrier family 16 (monocarboxylic acid transporters), member 6	-0.243358	3.33333	-2.22988	0.0347061	0.258749	-3.71796
433700	Spag8	sperm associated antigen 8	-0.676448	-0.282439	-2.24672	0.0334712	0.255545	-3.71915
20977	Syp	synaptophysin	-0.298186	2.79153	-2.17093	0.0393582	0.273093	-3.71992
63993	Slc5a7	solute carrier family 5 (choline transporter), member 7	-0.900524	-0.750593	-2.29207	0.0303426	0.243229	-3.7207
17311	Kitl	kit ligand	0.224475	5.8431	2.51642	0.0199874	0.194227	-3.72128
117150	Pip4k2c	phosphatidylinositol-5-phosphate 4-kinase, type II, gamma	0.133247	5.3448	2.45285	0.0212776	0.201028	-3.72182
20624	Eftud2	elongation factor Tu GTP binding domain containing 2	-0.0852895	8.66013	-2.69041	0.0123668	0.156848	-3.72258
217893	Pacs2	phosphofurin acidic cluster sorting protein 2	-0.105198	7.01993	-2.59849	0.0152932	0.175024	-3.72386
382639	Zbtb42	zinc finger and BTB domain containing 42	-0.298776	2.94158	-2.19209	0.0376269	0.267691	-3.72624
320162	Cep95	centrosomal protein 95	0.229921	4.36923	2.33097	0.0278727	0.232367	-3.72876
53420	Syt5	synaptotagmin V	-0.615366	0.537925	-2.12228	0.0436112	0.286044	-3.72884
268706	Slc38a9	solute carrier family 38, member 9	-0.300724	3.22966	-2.2052	0.0365895	0.266196	-3.73052
26407	Map3k4	mitogen-activated protein kinase kinase kinase 4	-0.103248	6.87494	-2.58259	0.0158607	0.178324	-3.73094
56459	Sae1	SUMO1 activating enzyme subunit 1	-0.0892382	8.37298	-2.67263	0.0128884	0.160834	-3.731
242864	Napepld	N-acyl phosphatidylethanolamine phospholipase D	-0.238193	3.49635	-2.23022	0.0346804	0.258749	-3.73422
330222	Sdk1	sidekick cell adhesion molecule 1	0.27221	3.76338	2.26312	0.0323077	0.252043	-3.73658
14169	Fgf14	fibroblast growth factor 14	-0.585742	1.29015	-2.09692	0.0459875	0.292895	-3.73843
75744	Svip	small VCP/p97-interacting protein	0.265486	2.67539	2.15712	0.0405256	0.277253	-3.73845
114143	Atp6v0b	ATPase, H+ transporting, lysosomal V0 subunit B	0.150918	5.41295	2.44981	0.0214229	0.201629	-3.74025
228787	Xkr7	X-linked Kx blood group related 7	-0.333052	2.14624	-2.11251	0.0445136	0.288573	-3.74088
74134	Cyp2s1	cytochrome P450, family 2, subfamily s, polypeptide 1	0.449034	1.13255	2.09446	0.0462247	0.293668	-3.74106
21936	Tnfrsf18	tumor necrosis factor receptor superfamily, member 18	0.667607	0.174666	2.14482	0.0415921	0.281219	-3.74115
14863	Gstm2	glutathione S-transferase, mu 2	0.389269	2.71806	2.15285	0.0408933	0.278825	-3.74186
21762	Psmd2	proteasome (prosome, macropain) 26S subunit, non-ATPase, 2	-0.0718393	8.99944	-2.69715	0.0121742	0.155394	-3.7426
227545	Proser2	proline and serine rich 2	0.404462	2.21208	2.11779	0.0440239	0.286911	-3.7434
19650	Rbl1	RB transcriptional corepressor like 1	-0.155955	5.76579	-2.48094	0.0199769	0.194227	-3.74407
27387	Sh2d3c	SH2 domain containing 3C	-0.168029	4.63963	-2.3629	0.0259844	0.224023	-3.74441
107392	Brms1	breast cancer metastasis-suppressor 1	-0.156388	5.52101	-2.45411	0.0212175	0.200815	-3.74636
19207	Ptch2	patched 2	-0.278083	4.14881	-2.30192	0.0301244	0.241761	-3.74643
215303	Camk1g	calcium/calmodulin-dependent protein kinase I gamma	0.23766	3.32378	2.2136	0.035938	0.264744	-3.74807
242022	Frem2	Fras1 related extracellular matrix protein 2	0.380576	7.01111	2.66535	0.0180261	0.187569	-3.75035
227960	Gca	grancalcin	0.409683	1.60901	2.09205	0.0464574	0.294634	-3.75053
16880	Lifr	LIF receptor alpha	-0.209141	5.01162	-2.39677	0.02411	0.216152	-3.75175
214579	Aldh5a1	aldhehyde dehydrogenase family 5, subfamily A1	-0.163287	5.12476	-2.40656	0.0235918	0.213108	-3.75492
228026	Pdk1	pyruvate dehydrogenase kinase, isoenzyme 1	0.334587	6.95464	2.65437	0.0181382	0.18769	-3.75509
381813	Prmt8	protein arginine N-methyltransferase 8	-0.310765	3.8009	-2.25704	0.0333401	0.255522	-3.75632
15525	Hspa4	heat shock protein 4	-0.10707	9.41755	-2.70755	0.0118827	0.154211	-3.75937
72433	Rab38	RAB38, member RAS oncogene family	0.402144	1.83588	2.08407	0.0472353	0.297551	-3.76014
100041677	Zfp984	zinc finger protein 984	0.232844	4.2153	2.2955	0.030117	0.241761	-3.76086
237253	Lrp11	low density lipoprotein receptor-related protein 11	-0.275236	3.37182	-2.20187	0.0368502	0.266457	-3.76187
67888	Tmem100	transmembrane protein 100	-0.312416	2.14896	-2.09639	0.0460386	0.292895	-3.76211
13666	Eif2ak3	eukaryotic translation initiation factor 2 alpha kinase 3	0.206007	4.59776	2.3372	0.0274952	0.23032	-3.76329
18160	Npr1	natriuretic peptide receptor 1	-0.2399	3.90672	-2.26134	0.0324318	0.25244	-3.76376
104601	Mycbpap	MYCBP associated protein	0.415687	1.83945	2.08814	0.0468375	0.296213	-3.76553
54137	Acrbp	proacrosin binding protein	0.349977	2.89879	2.16409	0.0399324	0.274958	-3.76689
66540	Fam107b	family with sequence similarity 107, member B	-0.136792	6.11931	-2.50115	0.0190868	0.191334	-3.76756
57429	Sult5a1	sulfotransferase family 5A, member 1	0.468331	1.22599	2.07398	0.0482364	0.299703	-3.76826
80752	Fam20c	FAM20C, golgi associated secretory pathway kinase	-0.273111	3.09615	-2.17303	0.039183	0.272486	-3.76839
17750	Mt2	metallothionein 2	0.518288	4.49599	2.3718	0.0314708	0.248844	-3.76966
228491	Zfp770	zinc finger protein 770	0.186466	4.88826	2.3784	0.0251105	0.221181	-3.76973
19300	Abcd4	ATP-binding cassette, sub-family D member 4	0.237465	3.71591	2.24676	0.0334687	0.255545	-3.77017
330908	Opcml	opioid binding protein/cell adhesion molecule-like	-0.652859	0.519304	-2.10042	0.0456529	0.291853	-3.77227
20375	Spi1	Spi-1 proto-oncogene	0.837652	-0.10587	2.16552	0.0398121	0.274637	-3.77258
19044	Ppox	protoporphyrinogen oxidase	0.219422	5.14739	2.41465	0.0237564	0.214196	-3.77414
18391	Sigmar1	sigma non-opioid intracellular receptor 1	0.452295	6.40831	2.61709	0.019949	0.194227	-3.77519
11468	Actg2	actin, gamma 2, smooth muscle, enteric	-0.980188	-0.403951	-2.1834	0.0383582	0.269163	-3.77639
217410	Trib2	tribbles pseudokinase 2	-0.175625	5.30525	-2.41711	0.0230447	0.210462	-3.77777
50799	Slc25a13	solute carrier family 25 (mitochondrial carrier, adenine nucleotide translocator), member 13	0.114025	6.62429	2.54035	0.0174647	0.184987	-3.78153
56188	Fxyd1	FXYD domain-containing ion transport regulator 1	0.641678	0.727888	2.07471	0.0481631	0.299577	-3.78206
20133	Rrm1	ribonucleotide reductase M1	-0.0842401	8.84028	-2.67046	0.0129534	0.160926	-3.78278
71874	Mab21l4	mab-21-like 4	0.643612	0.419375	2.09529	0.0461446	0.293292	-3.78361
72097	Cracdl	capping protein inhibiting regulator of actin like	-0.502691	0.984628	-2.06755	0.0488837	0.300976	-3.78612
69656	Pir	pirin	0.293627	2.59384	2.11482	0.044299	0.288119	-3.78664
270190	Ephb1	Eph receptor B1	-0.249903	3.92594	-2.25034	0.0332112	0.255522	-3.78671
56013	Srcin1	SRC kinase signaling inhibitor 1	0.246373	3.41831	2.20494	0.0366097	0.266196	-3.78769
14969	H2-Eb1	histocompatibility 2, class II antigen E beta	-1.0093	-1.02909	-2.31768	0.0286952	0.236049	-3.78867
13608	Edar	ectodysplasin-A receptor	0.629963	0.121701	2.08955	0.0466993	0.295473	-3.78874
100017	Ldlrap1	low density lipoprotein receptor adaptor protein 1	0.212592	4.37301	2.30665	0.0293944	0.23878	-3.78888
231866	Zfp12	zinc finger protein 12	0.153818	5.70482	2.45712	0.0210747	0.20012	-3.78951
214345	Lrrc1	leucine rich repeat containing 1	0.20019	4.84983	2.35953	0.0261782	0.225192	-3.78971
231290	Slc10a4	solute carrier family 10 (sodium/bile acid cotransporter family), member 4	-1.21733	0.0974782	-2.17497	0.0416465	0.281219	-3.79443
68585	Rtn4	reticulon 4	-0.0979157	8.42143	-2.645	0.0137397	0.166114	-3.79791
68797	Pdgfrl	platelet-derived growth factor receptor-like	0.60448	0.815605	2.05683	0.0499802	0.302787	-3.79829
252870	Usp7	ubiquitin specific peptidase 7	-0.103514	8.25466	-2.63541	0.0140476	0.16827	-3.79836
338371	Endov	endonuclease V	-0.148965	5.45706	-2.42808	0.0224882	0.207141	-3.80042
74200	Khdc4	KH domain containing 4, pre-mRNA splicing factor	0.222917	6.81165	2.59431	0.0183399	0.188447	-3.80152
243382	Ppm1k	protein phosphatase 1K (PP2C domain containing)	0.328407	2.21208	2.08322	0.0473193	0.297716	-3.80164
12865	Cox7a1	cytochrome c oxidase subunit 7A1	0.560722	0.471685	2.07255	0.0483797	0.299703	-3.80198
22701	Zfp41	zinc finger protein 41	-0.129905	7.68928	-2.6026	0.0151496	0.174243	-3.80353
18227	Nr4a2	nuclear receptor subfamily 4, group A, member 2	0.226495	3.52965	2.2005	0.0369587	0.266575	-3.80384
67111	Naaa	N-acylethanolamine acid amidase	0.335644	3.71968	2.2168	0.0367698	0.266452	-3.80405
66120	Fkbp11	FK506 binding protein 11	0.269798	3.11676	2.14974	0.0411624	0.279496	-3.80445
72297	B3gnt3	UDP-GlcNAc:betaGal beta-1,3-N-acetylglucosaminyltransferase 3	-0.765637	-0.0135981	-2.12268	0.0435747	0.286044	-3.80464
240261	Ccdc112	coiled-coil domain containing 112	0.249554	3.77655	2.2271	0.0349135	0.259314	-3.805
66578	Mis18a	MIS18 kinetochore protein A	0.170045	5.41504	2.41268	0.023273	0.211716	-3.80539
214552	Cep164	centrosomal protein 164	-0.13201	6.29895	-2.50218	0.0190426	0.191162	-3.80594
13057	Cyba	cytochrome b-245, alpha polypeptide	0.206876	4.12675	2.27234	0.0316693	0.249776	-3.80594
107515	Lgr4	leucine-rich repeat-containing G protein-coupled receptor 4	-0.165542	6.22812	-2.49726	0.0193064	0.192156	-3.80595
56741	Igdcc4	immunoglobulin superfamily, DCC subclass, member 4	0.160766	4.77232	2.34787	0.0268583	0.227934	-3.80629
13640	Efna5	ephrin A5	0.132484	6.13342	2.48918	0.0196095	0.193006	-3.8064
71345	Ano9	anoctamin 9	0.527595	0.469783	2.06326	0.0493203	0.301404	-3.80812
280645	B3gat2	beta-1,3-glucuronyltransferase 2	0.753147	-0.0966308	2.10919	0.0448238	0.28951	-3.80824
22286	Utf1	undifferentiated embryonic cell transcription factor 1	1.35762	-1.23795	2.34999	0.0267334	0.227903	-3.80859
72050	Poglut2	protein O-glucosyltransferase 2	-0.113766	6.13958	-2.48652	0.0197275	0.193451	-3.81043
226250	Afap1l2	actin filament associated protein 1-like 2	0.340429	2.03453	2.06655	0.0489856	0.301204	-3.81122
74144	Robo4	roundabout guidance receptor 4	-0.280618	3.07332	-2.14148	0.0418855	0.281219	-3.81204
105351	AW209491	expressed sequence AW209491	0.169709	4.34861	2.28466	0.0308348	0.245763	-3.81312
93699	Pcdhgb1	protocadherin gamma subfamily B, 1	0.671245	0.0375177	2.09637	0.0460402	0.292895	-3.81518
57317	Srsf4	serine and arginine-rich splicing factor 4	-0.141018	5.7832	-2.44897	0.021463	0.201629	-3.81562
66859	Slc16a9	solute carrier family 16 (monocarboxylic acid transporters), member 9	-0.62748	0.595522	-2.05124	0.0505609	0.304982	-3.81578
18476	Pafah1b3	platelet-activating factor acetylhydrolase, isoform 1b, subunit 3	0.162361	6.31044	2.50374	0.0190519	0.191162	-3.81617
103080	Septin10	septin 10	0.146975	5.77414	2.44449	0.0216791	0.202925	-3.81886
19303	Pxn	paxillin	0.119229	6.66773	2.5294	0.0179046	0.187	-3.819
67556	Pigm	phosphatidylinositol glycan anchor biosynthesis, class M	-0.124728	6.15662	-2.48403	0.0198384	0.193827	-3.81949
16158	Il11ra2	interleukin 11 receptor subunit alpha 2	0.471767	0.859362	2.03536	0.052243	0.308914	-3.82036
245880	Wasf3	WASP family, member 3	-0.131278	6.52165	-2.51364	0.0185554	0.189451	-3.82038
433813	Pusl1	pseudouridylate synthase-like 1	-0.171435	4.3064	-2.28181	0.0310264	0.246586	-3.82164
386612	Thoc6	THO complex 6	0.14863	5.63637	2.43013	0.0223856	0.206605	-3.82171
75612	Gns	glucosamine (N-acetyl)-6-sulfatase	-0.113012	6.61755	-2.52078	0.0182581	0.187926	-3.82352
207683	Igsf11	immunoglobulin superfamily, member 11	-0.619351	3.63962	-2.23362	0.0409834	0.278895	-3.82525
108096	Slco1a5	solute carrier organic anion transporter family, member 1a5	-0.819215	-0.52302	-2.1698	0.0394524	0.273379	-3.82581
268420	Alkbh5	alkB homolog 5, RNA demethylase	0.135162	7.47647	2.58044	0.0159387	0.17839	-3.82594
22779	Ikzf2	IKAROS family zinc finger 2	0.279106	3.70747	2.20481	0.0366201	0.266196	-3.8275
66817	Tmem170	transmembrane protein 170	0.23292	3.45792	2.18123	0.0385064	0.269526	-3.82751
22433	Xbp1	X-box binding protein 1	0.178039	6.45977	2.51623	0.019269	0.192057	-3.82928
73389	Hbp1	high mobility group box transcription factor 1	0.144305	6.28439	2.48879	0.0196268	0.193006	-3.83013
19252	Dusp1	dual specificity phosphatase 1	-0.240052	4.02771	-2.23358	0.0344315	0.258356	-3.83064
16506	Kcnd1	potassium voltage-gated channel, Shal-related family, member 1	0.347012	1.76711	2.03996	0.0517509	0.307431	-3.8314
21418	Tfap2a	transcription factor AP-2, alpha	0.311221	4.9431	2.38356	0.0282896	0.234131	-3.83343
13855	Epn2	epsin 2	0.119536	5.88998	2.44972	0.0214268	0.201629	-3.83483
238384	Slc24a4	solute carrier family 24 (sodium/potassium/calcium exchanger), member 4	-0.863483	-0.419594	-2.1016	0.0455406	0.291577	-3.83493
213389	Prdm9	PR domain containing 9	-0.473768	1.31116	-2.02257	0.0536332	0.313066	-3.83718
98845	Eps8l2	EPS8-like 2	0.398971	2.80872	2.11632	0.0450889	0.290246	-3.83751
16571	Kif4	kinesin family member 4	-0.111599	6.73221	-2.52225	0.0181974	0.18769	-3.8376
26458	Slc27a2	solute carrier family 27 (fatty acid transporter), member 2	0.74881	-0.361487	2.13544	0.0424223	0.282104	-3.83952
330010	Ttll10	tubulin tyrosine ligase-like family, member 10	1.06562	-1.28504	2.24288	0.0337492	0.256406	-3.83988
22329	Vcam1	vascular cell adhesion molecule 1	0.187874	4.22429	2.25688	0.0327463	0.253565	-3.83992
228677	Sptlc3	serine palmitoyltransferase, long chain base subunit 3	0.884651	-0.806901	2.19502	0.0373926	0.266961	-3.83994
207182	Ggt7	gamma-glutamyltransferase 7	-0.329451	2.54799	-2.08289	0.0473517	0.297716	-3.84145
14405	Gabrg1	gamma-aminobutyric acid type A receptor subunit gamma 1	-1.00863	-0.844355	-2.20211	0.0368317	0.266457	-3.84158
76789	Mzt1	mitotic spindle organizing protein 1	0.140759	6.44065	2.49487	0.0193594	0.192365	-3.84202
380601	Fastkd5	FAST kinase domains 5	0.186998	4.68754	2.31265	0.0290122	0.237194	-3.84203
13496	Arid3a	AT-rich interaction domain 3A	0.146395	7.47218	2.57923	0.0164224	0.18062	-3.84251
112407	Egln3	egl-9 family hypoxia-inducible factor 3	0.282194	3.84324	2.21441	0.0360305	0.264842	-3.84528
15497	Hsd3b6	hydroxy-delta-5-steroid dehydrogenase, 3 beta- and steroid delta-isomerase 6	0.781932	1.14038	2.03803	0.0558964	0.319499	-3.84549
208144	Dhx37	DEAH-box helicase 37	-0.157574	6.24738	-2.47828	0.0200966	0.195152	-3.84558
68799	Rgmb	repulsive guidance molecule family member B	-0.191765	5.10117	-2.36641	0.0257844	0.223358	-3.84585
17158	Man2a1	mannosidase 2, alpha 1	-0.117234	5.87813	-2.4386	0.0219668	0.204135	-3.84667
76156	Fam131b	family with sequence similarity 131, member B	-0.240229	3.76987	-2.20078	0.0369362	0.266575	-3.84742
80290	Gpr146	G protein-coupled receptor 146	0.49253	1.45228	2.01802	0.0541353	0.314636	-3.84802
67182	Pdzk1ip1	PDZK1 interacting protein 1	0.721686	0.590851	2.02516	0.0541399	0.314636	-3.84835
18824	Plp2	proteolipid protein 2	0.20434	4.21977	2.26273	0.0323348	0.252066	-3.85005
76282	Gpt	glutamic pyruvic transaminase, soluble	0.29765	2.8058	2.10206	0.0454967	0.291549	-3.85078
229699	Slc16a4	solute carrier family 16 (monocarboxylic acid transporters), member 4	0.580634	0.683863	2.02008	0.0539075	0.314044	-3.85212
112422	Zfp979	zinc finger protein 979	0.368348	2.57831	2.0736	0.0482738	0.299703	-3.85303
57748	Jmy	junction-mediating and regulatory protein	0.15146	5.97006	2.44564	0.0216234	0.202651	-3.85346
11699	Ambp	alpha 1 microglobulin/bikunin precursor	-1.17224	1.27513	-2.04944	0.0568996	0.322248	-3.8573
68067	Mrnip	MRN complex interacting protein	0.25575	3.34501	2.14727	0.0413774	0.280211	-3.85842
100048534	Cfap43	cilia and flagella associated protein 43	0.553875	0.897231	2.01064	0.0549601	0.317396	-3.85857
20378	Frzb	frizzled-related protein	-0.1948	5.30093	-2.36828	0.0256784	0.222993	-3.86023
70603	Mutyh	mutY DNA glycosylase	-0.203322	4.25412	-2.25952	0.0325598	0.253141	-3.86168
11475	Acta2	actin alpha 2, smooth muscle, aorta	0.259479	7.70596	2.64577	0.0179876	0.187307	-3.86237
229011	Samd10	sterile alpha motif domain containing 10	0.202313	3.78726	2.19754	0.0371924	0.266939	-3.86261
102294	Cyp4v3	cytochrome P450, family 4, subfamily v, polypeptide 3	-0.765145	-0.986638	-2.16416	0.0399263	0.274958	-3.86278
26941	Nherf1	NHERF family PDZ scaffold protein 1	0.166053	6.24139	2.46645	0.0207342	0.198974	-3.86295
15117	Has2	hyaluronan synthase 2	0.15996	5.42397	2.38251	0.0248834	0.220173	-3.86442
22330	Vcl	vinculin	-0.156904	7.28934	-2.55817	0.0175039	0.185078	-3.86451
66365	Ccdc90b	coiled-coil domain containing 90B	0.189876	4.89764	2.3208	0.0285002	0.23535	-3.86654
15985	Cd79b	CD79B antigen	0.949449	-0.961604	2.16227	0.0400864	0.275747	-3.86656
216019	Hkdc1	hexokinase domain containing 1	-0.671962	0.251575	-2.03207	0.0525972	0.310108	-3.86675
329065	Scd4	stearoyl-coenzyme A desaturase 4	-0.739529	-0.115432	-2.06368	0.0492769	0.301404	-3.86807
12165	Gdf2	growth differentiation factor 2	-1.23308	-1.16141	-2.24433	0.0336442	0.256165	-3.869
333883	Cd59b	CD59b antigen	0.692917	-0.605189	2.12153	0.0436801	0.286227	-3.87346
66552	Sppl2a	signal peptide peptidase like 2A	0.15923	5.6863	2.40699	0.0235691	0.213108	-3.87468
28194	Apon	apolipoprotein N	0.573011	-0.249554	2.06006	0.0496481	0.302499	-3.87497
17289	Mertk	MER proto-oncogene tyrosine kinase	0.257515	3.4439	2.15258	0.0409164	0.278847	-3.87532
20209	Saa2	serum amyloid A 2	-0.674304	-0.0404616	-2.05272	0.0504065	0.304445	-3.8754
100637	N4bp2l1	NEDD4 binding protein 2-like 1	-0.8577	-0.25667	-2.07311	0.0483235	0.299703	-3.8756
12050	Bcl2l2	BCL2-like 2	0.209917	4.78633	2.31675	0.0287534	0.23616	-3.87563
380614	Intu	inturned planar cell polarity protein	0.151551	4.62742	2.29145	0.0303831	0.243414	-3.87584
20227	Sart1	squamous cell carcinoma antigen recognized by T cells 1	-0.125294	7.10991	-2.53391	0.0177222	0.185929	-3.87598
19376	Rab34	RAB34, member RAS oncogene family	-0.130363	6.24823	-2.46412	0.0207466	0.198974	-3.87624
102638882	Wdr97	WD repeat domain 97	0.563728	1.59827	2.01514	0.0560313	0.319617	-3.8774
210925	Ints9	integrator complex subunit 9	-0.122194	6.17077	-2.45299	0.0212709	0.201028	-3.8782
93684	Selenof	selenoprotein F	0.11396	7.67554	2.56655	0.0164529	0.18062	-3.87826
213895	Bms1	BMS1, ribosome biogenesis factor	-0.107338	7.54829	-2.55812	0.0167723	0.182089	-3.87958
237761	Sowaha	sosondowah ankyrin repeat domain family member A	0.743201	-0.553673	2.08678	0.0469701	0.296783	-3.88257
73683	Atg16l2	autophagy related 16 like 2	0.326076	2.91149	2.08492	0.0471522	0.297323	-3.88439
72058	Igsf5	immunoglobulin superfamily, member 5	-1.18283	-0.981256	-2.23028	0.0346759	0.258749	-3.8844
100040048	Ccl27b	C-C motif chemokine ligand 27b	0.837351	-0.849266	2.12156	0.0436776	0.286227	-3.88506
320563	Islr2	immunoglobulin superfamily containing leucine-rich repeat 2	-0.486215	1.88707	-2.01455	0.0551404	0.317999	-3.88514
69665	Upk3bl	uroplakin 3B-like	0.579404	0.193454	2.00635	0.0554434	0.318472	-3.88586
12830	Col4a5	collagen, type IV, alpha 5	0.162981	6.27319	2.46368	0.0208875	0.199155	-3.88784
18088	Nkx2-2	NK2 homeobox 2	-0.724097	1.768	-2.00889	0.0590655	0.326665	-3.88813
50927	Nasp	nuclear autoantigenic sperm protein (histone-binding)	-0.106678	9.74229	-2.66415	0.0131444	0.162194	-3.88844
271144	Ankdd1b	ankyrin repeat and death domain containing 1B	0.34816	1.72471	1.99544	0.0566913	0.321299	-3.88942
16898	Rps2	ribosomal protein S2	-0.143915	9.67226	-2.69523	0.013936	0.167328	-3.89325
102371	Myzap	myocardial zonula adherens protein	0.257572	3.11208	2.1071	0.0450207	0.290244	-3.89399
65113	Ndfip1	Nedd4 family interacting protein 1	0.133816	6.81374	2.5	0.0191367	0.191546	-3.89449
93961	B3galt5	UDP-Gal:betaGlcNAc beta 1,3-galactosyltransferase, polypeptide 5	-0.982785	-0.838755	-2.14304	0.0417482	0.281219	-3.89482
433801	Zfp268	zinc finger protein 268	0.368887	1.91783	1.99892	0.0562913	0.32046	-3.89561
245446	Slitrk4	SLIT and NTRK-like family, member 4	0.447846	1.35358	1.97786	0.0587547	0.326482	-3.89809
14073	Faah	fatty acid amide hydrolase	0.574026	0.672988	1.98667	0.0577127	0.324567	-3.89813
53376	Usp2	ubiquitin specific peptidase 2	0.232217	3.46473	2.13816	0.0421794	0.281917	-3.89898
104079	Nxph3	neurexophilin 3	0.407094	1.74032	1.98892	0.0574485	0.323733	-3.90098
66548	Adamtsl5	ADAMTS-like 5	0.718782	-0.501488	2.03767	0.0519957	0.308309	-3.90108
12862	Cox6a2	cytochrome c oxidase subunit 6A2	0.433067	1.76747	1.98462	0.0579536	0.32516	-3.90159
50493	Txnrd1	thioredoxin reductase 1	-0.0791677	8.73328	-2.60999	0.0148945	0.173179	-3.90259
12826	Col4a1	collagen, type IV, alpha 1	-0.123212	9.08059	-2.63421	0.014478	0.170896	-3.90341
13823	Epb41l3	erythrocyte membrane protein band 4.1 like 3	0.156757	6.16441	2.44444	0.0216817	0.202925	-3.9045
215456	Gpat2	glycerol-3-phosphate acyltransferase 2, mitochondrial	0.886574	-0.977228	2.13462	0.042495	0.282437	-3.90466
116904	Alpk3	alpha-kinase 3	0.229429	4.13463	2.21019	0.036201	0.265221	-3.90706
14731	Gpaa1	GPI anchor attachment protein 1	-0.120063	6.26272	-2.45109	0.0213613	0.201629	-3.90712
56200	Ddx21	DExD box helicase 21	-0.156852	8.65781	-2.63162	0.0159255	0.17839	-3.90715
67942	Atp5mc2	ATP synthase membrane subunit c locus 2	-0.226348	3.33661	-2.1336	0.0425861	0.282723	-3.90755
230959	Ajap1	adherens junction associated protein 1	-0.336905	2.86138	-2.05826	0.0498329	0.302578	-3.90801
13685	Eif4ebp1	eukaryotic translation initiation factor 4E binding protein 1	0.193906	6.23217	2.46639	0.0221025	0.204628	-3.90863
14462	Gata3	GATA binding protein 3	0.243112	3.55345	2.1417	0.0418665	0.281219	-3.90927
621603	Aldh3b2	aldehyde dehydrogenase 3 family, member B2	0.576697	0.273814	1.99674	0.0565409	0.320941	-3.90931
17261	Mef2d	myocyte enhancer factor 2D	0.13872	5.88175	2.41636	0.0230834	0.210541	-3.90942
16007	Ccn1	cellular communication network factor 1	-0.385884	5.34894	-2.38962	0.0300221	0.241491	-3.90968
74490	Mamstr	MEF2 activating motif and SAP domain containing transcriptional regulator	-0.626291	0.475828	-1.9836	0.0580737	0.32516	-3.9099
240518	Peli3	pellino 3	0.323018	2.91061	2.06403	0.049241	0.301404	-3.91043
20963	Syk	spleen tyrosine kinase	-0.262874	3.26342	-2.11155	0.0446027	0.288883	-3.91073
16842	Lef1	lymphoid enhancer binding factor 1	0.141155	6.27522	2.44728	0.0215442	0.202179	-3.91236
69137	Vstm5	V-set and transmembrane domain containing 5	0.69749	-0.588833	2.04964	0.0507284	0.30575	-3.91342
67370	Zfp606	zinc finger protein 606	0.154849	5.23218	2.34089	0.0272735	0.229205	-3.9135
76477	Pcolce2	procollagen C-endopeptidase enhancer 2	-0.290914	2.40453	-2.01648	0.0543063	0.315184	-3.91608
231602	P2rx2	purinergic receptor P2X, ligand-gated ion channel, 2	-1.32452	-1.39181	-2.21783	0.0358384	0.264367	-3.9164
12740	Cldn4	claudin 4	0.368288	4.63348	2.3044	0.0342133	0.257576	-3.91652
20503	Slc16a7	solute carrier family 16 (monocarboxylic acid transporters), member 7	0.420296	1.64514	1.96721	0.0600356	0.328005	-3.9183
66185	Virma	vir like m6A methyltransferase associated	-0.125385	7.11123	-2.51066	0.0186809	0.19025	-3.91999
66396	Ccdc82	coiled-coil domain containing 82	-0.257976	3.0888	-2.08059	0.0475787	0.298687	-3.92175
224742	Abcf1	ATP-binding cassette, sub-family F member 1	-0.0894793	8.16308	-2.57239	0.0162348	0.179723	-3.92253
238555	Btn2a2	butyrophilin, subfamily 2, member A2	-0.772532	-0.632495	-2.06579	0.0490618	0.301404	-3.92259
235086	Igsf9b	immunoglobulin superfamily, member 9B	-0.193492	4.51653	-2.24484	0.0336071	0.256162	-3.9226
93724	Pcdhga12	protocadherin gamma subfamily A, 12	-0.293268	2.53636	-2.02242	0.0536498	0.313066	-3.92284
71003	Prss41	serine protease 41	0.492744	0.946021	1.95567	0.0614517	0.330405	-3.92334
56089	Ramp3	receptor (calcitonin) activity modifying protein 3	0.311595	2.10438	2.00398	0.0557126	0.31871	-3.92449
23937	Mab21l2	mab-21-like 2	-0.203207	4.9227	-2.30107	0.0297542	0.240027	-3.92456
103554	Psme4	proteasome (prosome, macropain) activator subunit 4	-0.125296	8.12078	-2.56696	0.0164375	0.18062	-3.92487
360198	H3c1	H3 clustered histone 1	-0.840734	-0.874906	-2.09201	0.0464612	0.294634	-3.92493
216292	Mettl25	methyltransferase like 25	-0.240632	3.27351	-2.09352	0.0463153	0.293976	-3.92781
13653	Egr1	early growth response 1	-0.868596	2.93257	-2.06436	0.0569999	0.322416	-3.92888
319236	Trim12c	tripartite motif-containing 12C	0.343109	1.98986	1.9828	0.0581675	0.32516	-3.92959
60363	Cldn15	claudin 15	-0.952181	-0.963311	-2.12289	0.0435552	0.286044	-3.93126
50523	Lats2	large tumor suppressor 2	0.157656	5.64353	2.37632	0.0252263	0.221517	-3.93159
78903	Wrnip1	Werner helicase interacting protein 1	0.122172	5.49145	2.35601	0.0263817	0.226147	-3.93174
170638	Hpcal4	hippocalcin-like 4	0.811259	-0.729453	2.08728	0.0469212	0.296608	-3.93196
329739	Eeig2	EEIG family member 2	-0.161949	5.47252	-2.35212	0.0266086	0.227521	-3.93343
382019	Zfp882	zinc finger protein 882	0.252462	3.61918	2.13678	0.0423022	0.281917	-3.93557
13876	Erg	ETS transcription factor	-0.222741	3.79353	-2.15193	0.0409728	0.278895	-3.93565
56430	Clip1	CAP-GLY domain containing linker protein 1	-0.119168	6.7005	-2.46806	0.0205639	0.198184	-3.93579
14672	Gna11	guanine nucleotide binding protein, alpha 11	-0.126202	6.98823	-2.49448	0.0193763	0.192365	-3.93675
320678	Iffo1	intermediate filament family orphan 1	-0.240398	3.99421	-2.1768	0.0388709	0.271261	-3.93769
20700	Serpina1a	serine (or cysteine) peptidase inhibitor, clade A, member 1A	-0.788752	0.0877206	-1.99357	0.0569081	0.322248	-3.93797
15378	Hnf4a	hepatic nuclear factor 4, alpha	-1.21915	0.15223	-2.01393	0.0591571	0.326665	-3.93943
269994	Gsg1l	GSG1-like	-0.739266	0.324112	-1.96722	0.0600348	0.328005	-3.93957
53902	Rcan3	regulator of calcineurin 3	0.194494	4.14361	2.20055	0.0369549	0.266575	-3.94181
12161	Bmp6	bone morphogenetic protein 6	0.305182	3.08764	2.07091	0.0485444	0.299944	-3.94386
76510	Trappc9	trafficking protein particle complex 9	-0.156303	4.8287	-2.27643	0.03139	0.248472	-3.94418
17433	Mobp	myelin-associated oligodendrocytic basic protein	-0.815088	-0.00238672	-1.98006	0.058525	0.32585	-3.94424
378937	Lrrc24	leucine rich repeat containing 24	0.557304	0.499541	1.94674	0.0625672	0.332834	-3.94548
245865	Spag4	sperm associated antigen 4	-0.34108	2.01834	-1.96945	0.059764	0.327404	-3.94563
22668	Sf1	splicing factor 1	-0.0970045	9.19737	-2.61363	0.0147703	0.172452	-3.9466
20321	Frrs1	ferric-chelate reductase 1	0.208406	4.4877	2.2305	0.0346598	0.258749	-3.94669
109593	Lmo3	LIM domain only 3	-0.292514	2.94254	-2.0478	0.0509208	0.306284	-3.94721
19268	Ptprf	protein tyrosine phosphatase receptor type F	0.077692	9.20774	2.61196	0.0148273	0.172779	-3.94919
114332	Lyve1	lymphatic vessel endothelial hyaluronan receptor 1	-0.692444	-0.0592329	-1.96818	0.0599178	0.327986	-3.9497
19220	Ptgfr	prostaglandin F receptor	-0.355875	1.53971	-1.94355	0.0629708	0.334344	-3.95014
68859	Smim1	small integral membrane protein 1	0.341114	3.87724	2.16975	0.0419079	0.281219	-3.95133
69372	Mocs3	molybdenum cofactor synthesis 3	0.224927	3.71654	2.13677	0.0423034	0.281917	-3.95173
67542	Cog6	component of oligomeric golgi complex 6	0.155328	5.31448	2.3281	0.0280488	0.233	-3.95193
68135	Eif3h	eukaryotic translation initiation factor 3, subunit H	0.117225	8.01662	2.54999	0.0170859	0.183239	-3.95291
72119	Tpx2	TPX2, microtubule-associated	-0.0808754	8.35184	-2.56686	0.0164412	0.18062	-3.95332
382111	Susd5	sushi domain containing 5	0.751399	-0.0429357	1.97016	0.0596784	0.327317	-3.95393
83379	Klb	klotho beta	-0.969612	-1.11282	-2.077	0.0479347	0.299476	-3.95524
227737	Niban2	niban apoptosis regulator 2	0.142564	6.40172	2.44001	0.0218975	0.203987	-3.95571
242748	Disp3	dispatched RND transporter family member 3	-0.36987	2.42702	-1.99232	0.0570531	0.322416	-3.95706
16005	Igfals	insulin-like growth factor binding protein, acid labile subunit	0.852798	-0.701802	2.05534	0.0501342	0.303325	-3.95711
107702	Rnh1	ribonuclease/angiogenin inhibitor 1	0.143778	5.6198	2.36096	0.0260959	0.224801	-3.95765
226252	Fhip2a	FHF complex subunit HOOK interacting protein 2A	0.166565	5.56306	2.35842	0.0262423	0.225368	-3.9582
26944	Tinag	tubulointerstitial nephritis antigen	0.792926	-1.13082	2.07114	0.0485211	0.299944	-3.95881
16552	Kif12	kinesin family member 12	-0.858753	-0.249727	-1.99734	0.0564729	0.320888	-3.95931
414089	Gja6	gap junction protein, alpha 6	0.751051	-0.616125	2.00715	0.0553525	0.318472	-3.96135
21401	Tcea3	transcription elongation factor A (SII), 3	0.472232	1.78703	1.94085	0.0633129	0.335268	-3.96187
27056	Irf5	interferon regulatory factor 5	0.389953	1.86309	1.94827	0.0623748	0.332403	-3.96304
54712	Plxnc1	plexin C1	-0.214335	3.8747	-2.13902	0.0421033	0.281846	-3.9643
105675	Ppif	peptidylprolyl isomerase F (cyclophilin F)	0.132218	5.90909	2.38647	0.0246665	0.218972	-3.96476
74488	Lrrc15	leucine rich repeat containing 15	0.655483	0.0605843	1.96353	0.0604845	0.328393	-3.96582
12953	Cry2	cryptochrome circadian regulator 2	-0.19518	5.16087	-2.30891	0.0292763	0.238515	-3.96592
51799	Rundc3a	RUN domain containing 3A	-0.268209	2.90709	-2.03589	0.0521854	0.308909	-3.96666
432770	Rslcan18	regulator of sex-limitation candidate 18	0.58402	0.696276	1.9215	0.0658176	0.340525	-3.96901
214763	Cgas	cyclic GMP-AMP synthase	0.637132	-0.445157	1.99821	0.0563719	0.320684	-3.96936
107829	Thoc5	THO complex 5	-0.120693	6.20279	-2.41156	0.0233313	0.21197	-3.96979
16976	Lrpap1	low density lipoprotein receptor-related protein associated protein 1	-0.13072	5.7441	-2.36676	0.0257644	0.223323	-3.97214
14704	Gng3	guanine nucleotide binding protein (G protein), gamma 3	-0.292992	2.5107	-1.99815	0.0563792	0.320684	-3.97266
17997	Nedd1	neural precursor cell expressed, developmentally down-regulated gene 1	0.127516	6.00181	2.39046	0.0244495	0.217672	-3.97572
192950	Nacad	NAC alpha domain containing	-0.39355	1.58632	-1.9264	0.0651758	0.339382	-3.9773
80285	Parp9	poly (ADP-ribose) polymerase family, member 9	0.379816	1.40961	1.91622	0.0665167	0.342475	-3.97799
246177	Myo1g	myosin IG	1.37271	-0.864454	2.06827	0.051628	0.307172	-3.97848
52065	Mfhas1	malignant fibrous histiocytoma amplified sequence 1	0.134395	5.42032	2.32497	0.0282416	0.234131	-3.97961
18072	Nhlh2	nescient helix loop helix 2	-0.301436	3.28526	-2.06871	0.0487661	0.300693	-3.98002
547176	Zc3h12b	zinc finger CCCH-type containing 12B	0.312501	2.20776	1.96411	0.0604126	0.328393	-3.98029
245572	Tbx22	T-box 22	-0.877397	-1.21957	-2.08984	0.0466719	0.295433	-3.98048
56258	Hnrnph2	heterogeneous nuclear ribonucleoprotein H2	-0.103811	7.37694	-2.49784	0.0192304	0.191847	-3.9814
238505	Mtr	5-methyltetrahydrofolate-homocysteine methyltransferase	-0.175156	5.66502	-2.34965	0.0267534	0.227934	-3.98178
214685	Chadl	chondroadherin-like	0.588521	0.0819612	1.9277	0.065007	0.339166	-3.98339
234857	Spire2	spire type actin nucleation factor 2	-0.239826	2.79072	-2.01569	0.0543945	0.315303	-3.984
108888	Atad3a	ATPase family, AAA domain containing 3A	-0.123993	6.97533	-2.47228	0.0203695	0.196981	-3.98423
14632	Gli1	GLI-Kruppel family member GLI1	-0.172451	6.17253	-2.40628	0.0241369	0.216152	-3.98497
627214	Insyn2a	inhibitory synaptic factor 2A	0.643764	-0.442825	1.96537	0.06026	0.328099	-3.98538
11545	Parp1	poly (ADP-ribose) polymerase family, member 1	-0.074587	9.29896	-2.59818	0.015304	0.175024	-3.98561
434794	Xlr4a	X-linked lymphocyte-regulated 4A	1.27382	-1.15376	2.08176	0.0486023	0.300169	-3.98605
21929	Tnfaip3	tumor necrosis factor, alpha-induced protein 3	0.468541	1.78428	1.93389	0.0644023	0.337454	-3.98692
11428	Aco1	aconitase 1	-0.1131	6.90347	-2.46378	0.0207622	0.198987	-3.98798
63872	Zfp296	zinc finger protein 296	1.0121	-1.18952	2.06007	0.0496469	0.302499	-3.98861
17916	Myo1f	myosin IF	0.930001	-1.15204	2.03827	0.0519305	0.308309	-3.99005
18126	Nos2	nitric oxide synthase 2, inducible	-0.60043	0.243207	-1.91933	0.0661049	0.341505	-3.99025
242377	Pm20d2	peptidase M20 domain containing 2	-0.294404	2.49493	-1.97625	0.0589468	0.326665	-3.99151
18019	Nfatc2	nuclear factor of activated T cells, cytoplasmic, calcineurin dependent 2	0.534407	0.880677	1.9	0.068702	0.348179	-3.99201
21974	Top2b	topoisomerase (DNA) II beta	-0.114302	8.42342	-2.54987	0.0170907	0.183239	-3.99316
17760	Map6	microtubule-associated protein 6	-0.220336	4.12895	-2.15523	0.0406882	0.277919	-3.99426
68292	Stt3b	STT3, subunit of the oligosaccharyltransferase complex, homolog B (S. cerevisiae)	0.0876327	8.17573	2.5381	0.0175542	0.185235	-3.99515
67071	Rps6ka6	ribosomal protein S6 kinase polypeptide 6	-0.0891519	7.62533	-2.50529	0.0189093	0.190787	-3.99542
71373	Prr16	proline rich 16	-0.774101	-1.01745	-2.05606	0.05006	0.303139	-3.9985
19130	Prox1	prospero homeobox 1	-0.242791	3.95334	-2.12503	0.0433601	0.285184	-3.99892
56405	Dusp14	dual specificity phosphatase 14	0.416303	1.88496	1.92768	0.0650096	0.339166	-3.99909
66857	Plbd1	phospholipase B domain containing 1	0.637864	0.186453	1.90908	0.0674717	0.345499	-3.99985
12795	Plk3	polo like kinase 3	-0.259199	4.11339	-2.16522	0.0403112	0.276405	-4.00284
14545	Gdap1	ganglioside-induced differentiation-associated-protein 1	-0.427913	1.32919	-1.89347	0.0695991	0.351037	-4.00345
217057	Ptrh2	peptidyl-tRNA hydrolase 2	-0.114127	5.67634	-2.34397	0.0270895	0.228843	-4.00383
20649	Sntb1	syntrophin, basic 1	-0.274582	2.53906	-1.9843	0.0579914	0.32516	-4.00445
268345	Kcnc2	potassium voltage gated channel, Shaw-related subfamily, member 2	-0.830874	-1.072	-2.01688	0.0542626	0.315061	-4.00808
15414	Hoxb6	homeobox B6	-0.314449	3.7974	-2.11718	0.0455091	0.291549	-4.00864
171171	Ntng2	netrin G2	-0.336138	2.36594	-1.96129	0.0607588	0.329063	-4.00872
16918	Mycl	v-myc avian myelocytomatosis viral oncogene lung carcinoma derived	-0.135848	6.88119	-2.45003	0.0214122	0.201629	-4.00948
68955	Srrm4	serine/arginine repetitive matrix 4	-0.254794	3.9691	-2.13324	0.042619	0.282723	-4.00989
74182	Gpcpd1	glycerophosphocholine phosphodiesterase 1	-0.236539	4.772	-2.23827	0.0349676	0.259314	-4.01022
70370	Fbln7	fibulin 7	-0.368139	1.5514	-1.90742	0.0676947	0.345874	-4.01041
13616	Edn3	endothelin 3	0.259389	3.94495	2.12609	0.0432635	0.285132	-4.01087
18120	Mrpl49	mitochondrial ribosomal protein L49	0.140797	5.91909	2.36363	0.0259431	0.223899	-4.0109
23790	Coro1c	coronin, actin binding protein 1C	-0.0864856	8.18374	-2.53126	0.0178293	0.186353	-4.01159
16162	Il12rb2	interleukin 12 receptor, beta 2	-0.503981	1.37158	-1.88866	0.0702679	0.351944	-4.0121
27274	Zfp354b	zinc finger protein 354B	0.517749	0.095075	1.90151	0.0684968	0.348179	-4.01223
101351	Eogt	EGF domain specific O-linked N-acetylglucosamine transferase	-0.207214	4.85363	-2.23707	0.0341742	0.257533	-4.01297
210044	Adcy2	adenylate cyclase 2	-0.456951	1.13247	-1.885	0.0707784	0.353023	-4.01312
23945	Mgll	monoglyceride lipase	0.320085	2.08757	1.93422	0.0641619	0.336953	-4.0138
74521	Ppp4r4	protein phosphatase 4, regulatory subunit 4	-0.228961	2.71777	-1.98709	0.0576627	0.324547	-4.01457
75769	Plppr5	phospholipid phosphatase related 5	0.436579	1.20172	1.88423	0.0708877	0.353023	-4.01534
17896	Myl4	myosin, light polypeptide 4	0.281577	6.7092	2.48389	0.0247702	0.219613	-4.01658
338369	Tmem220	transmembrane protein 220	0.515198	0.960831	1.87929	0.0715834	0.354465	-4.01668
14588	Gfra4	glial cell line derived neurotrophic factor family receptor alpha 4	-0.399695	1.27193	-1.88726	0.0704624	0.352539	-4.01738
16145	Igtp	interferon gamma induced GTPase	0.505811	0.552028	1.87947	0.0715577	0.354465	-4.01805
72440	Rhno1	RAD9-HUS1-RAD1 interacting nuclear orphan 1	-0.125791	6.34496	-2.40133	0.0238674	0.214745	-4.01815
170729	Scrt1	scratch family zinc finger 1	-0.540806	1.22491	-1.87974	0.0715199	0.354465	-4.01913
242662	Rims3	regulating synaptic membrane exocytosis 3	-0.214657	3.70843	-2.10096	0.045602	0.29172	-4.01942
68597	Ccdc167	coiled-coil domain containing 167	0.240938	3.33378	2.05713	0.0499495	0.302787	-4.02116
545975	Cers3	ceramide synthase 3	0.691948	-0.12582	1.9298	0.0647338	0.338408	-4.02147
103551	Epop	elongin BC and polycomb repressive complex 2 associated protein	-0.164499	6.71782	-2.43726	0.0228635	0.209487	-4.02222
14772	Grk4	G protein-coupled receptor kinase 4	-0.605904	0.125519	-1.88998	0.0700837	0.351652	-4.02407
72795	Ttc19	tetratricopeptide repeat domain 19	0.179391	4.39529	2.17878	0.0387076	0.270527	-4.02606
14472	Gbx2	gastrulation brain homeobox 2	-0.233913	4.24008	-2.15508	0.0407007	0.277919	-4.02643
83561	Tdrd1	tudor domain containing 1	0.331388	1.8967	1.90049	0.0686351	0.348179	-4.02671
403178	Plcxd1	phosphatidylinositol-specific phospholipase C, X domain containing 1	0.431624	1.96518	1.91638	0.0665379	0.342475	-4.02787
18140	Uhrf1	ubiquitin-like, containing PHD and RING finger domains, 1	-0.0970618	8.96194	-2.5621	0.0166208	0.181464	-4.02832
72083	Mzt2	mitotic spindle organizing protein 2	-0.172231	4.49624	-2.19341	0.0375211	0.267388	-4.02941
216613	Ccdc85a	coiled-coil domain containing 85A	-0.405133	0.950667	-1.86793	0.0732085	0.357192	-4.03027
15234	Hgf	hepatocyte growth factor	0.360335	2.47612	1.95121	0.0620067	0.331901	-4.03047
67131	Acbd4	acyl-Coenzyme A binding domain containing 4	0.369166	1.15862	1.86939	0.0729979	0.357038	-4.03146
100532	Rell1	RELT-like 1	0.137159	4.99119	2.24857	0.033338	0.255522	-4.03319
14184	Fgfr3	fibroblast growth factor receptor 3	-0.337949	6.06224	-2.41726	0.0287031	0.236049	-4.03357
235631	Prss50	serine protease 50	-0.856454	-0.858031	-1.95308	0.0617739	0.331226	-4.03381
74102	Slc35a5	solute carrier family 35, member A5	0.265259	3.49241	2.05962	0.0496933	0.302499	-4.03399
236930	Ercc6l	excision repair cross-complementing rodent repair deficiency complementation group 6 like	-0.114488	6.2604	-2.37944	0.025053	0.221138	-4.03467
330485	Tmem145	transmembrane protein 145	-0.574705	0.314294	-1.87055	0.0728307	0.356602	-4.03718
114741	Supt16	SPT16, facilitates chromatin remodeling subunit	-0.109911	8.52262	-2.53396	0.01772	0.185929	-4.03995
70357	Kcnip1	Kv channel-interacting protein 1	-0.423122	0.828894	-1.85897	0.0745124	0.360406	-4.04047
106757	Catsperd	cation channel sperm associated auxiliary subunit delta	0.529746	0.500127	1.86384	0.0738011	0.35908	-4.04064
245886	Ankrd27	ankyrin repeat domain 27	-0.112311	6.18339	-2.37353	0.0253825	0.22191	-4.04186
18004	Nek1	NIMA (never in mitosis gene a)-related expressed kinase 1	0.150317	5.39377	2.28945	0.0305159	0.244198	-4.04192
100340	Smpdl3b	sphingomyelin phosphodiesterase, acid-like 3B	-0.34653	2.04395	-1.90297	0.0682973	0.347643	-4.04286
14787	Rhpn1	rhophilin, Rho GTPase binding protein 1	-0.245742	4.31101	-2.16488	0.0403404	0.276405	-4.04321
54132	Pdlim1	PDZ and LIM domain 1 (elfin)	0.250515	5.31281	2.31163	0.031965	0.250538	-4.04385
11536	Gpr182	G protein-coupled receptor 182	-0.36798	1.91856	-1.90214	0.0684099	0.348006	-4.04441
16319	Incenp	inner centromere protein	-0.107669	7.95034	-2.50292	0.0190109	0.191162	-4.04524
330577	Saxo2	stabilizer of axonemal microtubules 2	-1.0792	-0.922234	-2.01163	0.0548487	0.316883	-4.0464
77744	Bora	bora, aurora kinase A activator	-0.124681	5.95111	-2.34747	0.026882	0.227934	-4.04881
101568	Vrk3	vaccinia related kinase 3	0.14809	5.22903	2.27217	0.031681	0.249776	-4.0489
20926	Supt6	SPT6, histone chaperone and transcription elongation factor	-0.116655	7.7729	-2.49061	0.0195465	0.192829	-4.04922
17182	Matn3	matrilin 3	0.235231	2.57738	1.95003	0.0621546	0.332278	-4.05013
20090	Rps29	ribosomal protein S29	-0.257396	3.55791	-2.0838	0.0472621	0.297551	-4.05023
234695	Carmil2	capping protein regulator and myosin 1 linker 2	-0.36365	2.09859	-1.90285	0.0683137	0.347643	-4.05044
13710	Elf3	E74-like factor 3	0.327627	1.90743	1.88685	0.0705203	0.352576	-4.05091
233280	Nipa1	non imprinted in Prader-Willi/Angelman syndrome 1 homolog (human)	0.279275	2.78532	1.95815	0.0611455	0.329938	-4.05434
380928	Lmo7	LIM domain only 7	0.230859	4.3852	2.16178	0.0401653	0.276018	-4.05514
53418	B4galt2	UDP-Gal:betaGlcNAc beta 1,4- galactosyltransferase, polypeptide 2	-0.1084	6.23858	-2.37331	0.0253947	0.22191	-4.05546
12445	Ccnd3	cyclin D3	0.114171	7.97048	2.49916	0.0191731	0.191649	-4.0556
[truncated: 11,966 more rows]
