# Supplementary material for: The roles of the acetyltransferase domains of the chromatin regulators KAT6A and KAT6B in vivo
Source: Development. 2026 Jun 18;153(12):dev205559. doi: 10.1242/dev.205559 (PMC13327545; doi:10.1242/dev.205559)
Supplement: Table S4. — Genes differentially expressed in Kat6a+/+Kat6b-/- vs. Kat6a+/+Kat6b+/+ E9.5 embryos [file develop-153-205559-TableS4.xlsx]

## Sheet: Read me
					RNA-sequencing results of E9.5 embryos – differentially expressed genes
					Table S2: Genes differentially expressed in Kat6aG656E/G656EKat6bG577E/G577E vs. Kat6a+/+Kat6b+/+ E9.5 embryos
					Table S3: Genes differentially expressed in Kat6a–/–Kat6b+/+ vs. Kat6a+/+Kat6b+/+ E9.5 embryos
					Table S4: Genes differentially expressed in Kat6a+/+Kat6b–/– vs. Kat6a+/+Kat6b+/+ E9.5 embryos
					Table S5: Genes differentially expressed in Kat6aG656E/G656EKat6b+/+ vs. Kat6a+/+Kat6b+/+ E9.5 embryos
					Table S6: Genes differentially expressed in Kat6a+/+Kat6bG577E/G577E vs. Kat6a+/+Kat6b+/+ E9.5 embryos

## Sheet: Table S4 Kat6b KO vs WT
Table S4: Genes differentially expressed in Kat6a+/+Kat6b–/– vs. Kat6a+/+Kat6b+/+ E9.5 embryos
GeneID	Symbol	Full_name_from_nomenclature_authority	logFC	AveExpr	t	P.Value	adj.P.Val	B
73710	Tubb2b	tubulin, beta 2B class IIB	-0.294451	8.37576	-6.85883	2.96114e-07	0.00413493	6.75492
19652	Rbm3	RNA binding motif (RNP1, RRM) protein 3	0.409041	6.71636	6.46312	1.06101e-06	0.00417684	5.62495
54169	Kat6b	K(lysine) acetyltransferase 6B	0.414521	5.46645	6.30736	1.17661e-06	0.00417684	5.5417
77891	Ube2s	ubiquitin-conjugating enzyme E2S	-0.359061	6.45375	-6.18096	1.62168e-06	0.00417684	5.19998
67186	Rplp2	ribosomal protein lateral stalk subunit P2	-0.440578	6.3776	-6.29783	1.79469e-06	0.00417684	5.14731
15289	Hmgb1	high mobility group box 1	0.31153	8.27303	6.21768	1.74012e-06	0.00417684	5.02749
22418	Wnt5a	wingless-type MMTV integration site family, member 5A	0.40353	6.30873	6.01461	2.93472e-06	0.00495242	4.65068
22151	Tubb2a	tubulin, beta 2A class IIA	-0.343773	6.87727	-5.91616	3.19191e-06	0.00495242	4.51523
19428	Rasl2-9	RAS-like, family 2, locus 9	-0.985743	2.72161	-6.06843	2.16072e-06	0.00431034	4.07683
67115	Rpl14	ribosomal protein L14	-0.305266	7.66445	-5.56028	9.84285e-06	0.0137445	3.36768
22186	Uba52	ubiquitin A-52 residue ribosomal protein fusion product 1	-0.255308	6.79931	-5.4384	1.09907e-05	0.0139522	3.30675
17904	Myl6	myosin, light polypeptide 6, alkali, smooth muscle and non-muscle	-0.306829	5.89141	-5.27666	1.67614e-05	0.0185251	2.98088
72780	Rspo3	R-spondin 3	0.571484	4.41706	5.25418	1.80631e-05	0.0185251	2.93671
268449	Rpl23a	ribosomal protein L23A	-0.692718	4.13183	-5.34167	2.1487e-05	0.0187528	2.79405
67671	Rpl38	ribosomal protein L38	-0.604179	3.6622	-5.2374	1.85729e-05	0.0185251	2.78618
14797	Tle5	TLE family member 5, transcriptional modulator	-0.2501	6.42789	-5.19301	2.08603e-05	0.0187528	2.72751
19981	Rpl37a	ribosomal protein L37a	-0.403202	6.02834	-5.22224	2.61647e-05	0.0195393	2.58426
53600	Timm23	translocase of inner mitochondrial membrane 23	-0.427994	4.25695	-5.05512	2.9937e-05	0.0195393	2.47128
20823	Ssb	small RNA binding exonuclease protection factor La	0.187554	8.41554	5.13764	2.4115e-05	0.0195393	2.39551
15117	Has2	hyaluronan synthase 2	0.32796	5.42397	5.01893	3.29183e-05	0.0195393	2.3695
67675	Cuta	cutA divalent cation tolerance homolog	-0.279321	5.50834	-5.01359	3.33827e-05	0.0195393	2.35506
94089	Trim7	tripartite motif-containing 7	0.213471	7.17017	5.02873	3.20828e-05	0.0195393	2.23485
76308	Rab1b	RAB1B, member RAS oncogene family	-0.180192	7.49288	-5.0039	3.42425e-05	0.0195393	2.13563
27362	Dnajb9	DnaJ heat shock protein family (Hsp40) member B9	0.457793	3.92636	4.92348	4.22896e-05	0.0227128	2.11165
57896	Krcc1	lysine-rich coiled-coil 1	0.334195	5.08809	4.85949	5.00282e-05	0.0233603	2.00256
77604	Rbm12b2	RNA binding motif protein 12 B2	0.3892	4.90327	4.85238	5.09706e-05	0.0233603	1.99266
20905	Sts	steroid sulfatase	-0.584274	3.94362	-4.86342	4.95142e-05	0.0233603	1.98684
18148	Npm1	nucleophosmin 1	0.160532	10.0362	5.02194	3.26592e-05	0.0195393	1.95714
268373	Ppia	peptidylprolyl isomerase A	-0.389306	7.10919	-5.17088	5.03596e-05	0.0233603	1.92159
117148	Necab2	N-terminal EF-hand calcium binding protein 2	-0.345162	4.3757	-4.80478	5.77608e-05	0.0244416	1.88079
66091	Ndufa3	NADH:ubiquinone oxidoreductase subunit A3	-0.388437	4.9243	-4.75207	6.63401e-05	0.0264678	1.747
67628	Anp32b	acidic nuclear phosphoprotein 32 family member B	0.200791	9.36793	4.8458	5.18597e-05	0.0233603	1.55858
12804	Cntfr	ciliary neurotrophic factor receptor	-0.289078	6.49107	-4.73012	7.02781e-05	0.0272601	1.53596
30926	Glrx3	glutaredoxin 3	-0.295685	5.70677	-4.67026	8.22477e-05	0.0302239	1.47831
11465	Actg1	actin, gamma, cytoplasmic 1	-0.16007	10.0108	-4.82577	5.46616e-05	0.0238529	1.45113
68152	Fam133b	family with sequence similarity 133, member B	0.233364	5.86347	4.64793	8.72192e-05	0.0307975	1.39813
433938	Mn1	meningioma 1	-0.2538	6.20924	-4.64139	8.87305e-05	0.0307975	1.34365
22152	Tubb3	tubulin, beta 3 class III	-0.406018	6.5572	-4.84401	0.000103037	0.0312783	1.28475
100037258	Dnajc3	DnaJ heat shock protein family (Hsp40) member C3	0.269923	6.6418	4.62166	9.34503e-05	0.0307975	1.25359
17357	Marcksl1	MARCKS-like 1	-0.141239	10.51	-4.75866	6.52014e-05	0.0264678	1.23844
18158	Nppb	natriuretic peptide type B	-1.32822	1.75081	-5.07381	3.49816e-05	0.0195393	1.20775
56150	Mad2l1	MAD2 mitotic arrest deficient-like 1	0.186771	7.17354	4.61606	9.48361e-05	0.0307975	1.17505
109246	Tspan9	tetraspanin 9	-0.203271	6.92895	-4.59861	9.92831e-05	0.0308086	1.1536
78244	Dnajc21	DnaJ heat shock protein family (Hsp40) member C21	0.261486	5.38348	4.52779	0.000119576	0.0339544	1.15118
66489	Rpl35	ribosomal protein L35	-0.417468	5.42619	-4.61379	0.000125473	0.0339544	1.14413
19289	Igdcc3	immunoglobulin superfamily, DCC subclass, member 3	-0.158763	9.78496	-4.69263	7.75545e-05	0.0292695	1.12987
107995	Cdc20	cell division cycle 20	-0.184242	8.01744	-4.62859	9.17637e-05	0.0307975	1.1193
17150	Mfap2	microfibrillar-associated protein 2	-0.252416	6.45184	-4.54041	0.000115678	0.0336527	1.0609
66251	Arfgap3	ADP-ribosylation factor GTPase activating protein 3	0.330919	4.46298	4.4563	0.000144255	0.0372642	1.04344
67068	Dynlrb1	dynein light chain roadblock-type 1	-0.294254	6.33326	-4.52165	0.000122385	0.0339544	1.02459
19988	Rpl6	ribosomal protein L6	-0.276858	7.76552	-4.66244	0.000115388	0.0336527	0.973697
51886	Fubp1	far upstream element (FUSE) binding protein 1	0.163713	9.20438	4.60005	9.89082e-05	0.0308086	0.938614
67958	U2surp	U2 snRNP-associated SURP domain containing	0.179442	7.60447	4.49881	0.00012903	0.0339958	0.816341
64138	Ctsz	cathepsin Z	-0.215559	5.81806	-4.3994	0.000167471	0.0396368	0.78336
59043	Wsb2	WD repeat and SOCS box-containing 2	-0.277455	5.32736	-4.35428	0.000188496	0.0438344	0.735963
217379	Ubxn2a	UBX domain protein 2A	0.299205	5.0126	4.33076	0.000200476	0.0438344	0.708601
22352	Vim	vimentin	-0.189887	9.29972	-4.50653	0.000126441	0.0339544	0.69026
381310	Stum	mechanosensory transduction mediator	-0.367239	4.03427	-4.30519	0.000214353	0.045352	0.681106
67803	Limd2	LIM domain containing 2	-0.159631	7.46123	-4.43096	0.000154171	0.0372642	0.669754
16475	Ajuba	ajuba LIM protein	-0.224533	7.69257	-4.43322	0.000153259	0.0372642	0.654266
70083	Metrn	meteorin, glial cell differentiation regulator	-0.188107	8.08108	-4.44584	0.000148268	0.0372642	0.646568
15427	Hoxc9	homeobox C9	0.524987	3.70731	4.27985	0.000229053	0.0458642	0.609119
66177	Ubl5	ubiquitin-like 5	-0.236783	5.99902	-4.33362	0.000198979	0.0438344	0.597882
67959	Puf60	poly-U binding splicing factor 60	-0.154636	8.22211	-4.42946	0.000154778	0.0372642	0.589434
67225	Rnpc3	RNA-binding region (RNP1, RRM) containing 3	0.337072	4.85715	4.2768	0.000230889	0.0458642	0.578758
26570	Slc7a11	solute carrier family 7 (cationic amino acid transporter, y+ system), member 11	-0.935557	3.67688	-4.56134	0.00025788	0.0477551	0.568802
26757	Dpysl4	dihydropyrimidinase-like 4	-0.281163	5.59255	-4.29182	0.000221989	0.0455861	0.536667
67513	Faap20	Fanconi anemia core complex associated protein 20	-0.299855	5.40172	-4.273	0.000233197	0.0458642	0.518592
20090	Rps29	ribosomal protein S29	-0.550778	3.55791	-4.24402	0.000251553	0.0477551	0.513662
260299	Cadm4	cell adhesion molecule 4	-0.37984	4.20532	-4.21277	0.00027296	0.049221	0.466899
11784	Apba2	amyloid beta precursor protein binding family A member 2	-0.338124	5.24	-4.2437	0.000251766	0.0477551	0.458126
22289	Kdm6a	lysine (K)-specific demethylase 6A	0.468894	5.89224	4.51249	0.000274938	0.049221	0.42775
53861	Zranb2	zinc finger, RAN-binding domain containing 2	0.16771	7.62735	4.33199	0.000199828	0.0438344	0.392911
434178	Zfp141	zinc finger protein 141	0.265707	4.4562	4.1832	0.000294878	0.0498498	0.384987
68219	Nudt21	nudix hydrolase 21	-0.26767	5.00905	-4.16664	0.000307905	0.0511855	0.300401
19921	Rpl19	ribosomal protein L19	-0.350516	5.65528	-4.24607	0.0002963	0.0498498	0.284952
100042807	Eif3j2	eukaryotic translation initiation factor 3, subunit J2	0.176592	6.9583	4.24145	0.000253248	0.0477551	0.242925
56698	Phax	phosphorylated adaptor for RNA export	0.219124	6.11714	4.19626	0.000284994	0.0498498	0.238678
11877	Arvcf	armadillo repeat gene deleted in velocardiofacial syndrome	-0.208445	6.8318	-4.23152	0.00025991	0.0477551	0.232345
192662	Arhgdia	Rho GDP dissociation inhibitor alpha	-0.135702	9.66468	-4.32994	0.000200902	0.0438344	0.203703
67281	Rpl37	ribosomal protein L37	-0.392591	4.74732	-4.11739	0.000356555	0.0566178	0.190431
16842	Lef1	lymphoid enhancer binding factor 1	0.2396	6.27522	4.18727	0.000291765	0.0498498	0.186677
226849	Ppp2r5a	protein phosphatase 2, regulatory subunit B', alpha	0.189622	6.4354	4.18356	0.000294605	0.0498498	0.159539
107831	Adgrb1	adhesion G protein-coupled receptor B1	-0.323273	4.1812	-4.06675	0.00039946	0.0599792	0.119985
67050	Nkap	NFKB activating protein	0.266602	5.20013	4.07108	0.000394989	0.0599792	0.0495023
16979	Lrrn1	leucine rich repeat protein 1, neuronal	-0.341359	6.02044	-4.17222	0.000389759	0.0599792	0.00437043
259300	Ehd2	EH-domain containing 2	-0.225513	5.41156	-4.0471	0.000420414	0.0611527	-0.039208
17069	Ly6e	lymphocyte antigen 6 family member E	-0.239734	5.53643	-4.05305	0.000413958	0.0611527	-0.0448024
27367	Rpl3	ribosomal protein L3	-0.212062	7.80081	-4.16266	0.000315781	0.0512741	-0.0693944
72029	Cnpy3	canopy FGF signaling regulator 3	-0.200616	5.6352	-4.01411	0.000458053	0.0646086	-0.150373
270906	Prr11	proline rich 11	0.220427	6.18862	4.04767	0.000419789	0.0611527	-0.151107
20349	Sema3e	sema domain, immunoglobulin domain (Ig), short basic domain, secreted, (semaphorin) 3E	0.594979	3.16886	3.96823	0.000515992	0.0682697	-0.1762
16848	Lfng	LFNG O-fucosylpeptide 3-beta-N-acetylglucosaminyltransferase	-0.243219	5.60983	-4.00305	0.000471409	0.065435	-0.177508
20591	Kdm5c	lysine demethylase 5C	0.293082	8.02806	4.29571	0.000395502	0.0599792	-0.191795
68375	Ndufa8	NADH:ubiquinone oxidoreductase subunit A8	-0.252003	5.82585	-4.00152	0.000473284	0.065435	-0.202374
240518	Peli3	pellino 3	0.598346	2.91061	3.9553	0.000533583	0.0682697	-0.220085
234358	Zfp930	zinc finger protein 930	0.343541	4.59737	3.93198	0.000566819	0.0691193	-0.223461
73723	Sh3bgrl3	SH3 domain binding glutamic acid-rich protein-like 3	-0.252563	5.52606	-3.97528	0.000506643	0.0680266	-0.225502
17192	Mbd3	methyl-CpG binding domain protein 3	-0.151381	8.14084	-4.10578	0.000360856	0.0566178	-0.228446
245867	Pcmtd2	protein-L-isoaspartate (D-aspartate) O-methyltransferase domain containing 2	0.213677	5.27313	3.95901	0.000528473	0.0682697	-0.238537
100042165	Thoc2l	THO complex subunit 2-like	0.345372	5.35614	3.99838	0.000537788	0.0682697	-0.251464
14086	Fscn1	fascin actin-bundling protein 1	-0.122453	9.98178	-4.16074	0.000312679	0.0512741	-0.260914
27176	Rpl7a	ribosomal protein L7A	-0.31723	7.58442	-4.25167	0.000456869	0.0646086	-0.274418
14678	Gnai2	G protein subunit alpha i2	-0.136528	9.0112	-4.10614	0.000360523	0.0566178	-0.308005
11534	Adk	adenosine kinase	0.182493	6.6945	3.99236	0.000484668	0.066352	-0.347195
68193	Rpl24	ribosomal protein L24	-0.334044	4.55539	-3.85612	0.00068967	0.0755036	-0.399174
57776	Ttyh1	tweety family member 1	-0.7505	2.23697	-3.97752	0.000503701	0.0680266	-0.413824
231464	Cnot6l	CCR4-NOT transcription complex, subunit 6-like	0.277015	5.59652	3.90334	0.000610443	0.0713109	-0.422045
216821	Tmem11	transmembrane protein 11	-0.248584	5.76762	-3.8982	0.000618618	0.0713109	-0.454357
276952	Rasl10b	RAS-like, family 10, member B	-0.374647	4.14571	-3.8093	0.000778203	0.0793199	-0.473286
26913	Gprin1	G protein-regulated inducer of neurite outgrowth 1	-0.321525	4.3388	-3.81731	0.000762299	0.0791196	-0.473683
208198	Btbd2	BTB domain containing 2	-0.22079	6.78948	-3.94749	0.0005445	0.0684991	-0.475517
18483	Palm	paralemmin	-0.161504	6.90856	-3.95233	0.0005377	0.0682697	-0.481157
14790	Grcc10	gene rich cluster, C10 gene	-0.258122	5.80547	-3.88974	0.000632302	0.0713109	-0.481909
27425	Atp5mg	ATP synthase membrane subunit g	-0.687661	2.21809	-3.93283	0.000565578	0.0691193	-0.487722
70122	Mllt3	myeloid/lymphoid or mixed-lineage leukemia; translocated to, 3	0.231536	6.53205	3.93034	0.000569229	0.0691193	-0.490786
55950	Bri3	brain protein I3	-0.241323	5.92184	-3.88916	0.00063324	0.0713109	-0.499345
66836	Tmem223	transmembrane protein 223	-0.264761	4.88368	-3.82247	0.000752222	0.0791196	-0.507483
20167	Rtn2	reticulon 2 (Z-band associated protein)	-0.376622	4.09583	-3.78544	0.000827509	0.0825381	-0.529533
66078	Tsen34	tRNA splicing endonuclease subunit 34	-0.184282	7.09804	-3.937	0.000559494	0.0691193	-0.541491
53883	Celsr2	cadherin, EGF LAG seven-pass G-type receptor 2	-0.240874	7.08384	-3.96097	0.000583783	0.0696747	-0.559326
14109	Fau	FAU ubiquitin like and ribosomal protein S30 fusion	-0.344284	5.24389	-3.85114	0.000764906	0.0791196	-0.560553
192173	Mcrip1	MAPK regulated corepressor interacting protein 1	-0.25084	6.54018	-3.91114	0.000624578	0.0713109	-0.562777
53626	Insm1	insulinoma-associated 1	-0.447477	4.31695	-3.79289	0.000878208	0.0850912	-0.578836
118568424	Akap17a	A-kinase anchoring protein 17A	-0.238362	6.55639	-3.88538	0.000640619	0.0715649	-0.604998
69748	Aldh16a1	aldehyde dehydrogenase 16 family, member A1	-0.197006	5.69772	-3.83288	0.000732303	0.0780602	-0.606253
26905	Eif2s3x	eukaryotic translation initiation factor 2, subunit 3, structural gene X-linked	0.443202	7.65613	4.23828	0.000699458	0.075715	-0.612426
77552	Shisa4	shisa family member 4	-0.295594	4.86201	-3.76433	0.000873692	0.0850912	-0.643774
13016	Ctbp1	C-terminal binding protein 1	-0.133161	8.80544	-3.96298	0.000523065	0.0682697	-0.65015
245596	Hdx	highly divergent homeobox	0.477846	2.68332	3.74695	0.000913606	0.0856604	-0.690939
18538	Pcna	proliferating cell nuclear antigen	-0.1428	8.18974	-3.92071	0.00058361	0.0696747	-0.699908
66922	Rras2	related RAS viral (r-ras) oncogene 2	0.178822	6.00094	3.8057	0.000785445	0.0794779	-0.707754
69207	Srsf11	serine and arginine-rich splicing factor 11	0.157341	8.34493	3.91012	0.000599826	0.0709829	-0.744556
70579	Zc3h11a	zinc finger CCCH type containing 11A	0.585589	2.85264	3.70482	0.00101791	0.0888617	-0.759258
239017	Ogdhl	oxoglutarate dehydrogenase-like	-0.269619	5.22655	-3.73789	0.000935112	0.0856604	-0.769811
102633750	Zfp1001	zinc finger protein 1001	0.43498	2.95347	3.68882	0.00106048	0.0888617	-0.781882
51812	Mcrs1	microspherule protein 1	-0.240086	5.3528	-3.73377	0.000945038	0.0856916	-0.788691
50795	Sh3bgr	SH3-binding domain glutamic acid-rich protein	0.327061	4.68824	3.69247	0.00105063	0.0888617	-0.792259
192236	Hps1	HPS1, biogenesis of lysosomal organelles complex 3 subunit 1	-0.329834	4.6803	-3.68862	0.00106103	0.0888617	-0.808392
13864	Nr2f6	nuclear receptor subfamily 2, group F, member 6	-0.188127	7.54312	-3.84052	0.00071802	0.0771264	-0.827515
67942	Atp5mc2	ATP synthase membrane subunit c locus 2	-0.398293	3.33661	-3.64759	0.00117844	0.0926944	-0.833637
27528	Nrep	neuronal regeneration related protein	-0.169409	8.16905	-3.8593	0.000684035	0.0755036	-0.848963
67475	Ero1b	endoplasmic reticulum oxidoreductase 1 beta	0.593968	2.11388	3.76175	0.000879502	0.0850912	-0.856587
12330	Canx	calnexin	0.143716	9.26507	3.89336	0.000626405	0.0713109	-0.871003
16158	Il11ra2	interleukin 11 receptor subunit alpha 2	-1.21229	0.859362	-4.29643	0.000219325	0.0455861	-0.873224
97165	Hmgb2	high mobility group box 2	0.215087	7.59762	3.8508	0.00076285	0.0791196	-0.879478
77644	Steep1	STING1 ER exit protein 1	0.197451	5.27812	3.68678	0.00106604	0.0888617	-0.893132
27377	Yme1l1	YME1-like 1 (S. cerevisiae)	0.1528	7.53512	3.81272	0.000771382	0.0792027	-0.899269
20357	Sema5b	sema domain, seven thrombospondin repeats (type 1 and type 1-like), transmembrane domain (TM) and short cytoplasmic domain, (semaphorin) 5B	-0.280738	5.58685	-3.70981	0.00101297	0.0888617	-0.900752
22146	Tuba1c	tubulin, alpha 1C	-0.192104	8.99855	-3.90461	0.000692098	0.0755036	-0.90912
218442	Serinc5	serine incorporator 5	0.23375	5.67057	3.69355	0.00104772	0.0888617	-0.936489
19946	Rpl30	ribosomal protein L30	-0.256531	5.45422	-3.67877	0.00108812	0.0894021	-0.946214
112406	Egln2	egl-9 family hypoxia-inducible factor 2	-0.173147	6.42537	-3.73649	0.000938464	0.0856604	-0.946264
15366	Hmmr	hyaluronan mediated motility receptor (RHAMM)	0.182761	6.90745	3.75275	0.000900098	0.0855031	-0.974522
19047	Ppp1cc	protein phosphatase 1 catalytic subunit gamma	-0.146833	7.69689	-3.7897	0.000818496	0.0822265	-0.978284
19899	Rpl18	ribosomal protein L18	-0.266558	7.26059	-3.85924	0.00093856	0.0856604	-0.988219
14171	Fgf17	fibroblast growth factor 17	0.677931	3.52242	3.66585	0.0014785	0.103355	-0.990145
15405	Hoxa9	homeobox A9	0.614331	2.77483	3.59469	0.00136013	0.0989982	-0.992823
107701	Sf3b4	splicing factor 3b, subunit 4	-0.177178	6.51784	-3.71899	0.000981583	0.0884311	-1.00067
56354	Dnajc7	DnaJ heat shock protein family (Hsp40) member C7	0.144775	7.53332	3.77224	0.000856099	0.0847842	-1.00255
107242	AI837181	expressed sequence AI837181	-0.212926	5.35002	-3.63995	0.00120167	0.0937436	-1.02233
320633	Zbtb26	zinc finger and BTB domain containing 26	0.315397	4.58463	3.5953	0.00134661	0.0989982	-1.02301
12927	Bcar1	breast cancer anti-estrogen resistance 1	-0.181361	7.04876	-3.73769	0.000935589	0.0856604	-1.02839
77048	Cep83	centrosomal protein 83	0.224548	5.6216	3.64655	0.00118158	0.0926944	-1.04996
210973	Kbtbd2	kelch repeat and BTB (POZ) domain containing 2	0.237419	5.94773	3.66727	0.00112061	0.0913492	-1.0503
65019	Rpl23	ribosomal protein L23	-0.277029	6.77743	-3.79045	0.00106909	0.0888617	-1.06075
69038	Tmem258	transmembrane protein 258	-0.248305	5.43747	-3.62684	0.00124256	0.0948147	-1.06393
71988	Esco2	establishment of sister chromatid cohesion N-acetyltransferase 2	0.234595	5.20796	3.60863	0.00130163	0.0982488	-1.07053
94192	C1galt1	core 1 synthase, glycoprotein-N-acetylgalactosamine 3-beta-galactosyltransferase, 1	0.338735	4.0472	3.54614	0.00152592	0.104451	-1.0756
18131	Notch3	notch 3	-0.144967	7.93989	-3.75955	0.000884489	0.0850912	-1.07645
20319	Sfrp2	secreted frizzled-related protein 2	-0.197628	6.97554	-3.71609	0.000988898	0.088519	-1.08329
66422	Dctpp1	dCTP pyrophosphatase 1	-0.184803	6.71655	-3.6937	0.00104732	0.0888617	-1.09064
16560	Kif1a	kinesin family member 1A	-0.274043	4.95515	-3.58125	0.00139565	0.100979	-1.09638
107686	Snrpd2	small nuclear ribonucleoprotein D2	-0.25675	5.99841	-3.6529	0.00117955	0.0926944	-1.09769
331491	Fnd3c2	fibronectin type III domain containing 3C2	-0.600276	2.23011	-3.59536	0.0013464	0.0989982	-1.10653
100042555	Il11ra3	interleukin 11 receptor subunit alpha 3	-1.09777	0.929686	-4.01577	0.000456084	0.0646086	-1.12133
68195	Rnaset2b	ribonuclease T2B	-0.388677	3.77761	-3.51823	0.00163787	0.108395	-1.12342
235442	Rab8b	RAB8B, member RAS oncogene family	0.181634	5.94667	3.63529	0.00121604	0.0938166	-1.12369
320204	Etfbkmt	electron transfer flavoprotein beta subunit lysine methyltransferase	0.473045	2.73015	3.52834	0.00159644	0.107346	-1.13388
19046	Ppp1cb	protein phosphatase 1 catalytic subunit beta	0.14283	8.57086	3.75728	0.000889668	0.0850912	-1.1421
20970	Sdc3	syndecan 3	-0.190927	6.96225	-3.68742	0.0010643	0.0888617	-1.14334
68549	Sgo2a	shugoshin 2A	0.223347	6.02032	3.6298	0.00123321	0.0946185	-1.15246
69981	Tmem30a	transmembrane protein 30A	0.193677	6.65017	3.66346	0.0011316	0.0913492	-1.15729
18673	Phb1	prohibitin 1	-0.223206	5.65445	-3.59114	0.00136095	0.0989982	-1.17577
20873	Plk4	polo like kinase 4	0.166662	6.70598	3.65699	0.00115048	0.0923293	-1.17905
71679	Atp5pd	ATP synthase peripheral stalk subunit d	-0.30891	4.8115	-3.52771	0.00159897	0.107346	-1.20755
210009	Mtrr	5-methyltetrahydrofolate-homocysteine methyltransferase reductase	0.232006	5.29322	3.55744	0.00148277	0.103355	-1.20871
17218	Mcm5	minichromosome maintenance complex component 5	-0.118066	8.8975	-3.74146	0.000926582	0.0856604	-1.21665
56332	Amotl2	angiomotin-like 2	-0.197227	7.39381	-3.68006	0.0010884	0.0894021	-1.21947
68153	Gtf2e2	general transcription factor II E, polypeptide 2 (beta subunit)	0.181583	6.37646	3.61095	0.00129395	0.0981994	-1.24486
73251	Setd7	SET domain containing (lysine methyltransferase) 7	0.188901	6.93883	3.63672	0.00121162	0.0938166	-1.26884
104001	Rtn1	reticulon 1	-0.405663	4.40129	-3.49215	0.00189016	0.117831	-1.27973
252903	Ap1s3	adaptor-related protein complex AP-1, sigma 3	0.512867	2.80636	3.4623	0.00188679	0.117831	-1.28859
72515	Wdr43	WD repeat domain 43	0.120048	7.70507	3.66341	0.00113173	0.0913492	-1.29077
20638	Snrpb	small nuclear ribonucleoprotein B	-0.133429	8.78146	-3.70488	0.00101774	0.0888617	-1.29135
237339	L3mbtl3	L3MBTL3 histone methyl-lysine binding protein	0.202861	5.72608	3.55149	0.00150534	0.10355	-1.29423
106338	Nsun3	NOL1/NOP2/Sun domain family member 3	0.396488	3.21536	3.42353	0.00208052	0.124156	-1.32001
18542	Pcolce	procollagen C-endopeptidase enhancer protein	-0.244956	5.88073	-3.54274	0.00153915	0.104842	-1.33182
13356	Dgcr2	DiGeorge syndrome critical region gene 2	-0.11961	7.81901	-3.65018	0.00117067	0.0926944	-1.33545
12291	Cacna1g	calcium channel, voltage-dependent, T type, alpha 1G subunit	-0.242965	5.35654	-3.49993	0.00171559	0.111677	-1.36048
19023	Ppef2	protein phosphatase, EF hand calcium-binding domain 2	1.39374	0.0212642	4.32252	0.000204845	0.0440069	-1.38135
60364	Donson	downstream neighbor of SON	0.202607	5.48787	3.49196	0.00175052	0.111677	-1.38306
245944	Vps54	VPS54 GARP complex subunit	0.143971	6.51175	3.55825	0.0014797	0.103355	-1.39251
67111	Naaa	N-acylethanolamine acid amidase	0.506322	3.71968	3.42472	0.00230833	0.127911	-1.39666
68523	Ciao2b	cytosolic iron-sulfur assembly component 2B	-0.247772	4.97157	-3.4509	0.00194185	0.119982	-1.40148
245631	Pwwp3b	PWWP domain containing 3B	0.232149	5.56311	3.48746	0.00177057	0.111874	-1.41128
414077	Wdr83os	WD repeat domain 83 opposite strand	-0.262856	5.09159	-3.4519	0.00193698	0.119982	-1.4167
21380	Tbx1	T-box 1	-0.329272	4.40178	-3.41504	0.00212544	0.124924	-1.42662
67843	Slc35a4	solute carrier family 35, member A4	-0.157819	7.40455	-3.59107	0.00136119	0.0989982	-1.42716
18606	Enpp2	ectonucleotide pyrophosphatase/phosphodiesterase 2	-0.431739	3.04395	-3.37692	0.0023391	0.128091	-1.42724
26451	Rpl27a	ribosomal protein L27A	-0.227443	6.41231	-3.54103	0.00157019	0.106438	-1.43628
11677	Akr1b1	aldo-keto reductase family 1 member B	-0.255329	4.5288	-3.40692	0.00216933	0.125701	-1.4369
14533	Bloc1s1	biogenesis of lysosomal organelles complex-1, subunit 1	-0.365064	4.42091	-3.3908	0.00226687	0.127127	-1.45802
103425	Ncln	nicalin	-0.171388	7.11486	-3.56031	0.00147198	0.103355	-1.47469
12933	Crmp1	collapsin response mediator protein 1	-0.18547	6.48	-3.52249	0.00162029	0.108244	-1.48414
15374	Jpt1	Jupiter microtubule associated homolog 1	-0.143827	7.72117	-3.57622	0.00141361	0.101751	-1.5008
218850	Tasor	transcription activation suppressor	0.259139	5.38328	3.43103	0.00204161	0.122884	-1.51799
12819	Col15a1	collagen, type XV, alpha 1	-0.389545	4.68042	-3.43173	0.002384	0.129534	-1.521
14114	Fbln1	fibulin 1	-0.124829	7.72187	-3.56452	0.00145629	0.103355	-1.53416
74316	Isca2	iron-sulfur cluster assembly 2	-0.277327	4.4241	-3.36225	0.00242674	0.129762	-1.53506
77862	Thyn1	thymocyte nuclear protein 1	0.256552	4.99535	3.39103	0.00225768	0.127127	-1.53745
71667	Tmem248	transmembrane protein 248	-0.145198	6.80739	-3.5132	0.00165889	0.108755	-1.54316
241066	Carf	calcium response factor	0.387458	2.87951	3.3172	0.00271614	0.134467	-1.5543
233490	Crebzf	CREB/ATF bZIP transcription factor	0.252482	6.81598	3.5734	0.00175945	0.111677	-1.55959
20104	Rps6	ribosomal protein S6	-0.235739	6.75507	-3.53834	0.00174808	0.111677	-1.56141
22666	Zbtb14	zinc finger and BTB domain containing 14	0.222118	5.54791	3.41744	0.00211269	0.124924	-1.57828
28071	Polr1f	RNA polymerase I subunit F	0.204946	5.45549	3.40349	0.00218813	0.126064	-1.59414
18146	Npdc1	neural proliferation, differentiation and control 1	-0.297334	3.71085	-3.29874	0.00284418	0.136952	-1.60859
432508	Cpsf6	cleavage and polyadenylation specific factor 6	0.136444	8.21466	3.55595	0.00148838	0.103355	-1.60934
51792	Ppp2r1a	protein phosphatase 2, regulatory subunit A, alpha	-0.107781	8.73095	-3.5725	0.00142706	0.102192	-1.61397
407785	Ndufs6	NADH:ubiquinone oxidoreductase core subunit S6	-0.250214	5.31318	-3.37815	0.00233188	0.128091	-1.61909
14705	Bscl2	BSCL2 lipid droplet biogenesis associated, seipin	-0.228377	4.60803	-3.33388	0.00260531	0.133262	-1.62113
230908	Tardbp	TAR DNA binding protein	0.118863	9.48971	3.59938	0.00133269	0.0989982	-1.62602
11773	Ap2m1	adaptor-related protein complex 2, mu 1 subunit	-0.162244	6.32661	-3.44868	0.00195275	0.120124	-1.62919
53333	Tomm40	translocase of outer mitochondrial membrane 40	-0.135476	7.53592	-3.51379	0.00165643	0.108755	-1.63587
319158	H4c9	H4 clustered histone 9	-0.314589	4.08555	-3.29445	0.00287475	0.137157	-1.63905
26949	Vat1	vesicle amine transport 1	-0.187409	6.16176	-3.42502	0.00207273	0.124156	-1.65946
78619	Zfp449	zinc finger protein 449	0.311712	3.83506	3.27226	0.00303796	0.140688	-1.66461
16898	Rps2	ribosomal protein S2	-0.196635	9.67226	-3.678	0.00149511	0.103355	-1.67295
66617	Ntmt1	N-terminal Xaa-Pro-Lys N-methyltransferase 1	-0.213339	5.66531	-3.38448	0.00229511	0.127685	-1.67998
13807	Eno2	enolase 2, gamma neuronal	0.691425	1.15145	3.4734	0.00183464	0.1154	-1.68218
214290	Tut7	terminal uridylyl transferase 7	0.234656	5.84718	3.39412	0.00224022	0.127127	-1.68511
229699	Slc16a4	solute carrier family 16 (monocarboxylic acid transporters), member 4	0.975457	0.683863	3.59434	0.00134991	0.0989982	-1.68548
57875	Angptl4	angiopoietin-like 4	-0.303341	3.75425	-3.25382	0.00318047	0.143728	-1.69392
67067	Romo1	reactive oxygen species modulator 1	-0.269404	5.27724	-3.3457	0.00252942	0.131067	-1.69777
67683	Pbdc1	polysaccharide biosynthesis domain containing 1	0.281179	6.11339	3.45707	0.0022936	0.127685	-1.70049
80889	Tlnrd1	talin rod domain containing 1	-0.171327	6.59859	-3.43151	0.00203912	0.122884	-1.70335
14961	H2-Ab1	histocompatibility 2, class II antigen A, beta 1	-0.696062	1.66994	-3.33407	0.00260407	0.133262	-1.70964
67500	Ccar1	cell division cycle and apoptosis regulator 1	0.160621	7.88662	3.49725	0.00172725	0.111677	-1.71655
68349	Ndufs3	NADH:ubiquinone oxidoreductase core subunit S3	-0.21434	5.53778	-3.35505	0.0024709	0.129762	-1.71991
378702	Serf2	small EDRK-rich factor 2	-0.232547	5.76215	-3.37028	0.00237835	0.129534	-1.71999
110213	Tmbim6	transmembrane BAX inhibitor motif containing 6	-0.115355	7.90078	-3.49029	0.00175794	0.111677	-1.73334
21749	Terf1	telomeric repeat binding factor 1	0.203343	5.30091	3.33194	0.00261798	0.133422	-1.73627
19385	Ranbp1	RAN binding protein 1	0.122262	8.93308	3.52066	0.00162784	0.108244	-1.75967
14105	Srsf10	serine and arginine-rich splicing factor 10	0.159724	8.2279	3.49292	0.0017463	0.111677	-1.76021
353204	Aldoart1	aldolase 1 A, retrogene 1	-0.328323	4.22069	-3.24917	0.0032174	0.144125	-1.76479
67874	Rprm	reprimo, TP53 dependent G2 arrest mediator candidate	-0.291164	4.14479	-3.2326	0.00335238	0.145381	-1.77987
67224	Med29	mediator complex subunit 29	-0.214004	4.62384	-3.26034	0.00312933	0.142202	-1.78135
20348	Sema3c	sema domain, immunoglobulin domain (Ig), short basic domain, secreted, (semaphorin) 3C	0.233207	5.01994	3.28101	0.00297259	0.139762	-1.78771
106639	Vmac	vimentin-type intermediate filament associated coiled-coil protein	-0.363733	3.25805	-3.20084	0.00362645	0.150364	-1.78954
14784	Grb2	growth factor receptor bound protein 2	-0.155995	6.90891	-3.41674	0.00211639	0.124924	-1.7901
29873	Cspg5	chondroitin sulfate proteoglycan 5	-0.594567	2.19575	-3.24708	0.0032341	0.144125	-1.7915
19185	Psmd4	proteasome (prosome, macropain) 26S subunit, non-ATPase, 4	-0.142521	7.46655	-3.44058	0.00199307	0.122067	-1.80355
23807	Arih2	ariadne RBR E3 ubiquitin protein ligase 2	-0.150839	6.17851	-3.36562	0.00240633	0.129762	-1.80485
23849	Klf6	Kruppel-like transcription factor 6	0.229786	5.52496	3.31446	0.0027348	0.134467	-1.81597
233280	Nipa1	non imprinted in Prader-Willi/Angelman syndrome 1 homolog (human)	0.451496	2.78532	3.19544	0.00367515	0.150955	-1.81696
66481	Rps21	ribosomal protein S21	-0.274931	7.4647	-3.55296	0.00226033	0.127127	-1.82075
76281	Tax1bp3	Tax1 (human T cell leukemia virus type I) binding protein 3	-0.2537	4.11064	-3.20821	0.00356095	0.149571	-1.82893
210544	Tbc1d31	TBC1 domain family, member 31	0.201457	4.89536	3.26423	0.00309923	0.14143	-1.83327
329506	Ctdspl2	CTD small phosphatase like 2	0.157055	6.3365	3.35229	0.00248802	0.130122	-1.86355
65254	Dpysl5	dihydropyrimidinase-like 5	-0.16051	7.39762	-3.41434	0.00212919	0.124924	-1.86404
109552	Sri	sorcin	-0.179983	5.54356	-3.29264	0.00288773	0.137157	-1.86409
14807	Grik3	glutamate receptor, ionotropic, kainate 3	-0.59082	2.77609	-3.1852	0.00398003	0.154846	-1.86447
214931	Fbxl16	F-box and leucine-rich repeat protein 16	-0.268872	4.29531	-3.20633	0.00357755	0.149571	-1.86523
320557	Fam169a	family with sequence similarity 169, member A	0.253525	5.50814	3.30116	0.00285749	0.13712	-1.86642
673094	Cd99	CD99 antigen	-0.281263	5.58783	-3.31614	0.00295367	0.139341	-1.87001
110826	Etfb	electron transferring flavoprotein, beta polypeptide	-0.205975	6.06593	-3.32394	0.00267082	0.134207	-1.87142
18627	Per2	period circadian clock 2	0.474975	2.99471	3.15899	0.00402075	0.155099	-1.876
68646	Nadk2	NAD kinase 2, mitochondrial	0.195282	6.62472	3.3594	0.00244412	0.129762	-1.89428
75540	Fpgt	fucose-1-phosphate guanylyltransferase	0.361861	3.72572	3.16406	0.00397088	0.154846	-1.89472
75608	Chmp4b	charged multivesicular body protein 4B	-0.126964	7.24031	-3.38958	0.00226591	0.127127	-1.89719
24067	Srp54a	signal recognition particle 54A	-0.170737	5.5367	-3.27725	0.00300055	0.14012	-1.9014
626848	Zfp971	zinc finger protein 971	0.373485	3.86648	3.16945	0.00391854	0.154846	-1.90214
230484	Usp1	ubiquitin specific peptidase 1	0.138792	7.65953	3.40801	0.00216337	0.125701	-1.9033
330959	Snapc5	small nuclear RNA activating complex, polypeptide 5	-0.302898	3.78835	-3.15785	0.00403203	0.155105	-1.90381
20617	Snca	synuclein, alpha	0.787716	2.11172	3.22516	0.00364616	0.150636	-1.90467
66491	Polr2l	polymerase (RNA) II (DNA directed) polypeptide L	-0.332976	4.28025	-3.17502	0.00386511	0.154846	-1.91298
268564	Zbtb1	zinc finger and BTB domain containing 1	0.250771	4.77141	3.2123	0.00352513	0.149571	-1.91767
12903	Crabp1	cellular retinoic acid binding protein I	-0.373929	8.56328	-3.64399	0.002441	0.129762	-1.92983
67429	Nudcd1	NudC domain containing 1	0.163023	5.95443	3.29072	0.00290157	0.137348	-1.93482
12404	Cbln1	cerebellin 1 precursor protein	-0.482318	3.08083	-3.12959	0.00432205	0.159243	-1.93496
53417	Hif3a	hypoxia inducible factor 3, alpha subunit	0.333569	4.30265	3.17101	0.00390346	0.154846	-1.93542
64294	Itm2c	integral membrane protein 2C	-0.17661	6.94586	-3.35689	0.00245949	0.129762	-1.93706
13185	Vps26c	VPS26 endosomal protein sorting factor C	-0.163651	5.7265	-3.27031	0.00305274	0.140688	-1.94526
68047	Mpnd	MPN domain containing	-0.159255	6.49446	-3.32497	0.00266393	0.134207	-1.94898
320563	Islr2	immunoglobulin superfamily containing leucine-rich repeat 2	-0.828956	1.88707	-3.22679	0.00356051	0.149571	-1.9503
192191	Med9	mediator complex subunit 9	-0.193455	5.77379	-3.27084	0.00304875	0.140688	-1.957
66556	Drap1	DR1 associated protein 1	-0.138916	6.53053	-3.32235	0.00268145	0.134207	-1.9584
20743	Sptbn2	spectrin beta, non-erythrocytic 2	-0.169081	6.22531	-3.29337	0.00288246	0.137157	-1.98051
106073	Mfsd5	major facilitator superfamily domain containing 5	-0.17292	5.49328	-3.23738	0.00331289	0.144566	-1.98067
66119	Tomm6	translocase of outer mitochondrial membrane 6	-0.184563	6.55968	-3.31303	0.00274455	0.134473	-1.98638
21371	Tbca	tubulin cofactor A	0.223532	5.67382	3.24452	0.00325467	0.144125	-1.99118
19099	Mapk8ip1	mitogen-activated protein kinase 8 interacting protein 1	-0.139123	6.86795	-3.32463	0.00266624	0.134207	-1.99935
218503	Fcho2	FCH domain only 2	0.214956	5.36939	3.22762	0.00339394	0.14646	-2.00285
110323	Cox6b1	cytochrome c oxidase, subunit 6B1	-0.17375	6.90345	-3.32377	0.00267198	0.134207	-2.00517
208618	Etl4	enhancer trap locus 4	0.187685	5.77753	3.24553	0.00324655	0.144125	-2.01055
242747	Zfp933	zinc finger protein 933	0.370369	3.46238	3.09691	0.00468235	0.168083	-2.01416
99152	Anapc2	anaphase promoting complex subunit 2	-0.124198	7.50873	-3.3549	0.00247183	0.129762	-2.01481
228005	Ppig	peptidyl-prolyl isomerase G (cyclophilin G)	0.162505	7.42084	3.34994	0.00250269	0.130401	-2.01941
67439	Xab2	XPA binding protein 2	-0.128067	6.5908	-3.30075	0.00282993	0.136738	-2.02468
98660	Atp1a2	ATPase, Na+/K+ transporting, alpha 2 polypeptide	0.385122	3.30064	3.08563	0.00481323	0.170626	-2.02871
23921	Sh2b2	SH2B adaptor protein 2	-0.252684	4.80274	-3.16832	0.0039294	0.154846	-2.03133
76044	Ncapg2	non-SMC condensin II complex, subunit G2	0.2443	6.57369	3.33458	0.00301031	0.14012	-2.03244
235048	Zfp599	zinc finger protein 599	0.39778	3.32658	3.08528	0.00481737	0.170626	-2.03487
226090	Ermp1	endoplasmic reticulum metallopeptidase 1	0.1553	5.88936	3.24241	0.0032718	0.144125	-2.03794
110854	Ptpa	protein phosphatase 2 protein activator	-0.10547	7.85436	-3.36033	0.00243844	0.129762	-2.03831
13383	Dlg1	discs large MAGUK scaffold protein 1	0.132756	7.08808	3.32077	0.00269204	0.134256	-2.04291
17242	Mdk	midkine	-0.127468	9.8777	-3.43621	0.00201512	0.122878	-2.0557
84004	Mcam	melanoma cell adhesion molecule	-0.256432	4.97436	-3.17168	0.00389702	0.154846	-2.05832
71885	Faap100	Fanconi anemia core complex associated protein 100	-0.218115	5.28781	-3.18674	0.00375499	0.153318	-2.06735
77963	Hook1	hook microtubule tethering protein 1	0.252625	4.99018	3.15993	0.00401146	0.155099	-2.07096
271377	Zbtb11	zinc finger and BTB domain containing 11	0.19984	4.804	3.14303	0.00418166	0.156238	-2.07842
67903	Gipc1	GIPC PDZ domain containing family, member 1	-0.178686	6.65872	-3.27814	0.00299388	0.14012	-2.08123
94246	Arid4b	AT-rich interaction domain 4B	0.213379	6.13202	3.24032	0.00328882	0.144372	-2.09435
140499	Ube2j2	ubiquitin-conjugating enzyme E2J 2	-0.143942	6.24506	-3.24343	0.00326356	0.144125	-2.09936
223227	Sox21	SRY (sex determining region Y)-box 21	-0.414436	4.97492	-3.23136	0.0045385	0.164998	-2.10653
24088	Tlr2	toll-like receptor 2	0.872961	0.669159	3.39925	0.00221154	0.126566	-2.10703
12532	Cdc25c	cell division cycle 25C	0.186392	5.42662	3.17919	0.0038255	0.154846	-2.10822
170936	Zfp369	zinc finger protein 369	0.321908	3.32827	3.04941	0.00525765	0.174389	-2.11078
72543	Mvb12b	multivesicular body subunit 12B	-0.136984	6.44168	-3.24868	0.00322132	0.144125	-2.11184
108911	Rcc2	regulator of chromosome condensation 2	-0.102485	9.68932	-3.40247	0.00219374	0.126064	-2.1208
12561	Cdh4	cadherin 4	-0.308411	3.72599	-3.05414	0.00519749	0.174389	-2.12301
66580	Esf1	ESF1 nucleolar pre-rRNA processing protein homolog	0.156565	6.40533	3.24335	0.0032642	0.144125	-2.12581
22192	Ube2m	ubiquitin-conjugating enzyme E2M	-0.137712	7.6807	-3.31525	0.00272943	0.134467	-2.12893
231672	Fbxw8	F-box and WD-40 domain protein 8	-0.116971	7.86805	-3.31891	0.00270455	0.1344	-2.14028
12160	Bmp5	bone morphogenetic protein 5	0.252565	4.43515	3.08478	0.00482318	0.170626	-2.14293
14664	Slc6a9	solute carrier family 6 (neurotransmitter transporter, glycine), member 9	0.354752	4.35254	3.10459	0.00487319	0.171409	-2.14336
93723	Pcdhga11	protocadherin gamma subfamily A, 11	-0.351662	2.98614	-3.0253	0.00557499	0.176585	-2.14467
17975	Ncl	nucleolin	0.147847	11.159	3.50574	0.0020401	0.122884	-2.1453
381633	Nicol1	NELL2 interacting cell ontogeny regulator 1	-0.297317	4.30546	-3.07551	0.0049336	0.171594	-2.15203
11438	Chrna4	cholinergic receptor, nicotinic, alpha polypeptide 4	-0.30546	4.30565	-3.07194	0.00497676	0.171594	-2.15658
18789	Papola	poly (A) polymerase alpha	0.105607	8.66368	3.34494	0.00253423	0.131067	-2.15983
72500	Ier5l	immediate early response 5-like	-0.271207	5.78512	-3.20662	0.00397834	0.154846	-2.16958
216190	Appl2	adaptor protein, phosphotyrosine interaction, PH domain and leucine zipper containing 2	0.2557	4.88684	3.11788	0.00444797	0.162171	-2.17064
56524	Pals2	protein associated with LIN7 2, MAGUK family member	0.150775	6.57459	3.23382	0.00334225	0.145381	-2.17405
22130	Ttf1	transcription termination factor, RNA polymerase I	0.204621	4.95939	3.1087	0.00454914	0.164998	-2.18634
328949	Mcc	mutated in colorectal cancers	0.269133	4.17323	3.05353	0.00520527	0.174389	-2.18989
56351	Ptges3	prostaglandin E synthase 3	0.153002	8.03795	3.30428	0.00280516	0.136011	-2.19038
20370	Sez6	seizure related gene 6	-0.826226	0.852287	-3.30928	0.00277039	0.134793	-2.19265
18245	Oaz1	ornithine decarboxylase antizyme 1	-0.239009	6.87293	-3.29197	0.00347001	0.147729	-2.19585
100043468	Zfp955b	zinc finger protein 955B	0.254958	4.18307	3.05071	0.00524103	0.174389	-2.19975
71137	Rfx4	regulatory factor X, 4 (influences HLA class II expression)	-0.251728	5.29226	-3.1307	0.00431029	0.15923	-2.20165
70021	Nt5dc2	5'-nucleotidase domain containing 2	-0.117372	8.96772	-3.33636	0.00258916	0.133262	-2.20773
56771	Med20	mediator complex subunit 20	0.2021	5.20448	3.12095	0.00441457	0.161374	-2.21195
22709	Zfp51	zinc finger protein 51	0.305945	3.28333	2.99164	0.00604872	0.182721	-2.21968
19713	Ret	ret proto-oncogene	0.292281	4.08781	3.04141	0.00536104	0.174503	-2.2204
319586	Celf5	CUGBP, Elav-like family member 5	-0.692971	1.14576	-3.16917	0.00392122	0.154846	-2.23023
99167	Ssx2ip	SSX family member 2 interacting protein	0.212221	5.95734	3.16347	0.00397664	0.154846	-2.23191
13481	Dpm2	dolichyl-phosphate mannosyltransferase subunit 2, regulatory	-0.200571	4.87986	-3.07483	0.00494189	0.171594	-2.23968
100040563	Dynlt1c	dynein light chain Tctex-type 1C	-0.272026	3.7621	-3.00453	0.005863	0.180731	-2.24357
22327	Vbp1	von Hippel-Lindau binding protein 1	0.166793	6.41736	3.18779	0.0037452	0.153318	-2.25476
66935	Cir1	corepressor interacting with RBPJ, 1	0.268347	3.88951	2.99829	0.00595221	0.182273	-2.25911
218294	Cdc14b	CDC14 cell division cycle 14B	0.17191	6.06091	3.16082	0.00400265	0.155099	-2.25956
12861	Cox6a1	cytochrome c oxidase subunit 6A1	-0.169032	7.03948	-3.21928	0.00346477	0.147729	-2.27099
80981	Arl4d	ADP-ribosylation factor-like 4D	0.373129	3.26711	2.96443	0.00645952	0.188427	-2.27651
56707	Zfp111	zinc finger protein 111	0.2745	4.47912	3.02948	0.00551871	0.175991	-2.28533
211329	Ncoa7	nuclear receptor coactivator 7	0.237928	4.34009	3.01347	0.00573734	0.178432	-2.2876
17869	Myc	myelocytomatosis oncogene	0.259785	6.30297	3.22614	0.00413415	0.156238	-2.29119
26446	Psmb3	proteasome (prosome, macropain) subunit, beta type 3	-0.172209	5.81695	-3.12333	0.00438892	0.161281	-2.29664
13643	Efnb3	ephrin B3	-0.166706	6.81655	-3.1954	0.0036755	0.150955	-2.30033
208606	Rsrc2	arginine/serine-rich coiled-coil 2	0.165143	6.92753	3.20058	0.00362881	0.150364	-2.30548
107939	Pom121	nuclear pore membrane protein 121	-0.132464	8.1206	-3.25942	0.00313652	0.142202	-2.30775
107260	Otub1	OTU domain, ubiquitin aldehyde binding 1	-0.138627	7.42074	-3.22495	0.00341646	0.14646	-2.30895
75339	Mphosph8	M-phase phosphoprotein 8	0.171297	6.09515	3.14058	0.00420692	0.156238	-2.32087
69161	Manbal	mannosidase, beta A, lysosomal-like	-0.216864	4.77749	-3.03194	0.00548588	0.175699	-2.32144
67738	Ppid	peptidylprolyl isomerase D (cyclophilin D)	0.140862	7.22046	3.20729	0.0035691	0.149571	-2.32514
69577	Fastkd3	FAST kinase domains 3	0.181188	4.92149	3.04562	0.00530637	0.174503	-2.32556
15185	Hdac6	histone deacetylase 6	-0.16878	6.6047	-3.17038	0.00390949	0.154846	-2.32739
68910	Zfp467	zinc finger protein 467	0.276577	4.05089	2.97595	0.00628244	0.186259	-2.32797
14415	Gad1	glutamate decarboxylase 1	1.09757	0.49271	3.26893	0.00306321	0.140706	-2.33222
20610	Sumo3	small ubiquitin-like modifier 3	-0.123144	7.95716	-3.23918	0.0032981	0.144372	-2.33487
215090	Maneal	mannosidase, endo-alpha-like	-0.441411	2.79144	-2.92762	0.00705766	0.194385	-2.33651
217558	G2e3	G2/M-phase specific E3 ubiquitin ligase	0.152074	6.35621	3.15486	0.0040618	0.155821	-2.34058
14537	Gcnt1	glucosaminyl (N-acetyl) transferase 1, core 2	0.352459	3.48858	2.93943	0.00686032	0.191987	-2.34488
229521	Syt11	synaptotagmin XI	-0.235588	6.23586	-3.15791	0.00441084	0.161374	-2.35335
66140	Ska2	spindle and kinetochore associated complex subunit 2	0.181587	6.31501	3.13469	0.00426828	0.158096	-2.35441
22377	Wbp1	WW domain binding protein 1	-0.145025	5.87384	-3.10216	0.0046226	0.167228	-2.35882
68178	Cgnl1	cingulin-like 1	0.156621	6.8513	3.17169	0.00389693	0.154846	-2.36038
66594	Uqcr11	ubiquinol-cytochrome c reductase, complex III subunit XI	-0.248349	5.2698	-3.0511	0.00523609	0.174389	-2.36409
78330	Ndufv3	NADH:ubiquinone oxidoreductase core subunit V3	-0.206395	5.45423	-3.065	0.00506178	0.173242	-2.3756
320162	Cep95	centrosomal protein 95	0.287058	4.36923	2.97248	0.00633532	0.186638	-2.38721
12164	Bmp8b	bone morphogenetic protein 8b	-1.20539	-0.385606	-3.69809	0.00103561	0.0888617	-2.38859
71720	Osbpl3	oxysterol binding protein-like 3	0.24688	4.31271	2.96387	0.00646835	0.188427	-2.39634
14219	Ccn2	cellular communication network factor 2	-0.234306	4.67326	-2.9899	0.00607424	0.182721	-2.40342
76889	Coq8b	coenzyme Q8B	-0.270547	4.28138	-2.95898	0.00654495	0.188427	-2.40437
17703	Msx3	msh homeobox 3	-0.437551	4.59625	-3.05256	0.0067416	0.190953	-2.40606
21936	Tnfrsf18	tumor necrosis factor receptor superfamily, member 18	0.94543	0.174666	3.22463	0.00341923	0.14646	-2.41275
74006	Dnm1l	dynamin 1-like	0.10676	7.06714	3.16303	0.00398093	0.154846	-2.41643
56214	Scamp4	secretory carrier membrane protein 4	-0.16882	5.98667	-3.0845	0.00482649	0.170626	-2.4181
21849	Trim28	tripartite motif-containing 28	-0.10127	10.4553	-3.30936	0.00276982	0.134793	-2.41948
68498	Tspan11	tetraspanin 11	-0.619095	1.11481	-3.07226	0.00497295	0.171594	-2.41968
20324	Cavin2	caveolae associated 2	-0.424672	3.07721	-2.886	0.00779733	0.204881	-2.42019
380768	Ccdc177	coiled-coil domain containing 177	-0.346331	3.34661	-2.89363	0.00765642	0.202983	-2.42061
83691	Crispld1	cysteine-rich secretory protein LCCL domain containing 1	0.219961	4.65615	2.97369	0.00631687	0.186488	-2.42098
553127	Rtl8b	retrotransposon Gag like 8B	-0.155532	6.19317	-3.09545	0.00469904	0.16825	-2.42661
26394	Lypla2	lysophospholipase 2	-0.152171	7.05905	-3.1519	0.00409147	0.156238	-2.43258
75406	Ndufs7	NADH:ubiquinone oxidoreductase core subunit S7	-0.182257	5.76306	-3.05967	0.00512791	0.174389	-2.43665
20085	Rps19	ribosomal protein S19	-0.209379	7.1693	-3.19319	0.00420262	0.156238	-2.43978
242557	Atg4c	autophagy related 4C, cysteine peptidase	0.278502	3.65973	2.89939	0.00755164	0.200859	-2.44363
66934	Dsn1	DSN1 homolog, MIS12 kinetochore complex component	0.167433	5.40179	3.02212	0.00561826	0.176697	-2.45335
64833	Acot10	acyl-CoA thioesterase 10	-0.543504	1.28546	-2.98482	0.00614929	0.183156	-2.45829
70316	Ndufab1	NADH:ubiquinone oxidoreductase subunit AB1	-0.201771	4.76582	-2.96335	0.00647642	0.188427	-2.46929
381979	Brsk1	BR serine/threonine kinase 1	-0.208239	4.72524	-2.96256	0.00648868	0.188427	-2.47114
67010	Rbm7	RNA binding motif protein 7	0.153641	6.08299	3.06516	0.00505977	0.173242	-2.47303
14241	Foxl1	forkhead box L1	-0.486719	2.26063	-2.86388	0.0082197	0.21022	-2.47541
50789	Fbxl3	F-box and leucine-rich repeat protein 3	0.196815	5.22941	3.00208	0.00589791	0.18121	-2.48068
27059	Sh3d19	SH3 domain protein D19	0.162254	5.62694	3.03368	0.00546272	0.175565	-2.48391
15980	Ifngr2	interferon gamma receptor 2	0.206776	4.50474	2.9297	0.0070225	0.194183	-2.48936
231583	Slc26a1	solute carrier family 26 (sulfate transporter), member 1	0.994822	-0.0719771	3.3776	0.00233507	0.128091	-2.49118
21648	Dynlt1b	dynein light chain Tctex-type 1B	-0.267736	4.399	-2.92402	0.00711891	0.194537	-2.49388
66496	Ppdpf	pancreatic progenitor cell differentiation and proliferation factor	-0.183955	5.57693	-3.01633	0.00569763	0.178123	-2.49405
233870	Tufm	Tu translation elongation factor, mitochondrial	-0.214023	5.48391	-3.01129	0.00576775	0.17898	-2.49442
68194	Ndufb4	NADH:ubiquinone oxidoreductase subunit B4	-0.532051	1.92303	-2.88434	0.00782832	0.20494	-2.49464
209200	Dtx3l	deltex 3-like, E3 ubiquitin ligase	0.558984	2.44513	2.84966	0.00852041	0.212856	-2.49486
56320	Dbn1	drebrin 1	-0.117304	8.78927	-3.20813	0.00356165	0.149571	-2.49542
11853	Rhoc	ras homolog family member C	-0.198088	5.88136	-3.04194	0.00535416	0.174503	-2.49613
83493	Sacm1l	SAC1 suppressor of actin mutations 1-like (yeast)	0.151621	5.94953	3.04716	0.0052866	0.174503	-2.49614
238252	Gpr135	G protein-coupled receptor 135	0.762676	0.601061	3.07754	0.00490923	0.171594	-2.49923
244548	Elmod2	ELMO/CED-12 domain containing 2	0.224629	4.84572	2.95826	0.00655632	0.188427	-2.50087
74400	Zfp819	zinc finger protein 819	-0.909409	0.091815	-3.26477	0.00309512	0.14143	-2.502
242521	Klhl9	kelch-like 9	0.125762	7.59726	3.14436	0.00416805	0.156238	-2.51783
73683	Atg16l2	autophagy related 16 like 2	0.435067	2.91149	2.83274	0.00885125	0.215691	-2.5212
208111	Zfp976	zinc finger protein 976	0.391111	3.17271	2.83623	0.00877831	0.215053	-2.52275
68083	Pak1ip1	PAK1 interacting protein 1	0.145544	6.04615	3.04147	0.00536023	0.174503	-2.52513
192192	Shkbp1	Sh3kbp1 binding protein 1	-0.191513	5.45603	-2.98467	0.00615156	0.183156	-2.53594
30839	Fbxw5	F-box and WD-40 domain protein 5	-0.172068	5.85799	-3.02517	0.00557676	0.176585	-2.53706
16371	Irx1	Iroquois homeobox 1	-0.250961	5.03581	-2.9582	0.00655728	0.188427	-2.53725
17217	Mcm4	minichromosome maintenance complex component 4	-0.100451	8.44533	-3.17699	0.00384638	0.154846	-2.53739
19365	Rad52	RAD52 homolog, DNA repair protein	0.264523	4.03679	2.87869	0.00793461	0.205946	-2.53758
12212	Chic1	cysteine-rich hydrophobic domain 1	0.379646	3.54587	2.84663	0.00857667	0.213104	-2.54732
54519	Apbb1ip	amyloid beta precursor protein binding family B member 1 interacting protein	0.869914	0.635912	3.05692	0.00516249	0.174389	-2.55247
13380	Dkk1	dickkopf WNT signaling pathway inhibitor 1	0.351761	3.09942	2.81682	0.00919159	0.217844	-2.55669
192193	Edem1	ER degradation enhancer, mannosidase alpha-like 1	0.168975	6.26483	3.04426	0.00532405	0.174503	-2.56402
18591	Pdgfb	platelet derived growth factor, B polypeptide	-0.304974	3.41721	-2.83007	0.00890742	0.216001	-2.56577
276846	Pigs	phosphatidylinositol glycan anchor biosynthesis, class S	-0.156496	6.22858	-3.03712	0.00541724	0.175352	-2.56813
54127	Rps28	ribosomal protein S28	-0.515934	2.89223	-2.82413	0.00950768	0.221275	-2.56911
76687	Spcs3	signal peptidase complex subunit 3 homolog (S. cerevisiae)	0.155729	6.8158	3.07633	0.00492375	0.171594	-2.5734
74091	Npl	N-acetylneuraminate pyruvate lyase	-0.41874	2.99976	-2.80524	0.00944681	0.220594	-2.57863
330695	Ctxn1	cortexin 1	-0.187187	6.00133	-3.01696	0.00568897	0.178123	-2.5803
11841	Arf2	ADP-ribosylation factor 2	-0.17884	5.96638	-3.00162	0.0059045	0.18121	-2.58682
67490	Ufl1	UFM1 specific ligase 1	0.170156	5.28407	2.95557	0.00659896	0.188828	-2.59096
55938	Apom	apolipoprotein M	-1.06735	-0.00581376	-3.14999	0.00411075	0.156238	-2.59356
18002	Nedd8	neural precursor cell expressed, developmentally down-regulated gene 8	-0.136464	7.07801	-3.08186	0.00485778	0.171298	-2.59434
17750	Mt2	metallothionein 2	0.642297	4.49599	2.99449	0.00905135	0.216905	-2.60444
13806	Eno1	enolase 1, alpha non-neuron	-0.208181	9.59872	-3.30113	0.00409614	0.156238	-2.60577
269523	Vcp	valosin containing protein	-0.12803	8.4241	-3.14511	0.00416039	0.156238	-2.60851
13684	Eif4e	eukaryotic translation initiation factor 4E	0.108044	7.48203	3.09734	0.00467739	0.168083	-2.60994
328099	Prps1l3	phosphoribosyl pyrophosphate synthetase 1-like 3	0.161065	6.87161	3.05911	0.00513491	0.174389	-2.62005
268890	Lsamp	limbic system-associated membrane protein	-0.449911	2.15506	-2.7924	0.00973773	0.223332	-2.62099
66152	Uqcr10	ubiquinol-cytochrome c reductase, complex III subunit X	-0.201445	5.97909	-2.99076	0.00606164	0.182721	-2.62142
56212	Rhog	ras homolog family member G	-0.197516	4.89332	-2.90265	0.00749303	0.199681	-2.62167
76757	Trdn	triadin	0.762683	1.05242	2.93048	0.00700934	0.194183	-2.62228
276770	Eif5a	eukaryotic translation initiation factor 5A	-0.105315	10.5255	-3.22475	0.00341819	0.14646	-2.62635
12469	Cct8	chaperonin containing TCP1 subunit 8	0.0896894	9.3929	3.17619	0.00385397	0.154846	-2.62954
70681	Abraxas1	BRCA1 A complex subunit	0.269507	4.08782	2.83659	0.00877081	0.215053	-2.63104
13669	Eif3a	eukaryotic translation initiation factor 3, subunit A	0.136597	9.53292	3.19099	0.00380696	0.154846	-2.63104
56309	Mycbp	MYC binding protein	0.200511	4.69455	2.88051	0.00790012	0.205433	-2.63711
207521	Dtx4	deltex 4, E3 ubiquitin ligase	-0.186519	7.33272	-3.09527	0.0050247	0.17282	-2.63782
77134	Hnrnpa0	heterogeneous nuclear ribonucleoprotein A0	-0.13556	10.3835	-3.23448	0.00358995	0.149642	-2.63878
72480	Tspyl4	TSPY-like 4	-0.167101	5.19846	-2.92312	0.00713433	0.194578	-2.64346
52915	Zmiz2	zinc finger, MIZ-type containing 2	-0.141819	7.31768	-3.07369	0.00495558	0.171594	-2.64515
12950	Hapln1	hyaluronan and proteoglycan link protein 1	0.21174	7.23902	3.10489	0.0053127	0.174503	-2.64649
15425	Hoxc6	homeobox C6	0.380288	4.45181	2.90117	0.00872771	0.214945	-2.64725
29820	Tnfrsf19	tumor necrosis factor receptor superfamily, member 19	0.159199	6.77586	3.03655	0.0054248	0.175352	-2.65083
73047	Camk2n2	calcium/calmodulin-dependent protein kinase II inhibitor 2	-0.372774	3.05048	-2.76766	0.0103222	0.229521	-2.65098
16647	Kpna2	karyopherin subunit alpha 2	-0.165078	6.09569	-2.99047	0.00606588	0.182721	-2.65157
70257	Atp5mj	ATP synthase membrane subunit j	-0.166624	5.90556	-2.97045	0.00636639	0.187158	-2.65553
240641	Kif20b	kinesin family member 20B	0.166556	6.5269	3.02227	0.00561624	0.176697	-2.66059
192167	Nlgn1	neuroligin 1	-0.898994	0.453053	-3.00455	0.0058627	0.180731	-2.6606
67072	Cdc37l1	cell division cycle 37-like 1	0.237495	5.65919	2.96658	0.00672869	0.190953	-2.6641
338366	Mia3	MIA SH3 domain ER export factor 3	0.151584	7.01927	3.05006	0.00524935	0.174389	-2.66473
110052	Dek	DEK proto-oncogene	0.111595	8.95294	3.14227	0.00418952	0.156238	-2.6675
15413	Hoxb5	homeobox B5	-0.259817	3.94196	-2.81422	0.00924841	0.218509	-2.66799
15429	Hoxd1	homeobox D1	0.478431	2.79597	2.75184	0.0107131	0.231934	-2.67121
100504156	Fam181a	family with sequence similarity 181, member A	-0.301542	3.6775	-2.78756	0.00984962	0.224846	-2.67654
233826	Palb2	partner and localizer of BRCA2	0.200191	4.57616	2.85799	0.00833577	0.211367	-2.67741
22668	Sf1	splicing factor 1	-0.116831	9.19737	-3.14891	0.00412172	0.156238	-2.67751
17761	Map7	microtubule-associated protein 7	-0.247291	3.97515	-2.80693	0.00940918	0.220435	-2.68172
234915	Cep126	centrosomal protein 126	0.253349	3.58749	2.77805	0.0100729	0.227233	-2.68273
14609	Gja1	gap junction protein, alpha 1	0.114477	8.1649	3.09829	0.00466652	0.168083	-2.69148
20874	Slk	STE20-like kinase	0.153065	6.92399	3.03339	0.00546663	0.175565	-2.69499
20055	Rps16	ribosomal protein S16	-0.188632	6.18526	-2.98121	0.00620321	0.184301	-2.69881
209334	Gen1	GEN1, Holliday junction 5' flap endonuclease	0.242554	5.53839	2.935	0.00721273	0.194813	-2.69922
94214	Spock2	sparc/osteonectin, cwcv and kazal-like domains proteoglycan 2	0.279611	4.15899	2.80824	0.00938015	0.220435	-2.70597
12649	Chek1	checkpoint kinase 1	0.141276	6.19455	2.97431	0.00630741	0.186488	-2.70758
19155	Npepps	aminopeptidase puromycin sensitive	0.102807	7.50011	3.05751	0.005155	0.174389	-2.71261
80720	Pbx4	pre B cell leukemia homeobox 4	-0.412536	2.27135	-2.73126	0.0112423	0.236783	-2.71526
67667	Alkbh8	alkB homolog 8, tRNA methyltransferase	0.202138	4.54084	2.82877	0.00893496	0.216001	-2.71931
114712	Ferd3l	Fer3 like bHLH transcription factor	-0.886678	0.395188	-2.92469	0.00710744	0.194537	-2.72251
229658	Vangl1	VANGL planar cell polarity 1	0.260818	4.55841	2.82663	0.00898043	0.216325	-2.72889
104110	Adcy4	adenylate cyclase 4	0.48293	2.35472	2.71889	0.0115724	0.238344	-2.72986
23805	Apc2	APC regulator of WNT signaling pathway 2	-0.283099	4.30865	-2.7989	0.00958957	0.22281	-2.73081
69227	Selenot	selenoprotein T	0.131221	7.361	3.03699	0.00541892	0.175352	-2.73171
238247	Arid4a	AT-rich interaction domain 4A	0.239069	4.87777	2.85242	0.00844709	0.21238	-2.73603
68119	Cmtm3	CKLF-like MARVEL transmembrane domain containing 3	-0.144077	5.7157	-2.92005	0.00718698	0.194813	-2.7388
26358	Aldh1a7	aldehyde dehydrogenase family 1, subfamily A7	-0.504304	1.90318	-2.74437	0.0109024	0.23314	-2.74376
76302	Pcnp	PEST proteolytic signal containing nuclear protein	0.135907	7.28045	3.02843	0.00553281	0.175991	-2.74623
22750	Zfp9	zinc finger protein 9	0.281953	4.19701	2.78816	0.0098357	0.224846	-2.75329
15528	Hspe1	heat shock protein 1 (chaperonin 10)	-0.178804	7.54123	-3.0549	0.00553105	0.175991	-2.75341
12798	Cnn2	calponin 2	-0.161452	7.88033	-3.06175	0.00525049	0.174389	-2.75695
70433	Draxin	dorsal inhibitory axon guidance protein	-0.209102	4.98385	-2.84719	0.0085528	0.213019	-2.75727
237859	Nsrp1	nuclear speckle regulatory protein 1	0.188553	5.12068	2.86738	0.00815152	0.209242	-2.75746
68028	Rpl22l1	ribosomal protein L22 like 1	-0.201941	5.48917	-2.8934	0.00766058	0.202983	-2.75983
20231	Nkx1-2	NK1 homeobox 2	0.97066	2.19377	2.79286	0.0124854	0.243275	-2.76207
66416	Ndufa7	NADH:ubiquinone oxidoreductase subunit A7	-0.245716	6.1982	-2.98063	0.00709218	0.194537	-2.76482
67241	Smc6	structural maintenance of chromosomes 6	0.122308	7.30816	3.02297	0.00560668	0.176697	-2.76515
104156	Etv5	ets variant 5	0.144019	6.07687	2.9388	0.00687059	0.191987	-2.76576
69216	Svbp	small vasohibin binding protein	-0.17358	5.02266	-2.83878	0.00872524	0.214945	-2.77588
66291	Smim8	small integral membrane protein 8	0.366738	2.96526	2.69742	0.0121665	0.241796	-2.78015
14869	Gstp2	glutathione S-transferase, pi 2	-0.687852	1.66159	-2.72829	0.0113238	0.237426	-2.78462
28036	Larp7	La ribonucleoprotein 7, transcriptional regulator	0.132824	6.87575	2.98516	0.00614431	0.183156	-2.78687
101148	Bmt2	base methyltransferase of 25S rRNA 2	0.194594	5.52114	2.88704	0.00777802	0.204881	-2.79044
77591	Ddx10	DEAD box helicase 10	0.129386	6.13332	2.93309	0.00696564	0.193376	-2.79118
252838	Tox	thymocyte selection-associated high mobility group box	-0.311513	3.55057	-2.71388	0.0117083	0.239408	-2.79514
21677	Tead2	TEA domain family member 2	-0.0860339	9.08538	-3.09185	0.0047406	0.169304	-2.79566
58800	Trpm7	transient receptor potential cation channel, subfamily M, member 7	0.143506	6.91677	2.98913	0.00608566	0.182721	-2.79601
50497	Hspa14	heat shock protein 14	0.126147	6.56244	2.95829	0.00655584	0.188427	-2.8009
14588	Gfra4	glial cell line derived neurotrophic factor family receptor alpha 4	-0.60545	1.27193	-2.76493	0.0103888	0.229903	-2.80126
80285	Parp9	poly (ADP-ribose) polymerase family, member 9	0.533076	1.40961	2.74617	0.0108565	0.23314	-2.80362
231123	Haus3	HAUS augmin-like complex, subunit 3	0.162984	5.43238	2.8654	0.00818993	0.209843	-2.80393
16949	Loxl1	lysyl oxidase-like 1	-0.338383	3.55343	-2.70823	0.0118638	0.241144	-2.80447
72042	Cotl1	coactosin like F-actin binding protein 1	-0.146036	7.56533	-3.01603	0.00570189	0.178123	-2.80555
21938	Tnfrsf1b	tumor necrosis factor receptor superfamily, member 1b	0.474785	1.66809	2.70661	0.0119087	0.241426	-2.80884
100504116	Brd3os	bromodomain containing 3, opposite strand	-0.489134	2.02297	-2.68303	0.0125807	0.243275	-2.80892
208366	Rpp40	ribonuclease P 40 subunit	0.221837	4.07378	2.74291	0.0109399	0.233278	-2.81344
66977	Nuf2	NUF2, NDC80 kinetochore complex component	0.140916	6.47238	2.94331	0.00679653	0.191987	-2.81597
54003	Nell2	NEL-like 2	-0.279425	5.13298	-2.86242	0.00894076	0.216001	-2.81889
17308	Mgat1	mannoside acetylglucosaminyltransferase 1	-0.145415	5.74132	-2.88556	0.00780554	0.204881	-2.81939
270893	Tmem132e	transmembrane protein 132E	-0.435311	3.6065	-2.73898	0.012157	0.241796	-2.82499
12839	Col9a1	collagen, type IX, alpha 1	-0.169873	5.77419	-2.88732	0.00777271	0.204881	-2.83056
21769	Zfand3	zinc finger, AN1-type domain 3	-0.118409	7.25767	-2.99061	0.00606388	0.182721	-2.83076
52585	Dhrs1	dehydrogenase/reductase 1	-0.204213	5.04012	-2.82027	0.00911691	0.21725	-2.83104
54405	Ndufa1	NADH:ubiquinone oxidoreductase subunit A1	-0.255619	4.51504	-2.77544	0.0101349	0.227531	-2.8319
232987	B9d2	B9 protein domain 2	-0.275631	3.50322	-2.68884	0.0124119	0.243275	-2.83323
30923	Foxe3	forkhead box E3	-0.529975	1.70855	-2.68625	0.012487	0.243275	-2.83472
22612	Yes1	YES proto-oncogene 1, Src family tyrosine kinase	0.139279	5.66728	2.87544	0.0079964	0.206399	-2.83549
76808	Rpl18a	ribosomal protein L18A	-0.274811	7.51476	-3.10317	0.00665678	0.190027	-2.83789
212163	Ark2n	arkadia (RNF111) N-terminal like PKA signaling regulator 2N	0.206414	5.49096	2.85733	0.00834894	0.211367	-2.83916
19241	Tmsb4x	thymosin, beta 4, X chromosome	-0.177727	8.83168	-3.10242	0.00546911	0.175565	-2.84308
17172	Ascl1	achaete-scute family bHLH transcription factor 1	-0.349697	4.24342	-2.76802	0.0110795	0.234061	-2.84322
71148	Mier1	MEIR1 treanscription regulator	0.128925	6.50059	2.9336	0.0069571	0.193376	-2.84649
74670	Zfp943	zinc finger prtoein 943	0.326433	3.69042	2.70197	0.0120383	0.241796	-2.84841
545474	Scrt2	scratch family zinc finger 2	-0.539007	2.30044	-2.65511	0.0134691	0.25011	-2.84855
68044	Chac2	ChaC, cation transport regulator 2	0.499023	1.74414	2.68677	0.0124719	0.243275	-2.84929
27226	Pla2g7	phospholipase A2, group VII (platelet-activating factor acetylhydrolase, plasma)	0.358732	2.54166	2.65053	0.0135655	0.250832	-2.85339
11984	Atp6v0c	ATPase, H+ transporting, lysosomal V0 subunit C	-0.140577	6.32551	-2.91883	0.00720811	0.194813	-2.85472
66256	Ssr2	signal sequence receptor, beta	-0.142903	6.99251	-2.95816	0.00655797	0.188427	-2.86048
192216	Tmem47	transmembrane protein 47	0.149947	6.64935	2.93858	0.00687436	0.191987	-2.86088
12314	Calm2	calmodulin 2	-0.108534	8.69527	-3.04555	0.00530734	0.174503	-2.86097
237436	Gas2l3	growth arrest-specific 2 like 3	0.280157	4.49919	2.76031	0.0105093	0.23133	-2.86223
22781	Ikzf4	IKAROS family zinc finger 4	0.294799	3.40976	2.67782	0.0127341	0.243275	-2.86487
434778	Ccdc160	coiled-coil domain containing 160	-0.308008	3.04422	-2.65125	0.0135426	0.250807	-2.8705
20472	Six2	sine oculis-related homeobox 2	-0.262434	4.49023	-2.75762	0.0105686	0.23133	-2.87821
53610	Nono	non-POU-domain-containing, octamer binding protein	-0.08768	9.51971	-3.07496	0.00494034	0.171594	-2.87944
24069	Sufu	SUFU negative regulator of hedgehog signaling	-0.108673	6.95327	-2.95039	0.00668171	0.190027	-2.88492
52504	Cenpo	centromere protein O	0.216131	4.18895	2.71972	0.0115498	0.238344	-2.88703
77605	H2az2	H2A.Z histone variant 2	-0.165373	7.28386	-2.96732	0.00647101	0.188427	-2.88769
545291	Hpse2	heparanase 2	-0.618493	1.00184	-2.75777	0.010565	0.23133	-2.88834
22439	Xk	X-linked Kx blood group	0.703115	2.93851	2.70544	0.014884	0.259476	-2.88842
27214	Dbf4	DBF4 zinc finger	0.119214	7.03546	2.95117	0.0066692	0.190027	-2.89134
67694	Ift74	intraflagellar transport 74	0.191068	5.72166	2.84875	0.00852095	0.212856	-2.89241
379043	Raet1e	retinoic acid early transcript 1E	-0.365359	3.1944	-2.63736	0.0139844	0.252851	-2.89659
68458	Ppp1r14a	protein phosphatase 1, regulatory inhibitor subunit 14A	-0.330591	3.62067	-2.67073	0.0129452	0.244941	-2.89781
73182	Pear1	platelet endothelial aggregation receptor 1	-0.235289	4.22301	-2.71303	0.0117317	0.239408	-2.90433
66167	Tma7	translational machinery associated 7	-0.199416	5.65452	-2.83203	0.00886612	0.215691	-2.90826
13641	Efnb1	ephrin B1	-0.141339	6.82995	-2.92454	0.00711011	0.194537	-2.90839
52615	Suz12	SUZ12 polycomb repressive complex 2 subunit	0.131904	7.0249	2.94125	0.00683033	0.191987	-2.91232
109299	Tmem250	transmembrane protein 250	-0.148728	5.61159	-2.83464	0.00881143	0.215486	-2.91246
216169	Abhd17a	abhydrolase domain containing 17A	-0.127635	6.51985	-2.90494	0.00745205	0.199108	-2.91271
14707	Gng5	G protein subunit gamma 5	-0.188484	5.46561	-2.81747	0.00917744	0.217844	-2.91364
16897	Llgl1	LLGL1 scribble cell polarity complex component	-0.107505	8.30634	-3.00728	0.00582406	0.180326	-2.9148
14375	Xrcc6	X-ray repair complementing defective repair in Chinese hamster cells 6	0.14181	6.16487	2.87656	0.00797493	0.206226	-2.91571
11899	Astn1	astrotactin 1	-0.294004	3.73513	-2.67168	0.0129168	0.244941	-2.91581
100037283	Rnaset2a	ribonuclease T2A	-0.241335	3.79912	-2.6712	0.0129311	0.244941	-2.92129
193043	Zfp3	zinc finger protein 3	0.436075	1.94875	2.62067	0.0145328	0.257113	-2.92216
11864	Arnt2	aryl hydrocarbon receptor nuclear translocator 2	-0.17322	6.66553	-2.91076	0.00734891	0.198108	-2.9226
207214	Larp4	La ribonucleoprotein 4	0.149954	6.75205	2.91914	0.00720269	0.194813	-2.925
27973	Vkorc1	vitamin K epoxide reductase complex, subunit 1	-0.29455	3.59882	-2.64891	0.0136163	0.250832	-2.92674
67705	Stmp1	short transmembrane mitochondrial protein 1	0.157449	5.78999	2.83316	0.00884238	0.215691	-2.94052
433766	Trim63	tripartite motif-containing 63	0.550735	1.71297	2.62941	0.0142431	0.255174	-2.94228
630579	Zfp808	zinc finger protein 808	0.285877	3.42376	2.6275	0.0143061	0.255554	-2.94547
20964	Syn1	synapsin I	-0.510059	1.73644	-2.62734	0.0143113	0.255554	-2.94706
13924	Ptprv	protein tyrosine phosphatase receptor type V	-0.983829	-0.333952	-3.05499	0.00518676	0.174389	-2.94772
66917	Chordc1	cysteine and histidine rich domain containing 1	0.16936	6.83406	2.90832	0.0073919	0.198501	-2.94846
66310	Dpy30	dpy-30, histone methyltransferase complex regulatory subunit	-0.150962	5.95983	-2.84293	0.00863974	0.21391	-2.94955
338371	Endov	endonuclease V	-0.171516	5.45706	-2.80715	0.00940421	0.220435	-2.95254
14245	Lpin1	lipin 1	0.309889	3.12669	2.61729	0.0146464	0.257261	-2.95462
216438	Marchf9	membrane associated ring-CH-type finger 9	-0.252117	4.66902	-2.72083	0.0115199	0.238344	-2.96467
64296	Abhd8	abhydrolase domain containing 8	-0.179878	5.47337	-2.7933	0.00971711	0.223332	-2.9647
69178	Snx5	sorting nexin 5	0.122032	8.54313	2.99512	0.00599808	0.182721	-2.96566
100503670	Rpl5	ribosomal protein L5	-0.312342	5.70228	-2.8814	0.00994194	0.226106	-2.96633
217082	Hlf	hepatic leukemia factor	0.46522	1.75992	2.6026	0.0151495	0.261816	-2.96828
75613	Med25	mediator complex subunit 25	-0.127703	7.82401	-2.96104	0.00651251	0.188427	-2.96842
12709	Ckb	creatine kinase, brain	-0.328785	7.59057	-3.06054	0.00786109	0.20494	-2.96872
226551	Suco	SUN domain containing ossification factor	0.178661	5.99427	2.84307	0.0086369	0.21391	-2.97044
72027	Slc39a4	solute carrier family 39 (zinc transporter), member 4	-1.18726	-0.199325	-2.94045	0.0068434	0.191987	-2.97339
216622	Fem1al	fem-1 homolog A like	-1.46021	-1.0245	-3.4069	0.00216943	0.125701	-2.9769
70294	Rnf126	ring finger protein 126	-0.152808	7.11352	-2.91926	0.00720064	0.194813	-2.97777
17718	ND3	NADH dehydrogenase 3, mitochondrial	-0.181195	6.90066	-2.90763	0.00767951	0.2031	-2.98216
70047	Trnt1	tRNA nucleotidyl transferase, CCA-adding, 1	0.171303	5.53069	2.79354	0.00971151	0.223332	-2.98312
73130	Tmed5	transmembrane p24 trafficking protein 5	0.18765	5.25659	2.76863	0.0102986	0.229521	-2.98598
56697	Akap10	A kinase anchor protein 10	0.201474	5.16584	2.75627	0.0106023	0.23133	-2.98793
408058	BC048507	cDNA sequence BC048507	-0.777562	0.613807	-2.76562	0.0103717	0.229903	-2.98993
75454	Phpt1	phosphohistidine phosphatase 1	-0.186612	5.65037	-2.79752	0.00962075	0.223163	-2.98998
18022	Nfe2	nuclear factor, erythroid derived 2	0.663171	2.44338	2.61119	0.0168129	0.274041	-2.99025
226180	Ina	internexin neuronal intermediate filament protein, alpha	-0.420762	4.1783	-2.709	0.0138783	0.252851	-2.99105
58801	Pmaip1	phorbol-12-myristate-13-acetate-induced protein 1	0.464113	2.78036	2.57454	0.0161552	0.269643	-2.99106
53356	Eif3g	eukaryotic translation initiation factor 3, subunit G	-0.115168	7.63817	-2.93897	0.00686785	0.191987	-2.99226
100336	Ppp1r8	protein phosphatase 1, regulatory subunit 8	-0.124184	7.0655	-2.90465	0.00745728	0.199108	-2.99493
104175	Sbk1	SH3-binding kinase 1	-0.136991	8.02731	-2.95644	0.00658509	0.188818	-2.99725
240064	Zfp799	zinc finger protein 799	0.167158	5.01851	2.75091	0.0107364	0.232078	-2.99875
12616	Cenpb	centromere protein B	-0.156463	7.47194	-2.92984	0.00705128	0.194385	-2.99943
17765	Mtf2	metal response element binding transcription factor 2	0.124409	7.0894	2.90468	0.00745665	0.199108	-3.00274
242860	Rsbn1l	round spermatid basic protein 1-like	0.209014	4.97075	2.74022	0.011009	0.233278	-3.00419
107951	Cdk9	cyclin dependent kinase 9	-0.121459	6.76698	-2.8823	0.00786651	0.20494	-3.00715
67568	Mrfap1	Morf4 family associated protein 1	0.1109	8.99881	2.99203	0.00604314	0.182721	-3.01611
57748	Jmy	junction-mediating and regulatory protein	0.172439	5.97006	2.81773	0.00917183	0.217844	-3.01711
106840	Unc119b	unc-119 lipid binding chaperone B	-0.114201	7.29894	-2.9089	0.00738166	0.198501	-3.01811
218100	Zfp322a	zinc finger protein 322A	0.167359	6.04553	2.82175	0.00908487	0.216905	-3.01825
228852	Ppp1r16b	protein phosphatase 1, regulatory subunit 16B	-0.238123	3.53735	-2.6016	0.0151842	0.262092	-3.02164
446101	Xrra1	X-ray radiation resistance associated 1	-1.60534	-1.02622	-3.36455	0.00241274	0.129762	-3.02391
20922	Supt4a	SPT4A, DSIF elongation factor subunit	-0.220542	4.25684	-2.65202	0.0135187	0.250698	-3.02612
12741	Cldn5	claudin 5	-0.286949	4.68226	-2.70307	0.0124638	0.243275	-3.02716
69029	Smdt1	single-pass membrane protein with aspartate rich tail 1	-0.192489	5.74652	-2.78666	0.00987042	0.224846	-3.02809
83602	Gtf2a1	general transcription factor II A, 1	0.164762	5.8801	2.80626	0.00942422	0.220435	-3.03188
211480	Kcnj14	potassium inwardly-rectifying channel, subfamily J, member 14	0.925774	0.252182	2.82641	0.00898515	0.216325	-3.03287
54377	Cacng4	calcium channel, voltage-dependent, gamma subunit 4	-0.287239	4.95262	-2.72615	0.0121305	0.241796	-3.03455
216154	Med16	mediator complex subunit 16	-0.127138	6.61879	-2.85624	0.00837054	0.211367	-3.03734
12662	Chm	CHM Rab escort protein	0.165488	5.15938	2.73412	0.0111674	0.235562	-3.04014
59095	Fxyd6	FXYD domain-containing ion transport regulator 6	-0.18852	6.68284	-2.87578	0.00839007	0.211478	-3.04021
18163	Ctnnd2	catenin delta 2	-0.235203	4.39132	-2.65659	0.0133764	0.249383	-3.04168
100534287	Dchs2	dachsous cadherin related 2	-0.625464	0.944992	-2.61754	0.0146381	0.257261	-3.04354
108689	Stn1	STN1, CST complex subunit	-0.167398	5.48166	-2.75467	0.0106421	0.231473	-3.04823
235574	Atp2c1	ATPase, Ca++-sequestering	0.134101	6.71303	2.85636	0.00836824	0.211367	-3.04998
101095	Zfp282	zinc finger protein 282	-0.14163	5.76846	-2.78209	0.00997739	0.226354	-3.0511
67893	Tmem86a	transmembrane protein 86A	-0.396854	2.43605	-2.53796	0.0175599	0.277069	-3.05192
238057	Gdf7	growth differentiation factor 7	-0.58751	1.76588	-2.55784	0.0167829	0.274041	-3.05395
23943	Esyt1	extended synaptotagmin-like protein 1	-0.197427	4.69951	-2.68462	0.0125343	0.243275	-3.05554
22027	Hsp90b1	heat shock protein 90, beta (Grp94), member 1	0.158857	10.0439	3.07226	0.00603308	0.182721	-3.05652
72139	Zfp1006	zinc finger protein 1006	0.346181	2.92281	2.54568	0.0172542	0.275476	-3.05794
27387	Sh2d3c	SH2 domain containing 3C	-0.189093	4.63963	-2.68068	0.0126496	0.243275	-3.05797
21388	Tbx5	T-box 5	-0.274605	4.13102	-2.63774	0.0139721	0.252851	-3.06051
58233	Dnaja4	DnaJ heat shock protein family (Hsp40) member A4	0.47518	2.11164	2.53204	0.0177974	0.278902	-3.06315
53951	Gpatch11	G patch domain containing 11	0.243624	3.74697	2.58996	0.0155951	0.264352	-3.06385
20475	Six5	sine oculis-related homeobox 5	-0.166176	5.37118	-2.74114	0.0109854	0.233278	-3.06568
26408	Map3k5	mitogen-activated protein kinase kinase kinase 5	0.351948	3.03414	2.54299	0.0173603	0.275476	-3.06889
66966	Trit1	tRNA isopentenyltransferase 1	0.207813	4.44008	2.66072	0.0132493	0.248006	-3.07296
74778	Rrp7a	ribosomal RNA processing 7 homolog A	-0.12897	6.16338	-2.80355	0.00948467	0.221108	-3.07751
66870	Serbp1	serpine1 mRNA binding protein 1	0.103474	10.1284	3.01476	0.00571943	0.178273	-3.07851
228961	Npepl1	aminopeptidase-like 1	-0.145787	5.77423	-2.76983	0.0102696	0.229521	-3.07875
14622	Gjb5	gap junction protein, beta 5	0.740898	1.25928	2.5942	0.0154444	0.263762	-3.07942
75705	Eif4b	eukaryotic translation initiation factor 4B	0.0817612	9.48096	2.98831	0.00609769	0.182721	-3.08075
209586	Nudcd3	NudC domain containing 3	-0.127328	6.93729	-2.85832	0.00832927	0.211367	-3.08183
14102	Fas	Fas cell surface death receptor	1.00941	0.148545	2.82994	0.00891015	0.216001	-3.08601
66795	Atg10	autophagy related 10	-0.453017	1.83641	-2.52877	0.0179301	0.279126	-3.08612
70045	Gpr15lg	G protein coupled receptor 15 ligand	0.515287	2.05101	2.51645	0.018438	0.281422	-3.08755
240121	Fsd1	fibronectin type 3 and SPRY domain-containing protein	-0.220014	4.44463	-2.64073	0.0138759	0.252851	-3.08907
234788	Slc38a8	solute carrier family 38, member 8	-0.766147	0.620764	-2.67676	0.0127655	0.243275	-3.0893
21969	Top1	topoisomerase (DNA) I	0.159944	8.75376	2.97742	0.00694847	0.193376	-3.09062
73062	Ppp1r16a	protein phosphatase 1, regulatory subunit 16A	-0.14526	5.86785	-2.77161	0.0102267	0.229222	-3.09168
627049	Zfp800	zinc finger protein 800	0.241069	4.85539	2.67775	0.0127359	0.243275	-3.09183
72085	Osgepl1	O-sialoglycoprotein endopeptidase-like 1	0.219489	3.93467	2.59758	0.0153249	0.263035	-3.09319
12834	Col6a2	collagen, type VI, alpha 2	-0.254496	3.99607	-2.60023	0.0152322	0.262596	-3.09365
70617	Fam241a	family with sequence similarity 241, member A	0.548397	2.06673	2.51422	0.0185313	0.281579	-3.09402
18747	Prkaca	protein kinase, cAMP dependent, catalytic, alpha	-0.110758	7.48464	-2.88345	0.00784485	0.20494	-3.09604
20474	Six4	sine oculis-related homeobox 4	0.185297	5.27802	2.71995	0.0115437	0.238344	-3.09702
16832	Ldhb	lactate dehydrogenase B	-0.182434	5.80135	-2.75726	0.0105776	0.23133	-3.0979
192970	Dhrs11	dehydrogenase/reductase 11	0.370687	3.3584	2.54791	0.0171671	0.275476	-3.09921
332579	Card9	caspase recruitment domain family, member 9	1.26085	-1.00362	3.14174	0.00419502	0.156238	-3.09967
54613	St3gal6	ST3 beta-galactoside alpha-2,3-sialyltransferase 6	0.32342	3.34996	2.54452	0.0172999	0.275476	-3.09977
214305	Hhipl1	hedgehog interacting protein-like 1	-0.581348	1.60515	-2.53617	0.0176316	0.277261	-3.09992
69048	Slc30a5	solute carrier family 30 (zinc transporter), member 5	0.126329	6.15917	2.7923	0.00973997	0.223332	-3.10086
209737	Kif15	kinesin family member 15	0.104742	7.1957	2.86749	0.00814943	0.209242	-3.10449
668923	Zfp442	zinc finger protein 442	0.355469	4.66698	2.70325	0.014053	0.253535	-3.10524
105377	Slf1	SMC5-SMC6 complex localization factor 1	0.166682	5.41567	2.72979	0.011281	0.237242	-3.10652
67693	Hypk	huntingtin interacting protein K	-0.131875	6.44586	-2.81301	0.00927488	0.218509	-3.10988
56395	Tmem115	transmembrane protein 115	-0.162489	5.07752	-2.69006	0.0123767	0.243275	-3.11009
107373	Fam111a	family with sequence similarity 111, member A	0.181625	5.511	2.72723	0.011349	0.237598	-3.11019
74244	Atg7	autophagy related 7	-0.200707	4.37371	-2.61904	0.0145877	0.257261	-3.11253
16648	Kpna3	karyopherin subunit alpha 3	0.106713	7.51912	2.87676	0.00797124	0.206226	-3.11282
53420	Syt5	synaptotagmin V	-0.775272	0.537925	-2.64422	0.0137645	0.252226	-3.11286
100342	Tent5b	terminal nucleotidyltransferase 5B	-1.05713	0.028234	-2.7696	0.0102752	0.229521	-3.11872
16536	Kcnq2	potassium voltage-gated channel, subfamily Q, member 2	-0.722664	0.831738	-2.60456	0.0150814	0.261286	-3.11938
22032	Traf4	TNF receptor associated factor 4	-0.118918	7.31016	-2.85936	0.00830875	0.211367	-3.127
114641	Rpl31	ribosomal protein L31	-0.224782	5.05401	-2.67738	0.0127471	0.243275	-3.13371
103850	Nt5m	5',3'-nucleotidase, mitochondrial	-0.274369	4.12116	-2.58417	0.0158033	0.266197	-3.13501
320292	Rasgef1b	RasGEF domain family, member 1B	0.303916	3.18285	2.52115	0.0182427	0.279951	-3.1363
17311	Kitl	kit ligand	0.247055	5.8431	2.77452	0.01131	0.237426	-3.13638
18626	Per1	period circadian clock 1	0.187371	5.20624	2.70157	0.0120495	0.241796	-3.13643
73121	Rflna	refilin A	-0.386763	2.59148	-2.49056	0.0195486	0.288864	-3.14021
22671	Rnf112	ring finger protein 112	0.774823	0.134041	2.75254	0.0106955	0.231913	-3.14057
269116	Nfasc	neurofascin	-0.347351	3.89666	-2.57828	0.0166307	0.273213	-3.14177
66975	Trappc13	trafficking protein particle complex 13	0.16348	5.88449	2.74842	0.0107992	0.232867	-3.14278
13131	Dab1	disabled 1	-0.227538	3.96179	-2.56752	0.0164166	0.271613	-3.14554
235431	Coro2b	coronin, actin binding protein, 2B	-0.205717	4.9738	-2.66547	0.0131041	0.24628	-3.14823
72318	Cyth4	cytohesin 4	0.813449	0.676762	2.6766	0.01277	0.243275	-3.14857
71685	Galnt14	polypeptide N-acetylgalactosaminyltransferase 14	-0.609002	0.80493	-2.59713	0.0153409	0.263035	-3.15052
67655	Ctdp1	CTD phosphatase subunit 1	-0.157007	6.32878	-2.78176	0.00998525	0.226354	-3.15481
21463	Tcp11	t-complex protein 11	0.854455	-0.358102	2.79348	0.00971286	0.223332	-3.15559
18935	Phox2b	paired-like homeobox 2b	-0.475459	3.27844	-2.54879	0.0190574	0.285046	-3.15686
235461	Mindy2	MINDY lysine 48 deubiquitinase 2	0.242769	3.79044	2.5519	0.0170117	0.274943	-3.16119
67515	Ttc33	tetratricopeptide repeat domain 33	0.197485	4.46311	2.60706	0.0149952	0.261045	-3.16181
16918	Mycl	v-myc avian myelocytomatosis viral oncogene lung carcinoma derived	-0.156758	6.88119	-2.81624	0.00920425	0.217844	-3.1624
226123	Morn4	MORN repeat containing 4	-0.178572	4.93407	-2.64998	0.0135825	0.250832	-3.1646
20810	Srm	spermidine synthase	-0.11143	7.82115	-2.86911	0.00811787	0.209148	-3.17175
67213	Cmtm6	CKLF-like MARVEL transmembrane domain containing 6	0.16102	5.48777	2.69955	0.0121064	0.241796	-3.1728
67116	Cuedc2	CUE domain containing 2	-0.165843	6.17634	-2.75834	0.0105508	0.23133	-3.17445
225049	Ttc7	tetratricopeptide repeat domain 7	-0.252552	3.62064	-2.52736	0.0179874	0.279226	-3.17515
241308	Ralgps1	Ral GEF with PH domain and SH3 binding motif 1	-0.260263	3.38424	-2.50861	0.018768	0.283913	-3.17528
217057	Ptrh2	peptidyl-tRNA hydrolase 2	-0.133242	5.67634	-2.71258	0.0117441	0.239408	-3.17885
14201	Fhl3	four and a half LIM domains 3	-0.233651	4.61276	-2.61861	0.0146022	0.257261	-3.17935
232853	Zfp954	zinc finger protein 954	-0.264636	3.04956	-2.48331	0.0198706	0.292077	-3.18043
75692	Nr2c2ap	nuclear receptor 2C2-associated protein	-0.555207	1.11868	-2.53109	0.0178358	0.278902	-3.18076
13390	Dlx1	distal-less homeobox 1	-0.359528	2.57229	-2.46603	0.0206576	0.297691	-3.18245
78926	Gas2l1	growth arrest-specific 2 like 1	-0.172429	5.12232	-2.65541	0.013413	0.2494	-3.1835
106522	Pkdcc	protein kinase domain containing, cytoplasmic	-0.145148	7.63963	-2.85148	0.00846602	0.21238	-3.18631
66337	Fam229b	family with sequence similarity 229, member B	-0.696571	0.744008	-2.57133	0.0162742	0.270218	-3.18928
21401	Tcea3	transcription elongation factor A (SII), 3	0.591844	1.78703	2.46787	0.0205727	0.296775	-3.18929
71448	Tmem80	transmembrane protein 80	-0.228915	3.87858	-2.55108	0.0170434	0.275069	-3.18973
76429	Lhpp	phospholysine phosphohistidine inorganic pyrophosphate phosphatase	0.182328	4.75467	2.61285	0.0147967	0.258729	-3.19068
18008	Nes	nestin	-0.228304	8.36945	-2.96814	0.00868552	0.214663	-3.19369
114874	Ddhd1	DDHD domain containing 1	0.2403	4.2742	2.5724	0.0162346	0.270202	-3.19462
320541	Slc35e2	solute carrier family 35, member E2	0.192669	5.24007	2.66612	0.0130843	0.24628	-3.19559
54683	Prdx5	peroxiredoxin 5	-0.167461	5.64896	-2.70163	0.0120478	0.241796	-3.19598
330192	Vps37b	vacuolar protein sorting 37B	-0.143902	5.77673	-2.71502	0.0116773	0.239408	-3.19627
77411	Esrp2	epithelial splicing regulatory protein 2	0.402886	2.51784	2.45101	0.0213653	0.300497	-3.19964
75530	Lyrm7	LYR motif containing 7	-0.406426	1.83481	-2.45236	0.0213009	0.30045	-3.20247
11826	Aqp1	aquaporin 1	-0.621455	0.901167	-2.52454	0.0181032	0.279226	-3.20633
56273	Pex14	peroxisomal biogenesis factor 14	-0.158299	5.66972	-2.705	0.0119535	0.241796	-3.20807
17125	Smad1	SMAD family member 1	-0.171743	5.49832	-2.68112	0.0126367	0.243275	-3.21675
117599	Helb	helicase (DNA) B	0.247807	3.86865	2.53113	0.0178346	0.278902	-3.21799
210789	Tbc1d4	TBC1 domain family, member 4	0.205317	4.49375	2.58995	0.0155954	0.264352	-3.22034
73490	Mipol1	mirror-image polydactyly 1	0.300917	2.66446	2.44299	0.0217522	0.300497	-3.22244
108116	Slco3a1	solute carrier organic anion transporter family, member 3a1	0.244732	4.06474	2.54141	0.0174228	0.275841	-3.22478
11807	Apoa2	apolipoprotein A-II	-0.81965	0.665236	-2.56204	0.016623	0.273213	-3.22569
20403	Itsn2	intersectin 2	0.224901	4.86381	2.61209	0.0148226	0.258729	-3.22613
20675	Sox3	SRY (sex determining region Y)-box 3	-0.233201	6.53537	-2.8086	0.0110683	0.234061	-3.2291
65945	Clstn1	calsyntenin 1	-0.104825	7.8755	-2.84693	0.00855797	0.213019	-3.22957
73095	Slc25a42	solute carrier family 25, member 42	0.538115	1.6098	2.44202	0.0217992	0.300497	-3.23082
56041	Uso1	USO1 vesicle docking factor	0.119474	6.79855	2.77929	0.0100435	0.226938	-3.23109
71777	Ing3	inhibitor of growth family, member 3	0.172915	5.04387	2.6291	0.0142535	0.255174	-3.23241
11552	Adra2b	adrenergic receptor, alpha 2b	0.702219	2.43373	2.47678	0.023453	0.313095	-3.23517
19941	Rpl26	ribosomal protein L26	-0.168549	6.27928	-2.74089	0.0109916	0.233278	-3.23553
22174	Tyro3	TYRO3 protein tyrosine kinase 3	0.144841	6.00015	2.71377	0.0117114	0.239408	-3.23584
23924	Katna1	katanin p60 (ATPase-containing) subunit A1	0.152263	5.59789	2.68034	0.0126597	0.243275	-3.23669
433375	Creg1	cellular repressor of E1A-stimulated genes 1	0.27233	4.26383	2.54559	0.0172577	0.275476	-3.23841
235497	Leo1	Leo1, Paf1/RNA polymerase II complex component	0.144595	5.98499	2.71322	0.0117266	0.239408	-3.24056
338467	Morc3	microrchidia 3	0.149899	5.60762	2.67999	0.0126699	0.243275	-3.2441
240034	Zfp760	zinc finger protein 760	0.230172	4.96052	2.62305	0.0144576	0.257113	-3.24563
69479	Cfap96	cilia and flagella associated protein 96	0.545305	1.06666	2.45553	0.0211498	0.299629	-3.24573
80732	Mynn	myoneurin	0.160763	4.92468	2.61219	0.0148193	0.258729	-3.24722
21804	Tgfb1i1	transforming growth factor beta 1 induced transcript 1	-0.190688	4.95696	-2.61321	0.0147845	0.258729	-3.25351
67345	Herc4	hect domain and RLD 4	0.126769	6.22378	2.72541	0.0113973	0.238226	-3.25618
15404	Hoxa7	homeobox A7	0.468779	4.09326	2.57755	0.0194782	0.288864	-3.25913
240354	Malt1	MALT1 paracaspase	0.237511	3.83042	2.50769	0.0188069	0.283913	-3.25937
13195	Ddc	dopa decarboxylase	-0.292219	3.38487	-2.45865	0.0210025	0.29835	-3.25949
13010	Cst3	cystatin C	-0.198385	5.93994	-2.70347	0.0122297	0.24203	-3.26099
224656	Zfp523	zinc finger protein 523	-0.167342	5.9191	-2.69878	0.012128	0.241796	-3.26102
238722	Zfp72	zinc finger protein 72	0.289706	2.82963	2.4322	0.0222826	0.303995	-3.26158
66889	Rnf128	ring finger protein 128	0.315452	2.98357	2.43907	0.0219435	0.301594	-3.264
15426	Hoxc8	homeobox C8	0.275803	4.68046	2.58745	0.0162589	0.270218	-3.2645
218314	Zfp595	zinc finger protein 595	0.373074	2.072	2.40935	0.0234458	0.313095	-3.26533
70791	Hars2	histidyl-tRNA synthetase 2	0.175298	5.09879	2.62028	0.0145459	0.257113	-3.26673
403187	Opa3	optic atrophy 3	0.135941	6.07958	2.70185	0.0120417	0.241796	-3.26857
11431	Acp1	acid phosphatase 1, soluble	0.161915	6.51768	2.74088	0.0109921	0.233278	-3.26902
232679	Zc3hc1	zinc finger, C3HC type 1	-0.12318	6.23925	-2.72026	0.0115352	0.238344	-3.26946
67832	Brix1	BRX1, biogenesis of ribosomes	0.115026	6.67652	2.75304	0.0106829	0.231913	-3.27094
67824	Nmral1	NmrA-like family domain containing 1	-0.168469	6.7111	-2.74889	0.0108062	0.232867	-3.27191
20257	Stmn2	stathmin-like 2	-0.404106	4.07997	-2.54196	0.0196477	0.290022	-3.27293
16572	Kif5a	kinesin family member 5A	-0.30582	3.59933	-2.48039	0.0200016	0.292896	-3.27304
11858	Rnd2	Rho family GTPase 2	-0.248353	4.67304	-2.56454	0.0165286	0.272883	-3.27513
19356	Rad17	RAD17 checkpoint clamp loader component	0.149829	5.28439	2.63102	0.0141905	0.255127	-3.27692
106585	Ankrd12	ankyrin repeat domain 12	0.344448	3.10919	2.4423	0.0217854	0.300497	-3.2783
230991	Fndc10	fibronectin type III domain containing 10	-0.41893	2.01232	-2.39994	0.0239413	0.315328	-3.28069
75612	Gns	glucosamine (N-acetyl)-6-sulfatase	-0.12308	6.61755	-2.74463	0.0108957	0.23314	-3.28204
106582	Nrm	nurim (nuclear envelope membrane protein)	-0.182013	5.40734	-2.64368	0.0137817	0.252226	-3.28361
66585	Snrnp40	small nuclear ribonucleoprotein 40 (U5)	-0.108314	7.3051	-2.78675	0.00986835	0.224846	-3.28677
338372	Map3k9	mitogen-activated protein kinase kinase kinase 9	-0.233843	3.95665	-2.49878	0.0191895	0.286073	-3.28697
100503041	Pdzd7	PDZ domain containing 7	-0.451434	1.60359	-2.4099	0.0234174	0.313095	-3.28839
619547	Rpl34-ps1	ribosomal protein L34, pseudogene 1	0.177385	7.15331	2.79244	0.0103858	0.229903	-3.29081
233552	Gdpd5	glycerophosphodiester phosphodiesterase domain containing 5	-0.188552	4.94095	-2.59632	0.0153695	0.263035	-3.29218
67684	Luc7l3	LUC7-like 3 (S. cerevisiae)	0.227114	7.52191	2.86688	0.0104323	0.230501	-3.29406
105440	Kctd9	potassium channel tetramerisation domain containing 9	0.194057	4.77199	2.57852	0.0160088	0.268685	-3.29505
210094	Iglon5	IgLON family member 5	-0.232304	4.09139	-2.50479	0.0189308	0.284859	-3.29534
14758	Gpm6b	glycoprotein m6b	-0.283196	4.32256	-2.53113	0.0180899	0.279226	-3.29701
15484	Hsd11b2	hydroxysteroid 11-beta dehydrogenase 2	-0.153766	5.67976	-2.66194	0.0132116	0.247634	-3.29754
26361	Avpr1b	arginine vasopressin receptor 1B	1.62098	-1.1405	3.05734	0.00515717	0.174389	-3.29989
213573	Cracr2b	calcium release activated channel regulator 2B	-0.476293	1.48527	-2.40567	0.0236386	0.313773	-3.29998
20377	Sfrp1	secreted frizzled-related protein 1	-0.189329	8.0346	-2.86701	0.00969462	0.223332	-3.30073
70417	Megf10	multiple EGF-like-domains 10	-0.250506	4.01073	-2.49936	0.0191641	0.286073	-3.30079
213948	Atg9b	autophagy related 9B	0.666218	0.447289	2.52258	0.0181834	0.27964	-3.30242
15201	Hells	helicase, lymphoid specific	0.104337	7.55343	2.79655	0.00964286	0.223305	-3.30246
94090	Trim9	tripartite motif-containing 9	-0.285608	3.14301	-2.42579	0.0226035	0.307009	-3.30407
624866	Lekr1	leucine, glutamate and lysine rich 1	0.603865	1.06479	2.43201	0.0222924	0.303995	-3.31009
109042	Cavin3	caveolae associated 3	-0.24976	3.68469	-2.46283	0.0208065	0.298298	-3.31176
14828	Hspa5	heat shock protein 5	0.18127	9.98513	2.97188	0.00833605	0.211367	-3.31874
14708	Gng7	guanine nucleotide binding protein (G protein), gamma 7	-0.41424	2.43525	-2.37729	0.0251723	0.32159	-3.32297
12913	Creb3	cAMP responsive element binding protein 3	-0.238413	4.08507	-2.49098	0.0195299	0.288864	-3.3231
19139	Prps1	phosphoribosyl pyrophosphate synthetase 1	0.123104	6.24374	2.69517	0.0122304	0.24203	-3.3247
108653	Rimklb	ribosomal modification protein rimK-like family member B	-0.158999	6.0787	-2.68536	0.0125128	0.243275	-3.32553
23854	Def8	differentially expressed in FDCP 8	-0.137852	6.11569	-2.68152	0.0126251	0.243275	-3.32734
26568	Slc27a3	solute carrier family 27 (fatty acid transporter), member 3	-0.180509	5.6677	-2.64434	0.0137607	0.252226	-3.33161
19746	Rhd	Rh blood group, D antigen	0.880824	1.99403	2.41868	0.0269494	0.330888	-3.3326
72736	Tmx1	thioredoxin-related transmembrane protein 1	0.134187	6.62879	2.71926	0.0115623	0.238344	-3.33737
19243	Ptp4a1	protein tyrosine phosphatase 4a1	0.114279	6.36913	2.70058	0.0120775	0.241796	-3.33807
66096	Lamtor4	late endosomal/lysosomal adaptor, MAPK and MTOR activator 4	-0.243013	3.73941	-2.44847	0.0214868	0.300497	-3.34094
66866	Nhlrc2	NHL repeat containing 2	0.18122	5.25894	2.59894	0.0152772	0.263035	-3.34407
65107	Lrp10	low-density lipoprotein receptor-related protein 10	-0.159686	5.67413	-2.63749	0.0139802	0.252851	-3.34431
68713	Ifitm1	interferon induced transmembrane protein 1	0.344048	3.99239	2.47956	0.021082	0.299176	-3.34909
11816	Apoe	apolipoprotein E	-0.228295	5.47005	-2.6243	0.0150171	0.261045	-3.35052
24132	Zfp53	zinc finger protein 53	0.289637	2.9159	2.37873	0.0250925	0.321461	-3.35065
227154	Stradb	STE20-related kinase adaptor beta	0.189706	4.0584	2.46973	0.0204868	0.296235	-3.35221
76498	Paqr4	progestin and adipoQ receptor family member IV	-0.282934	3.31601	-2.39776	0.0240572	0.315328	-3.35787
67226	Tmem19	transmembrane protein 19	-0.193993	4.64628	-2.52754	0.0179802	0.279226	-3.36024
74430	Cfap20dc	CFAP20 domain containing	-0.224905	4.05266	-2.46524	0.0206942	0.297911	-3.36257
20833	Ssrp1	structure specific recognition protein 1	0.0794026	9.27024	2.8512	0.00847149	0.21238	-3.36295
233806	Ldaf1	lipid droplet assembly factor 1	-0.284888	3.22372	-2.39376	0.0242717	0.316166	-3.36893
319277	Washc4	WASH complex subunit 4	0.140693	6.0953	2.66567	0.0130981	0.24628	-3.36972
66854	Trim35	tripartite motif-containing 35	-0.110858	7.79176	-2.77616	0.0101177	0.227531	-3.37161
16709	Ktn1	kinectin 1	0.130925	7.57922	2.76785	0.0103177	0.229521	-3.37209
330119	Adamts3	ADAM metallopeptidase with thrombospondin type 1 motif 3	-0.231379	4.24139	-2.47532	0.0202312	0.294279	-3.37474
231004	Samd11	sterile alpha motif domain containing 11	0.969661	-0.326141	2.62406	0.0144199	0.256835	-3.37619
244058	Rgma	repulsive guidance molecule family member A	-0.193357	6.72618	-2.73377	0.0121729	0.241796	-3.37744
22696	Zfp37	zinc finger protein 37	0.185061	4.62196	2.51983	0.0182972	0.280156	-3.37779
66593	Diablo	diablo, IAP-binding mitochondrial protein	-0.142085	6.04937	-2.6493	0.013604	0.250832	-3.37953
19943	Rpl28	ribosomal protein L28	-0.217337	5.41399	-2.6038	0.0154805	0.263943	-3.38171
56456	Actl6a	actin-like 6A	-0.103108	7.63396	-2.76186	0.010464	0.230836	-3.38271
56367	Scoc	short coiled-coil protein	0.149154	5.52544	2.60373	0.0151104	0.261464	-3.38275
14686	Gnat2	G protein subunit alpha transducin 2	-0.729763	0.124334	-2.50164	0.0190657	0.285046	-3.38506
78697	Pus7	pseudouridylate synthase 7	0.127164	6.47297	2.6868	0.0124711	0.243275	-3.38657
67978	Tctn2	tectonic family member 2	-0.212125	4.65911	-2.5148	0.0185071	0.281518	-3.38684
74488	Lrrc15	leucine rich repeat containing 15	0.832816	0.0605843	2.5457	0.0172535	0.275476	-3.38745
243963	Zfp473	zinc finger protein 473	0.303255	2.89627	2.35944	0.0261831	0.325301	-3.39066
59092	Pcbp4	poly(rC) binding protein 4	-0.108039	8.94023	-2.82166	0.00908688	0.216905	-3.39469
66120	Fkbp11	FK506 binding protein 11	0.295832	3.11676	2.36607	0.0258037	0.324031	-3.39607
56325	Abcb9	ATP-binding cassette, sub-family B member 9	-0.969928	-0.738035	-2.69797	0.012151	0.241796	-3.39749
74552	Nipal3	NIPA-like domain containing 3	0.283035	3.15549	2.3688	0.0256487	0.323929	-3.3978
26941	Nherf1	NHERF family PDZ scaffold protein 1	0.178734	6.24139	2.65928	0.0133711	0.249383	-3.39831
106143	Cggbp1	CGG triplet repeat binding protein 1	0.131547	7.14975	2.72482	0.0114131	0.238226	-3.39988
58861	Cysltr1	cysteinyl leukotriene receptor 1	0.526848	1.21362	2.36695	0.0257537	0.323936	-3.40005
231510	Gpat3	glycerol-3-phosphate acyltransferase 3	0.575214	1.03812	2.36671	0.0257671	0.323936	-3.40269
224727	Bag6	BCL2-associated athanogene 6	-0.094075	9.00362	-2.82181	0.00908365	0.216905	-3.40341
93681	Zkscan8	zinc finger with KRAB and SCAN domains 8	0.219212	5.41104	2.60183	0.0156916	0.265276	-3.40394
14431	Gamt	guanidinoacetate methyltransferase	-0.299967	3.20236	-2.36549	0.0258365	0.324152	-3.40665
240675	Vwa2	von Willebrand factor A domain containing 2	0.277224	3.82539	2.41915	0.0229402	0.308907	-3.40832
21331	T2	brachyury 2	0.808779	-0.20974	2.54693	0.0172053	0.275476	-3.40997
67088	Cand2	cullin associated and neddylation dissociated 2 (putative)	-0.132139	7.69265	-2.75502	0.0106334	0.231473	-3.41005
19183	Psmc3ip	proteasome (prosome, macropain) 26S subunit, ATPase 3, interacting protein	-0.182944	4.72805	-2.5072	0.0188278	0.283921	-3.41157
106042	Prickle1	prickle planar cell polarity protein 1	0.196925	5.34974	2.57614	0.0160963	0.269184	-3.41374
259302	Srgap3	SLIT-ROBO Rho GTPase activating protein 3	-0.262464	6.25996	-2.70805	0.0144726	0.257113	-3.41378
66315	Senp7	SUMO1/sentrin specific peptidase 7	0.175804	5.10952	2.54882	0.0171315	0.275476	-3.41436
407812	Zfp941	zinc finger protein 941	0.493525	1.3125	2.32246	0.0283971	0.338728	-3.41543
22070	Tpt1	tumor protein, translationally-controlled 1	0.164921	8.67843	2.83257	0.0101268	0.227531	-3.42076
216825	Usp22	ubiquitin specific peptidase 22	-0.0946029	8.26874	-2.78015	0.010023	0.226842	-3.42155
74200	Khdc4	KH domain containing 4, pre-mRNA splicing factor	0.235359	6.81165	2.75348	0.0130941	0.24628	-3.42206
14573	Gdnf	glial cell line derived neurotrophic factor	0.435212	2.28419	2.3125	0.0290218	0.339656	-3.42326
13608	Edar	ectodysplasin-A receptor	-0.910161	0.121701	-2.55647	0.0168355	0.274041	-3.42626
216443	Mars1	methionine-tRNA synthetase 1	-0.120278	7.59456	-2.74042	0.0110039	0.233278	-3.43087
69556	Bod1	biorientation of chromosomes in cell division 1	-0.127576	6.64962	-2.67382	0.0128527	0.244222	-3.43298
29810	Bag3	BCL2-associated athanogene 3	0.202945	5.15895	2.54306	0.0173574	0.275476	-3.4332
18302	Oit3	oncoprotein induced transcript 3	-0.434534	1.21386	-2.32446	0.0282732	0.33802	-3.43385
54422	Barhl1	BarH like homeobox 1	-0.600143	1.27511	-2.32815	0.0280459	0.337366	-3.43612
384569	Nova2	NOVA alternative splicing regulator 2	-0.350128	5.00064	-2.57125	0.0195168	0.288864	-3.43619
20321	Frrs1	ferric-chelate reductase 1	0.230227	4.4877	2.4696	0.0204929	0.296235	-3.43638
24044	Scamp2	secretory carrier membrane protein 2	-0.168378	5.28855	-2.54978	0.0170939	0.275316	-3.43818
66646	Rpe	ribulose-5-phosphate-3-epimerase	0.174602	5.36047	2.55909	0.0167353	0.274041	-3.43852
382985	Rrm2b	ribonucleotide reductase M2 B (TP53 inducible)	0.137182	7.21602	2.71071	0.0117955	0.240105	-3.44112
14387	Gaa	glucosidase, alpha, acid	-0.134096	5.5646	-2.58359	0.0158242	0.266228	-3.44141
246102	Rttn	rotatin	0.207503	4.8172	2.5077	0.0188067	0.283913	-3.44265
66787	Gskip	GSK3B interacting protein	-0.173281	4.6161	-2.47883	0.0200718	0.292896	-3.44354
57265	Fzd2	frizzled class receptor 2	-0.104429	7.7991	-2.74559	0.0108713	0.23314	-3.444
100310872	Dynlt1a	dynein light chain Tctex-type 1A	-0.224386	4.24695	-2.44321	0.0217412	0.300497	-3.44404
333883	Cd59b	CD59b antigen	0.844917	-0.605189	2.63085	0.014196	0.255127	-3.44426
68877	Maf1	MAF1 homolog, negative regulator of RNA polymerase III	-0.158387	6.03352	-2.62038	0.0145427	0.257113	-3.44766
16651	Sspn	sarcospan	0.331193	2.4359	2.29994	0.0298271	0.34422	-3.44881
106064	Rimoc1	RAB7A interacting MON1-CCZ1 complex subunit 1	0.133516	6.17596	2.63731	0.0139862	0.252851	-3.45016
78251	Zfp712	zinc finger protein 712	0.391483	2.04687	2.29295	0.0302844	0.346917	-3.45154
232286	Tmf1	TATA element modulatory factor 1	0.161317	5.22647	2.54449	0.0173011	0.275476	-3.45491
381293	Kif14	kinesin family member 14	0.209539	5.64865	2.59183	0.0160367	0.268832	-3.45527
12476	Cd151	CD151 antigen	-0.151488	6.18039	-2.62115	0.0145169	0.257113	-3.45744
71916	Dus4l	dihydrouridine synthase 4 like	0.212198	3.84015	2.39874	0.024005	0.315328	-3.45765
66329	Susd3	sushi domain containing 3	1.84419	-1.30579	2.8712	0.00876828	0.215053	-3.45956
20364	Selenow	selenoprotein W	-0.141394	7.40576	-2.71286	0.0117364	0.239408	-3.4596
109267	Ssc4d	scavenger receptor cysteine rich family, 4 domains	0.430365	1.62809	2.29487	0.0301581	0.346892	-3.46004
16534	Kcnn4	potassium intermediate/small conductance calcium-activated channel, subfamily N, member 4	0.874277	2.01576	2.3316	0.0324865	0.355848	-3.46207
106821	Oard1	O-acyl-ADP-ribose deacylase 1	0.143657	5.39406	2.55589	0.0168577	0.274041	-3.46227
224794	Enpp4	ectonucleotide pyrophosphatase/phosphodiesterase 4	0.501648	1.86342	2.28371	0.0308982	0.34908	-3.46765
241727	Snph	syntaphilin	0.481959	1.71168	2.28174	0.0310307	0.34967	-3.47216
209837	Slc38a5	solute carrier family 38, member 5	0.476707	2.46298	2.29374	0.0307911	0.348716	-3.47299
14977	Slc39a7	solute carrier family 39 (zinc transporter), member 7	-0.10465	7.61974	-2.72244	0.0114767	0.238344	-3.47513
217356	Tmc8	transmembrane channel-like gene family 8	0.430701	1.76225	2.2761	0.0314123	0.351758	-3.47555
76295	Atp11b	ATPase, class VI, type 11B	0.145756	6.10898	2.61796	0.014624	0.257261	-3.47565
232174	Cyp26b1	cytochrome P450, family 26, subfamily b, polypeptide 1	-0.783824	5.10629	-2.60612	0.0204852	0.296235	-3.47653
16418	Eif6	eukaryotic translation initiation factor 6	-0.115556	7.05343	-2.68133	0.0126304	0.243275	-3.48205
66809	Krt20	keratin 20	0.571114	1.04732	2.31914	0.028604	0.339326	-3.48221
102278	Cpne7	copine VII	0.47229	1.35917	2.28426	0.0308614	0.349066	-3.48241
230500	Efcab7	EF-hand calcium binding domain 7	0.376424	2.11367	2.27341	0.031596	0.352032	-3.48274
71766	Raver1	ribonucleoprotein, PTB-binding 1	-0.126086	6.55009	-2.64434	0.0137609	0.252226	-3.48277
68087	Dcakd	dephospho-CoA kinase domain containing	-0.102284	8.47424	-2.75682	0.0105885	0.23133	-3.48583
103768	Tubg2	tubulin, gamma 2	-0.45291	2.36448	-2.27881	0.031262	0.350918	-3.48607
101314	Brk1	BRICK1, SCAR/WAVE actin-nucleating complex subunit	-0.148146	6.5078	-2.63807	0.0139616	0.252851	-3.48726
17089	Lyar	Ly1 antibody reactive clone	0.135973	7.25828	2.69059	0.0123615	0.243275	-3.48902
12333	Capn1	calpain 1	0.311977	3.87909	2.37861	0.0253821	0.323095	-3.49064
70574	Cpm	carboxypeptidase M	0.216314	4.65306	2.4634	0.0207802	0.298298	-3.49414
211151	Churc1	churchill domain containing 1	-0.238815	3.89402	-2.37606	0.0252408	0.32159	-3.49463
17305	Mfng	MFNG O-fucosylpeptide 3-beta-N-acetylglucosaminyltransferase	-0.167345	4.50024	-2.44334	0.0217351	0.300497	-3.49463
99470	Magi3	membrane associated guanylate kinase, WW and PDZ domain containing 3	0.181201	5.58111	2.5601	0.0166968	0.273977	-3.49495
238455	Macc1	metastasis associated in colon cancer 1	0.572349	1.12521	2.3115	0.0290848	0.339656	-3.49559
242362	Manea	mannosidase, endo-alpha	0.149927	5.77452	2.5769	0.0160685	0.269041	-3.49673
231386	Ythdc1	YTH domain containing 1	0.12505	7.24509	2.68938	0.0123965	0.243275	-3.49777
21415	Tcf7l1	transcription factor 7 like 1 (T cell specific, HMG box)	-0.140659	6.89605	-2.66473	0.0131265	0.246369	-3.49924
230761	Zfp362	zinc finger protein 362	-0.120424	7.13186	-2.6782	0.0127226	0.243275	-3.49996
20519	Slc22a3	solute carrier family 22 (organic cation transporter), member 3	1.01494	-0.59683	2.55266	0.0169822	0.274851	-3.50031
74201	Cep97	centrosomal protein 97	0.168456	5.29315	2.53184	0.0178055	0.278902	-3.50169
18950	Pnp	purine-nucleoside phosphorylase	-0.137799	6.02124	-2.58794	0.0156674	0.265187	-3.50182
216156	Wdr18	WD repeat domain 18	-0.100922	7.21957	-2.68086	0.0126442	0.243275	-3.50184
15364	Hmga2	high mobility group AT-hook 2	0.111508	9.82062	2.81281	0.00927928	0.218509	-3.50323
50887	Hmgn5	high-mobility group nucleosome binding domain 5	0.233062	5.58821	2.57561	0.0173984	0.275768	-3.50391
68995	Mcts1	malignant T cell amplified sequence 1	0.230981	4.45576	2.43666	0.0220619	0.302923	-3.50501
68563	Dpm3	dolichyl-phosphate mannosyltransferase polypeptide 3	-0.292272	3.35245	-2.32229	0.0284076	0.338728	-3.50842
54352	Irx5	Iroquois homeobox 5	-0.170221	5.03592	-2.50356	0.0189834	0.284958	-3.50893
72535	Aldh1b1	aldehyde dehydrogenase 1 family, member B1	0.41587	2.40864	2.25612	0.0327998	0.355848	-3.51164
56711	Plag1	pleiomorphic adenoma gene 1	0.220867	3.71183	2.36937	0.0256167	0.323929	-3.51165
17991	Ndufa2	NADH:ubiquinone oxidoreductase subunit A2	-0.158986	5.79821	-2.56286	0.0165919	0.273213	-3.51171
235106	Ntm	neurotrimin	-0.304114	2.90166	-2.28647	0.0307137	0.348716	-3.51326
52132	Ccdc97	coiled-coil domain containing 97	-0.129848	6.0678	-2.59236	0.0155096	0.264117	-3.51437
67268	Myl12a	myosin, light chain 12A, regulatory, non-sarcomeric	-0.126926	7.74392	-2.70648	0.0119122	0.241426	-3.51633
100041677	Zfp984	zinc finger protein 984	0.24014	4.2153	2.40166	0.0238501	0.314488	-3.5172
14232	Fkbp8	FK506 binding protein 8	-0.109362	7.69644	-2.7023	0.0120289	0.241796	-3.52029
11958	Atp5me	ATP synthase membrane subunit e	-0.196536	5.44005	-2.52401	0.0181249	0.279226	-3.52175
12833	Col6a1	collagen, type VI, alpha 1	-0.277954	3.95368	-2.3692	0.0256263	0.323929	-3.52211
108903	Tbcd	tubulin-specific chaperone d	-0.109479	6.38591	-2.61276	0.0148	0.258729	-3.52405
108687	Edem2	ER degradation enhancer, mannosidase alpha-like 2	-0.176213	4.58682	-2.43298	0.0222439	0.303995	-3.5275
171171	Ntng2	netrin G2	-0.378122	2.36594	-2.25578	0.0328236	0.355848	-3.5275
14460	Gata1	GATA binding protein 1	0.679699	2.8873	2.31465	0.0338428	0.359377	-3.52989
12069	Bex2	brain expressed X-linked 2	-0.11987	6.22629	-2.59628	0.0153707	0.263035	-3.53243
237558	Myrfl	myelin regulatory factor-like	1.0046	-0.798239	2.67694	0.0127601	0.243275	-3.5326
234664	Nae1	NEDD8 activating enzyme E1 subunit 1	0.135681	6.32474	2.59827	0.0153008	0.263035	-3.53396
63856	Taf8	TATA-box binding protein associated factor 8	0.135761	5.65012	2.54575	0.0172515	0.275476	-3.53437
230796	Wdtc1	WD and tetratricopeptide repeats 1	-0.133938	6.35194	-2.6055	0.0150488	0.261045	-3.53558
12738	Cldn2	claudin 2	-1.05672	-0.33199	-2.5032	0.0189986	0.284958	-3.53787
67267	Uqcc2	ubiquinol-cytochrome c reductase complex assembly factor 2	-0.181227	5.57905	-2.5246	0.0181006	0.279226	-3.54085
414069	Actmap	actin maturation protease	0.226952	3.42188	2.31349	0.0289592	0.339656	-3.54478
19017	Ppargc1a	peroxisome proliferative activated receptor, gamma, coactivator 1 alpha	0.417751	2.20548	2.23643	0.0342209	0.360949	-3.54606
110954	Rpl10	ribosomal protein L10	-0.286225	5.7694	-2.59629	0.0184806	0.281422	-3.54623
545667	Shisal2a	shisa like 2A	1.13293	-1.12538	2.63697	0.013997	0.252851	-3.54712
21838	Thy1	thymus cell antigen 1, theta	1.13172	-1.18509	2.65772	0.0133414	0.249383	-3.5479
16194	Il6ra	interleukin 6 receptor, alpha	0.805078	-0.180752	2.44656	0.0215792	0.300497	-3.54976
78412	Cyren	cell cycle regulator of NHEJ	0.289015	3.03528	2.2841	0.030872	0.349066	-3.55118
14275	Folr1	folate receptor alpha	-0.560814	0.9222	-2.26861	0.0319265	0.354107	-3.55182
74243	Slx4ip	SLX4 interacting protein	0.17018	4.54992	2.41967	0.0229137	0.308849	-3.55266
71599	Senp8	SUMO peptidase family member, NEDD8 specific	0.182652	4.50917	2.41607	0.0230983	0.310402	-3.55313
66237	Atp6v1g2	ATPase, H+ transporting, lysosomal V1 subunit G2	0.385403	1.95443	2.22674	0.0349405	0.36238	-3.55334
214469	Fam168b	family with sequence similarity 168, member B	-0.100166	8.87307	-2.74485	0.0108902	0.23314	-3.55447
270672	Map3k15	mitogen-activated protein kinase kinase kinase 15	-0.462153	2.0235	-2.22642	0.0349647	0.36238	-3.55754
13726	Emd	emerin	-0.114601	6.77821	-2.62653	0.0143381	0.255705	-3.55756
75429	Cfap144	cilia and flagella associated protein 144	-1.01218	-0.33344	-2.41971	0.0229116	0.308849	-3.55803
26458	Slc27a2	solute carrier family 27 (fatty acid transporter), member 2	0.865049	-0.361487	2.4801	0.0200144	0.292896	-3.56091
594844	Tceal3	transcription elongation factor A (SII)-like 3	-0.421254	1.50149	-2.22156	0.0353306	0.362762	-3.56113
26893	Cops6	COP9 signalosome subunit 6	-0.126668	6.97002	-2.63367	0.0141039	0.254124	-3.56743
433864	Nom1	nucleolar protein with MIF4G domain 1	0.128632	5.94054	2.5545	0.0169112	0.274591	-3.56898
14179	Fgf8	fibroblast growth factor 8	0.28032	3.8988	2.3353	0.0276097	0.334672	-3.56967
68980	Wdr53	WD repeat domain 53	0.248203	3.55917	2.31233	0.0290326	0.339656	-3.57103
14585	Gfra1	glial cell line derived neurotrophic factor family receptor alpha 1	-0.283837	3.50968	-2.31152	0.0290838	0.339656	-3.5728
66246	Osgep	O-sialoglycoprotein endopeptidase	-0.162856	5.48915	-2.50428	0.0189523	0.284877	-3.57357
239739	Lamp3	lysosomal-associated membrane protein 3	0.42692	1.60451	2.21259	0.0360159	0.365765	-3.57409
18458	Pabpc1	poly(A) binding protein, cytoplasmic 1	0.0803457	10.7362	2.8227	0.00906456	0.216905	-3.57674
18420	Otp	orthopedia homeobox	-1.0827	-0.620333	-2.51632	0.0184434	0.281422	-3.5778
69875	Ndufa11	NADH:ubiquinone oxidoreductase subunit A11	-0.162033	5.63983	-2.51263	0.018598	0.282285	-3.57886
54713	Fezf2	Fez family zinc finger 2	-0.441232	2.0216	-2.20793	0.0363766	0.36676	-3.57917
100503353	Zfp1009	zinc finger protein 1009	0.360458	1.93725	2.20858	0.036326	0.36676	-3.5795
226982	Eif5b	eukaryotic translation initiation factor 5B	0.130639	8.03515	2.69495	0.0122367	0.24203	-3.58097
53598	Dctn3	dynactin 3	-0.466858	5.42675	-2.55376	0.0222092	0.303995	-3.58171
66674	Spryd7	SPRY domain containing 7	0.179459	4.10955	2.35519	0.0264294	0.327181	-3.58321
14704	Gng3	guanine nucleotide binding protein (G protein), gamma 3	-0.334428	2.5107	-2.22017	0.035436	0.363502	-3.58464
14154	Fem1a	fem 1 homolog a	-0.139503	6.11523	-2.55764	0.0167906	0.274041	-3.58489
14211	Smc2	structural maintenance of chromosomes 2	0.120415	7.8931	2.6842	0.0125465	0.243275	-3.58624
235674	Acaa1b	acetyl-Coenzyme A acyltransferase 1B	-0.398789	1.73528	-2.20263	0.0367905	0.369068	-3.58627
63913	Niban1	niban apoptosis regulator 1	0.530632	1.50286	2.20935	0.0362661	0.366439	-3.58652
270624	Spin4	spindlin family, member 4	0.322365	3.00011	2.24698	0.0334527	0.359377	-3.58818
67276	Eri1	exoribonuclease 1	0.12036	6.1721	2.56297	0.0165878	0.273213	-3.58865
60597	Mapk8ip2	mitogen-activated protein kinase 8 interacting protein 2	-0.256186	4.02598	-2.34605	0.0269658	0.330888	-3.59187
19134	Prpf4b	pre-mRNA processing factor 4B	0.156685	7.87049	2.69648	0.0130489	0.24628	-3.59778
70638	Entrep2	endosomal transmembrane epsin interactor 2	-0.452693	0.99459	-2.22802	0.0348444	0.36238	-3.59813
68550	Tefm	transcription elongation factor, mitochondrial	0.207838	3.81228	2.31767	0.0286957	0.339326	-3.59958
70054	Ccdc89	coiled-coil domain containing 89	0.475115	1.12994	2.21435	0.0358805	0.365294	-3.60018
17314	Mgmt	O-6-methylguanine-DNA methyltransferase	-0.346599	2.46312	-2.20632	0.0365021	0.366966	-3.60052
72415	Sgo1	shugoshin 1	0.123033	6.05219	2.55069	0.0170589	0.275069	-3.60106
69894	Fam241b	family with sequence similarity 241, member B	-0.364991	1.9935	-2.19345	0.0375181	0.372901	-3.60491
28194	Apon	apolipoprotein N	0.65255	-0.249554	2.36351	0.0259496	0.324405	-3.60572
73293	Ccdc103	coiled-coil domain containing 103	0.754799	0.0437551	2.3275	0.0280853	0.337366	-3.60627
218756	Slc4a7	solute carrier family 4, sodium bicarbonate cotransporter, member 7	0.156973	6.29646	2.57307	0.0162096	0.270109	-3.60631
406217	Bex4	brain expressed X-linked 4	0.148596	6.09248	2.54526	0.0172707	0.275476	-3.60827
16329	Inpp1	inositol polyphosphate-1-phosphatase	0.281011	2.79992	2.22431	0.0351235	0.36238	-3.60849
14417	Gad2	glutamic acid decarboxylase 2	0.788786	-0.429228	2.40291	0.0237839	0.314208	-3.61042
213498	Arhgef11	Rho guanine nucleotide exchange factor 11	0.154446	5.6676	2.50773	0.0188051	0.283913	-3.61441
233189	Ctu1	cytosolic thiouridylase subunit 1	-0.183018	4.53433	-2.38952	0.0245005	0.31796	-3.61773
218194	Phactr1	phosphatase and actin regulator 1	-0.2501	3.68058	-2.29317	0.0302697	0.346917	-3.62037
22775	Zik1	zinc finger protein interacting with K protein 1	0.160383	5.70488	2.50658	0.0188543	0.284014	-3.62253
14630	Gclm	glutamate-cysteine ligase, modifier subunit	0.207002	4.9435	2.4231	0.0227393	0.307686	-3.62261
234344	Naf1	nuclear assembly factor 1 ribonucleoprotein	0.11908	5.99019	2.53488	0.0176833	0.277762	-3.6246
68512	Tomm5	translocase of outer mitochondrial membrane 5	-0.163814	5.52895	-2.47995	0.0200215	0.292896	-3.62709
71890	Mad2l2	MAD2 mitotic arrest deficient-like 2	-0.179588	4.60398	-2.38477	0.0247593	0.319241	-3.6281
52184	Odf2l	outer dense fiber of sperm tails 2-like	0.183109	4.34991	2.36241	0.0260129	0.324607	-3.62999
11932	Atp1b2	ATPase, Na+/K+ transporting, beta 2 polypeptide	0.324331	3.24501	2.24279	0.0337556	0.359377	-3.63142
15586	Hyal1	hyaluronoglucosaminidase 1	0.311727	2.85734	2.21089	0.0361474	0.366354	-3.6319
14734	Gpc3	glypican 3	0.0972345	9.0676	2.72006	0.0115408	0.238344	-3.63321
22210	Ube2b	ubiquitin-conjugating enzyme E2B	0.125803	6.44826	2.56444	0.0165324	0.272883	-3.6369
107227	Macrod1	mono-ADP ribosylhydrolase 1	-0.495716	1.26873	-2.17139	0.0393197	0.380837	-3.64027
74596	Cds1	CDP-diacylglycerol synthase 1	-0.670956	0.550972	-2.24265	0.0337659	0.359377	-3.64429
74022	Glyr1	glyoxylate reductase 1 homolog (Arabidopsis)	-0.0835604	8.29901	-2.67375	0.0128547	0.244222	-3.64869
71844	Nup58	nucleoporin 58	0.0982138	7.0779	2.60596	0.0150329	0.261045	-3.64893
17174	Masp1	MBL associated serine protease 1	-0.224538	4.18208	-2.32194	0.0284295	0.338728	-3.64922
76487	Ppp1r3g	protein phosphatase 1, regulatory subunit 3G	0.65991	1.07684	2.17101	0.0401366	0.382788	-3.65039
12795	Plk3	polo like kinase 3	-0.279258	4.11339	-2.32756	0.0284983	0.339229	-3.65149
18600	Padi2	peptidyl arginine deiminase, type II	-0.677425	0.136594	-2.25169	0.033115	0.357908	-3.65228
217716	Mlh3	mutL homolog 3	0.205206	4.36615	2.34338	0.0271245	0.33196	-3.65387
19092	Prkg2	protein kinase, cGMP-dependent, type II	0.373971	1.9589	2.16136	0.0401638	0.382788	-3.65452
245555	Nexmif	neurite extension and migration factor	0.414409	1.01638	2.16566	0.0397996	0.38092	-3.65482
230603	Ttc39a	tetratricopeptide repeat domain 39A	0.376125	2.4752	2.17254	0.0392239	0.380837	-3.65695
229782	Slc35a3	solute carrier family 35 (UDP-N-acetylglucosamine (UDP-GlcNAc) transporter), member 3	0.206195	4.71824	2.39069	0.0244371	0.317432	-3.65809
226304	Npbwr1	neuropeptides B/W receptor 1	0.978735	-0.872362	2.50206	0.0190479	0.285046	-3.65811
70317	Arl16	ADP-ribosylation factor-like 16	-0.200197	4.2546	-2.32861	0.0280175	0.337366	-3.65965
68134	Upf3b	UPF3 regulator of nonsense transcripts homolog B (yeast)	0.164654	5.17899	2.43576	0.0221065	0.303237	-3.66152
269424	Jade1	jade family PHD finger 1	0.134971	5.64643	2.47766	0.0201249	0.293039	-3.66459
26381	Esrrg	estrogen-related receptor gamma	0.394805	2.71643	2.18859	0.0380653	0.375132	-3.66539
11785	Apbb1	amyloid beta precursor protein binding family B member 1	-0.123954	6.34031	-2.53929	0.017507	0.276547	-3.66829
230025	Prdm13	PR domain containing 13	-0.413212	2.50761	-2.18378	0.0387382	0.378545	-3.66934
12039	Bckdha	branched chain ketoacid dehydrogenase E1, alpha polypeptide	-0.180792	5.32342	-2.44287	0.0217579	0.300497	-3.6698
105663	Thtpa	thiamine triphosphatase	-0.167975	4.90335	-2.39552	0.0241768	0.315519	-3.67368
109331	Rnf20	ring finger protein 20	0.123799	7.03232	2.59019	0.015587	0.264352	-3.67426
75763	Dcaf17	DDB1 and CUL4 associated factor 17	0.137538	5.33811	2.44418	0.0216943	0.300497	-3.67639
68090	Yif1a	Yip1 interacting factor homolog A (S. cerevisiae)	-0.211693	4.57059	-2.35092	0.026679	0.329205	-3.67798
19225	Ptgs2	prostaglandin-endoperoxide synthase 2	1.15716	-1.06553	2.48619	0.0197423	0.290803	-3.67895
66847	Hint3	histidine triad nucleotide binding protein 3	0.341358	1.93884	2.13994	0.0420222	0.389282	-3.68007
71781	Slc16a14	solute carrier family 16 (monocarboxylic acid transporters), member 14	-1.21421	-1.60159	-2.53678	0.017607	0.277261	-3.68038
226652	Arhgap30	Rho GTPase activating protein 30	1.2183	-0.833841	2.51558	0.0184741	0.281422	-3.68065
218693	Paip1	polyadenylate binding protein-interacting protein 1	0.119563	7.03451	2.58586	0.0157421	0.265808	-3.68406
27062	Cadps	Ca2+-dependent secretion activator	-0.335064	2.46944	-2.15723	0.0405162	0.383572	-3.68549
14380	G6pd2	glucose-6-phosphate dehydrogenase 2	-0.769404	0.166762	-2.24193	0.0338183	0.359377	-3.68602
14004	Chchd2	coiled-coil-helix-coiled-coil-helix domain containing 2	-0.130886	6.66719	-2.55632	0.0168414	0.274041	-3.68662
16372	Irx2	Iroquois homeobox 2	-0.18151	4.87976	-2.3861	0.024687	0.319124	-3.68749
66144	Atp6v1f	ATPase, H+ transporting, lysosomal V1 subunit F	-0.179074	5.12867	-2.40509	0.0236691	0.31388	-3.68772
215693	Zmat1	zinc finger, matrin type 1	0.416999	1.81257	2.13122	0.0428003	0.390608	-3.68917
67839	Gpsm1	G-protein signalling modulator 1 (AGS3-like, C. elegans)	-0.114225	6.96671	-2.57435	0.0161623	0.269643	-3.69401
75316	Taf1d	TATA-box binding protein associated factor, RNA polymerase I, D	0.251324	6.09808	2.55278	0.020037	0.292896	-3.69833
245174	Zfp937	zinc finger protein 937	0.257315	4.17383	2.3077	0.0293575	0.341055	-3.69916
57778	Fmnl1	formin-like 1	0.749577	0.187915	2.2421	0.0338058	0.359377	-3.70006
78892	Crispld2	cysteine-rich secretory protein LCCL domain containing 2	-0.300374	3.60258	-2.22936	0.0347449	0.36238	-3.70099
231507	Plac8	placenta-specific 8	0.460826	2.04594	2.12392	0.0434619	0.392056	-3.70153
19062	Inpp5k	inositol polyphosphate 5-phosphatase K	-0.180944	3.97659	-2.27722	0.0313367	0.351193	-3.70368
11806	Apoa1	apolipoprotein A-I	-2.17399	0.17337	-2.29271	0.0372203	0.371246	-3.7045
13605	Ect2	ect2 oncogene	0.109603	7.2553	2.58985	0.0155991	0.264352	-3.70457
110648	Lmx1a	LIM homeobox transcription factor 1 alpha	0.251034	3.65169	2.24242	0.0337825	0.359377	-3.70486
16573	Kif5b	kinesin family member 5B	0.132118	8.20747	2.64711	0.013874	0.252851	-3.70694
13844	Ephb2	Eph receptor B2	-0.126662	7.22548	-2.58462	0.0157871	0.266197	-3.70758
94221	Gopc	golgi associated PDZ and coiled-coil motif containing	0.127728	5.78112	2.47051	0.0204508	0.296235	-3.70955
226098	Hectd2	HECT domain E3 ubiquitin protein ligase 2	0.406351	2.20868	2.13459	0.0424981	0.389654	-3.71188
243621	Iqsec3	IQ motif and Sec7 domain 3	-1.05596	-0.885014	-2.43956	0.0219195	0.301594	-3.71453
12354	Car7	carbonic anhydrase 7	-0.656158	0.800917	-2.13282	0.0426566	0.389828	-3.71496
97998	Deptor	DEP domain containing MTOR-interacting protein	0.349902	2.3397	2.13382	0.0425666	0.389753	-3.71704
71675	Sanbr	SANT and BTB domain regulator of CSR	0.176009	5.29477	2.41324	0.0232439	0.311794	-3.71853
12631	Cfl1	cofilin 1, non-muscle	-0.0902232	9.96308	-2.72018	0.0115373	0.238344	-3.71868
20840	Stac	src homology three (SH3) and cysteine rich domain	0.978799	-1.14948	2.45073	0.0213788	0.300497	-3.71879
15331	Hmgn2	high mobility group nucleosomal binding domain 2	0.101578	8.2883	2.63931	0.0139216	0.252851	-3.71886
100041953	Sap18b	Sin3-associated polypeptide 18B	-0.110956	6.82197	-2.55317	0.0169625	0.274851	-3.7214
17427	Mns1	meiosis-specific nuclear structural protein 1	0.170368	5.69101	2.44987	0.0214197	0.300497	-3.72174
18611	Pea15a	proliferation and apoptosis adaptor protein 15A	-0.151292	7.2094	-2.5777	0.0163512	0.27115	-3.7227
27260	Plek2	pleckstrin 2	0.607056	0.832287	2.13801	0.0421931	0.389282	-3.72538
69085	Zcchc9	zinc finger, CCHC domain containing 9	0.189039	4.7479	2.34806	0.0268473	0.330034	-3.72702
67900	Mtfp1	mitochondrial fission process 1	0.230429	3.04707	2.17054	0.0393907	0.380837	-3.72724
239833	Lmln	leishmanolysin-like (metallopeptidase M8 family)	0.250868	3.31248	2.20418	0.0366694	0.368118	-3.72909
20262	Stmn3	stathmin-like 3	-0.433311	2.45901	-2.12926	0.0433534	0.392056	-3.7301
74257	Tspan17	tetraspanin 17	-0.535578	1.09152	-2.11638	0.0441542	0.39322	-3.73054
58182	Prokr1	prokineticin receptor 1	0.379261	1.97821	2.10763	0.0449705	0.396444	-3.7308
51801	Ramp1	receptor (calcitonin) activity modifying protein 1	-0.729318	-0.185389	-2.2555	0.0328434	0.355848	-3.73151
16997	Ltbp2	latent transforming growth factor beta binding protein 2	0.906709	-0.579992	2.34227	0.0271905	0.332185	-3.73174
11989	Slc7a3	solute carrier family 7 (cationic amino acid transporter, y+ system), member 3	0.548628	1.63377	2.10856	0.045854	0.399192	-3.73282
230809	Pdik1l	PDLIM1 interacting kinase 1 like	0.212886	4.22336	2.28898	0.0305468	0.348379	-3.73433
107934	Celsr3	cadherin, EGF LAG seven-pass G-type receptor 3	-0.326367	3.44227	-2.21701	0.0362645	0.366439	-3.73598
243914	Lgi4	leucine-rich repeat LGI family, member 4	-0.300852	2.67617	-2.14341	0.0417161	0.388608	-3.73608
12421	Rb1cc1	RB1-inducible coiled-coil 1	0.159982	5.68482	2.44809	0.0215054	0.300497	-3.73663
72949	Ccnt2	cyclin T2	0.149856	6.42609	2.52112	0.0182437	0.279951	-3.73677
71099	Tssk4	testis-specific serine kinase 4	0.899079	-0.365603	2.2657	0.0321282	0.354935	-3.73715
19354	Rac2	Rac family small GTPase 2	0.706663	0.352677	2.19464	0.0374231	0.372471	-3.73887
117600	Srgap1	SLIT-ROBO Rho GTPase activating protein 1	-0.182462	5.39229	-2.41569	0.0231179	0.310402	-3.74274
59027	Nampt	nicotinamide phosphoribosyltransferase	0.161064	6.8364	2.55231	0.0175037	0.276547	-3.74318
140500	Acap3	ArfGAP with coiled-coil, ankyrin repeat and PH domains 3	-0.162427	5.15251	-2.39199	0.0243667	0.316813	-3.74371
67988	Tmx3	thioredoxin-related transmembrane protein 3	0.127483	6.12573	2.48667	0.0197207	0.290792	-3.74466
50783	Lsm4	LSM4 homolog, U6 small nuclear RNA and mRNA degradation associated	-0.13238	6.86458	-2.54366	0.0173338	0.275476	-3.74467
211134	Lzts1	leucine zipper, putative tumor suppressor 1	-0.369166	2.38932	-2.11116	0.0446393	0.395522	-3.74537
76781	Mettl4	methyltransferase 4, N6-adenosine	0.151975	5.3497	2.40642	0.023599	0.313545	-3.74646
232196	C87436	expressed sequence C87436	0.191967	3.92562	2.24917	0.033295	0.358807	-3.74701
207215	Fbxo40	F-box protein 40	0.553105	1.08731	2.10593	0.0451309	0.396857	-3.74752
329384	Ptrh1	peptidyl-tRNA hydrolase 1 homolog	-0.4176	1.63614	-2.08857	0.0467948	0.402862	-3.74881
66257	Nicn1	nicolin 1	-0.181268	4.5766	-2.31679	0.0287514	0.339656	-3.74951
214254	Nudt15	nudix hydrolase 15	0.245254	3.20418	2.17128	0.0393283	0.380837	-3.75067
71529	Kazn	kazrin, periplakin interacting protein	-0.141818	5.27047	-2.39561	0.0241721	0.315519	-3.7517
66194	Pycr3	pyrroline-5-carboxylate reductase 3	-0.137157	5.95629	-2.45874	0.0209983	0.29835	-3.75228
78935	Saal1	serum amyloid A-like 1	0.126103	5.77304	2.44735	0.0215408	0.300497	-3.7541
70472	Atad2	ATPase family, AAA domain containing 2	0.123871	7.65776	2.59401	0.015451	0.263762	-3.75513
52898	Rnasek	ribonuclease, RNase K	-0.1901	4.14176	-2.26599	0.0321074	0.354935	-3.75747
14165	Fgf10	fibroblast growth factor 10	0.286413	3.84324	2.24032	0.0342865	0.361068	-3.76093
56371	Fzr1	fizzy and cell division cycle 20 related 1	-0.112744	7.33082	-2.56878	0.0163692	0.27115	-3.76149
11886	Asah1	N-acylsphingosine amidohydrolase 1	0.170145	5.59928	2.4219	0.0228002	0.308212	-3.76151
23789	Coro1b	coronin, actin binding protein 1B	-0.119534	6.72269	-2.52372	0.0181365	0.279226	-3.76175
209318	Gps1	G protein pathway suppressor 1	-0.187764	5.10421	-2.36749	0.0257231	0.323936	-3.76411
19339	Rab3a	RAB3A, member RAS oncogene family	-0.364227	1.7759	-2.0777	0.0478652	0.407521	-3.76461
56068	Ammecr1	AMMECR nuclear protein 1	0.163837	5.80474	2.44622	0.0215953	0.300497	-3.76582
94190	Ophn1	oligophrenin 1	0.232686	3.56128	2.19992	0.0370043	0.370654	-3.76713
94092	Trim16	tripartite motif-containing 16	-0.310994	2.37555	-2.09766	0.0459168	0.39949	-3.76742
93734	Mpv17l	Mpv17 transgene, kidney disease mutant-like	-0.471737	1.01921	-2.08279	0.0473618	0.405245	-3.77196
216177	AU041133	expressed sequence AU041133	0.473291	1.67035	2.06992	0.0486439	0.409466	-3.77666
13822	Epb41l2	erythrocyte membrane protein band 4.1 like 2	0.11634	6.83586	2.52595	0.0180453	0.279226	-3.77922
74153	Uba7	ubiquitin-like modifier activating enzyme 7	0.670035	3.14516	2.1873	0.0445568	0.395293	-3.78036
29859	Sult4a1	sulfotransferase family 4A, member 1	-0.298248	2.53171	-2.10767	0.0449663	0.396444	-3.78059
436090	Gpr62	G protein-coupled receptor 62	-0.51403	0.794519	-2.0905	0.0466076	0.402735	-3.78083
208092	Chmp6	charged multivesicular body protein 6	-0.113666	5.72571	-2.42476	0.0226557	0.30715	-3.78086
68981	Snrpa1	small nuclear ribonucleoprotein polypeptide A'	0.10859	6.91203	2.52665	0.0180165	0.279226	-3.78172
94064	Mrpl27	mitochondrial ribosomal protein L27	0.207454	4.41657	2.27499	0.0314882	0.351902	-3.78237
381290	Atp2b4	ATPase, Ca++ transporting, plasma membrane 4	0.182035	4.86954	2.32487	0.028248	0.33802	-3.78251
109168	Atl3	atlastin GTPase 3	0.175118	5.48323	2.404	0.0237264	0.314118	-3.78334
56471	Stmn4	stathmin-like 4	-0.375743	1.58758	-2.06274	0.0493729	0.410111	-3.78347
22337	Vdr	vitamin D (1,25-dihydroxyvitamin D3) receptor	-0.560634	0.88218	-2.09247	0.046416	0.401831	-3.78444
19044	Ppox	protoporphyrinogen oxidase	0.214576	5.14739	2.3774	0.0257729	0.323936	-3.78898
22718	Zfp60	zinc finger protein 60	0.177099	5.42508	2.39706	0.0240945	0.315328	-3.78903
15587	Hyal2	hyaluronoglucosaminidase 2	-0.11683	6.59295	-2.49863	0.0191958	0.286073	-3.78973
244579	Tox3	TOX high mobility group box family member 3	-0.172945	5.46293	-2.39709	0.0240929	0.315328	-3.78988
237759	Col23a1	collagen, type XXIII, alpha 1	-0.155741	6.0275	-2.45325	0.0212581	0.300149	-3.7923
50765	Tfr2	transferrin receptor 2	0.624544	0.864684	2.0685	0.0487878	0.409466	-3.79256
22139	Ttr	transthyretin	-1.49184	0.927126	-2.11606	0.0518366	0.414941	-3.79258
207278	Fchsd2	FCH and double SH3 domains 2	0.156101	5.5107	2.39832	0.0240275	0.315328	-3.79306
11555	Adrb2	adrenergic receptor, beta 2	0.771138	-0.622931	2.24503	0.0335937	0.359377	-3.79391
17178	Fxyd3	FXYD domain-containing ion transport regulator 3	1.14596	-0.81223	2.34126	0.0272509	0.332449	-3.79434
67043	Syap1	synapse associated protein 1	0.141137	5.14466	2.35601	0.0263821	0.326886	-3.79585
93690	Gpr45	G protein-coupled receptor 45	-0.567206	0.45451	-2.08953	0.0467015	0.402804	-3.79585
19290	Pura	purine rich element binding protein A	0.221677	4.30825	2.26279	0.0323309	0.355798	-3.7967
74152	Stra6l	STRA6-like	0.615476	0.970789	2.06565	0.0490763	0.410111	-3.79775
666938	Bend4	BEN domain containing 4	0.15759	6.23366	2.46301	0.0207982	0.298298	-3.79783
67473	Slc47a1	solute carrier family 47, member 1	-0.694506	-0.0556495	-2.16296	0.0400284	0.382365	-3.79998
19896	Rpl10a	ribosomal protein L10A	-0.219116	6.8985	-2.56693	0.0194805	0.288864	-3.80014
67131	Acbd4	acyl-Coenzyme A binding domain containing 4	0.399965	1.15862	2.05407	0.0502661	0.413264	-3.80206
216810	Tom1l2	target of myb1-like 2 (chicken)	-0.135643	4.96438	-2.33579	0.0275799	0.334633	-3.80316
14827	Pdia3	protein disulfide isomerase associated 3	0.116679	9.53792	2.6641	0.0133981	0.2494	-3.8033
226610	Fam78b	family with sequence similarity 78, member B	-0.253957	3.10421	-2.13325	0.0426181	0.389753	-3.80586
11600	Angpt1	angiopoietin 1	0.21749	4.57752	2.28107	0.0310757	0.34967	-3.80844
77407	Rab35	RAB35, member RAS oncogene family	-0.105591	6.62375	-2.492	0.0194851	0.288864	-3.80884
216987	Utp6	UTP6 small subunit processome component	0.0919233	7.12319	2.52961	0.0178958	0.279097	-3.80965
66832	Rsph3a	radial spoke 3A homolog (Chlamydomonas)	-0.230881	3.56342	-2.17196	0.0392721	0.380837	-3.81028
18822	Plod1	procollagen-lysine, 2-oxoglutarate 5-dioxygenase 1	-0.164927	5.54596	-2.39853	0.0240161	0.315328	-3.81057
107585	Dio3	deiodinase, iodothyronine type III	-0.361255	1.39007	-2.04248	0.0514829	0.414299	-3.81081
241324	Crb2	crumbs family member 2	-0.152847	7.0013	-2.5279	0.0183889	0.281251	-3.81307
214922	Slc39a2	solute carrier family 39 (zinc transporter), member 2	0.641937	0.331072	2.0812	0.047518	0.405588	-3.81469
233056	Zfp790	zinc finger protein 790	0.193068	4.06137	2.22205	0.0352936	0.362649	-3.81546
238330	Irf2bpl	interferon regulatory factor 2 binding protein-like	-0.18098	5.61682	-2.3945	0.024232	0.315943	-3.81886
105940408	S2bpcox16	synaptojanin 2 binding protein Cox16 readthrough	0.572665	0.985214	2.04737	0.0509666	0.413442	-3.81958
100048534	Cfap43	cilia and flagella associated protein 43	0.560532	0.897231	2.05171	0.0505117	0.413264	-3.82032
20657	Sod3	superoxide dismutase 3, extracellular	-0.433206	1.76252	-2.03426	0.0523609	0.415672	-3.82191
18813	Pa2g4	proliferation-associated 2G4	0.0924114	9.03741	2.62959	0.0142374	0.255174	-3.82202
231801	Agfg2	ArfGAP with FG repeats 2	0.21834	4.5969	2.28136	0.0310562	0.34967	-3.82247
215085	Slc35f1	solute carrier family 35, member F1	-0.216425	4.02646	-2.2138	0.0359225	0.365294	-3.82282
18019	Nfatc2	nuclear factor of activated T cells, cytoplasmic, calcineurin dependent 2	0.561919	0.880677	2.04523	0.0511917	0.413442	-3.82327
23918	Impdh2	inosine monophosphate dehydrogenase 2	-0.150022	5.91483	-2.4257	0.0226079	0.307009	-3.82407
67604	Get4	golgi to ER traffic protein 4	-0.110261	6.70283	-2.49068	0.0195431	0.288864	-3.82415
20442	St3gal1	ST3 beta-galactoside alpha-2,3-sialyltransferase 1	0.170435	5.95348	2.43493	0.02226	0.303995	-3.82702
110834	Chrna3	cholinergic receptor, nicotinic, alpha polypeptide 3	-0.417618	2.40993	-2.06522	0.0494465	0.410111	-3.8284
53611	Vti1a	vesicle transport through interaction with t-SNAREs 1A	0.17359	4.89988	2.30986	0.0291895	0.339669	-3.83068
56210	Rev1	REV1, DNA directed polymerase	0.125982	5.61866	2.3923	0.0243502	0.316813	-3.83136
20534	Slc4a1ap	solute carrier family 4 (anion exchanger), member 1, adaptor protein	0.157584	5.35357	2.36759	0.0257172	0.323936	-3.83139
22720	Zfp62	zinc finger protein 62	0.153523	5.7967	2.41831	0.0229832	0.309188	-3.83372
23928	Lamc3	laminin gamma 3	-0.382841	3.77491	-2.1966	0.0403642	0.383433	-3.83419
15394	Hoxa1	homeobox A1	-0.189294	3.95823	-2.22283	0.0352351	0.36238	-3.83462
234388	Ccdc124	coiled-coil domain containing 124	-0.127469	6.21379	-2.44333	0.0217355	0.300497	-3.83637
76509	Plet1	placenta expressed transcript 1	0.430363	1.42152	2.02116	0.0537885	0.418441	-3.83989
11517	Adcyap1r1	adenylate cyclase activating polypeptide 1 receptor 1	-0.332359	5.0273	-2.354	0.0307811	0.348716	-3.83993
52717	Anapc16	anaphase promoting complex subunit 16	-0.163577	5.4462	-2.36492	0.0258694	0.324273	-3.84431
22276	Uros	uroporphyrinogen III synthase	0.307741	4.35274	2.2545	0.0351975	0.36238	-3.8449
20316	Sdf2	stromal cell derived factor 2	-0.164259	4.86645	-2.29373	0.0302334	0.346917	-3.846
18549	Pcsk2	proprotein convertase subtilisin/kexin type 2	-0.800718	-0.478891	-2.17553	0.0389753	0.380063	-3.8477
319370	Ubald2	UBA-like domain containing 2	-0.170939	4.77621	-2.28869	0.0305661	0.348379	-3.84967
64144	Mllt1	myeloid/lymphoid or mixed-lineage leukemia; translocated to, 1	-0.105967	7.43956	-2.52953	0.0178994	0.279097	-3.8497
54607	Socs6	suppressor of cytokine signaling 6	0.11589	6.4889	2.46345	0.0207777	0.298298	-3.85058
13929	Amz2	archaelysin family metallopeptidase 2	-0.106668	6.30761	-2.44679	0.021568	0.300497	-3.8512
234199	Fgl1	fibrinogen-like protein 1	0.911313	-0.614896	2.24783	0.0333916	0.35923	-3.85207
19649	Robo3	roundabout guidance receptor 3	-0.7057	0.599067	-2.02473	0.0548503	0.420379	-3.85258
18223	Numbl	numb-like	-0.165888	5.35333	-2.34803	0.0268489	0.330034	-3.85443
69191	Pdia2	protein disulfide isomerase associated 2	0.9591	-0.533877	2.18495	0.0382035	0.375686	-3.85448
12925	Crip1	cysteine-rich protein 1	-0.277283	2.63571	-2.0614	0.0495106	0.410111	-3.85587
625249	Gpx4	glutathione peroxidase 4	-0.178534	5.30427	-2.34348	0.0271189	0.33196	-3.85644
233824	Cog7	component of oligomeric golgi complex 7	-0.160519	5.08131	-2.32258	0.0283897	0.338728	-3.85651
242736	Pramel12	PRAME like 12	0.180461	4.21728	2.22406	0.0351419	0.36238	-3.85719
13654	Egr2	early growth response 2	-1.21667	-0.71041	-2.15351	0.0436157	0.392381	-3.85728
105298	Epdr1	ependymin related 1	0.176005	4.0259	2.19801	0.0371554	0.370864	-3.85785
59125	Nek7	NIMA (never in mitosis gene a)-related expressed kinase 7	0.177947	5.56245	2.36937	0.0256166	0.323929	-3.85809
224585	Zfp160	zinc finger protein 160	0.164741	4.48441	2.26012	0.0325177	0.355848	-3.85886
271278	BC024139	cDNA sequence BC024139	-0.355887	3.0678	-2.1122	0.045453	0.397685	-3.85955
22142	Tuba1a	tubulin, alpha 1A	-0.11549	10.0166	-2.66351	0.0136337	0.250832	-3.85994
57339	Jph1	junctophilin 1	0.282864	2.9943	2.09522	0.0461512	0.400446	-3.86025
109284	R3hdm4	R3H domain containing 4	-0.123137	6.75289	-2.48113	0.0199684	0.292896	-3.86029
24018	Rngtt	RNA guanylyltransferase and 5'-phosphatase	0.160075	5.6622	2.37801	0.0251325	0.321584	-3.86306
17183	Matn4	matrilin 4	0.634972	0.187058	2.07916	0.0477197	0.406812	-3.86308
18628	Per3	period circadian clock 3	0.223451	3.77689	2.17376	0.0391222	0.380837	-3.86348
20359	Sema6b	sema domain, transmembrane domain (TM), and cytoplasmic domain, (semaphorin) 6B	0.268577	3.10829	2.10381	0.0453307	0.397113	-3.86467
74691	Tdrd9	tudor domain containing 9	-0.569756	0.598572	-2.03508	0.052273	0.415416	-3.86536
50880	Scly	selenocysteine lyase	-0.189882	4.28463	-2.22527	0.0350507	0.36238	-3.86803
12028	Bax	BCL2-associated X protein	-0.110659	6.40692	-2.44739	0.021539	0.300497	-3.86886
320234	Ccdc66	coiled-coil domain containing 66	0.189022	4.46742	2.24868	0.0333301	0.358845	-3.86913
18181	Nrf1	nuclear respiratory factor 1	-0.102684	6.57617	-2.46021	0.0209291	0.29835	-3.86926
215351	Senp6	SUMO/sentrin specific peptidase 6	0.0954043	7.47499	2.52548	0.0180646	0.279226	-3.86928
67092	Gatm	glycine amidinotransferase (L-arginine:glycine amidinotransferase)	0.274807	3.31122	2.10829	0.0449088	0.396444	-3.86941
54197	Rnf5	ring finger protein 5	-0.148262	5.74034	-2.38677	0.02465	0.319124	-3.8702
20955	Vamp7	vesicle-associated membrane protein 7	0.192201	5.03642	2.30267	0.0296503	0.342917	-3.87319
72693	Zcchc12	zinc finger, CCHC domain containing 12	-0.386448	1.90832	-2.00258	0.0558717	0.421067	-3.87407
233016	Blvrb	biliverdin reductase B	0.571137	4.00306	2.21849	0.0423804	0.389384	-3.87445
52538	Acaa2	acetyl-CoA acyltransferase 2	-0.159391	5.32606	-2.33179	0.027823	0.336965	-3.87633
69159	Rhebl1	Ras homolog enriched in brain like 1	0.284732	3.45369	2.13878	0.0421244	0.389282	-3.87766
14675	Gna14	guanine nucleotide binding protein, alpha 14	0.49584	0.832531	2.00113	0.0560377	0.421067	-3.87817
67742	Samsn1	SAM domain, SH3 domain and nuclear localization signals, 1	0.462775	0.848709	1.99725	0.0564831	0.422857	-3.8791
17330	Minpp1	multiple inositol polyphosphate histidine phosphatase 1	-0.0965617	6.65199	-2.4598	0.0209484	0.29835	-3.87961
68718	Rnf166	ring finger protein 166	-0.180411	4.65087	-2.25976	0.0325429	0.355848	-3.88081
14388	Gab1	growth factor receptor bound protein 2-associated protein 1	0.106466	6.03539	2.40666	0.0235865	0.313545	-3.8831
70227	Zfp619	zinc finger protein 619	0.271924	2.7501	2.05879	0.0497788	0.411327	-3.88356
73456	Izumo1	izumo sperm-egg fusion 1	1.59212	-1.53471	2.33913	0.0289357	0.339656	-3.88378
100416706	Zfp729b	zinc finger protein 729b	0.283336	3.37265	2.11159	0.0445995	0.395421	-3.88459
68709	Cilp2	cartilage intermediate layer protein 2	0.787198	-0.557566	2.14092	0.0419354	0.389282	-3.8857
56462	Mtch1	mitochondrial carrier 1	-0.103159	8.22001	-2.55716	0.016809	0.274041	-3.88617
209018	Vps8	VPS8 CORVET complex subunit	-0.142399	4.95431	-2.29225	0.0303306	0.347161	-3.88764
103266	Tmem263	transmembrane protein 263	0.145882	5.41071	2.33823	0.027433	0.333471	-3.88822
76915	Mnd1	meiotic nuclear divisions 1	-0.405437	1.70146	-1.98494	0.0579156	0.427675	-3.88972
17777	Mttp	microsomal triglyceride transfer protein	-0.227754	3.55864	-2.13523	0.0424407	0.389384	-3.8909
381356	Cacfd1	calcium channel flower domain containing 1	-0.123048	6.10939	-2.40841	0.0234952	0.313357	-3.89122
193003	Pirt	phosphoinositide-interacting regulator of transient receptor potential channels	0.631258	0.141373	2.0487	0.0508272	0.413442	-3.89245
54217	Rpl36	ribosomal protein L36	-0.161902	6.08133	-2.40798	0.0235175	0.313357	-3.89265
243853	Fkrp	fukutin related protein	-0.133379	5.4394	-2.33813	0.027439	0.333471	-3.89291
22196	Ube2i	ubiquitin-conjugating enzyme E2I	-0.0996348	7.88166	-2.53642	0.0176213	0.277261	-3.89516
108099	Prkag2	protein kinase, AMP-activated, gamma 2 non-catalytic subunit	0.12958	5.6187	2.35078	0.0266872	0.329205	-3.89542
15235	Mst1	macrophage stimulating 1 (hepatocyte growth factor-like)	0.804393	0.08687	2.04943	0.0507501	0.413442	-3.89579
52502	Carhsp1	calcium regulated heat stable protein 1	-0.123686	6.79244	-2.46116	0.0208847	0.29835	-3.89605
67510	Tvp23b	trans-golgi network vesicle protein 23B	0.201921	4.50708	2.22467	0.0350959	0.36238	-3.89679
13681	Eif4a1	eukaryotic translation initiation factor 4A1	-0.108814	8.78859	-2.58113	0.0159135	0.267408	-3.89805
104383	Rcor2	REST corepressor 2	-0.10073	8.14024	-2.55256	0.0169863	0.274851	-3.8981
19116	Prlr	prolactin receptor	-0.987094	-0.926388	-2.18225	0.0384229	0.376782	-3.89845
56788	Scube2	signal peptide, CUB domain, EGF-like 2	-0.34632	4.1994	-2.22797	0.038518	0.377449	-3.90013
20739	Spta1	spectrin alpha, erythrocytic 1	0.864829	4.17733	2.24125	0.0413978	0.387193	-3.90182
72338	Wdr89	WD repeat domain 89	0.193202	3.643	2.13337	0.0426072	0.389753	-3.90213
52014	Nus1	NUS1 dehydrodolichyl diphosphate synthase subunit	0.105544	6.8618	2.46804	0.0205647	0.296775	-3.90244
207259	Zbtb7c	zinc finger and BTB domain containing 7C	0.517685	0.66709	1.99125	0.0571772	0.425324	-3.90299
19346	Rab6a	RAB6A, member RAS oncogene family	0.101219	7.28083	2.49559	0.0193283	0.28774	-3.9055
57438	Marchf7	membrane associated ring-CH-type finger 7	0.128144	6.53762	2.44406	0.0217	0.300497	-3.90889
73916	Ift57	intraflagellar transport 57	-0.193483	3.96594	-2.16084	0.0402079	0.382788	-3.9089
23925	Kel	Kell blood group	0.674445	3.05028	2.10331	0.0525434	0.416411	-3.90933
18753	Prkcd	protein kinase C, delta	0.144408	5.22546	2.31125	0.0291009	0.339656	-3.91091
319518	Pdpr	pyruvate dehydrogenase phosphatase regulatory subunit	0.205535	4.43103	2.21836	0.0355737	0.363921	-3.91116
207375	Fam120c	family with sequence similarity 120, member C	0.214827	3.74093	2.13773	0.0422183	0.389282	-3.91313
11951	Atp5mc1	ATP synthase membrane subunit c locus 1	-0.168072	4.78389	-2.24667	0.0334752	0.359377	-3.91367
57342	Parva	parvin, alpha	-0.126978	6.88355	-2.45911	0.0209807	0.29835	-3.91421
75607	Wnk2	WNK lysine deficient protein kinase 2	-0.146461	5.32555	-2.30914	0.0292352	0.339917	-3.91423
207175	Cetn4	centrin 4	0.745218	-0.511854	2.10602	0.0451217	0.396857	-3.91489
218613	Mier3	MIER family member 3	0.144775	5.46969	2.33575	0.0275825	0.334633	-3.91609
223664	Lrrc14	leucine rich repeat containing 14	-0.149722	5.34796	-2.31947	0.0285829	0.339326	-3.91676
76366	Mtif3	mitochondrial translational initiation factor 3	0.186468	4.0568	2.16723	0.0396676	0.380837	-3.91702
100503185	Btbd8	BTB domain containing 8	0.257509	2.88507	2.05224	0.0504565	0.413264	-3.91706
100504491	Dcdc2b	doublecortin domain containing 2b	1.23013	-1.12612	2.24485	0.0336068	0.359377	-3.9175
14190	Fgl2	fibrinogen-like protein 2	0.421683	1.5587	1.96236	0.0606276	0.433698	-3.91785
243371	Lrrc61	leucine rich repeat containing 61	-0.183052	4.60726	-2.23614	0.0342426	0.360949	-3.91863
21426	Tfec	transcription factor EC	0.758106	-0.481803	2.12897	0.0430026	0.39155	-3.91877
21399	Tcea1	transcription elongation factor A (SII) 1	0.109518	6.54596	2.43019	0.0223828	0.30493	-3.91992
75712	Tmem14a	transmembrane protein 14A	0.374281	1.81715	1.96989	0.0597106	0.431812	-3.92079
242662	Rims3	regulating synaptic membrane exocytosis 3	-0.213079	3.70843	-2.13548	0.0424181	0.389384	-3.92361
12591	Cdx2	caudal type homeobox 2	0.797745	3.32972	2.11718	0.0519931	0.415112	-3.92761
78784	Celf3	CUGBP, Elav-like family member 3	-0.303904	3.91942	-2.15576	0.0420816	0.389282	-3.92896
232670	Tspan33	tetraspanin 33	0.308463	3.65372	2.11722	0.0449135	0.396444	-3.92906
229949	Ak5	adenylate kinase 5	-0.40849	1.40577	-1.95183	0.0619292	0.437199	-3.92969
212517	Cfap44	cilia and flagella associated protein 44	0.946907	-0.491286	2.1215	0.0436823	0.392381	-3.9306
51795	Srpx	sushi-repeat-containing protein	-0.488895	1.24427	-1.94938	0.0622359	0.437815	-3.9317
69257	Elf2	E74-like factor 2	0.0897329	6.68211	2.4391	0.0219418	0.301594	-3.93185
59011	Myoz1	myozenin 1	0.755869	-0.190892	2.05538	0.0501302	0.413234	-3.93222
108654	Fam210a	family with sequence similarity 210, member A	0.139433	6.1875	2.39786	0.0240518	0.315328	-3.93314
27045	Nit1	nitrilase 1	-0.157349	4.62152	-2.2231	0.0352145	0.36238	-3.9341
71793	Ints12	integrator complex subunit 12	0.142227	4.95333	2.25858	0.0326261	0.355848	-3.93431
320271	Scai	suppressor of cancer cell invasion	0.217576	4.87877	2.26278	0.0328204	0.355848	-3.93545
21912	Tspan7	tetraspanin 7	-0.140889	5.71171	-2.34943	0.0267662	0.329888	-3.93659
23967	Osr1	odd-skipped related transcription factor 1	0.294582	3.68842	2.13164	0.0435913	0.392381	-3.93782
218877	Sema3g	sema domain, immunoglobulin domain (Ig), short basic domain, secreted, (semaphorin) 3G	0.244977	3.2012	2.07856	0.0477794	0.407072	-3.93811
21389	Tbx6	T-box 6	0.928768	2.29505	2.00157	0.0638447	0.443272	-3.94107
634731	Susd1	sushi domain containing 1	0.201455	3.72289	2.11834	0.0439732	0.392381	-3.94394
13645	Egf	epidermal growth factor	0.407664	0.761277	1.9429	0.0630524	0.440414	-3.94614
20963	Syk	spleen tyrosine kinase	-0.259098	3.26342	-2.06028	0.0496255	0.41059	-3.94653
20405	Sh3gl1	SH3-domain GRB2-like 1	-0.100015	6.99554	-2.45448	0.0211998	0.299629	-3.94732
215751	Ginm1	glycoprotein integral membrane 1	-0.160289	4.09943	-2.15742	0.0404997	0.383572	-3.94865
103268	Cep57l1	centrosomal protein 57-like 1	0.218089	4.01118	2.14093	0.0419348	0.389282	-3.95129
19364	Rad51d	RAD51 paralog D	-0.171737	4.21231	-2.17105	0.0393475	0.380837	-3.95172
53901	Rcan2	regulator of calcineurin 2	-0.240668	2.71614	-2.00705	0.0553639	0.420968	-3.95263
77254	Yif1b	Yip1 interacting factor homolog B (S. cerevisiae)	-0.17706	5.2836	-2.29069	0.0304337	0.347771	-3.9531
30932	Zfp330	zinc finger protein 330	0.144286	5.28135	2.29589	0.0300911	0.346407	-3.95356
17313	Mgp	matrix Gla protein	1.60495	-1.52945	2.31828	0.0296284	0.342917	-3.95366
23980	Pebp1	phosphatidylethanolamine binding protein 1	-0.110559	7.96445	-2.51181	0.0186324	0.282501	-3.95438
381845	Rnf225	ring finger protein 225	-0.448169	1.7519	-1.94359	0.0629651	0.440414	-3.95447
19935	Mrpl23	mitochondrial ribosomal protein L23	-0.378863	1.97915	-1.94996	0.0621638	0.437528	-3.95492
26397	Map2k3	mitogen-activated protein kinase kinase 3	0.118852	5.67695	2.33009	0.0279265	0.33734	-3.9574
66377	Ndufc1	NADH:ubiquinone oxidoreductase subunit C1	-0.176973	4.78762	-2.23185	0.0345597	0.362306	-3.95795
53627	Porcn	porcupine O-acyltransferase	-0.231869	3.16915	-2.05828	0.0498308	0.411495	-3.95859
380836	Mrs2	MRS2 magnesium transporter	0.182944	4.67423	2.21993	0.0354547	0.363502	-3.95899
75828	Hormad2	HORMA domain containing 2	1.16419	-0.857472	2.17919	0.0386736	0.378545	-3.95963
228677	Sptlc3	serine palmitoyltransferase, long chain base subunit 3	0.859339	-0.806901	2.11478	0.0443021	0.393784	-3.96033
331401	Thoc2	THO complex 2	0.198837	6.65957	2.45387	0.0237706	0.314208	-3.9609
72587	Pan3	PAN3 poly(A) specific ribonuclease subunit	0.135971	5.56252	2.32477	0.0282538	0.33802	-3.96107
97884	B3galnt2	UDP-GalNAc:betaGlcNAc beta 1,3-galactosaminyltransferase, polypeptide 2	0.148032	5.97141	2.36266	0.0259985	0.324607	-3.96214
66748	Erich2	glutamate rich 2	0.78274	-0.301723	2.04333	0.0513924	0.414299	-3.96225
13144	Dapk3	death-associated protein kinase 3	-0.133742	5.50913	-2.3109	0.0291229	0.339656	-3.96337
74600	Mrpl47	mitochondrial ribosomal protein L47	0.134228	4.6631	2.21016	0.0362034	0.366439	-3.96339
66410	Mterf3	mitochondrial transcription termination factor 3	-0.142617	4.79245	-2.22793	0.0348516	0.36238	-3.96399
15270	H2ax	H2A.X variant histone	-0.0987039	8.41653	-2.52931	0.0179082	0.279097	-3.96503
270192	Rab6b	RAB6B, member RAS oncogene family	-0.210543	4.59811	-2.20423	0.0366655	0.368118	-3.96563
433940	Fam222a	family with sequence similarity 222, member A	-0.24437	3.65449	-2.08012	0.0476252	0.406254	-3.96652
629016	Zfp953	zinc finger protein 953	0.335531	2.0528	1.94859	0.0623354	0.438227	-3.96852
72898	Asphd2	aspartate beta-hydroxylase domain containing 2	-0.190947	4.31719	-2.1685	0.0395616	0.380837	-3.96868
14073	Faah	fatty acid amide hydrolase	0.553375	0.672988	1.93472	0.064098	0.44332	-3.96879
266632	Irak4	interleukin-1 receptor-associated kinase 4	0.390021	1.58586	1.92272	0.0656574	0.446942	-3.96882
80751	Rnf34	ring finger protein 34	0.125834	5.92599	2.35395	0.0265015	0.327783	-3.9689
66684	Tceal8	transcription elongation factor A (SII)-like 8	0.110782	7.26698	2.46095	0.0208943	0.29835	-3.97074
68365	Rab14	RAB14, member RAS oncogene family	-0.094542	7.52426	-2.4788	0.0200732	0.292896	-3.97078
80795	Selenok	selenoprotein K	-0.193211	5.13529	-2.25605	0.0328046	0.355848	-3.97135
68925	Rpap1	RNA polymerase II associated protein 1	-0.116955	6.74961	-2.42609	0.0225887	0.307009	-3.97215
13638	Efna3	ephrin A3	0.274879	2.55129	1.98771	0.0575901	0.426399	-3.97233
22240	Dpysl3	dihydropyrimidinase-like 3	-0.12675	7.57385	-2.48349	0.0198626	0.292077	-3.97243
70370	Fbln7	fibulin 7	-0.37479	1.5514	-1.92257	0.0656777	0.446942	-3.97361
16499	Kcnab3	potassium voltage-gated channel, shaker-related subfamily, beta member 3	0.478324	1.36248	1.91385	0.0668319	0.449935	-3.97563
17221	Cd46	CD46 antigen, complement regulatory protein	1.12657	-1.41157	2.14088	0.0419386	0.389282	-3.97598
70237	Bhlhb9	basic helix-loop-helix domain containing, class B9	0.112628	6.16069	2.36976	0.0255944	0.323929	-3.9771
474156	Zbtb9	zinc finger and BTB domain containing 9	0.130221	4.95811	2.24107	0.0338808	0.359507	-3.9795
66156	Anapc11	anaphase promoting complex subunit 11	-0.181903	6.20081	-2.37865	0.0261779	0.325301	-3.97985
225182	Rbbp8	retinoblastoma binding protein 8, endonuclease	0.133326	5.89612	2.34269	0.0271659	0.332176	-3.97998
67052	Ndc80	NDC80 kinetochore complex component	0.134252	5.84822	2.33873	0.0274029	0.333471	-3.98186
319160	H4c12	H4 clustered histone 12	0.714405	-0.765028	2.05218	0.0504633	0.413264	-3.9835
13026	Pcyt1a	phosphate cytidylyltransferase 1, choline, alpha isoform	-0.10547	6.4239	-2.38561	0.0247134	0.319124	-3.98709
20222	Sf3a2	splicing factor 3a, subunit 2	-0.117153	7.63789	-2.47833	0.0200945	0.292902	-3.98852
13666	Eif2ak3	eukaryotic translation initiation factor 2 alpha kinase 3	0.190876	4.59776	2.18806	0.0379512	0.374899	-3.99049
216742	Fnip1	folliculin interacting protein 1	0.151117	4.72503	2.21454	0.0358664	0.365294	-3.99156
338369	Tmem220	transmembrane protein 220	0.507809	0.960831	1.90103	0.0685623	0.454392	-3.99211
17122	Mxd4	Max dimerization protein 4	-0.163441	5.63023	-2.30582	0.0294473	0.34153	-3.99314
66660	Sltm	SAFB-like, transcription modulator	0.108365	7.11722	2.44524	0.0216429	0.300497	-3.99378
217370	Cybc1	cytochrome b 245 chaperone 1	0.150587	4.95745	2.22774	0.0348658	0.36238	-3.99672
66868	Mfsd1	major facilitator superfamily domain containing 1	-0.11593	6.15675	-2.36381	0.0259326	0.324405	-3.99673
11602	Angpt4	angiopoietin 4	-0.708263	0.225075	-1.92673	0.0651328	0.445791	-3.99847
216441	Slc26a10	solute carrier family 26, member 10	0.40168	1.24924	1.89608	0.0692393	0.454893	-3.99948
15476	Hs3st1	heparan sulfate (glucosamine) 3-O-sulfotransferase 1	-0.397665	1.22994	-1.89313	0.069647	0.455133	-4.00021
70620	Ube2v2	ubiquitin-conjugating enzyme E2 variant 2	-0.14833	4.91419	-2.22337	0.0351939	0.36238	-4.00059
433931	Pigg	phosphatidylinositol glycan anchor biosynthesis, class G	0.188402	3.94918	2.11856	0.0439527	0.392381	-4.00135
26943	Serinc3	serine incorporator 3	0.163989	6.76497	2.42198	0.0238324	0.314488	-4.0018
72083	Mzt2	mitotic spindle organizing protein 2	-0.17071	4.49624	-2.17606	0.0389315	0.380013	-4.00219
20562	Slit1	slit guidance ligand 1	-0.220549	5.11177	-2.26298	0.0335764	0.359377	-4.00275
56844	Tssc4	tumor-suppressing subchromosomal transferable fragment 4	-0.129311	5.80099	-2.3181	0.0286688	0.339326	-4.00411
12497	Entpd6	ectonucleoside triphosphate diphosphohydrolase 6	-0.131727	5.42698	-2.28208	0.031008	0.34967	-4.00471
211255	Kbtbd7	kelch repeat and BTB (POZ) domain containing 7	0.184771	4.74003	2.20119	0.036904	0.369941	-4.00487
217864	Rcor1	REST corepressor 1	0.112758	6.47106	2.38346	0.0248315	0.319472	-4.00569
67792	Rgs8	regulator of G-protein signaling 8	-0.298082	2.83716	-1.9788	0.0586419	0.430114	-4.00594
13972	Gnb1l	guanine nucleotide binding protein (G protein), beta polypeptide 1-like	-0.224323	3.73536	-2.06865	0.0487724	0.409466	-4.00843
54612	Sfrp5	secreted frizzled-related sequence protein 5	-0.288769	2.59951	-1.95833	0.0611223	0.434904	-4.00866
56298	Atl2	atlastin GTPase 2	0.108271	6.23116	2.36161	0.0260588	0.324607	-4.00903
22286	Utf1	undifferentiated embryonic cell transcription factor 1	1.26851	-1.23795	2.16609	0.0397637	0.380837	-4.00989
12121	Bicd1	BICD cargo adaptor 1	0.219036	3.40912	2.04855	0.050842	0.413442	-4.01031
19712	Rest	RE1-silencing transcription factor	0.174687	5.60122	2.30515	0.0295992	0.342917	-4.01035
239170	Fhip2b	FHF complex subunit HOOK interacting protein 2B	0.155222	5.33423	2.27482	0.0314999	0.351902	-4.01061
381678	Zcwpw1	zinc finger, CW type with PWWP domain 1	-0.319091	2.5565	-1.95904	0.0610351	0.434904	-4.01128
231946	Fam221a	family with sequence similarity 221, member A	0.43274	1.1749	1.88364	0.0709706	0.458176	-4.01149
243328	Slc29a4	solute carrier family 29 (nucleoside transporters), member 4	-0.20112	3.88268	-2.10062	0.0456343	0.397999	-4.0115
17127	Smad3	SMAD family member 3	-0.0895866	7.54331	-2.45931	0.0209717	0.29835	-4.01226
13483	Dpp6	dipeptidylpeptidase 6	-0.355041	2.55514	-1.95821	0.061137	0.434904	-4.0125
56631	Trim17	tripartite motif-containing 17	0.534091	0.146237	1.91054	0.0672749	0.45078	-4.013
320415	Gchfr	GTP cyclohydrolase I feedback regulator	0.640412	-0.279588	1.97744	0.0588037	0.430364	-4.01303
67141	Fbxo5	F-box protein 5	0.110953	6.43974	2.3792	0.0250664	0.32142	-4.01336
69823	Fyttd1	forty-two-three domain containing 1	0.103154	7.18148	2.43447	0.0221701	0.30381	-4.01465
54219	Cd320	CD320 antigen	-0.165693	5.2904	-2.25544	0.0328479	0.355848	-4.01494
18102	Nme1	NME/NM23 nucleoside diphosphate kinase 1	-0.090102	7.80512	-2.47035	0.0204584	0.296235	-4.01521
72121	Dennd2d	DENN domain containing 2D	0.60601	0.15192	1.92627	0.0651933	0.445791	-4.01591
12391	Cav3	caveolin 3	1.30263	-1.14613	2.11667	0.0450815	0.396857	-4.0173
64176	Sv2b	synaptic vesicle glycoprotein 2b	0.561625	0.388264	1.89977	0.0687332	0.454662	-4.01798
234912	Cfap300	cilia and flagella associated protein 300	0.226371	3.54193	2.04606	0.0511045	0.413442	-4.01847
224454	Zdhhc14	zinc finger, DHHC domain containing 14	0.406327	0.923095	1.87725	0.0718738	0.459842	-4.01973
243529	H1f10	H1.10 linker histone	-0.0971105	7.62144	-2.46151	0.0208685	0.29835	-4.02009
269623	Rbm48	RNA binding motif protein 48	0.240895	3.38474	2.02437	0.0534359	0.417223	-4.0216
56488	Nxt1	NTF2-related export protein 1	-0.123708	5.60068	-2.28544	0.0307824	0.348716	-4.02302
228491	Zfp770	zinc finger protein 770	0.171922	4.88826	2.21653	0.0357134	0.364815	-4.02421
195531	Zfp982	zinc finger protein 982	0.24417	3.42289	2.03811	0.051948	0.415112	-4.02531
15160	Serpind1	serine (or cysteine) peptidase inhibitor, clade D, member 1	-0.858969	-1.10466	-2.03337	0.0524573	0.415965	-4.0258
320615	Dop1a	DOP1 leucine zipper like protein A	0.245722	3.90946	2.09502	0.04617	0.400446	-4.02583
56314	Zfp113	zinc finger protein 113	0.164941	4.90134	2.22274	0.0352415	0.36238	-4.02766
13163	Daxx	Fas death domain-associated protein	-0.114346	6.31074	-2.36177	0.0260492	0.324607	-4.02843
326620	H4c2	H4 clustered histone 2	-0.60302	-0.178835	-1.92817	0.0649454	0.445791	-4.02857
16509	Kcne1	potassium voltage-gated channel, Isk-related subfamily, member 1	-0.518659	0.299175	-1.89076	0.0699751	0.456029	-4.02961
71302	Arhgap26	Rho GTPase activating protein 26	0.273962	2.53637	1.9336	0.0642416	0.443655	-4.02988
69952	Tunar	Tcl1 upstream neural differentiation associated RNA	0.51203	0.77736	1.87148	0.0726975	0.461303	-4.03035
71943	Tom1l1	target of myb1-like 1 (chicken)	0.141984	4.80638	2.19107	0.0377089	0.373501	-4.03053
329727	Dennd2c	DENN domain containing 2C	0.410226	1.46675	1.87139	0.0727104	0.461303	-4.03106
214663	Slc25a29	solute carrier family 25 (mitochondrial carrier, palmitoylcarnitine transporter), member 29	-0.344707	2.17602	-1.89534	0.0693419	0.454893	-4.03138
13857	Epor	erythropoietin receptor	0.665493	3.27883	2.03517	0.0599853	0.431812	-4.03275
114893	Dcun1d1	defective in cullin neddylation 1 domain containing 1	0.120777	5.7015	2.29435	0.0301925	0.346917	-4.03349
17938	Naca	nascent polypeptide-associated complex alpha polypeptide	0.12429	7.59417	2.45128	0.0213521	0.300497	-4.03543
71207	Nudt4	nudix hydrolase 4	0.157996	8.04509	2.49769	0.021177	0.299629	-4.03777
75740	Egfem1	EGF-like and EMI domain containing 1	-0.662007	-0.20644	-1.93553	0.0639932	0.443272	-4.0386
21410	Hnf1b	HNF1 homeobox B	0.415125	1.37177	1.86514	0.0736125	0.462133	-4.04058
73826	Poldip3	polymerase (DNA-directed), delta interacting protein 3	-0.103922	7.5905	-2.4461	0.0216014	0.300497	-4.04293
99887	Tlcd4	TLC domain containing 4	0.459008	2.91071	1.97658	0.062795	0.439975	-4.04551
19345	Rab5c	RAB5C, member RAS oncogene family	-0.0968147	7.08294	-2.41087	0.0233671	0.313095	-4.04632
269701	Cfap251	cilia and flagella associated protein 251	-0.684031	-0.116201	-1.92573	0.0652639	0.445863	-4.04664
215493	A3galt2	alpha 1,3-galactosyltransferase 2	0.874361	-0.817654	2.00071	0.056086	0.421067	-4.04692
212281	Zfp729a	zinc finger protein 729a	0.188795	3.62569	2.04766	0.050936	0.413442	-4.04727
14405	Gabrg1	gamma-aminobutyric acid type A receptor subunit gamma 1	-0.863781	-0.844355	-1.97548	0.0590386	0.430689	-4.04825
22228	Ucp2	uncoupling protein 2 (mitochondrial, proton carrier)	0.341506	5.42425	2.29432	0.0359434	0.365294	-4.0484
218203	Mylip	myosin regulatory light chain interacting protein	0.218739	3.82354	2.06354	0.0492909	0.410111	-4.04991
26944	Tinag	tubulointerstitial nephritis antigen	0.796165	-1.13082	2.02559	0.0533015	0.417223	-4.04993
78906	Misp	mitotic spindle positioning	-0.488847	0.42299	-1.86849	0.0731272	0.462058	-4.05028
76457	Ccdc134	coiled-coil domain containing 134	0.181579	4.36399	2.12764	0.0431233	0.391785	-4.05074
232156	Slc4a5	solute carrier family 4, sodium bicarbonate cotransporter, member 5	0.512789	1.03978	1.84991	0.0758507	0.46775	-4.05097
66588	Cmpk1	cytidine/uridine monophosphate kinase 1	0.114993	6.15552	2.3273	0.0280977	0.337366	-4.05121
226781	Slc30a10	solute carrier family 30, member 10	0.732487	2.83465	1.99208	0.0651089	0.445791	-4.05194
246154	Vasn	vasorin	-0.163757	4.80435	-2.18597	0.0381204	0.375132	-4.05365
75767	Rab11fip1	RAB11 family interacting protein 1 (class I)	0.156605	5.48799	2.26032	0.0325035	0.355848	-4.05546
22643	Zfp101	zinc finger protein 101	0.21073	4.46535	2.15284	0.0408939	0.385456	-4.0561
15114	Hap1	huntingtin-associated protein 1	-0.268851	4.2478	-2.12363	0.0449283	0.396444	-4.05663
13850	Ephx2	epoxide hydrolase 2, cytoplasmic	-0.407971	1.07405	-1.84456	0.0766517	0.469664	-4.05721
20745	Spock1	sparc/osteonectin, cwcv and kazal-like domains proteoglycan 1	-0.407798	1.36104	-1.85069	0.0757345	0.467532	-4.05829
80982	Cemip	cell migration inducing protein, hyaluronan binding	-0.564492	0.0575739	-1.88311	0.0710446	0.458235	-4.05898
102247	Gpat4	glycerol-3-phosphate acyltransferase 4	-0.0819633	7.29275	-2.42039	0.0228769	0.308849	-4.05903
15551	Htr1b	5-hydroxytryptamine (serotonin) receptor 1B	-0.450418	1.17932	-1.84255	0.0769534	0.470317	-4.05945
246707	Emilin2	elastin microfibril interfacer 2	-0.118027	6.33422	-2.34895	0.0267946	0.329947	-4.06057
52469	Coa3	cytochrome C oxidase assembly factor 3	-0.14834	5.61638	-2.26656	0.0320683	0.354935	-4.06173
66441	Magohb	mago homolog B, exon junction complex core component	0.217669	3.96051	2.07256	0.0483785	0.409466	-4.06193
109697	Cpa1	carboxypeptidase A1, pancreatic	-0.693024	-0.200132	-1.90676	0.0677835	0.452668	-4.06292
67993	Nudt12	nudix hydrolase 12	0.233478	3.19444	1.98845	0.0575038	0.426399	-4.06344
17831	Muc2	mucin 2	0.658243	-0.274027	1.87917	0.0716009	0.459842	-4.06396
170763	Zfp87	zinc finger protein 87	-0.216827	3.6218	-2.03616	0.0521569	0.415416	-4.06451
74114	Crot	carnitine O-octanoyltransferase	0.150636	5.22695	2.228	0.0348461	0.36238	-4.06473
72865	Rtl8c	retrotransposon Gag like 8C	-0.196721	4.12705	-2.08654	0.0469931	0.403861	-4.06529
56543	Kcnd3	potassium voltage-gated channel, Shal-related family, member 3	-0.418441	1.50324	-1.84608	0.0764231	0.469664	-4.06575
19184	Psmc5	protease (prosome, macropain) 26S subunit, ATPase 5	-0.0914963	7.94434	-2.45455	0.0211964	0.299629	-4.06615
83453	Chrdl1	chordin-like 1	0.244248	3.37277	1.99731	0.0564752	0.422857	-4.06628
52715	Ccdc43	coiled-coil domain containing 43	0.126133	5.7777	2.28111	0.031073	0.34967	-4.06896
80752	Fam20c	FAM20C, golgi associated secretory pathway kinase	-0.24517	3.09615	-1.96697	0.0600649	0.432121	-4.06986
67248	Rpl39	ribosomal protein L39	-0.246259	5.24991	-2.24762	0.0362567	0.366439	-4.07006
380773	Slirp	SRA stem-loop interacting RNA binding protein	-0.177053	4.69921	-2.15665	0.040566	0.383783	-4.07099
353287	Clec18a	C-type lectin domain family 18, member A	-0.66576	-0.479744	-1.88411	0.0709036	0.457954	-4.07226
244091	Fsd2	fibronectin type III and SPRY domain containing 2	0.30731	2.45661	1.9083	0.0675768	0.451781	-4.07244
22062	Trp73	transformation related protein 73	0.86388	-0.756477	1.98453	0.0579633	0.427801	-4.07262
77864	Ypel2	yippee like 2	0.23973	3.1204	1.97838	0.0586924	0.430114	-4.07299
72022	Slc35f2	solute carrier family 35, member F2	-0.256926	2.72409	-1.93414	0.0641722	0.443614	-4.07397
69524	Esam	endothelial cell-specific adhesion molecule	-0.195676	4.32315	-2.11801	0.0440037	0.392381	-4.07557
18597	Pdha1	pyruvate dehydrogenase E1 alpha 1	0.105791	7.46832	2.42356	0.0227162	0.307671	-4.07579
56443	Arpc1a	actin related protein 2/3 complex, subunit 1A	-0.118708	6.86974	-2.37773	0.0251482	0.321584	-4.07865
103694	Tmed4	transmembrane p24 trafficking protein 4	-0.103821	5.96277	-2.30038	0.0297987	0.344176	-4.07876
107581	Col16a1	collagen, type XVI, alpha 1	-0.306142	3.6066	-2.02619	0.0544487	0.419796	-4.07925
269713	Clip2	CAP-GLY domain containing linker protein 2	-0.128619	6.11942	-2.31593	0.028805	0.339656	-4.07947
30055	Timm13	translocase of inner mitochondrial membrane 13	-0.128904	6.4716	-2.34434	0.0270677	0.331847	-4.07969
65221	Slc15a3	solute carrier family 15, member 3	-0.531216	0.538065	-1.83119	0.0786841	0.473397	-4.08015
66435	Uggt2	UDP-glucose glycoprotein glucosyltransferase 2	0.212031	4.48528	2.14641	0.0414829	0.387729	-4.08121
93759	Sirt1	sirtuin 1	0.131349	6.03791	2.30618	0.0294242	0.34153	-4.08144
16522	Kcnj6	potassium inwardly-rectifying channel, subfamily J, member 6	-0.876966	-0.874108	-1.9575	0.0612251	0.435088	-4.08337
12294	Cacna2d3	calcium channel, voltage-dependent, alpha2/delta subunit 3	0.494625	0.422798	1.83056	0.07878	0.473397	-4.08345
78781	Zc3hav1	zinc finger CCCH type, antiviral 1	0.492898	3.09993	1.96422	0.0655942	0.446942	-4.08385
233057	Zfp940	zinc finger protein 940	0.201672	3.47178	2.00629	0.0554503	0.420972	-4.08395
116939	Pnpla3	patatin-like phospholipase domain containing 3	0.816779	-0.654344	1.88617	0.0706152	0.457345	-4.08587
20807	Srf	serum response factor	-0.141498	7.00176	-2.38907	0.0248326	0.319472	-4.08796
107986	Ddb2	damage specific DNA binding protein 2	0.264743	2.11161	1.87721	0.0718786	0.459842	-4.08829
76898	B3gat1	beta-1,3-glucuronyltransferase 1	-0.302113	2.79337	-1.94216	0.0631468	0.44067	-4.08973
21917	Tmpo	thymopoietin	0.0685594	9.42364	2.52021	0.0182816	0.280156	-4.09037
72068	Cnot2	CCR4-NOT transcription complex, subunit 2	0.102404	7.01684	2.38536	0.0247273	0.319124	-4.09164
242443	Grin3a	glutamate receptor ionotropic, NMDA3A	0.3788	1.58631	1.8268	0.0793609	0.474602	-4.09187
18197	Nsg2	neuron specific gene family member 2	-0.217015	4.85984	-2.17207	0.0399824	0.382365	-4.09235
18218	Dusp8	dual specificity phosphatase 8	-0.29588	2.43552	-1.8857	0.0706814	0.457345	-4.09362
270097	Vat1l	vesicle amine transport protein 1 like	-0.198937	4.15376	-2.06875	0.0487624	0.409466	-4.09499
67676	Rpp21	ribonuclease P 21 subunit	-0.216361	3.58369	-2.00116	0.056034	0.421067	-4.09549
237400	Mex3d	mex3 RNA binding family member D	-0.142137	6.33261	-2.32834	0.0280338	0.337366	-4.09554
27364	Srr	serine racemase	0.217902	3.55239	2.01646	0.0543091	0.419796	-4.0959
217217	Asb16	ankyrin repeat and SOCS box-containing 16	0.481787	0.343158	1.82907	0.0790106	0.473769	-4.09633
16392	Isl1	ISL1 transcription factor, LIM/homeodomain	0.216726	4.64753	2.15276	0.0413798	0.387193	-4.09652
71769	Bbs10	Bardet-Biedl syndrome 10	0.231076	3.00238	1.9378	0.0637025	0.443169	-4.09785
108760	Galnt16	polypeptide N-acetylgalactosaminyltransferase 16	-0.165461	5.14159	-2.1931	0.0375465	0.372901	-4.09851
72144	Slc37a3	solute carrier family 37 (glycerol-3-phosphate transporter), member 3	0.128018	5.79367	2.26944	0.0318689	0.353857	-4.09873
12922	Crhr2	corticotropin releasing hormone receptor 2	-1.00453	-1.37526	-1.99218	0.0570694	0.425324	-4.10016
67182	Pdzk1ip1	PDZK1 interacting protein 1	0.664555	0.590851	1.81107	0.0826971	0.480764	-4.10131
225341	Lims2	LIM and senescent cell antigen like domains 2	-0.594492	0.0672261	-1.82275	0.0799896	0.475385	-4.1017
15166	Hcn2	hyperpolarization-activated, cyclic nucleotide-gated K+ 2	-0.502446	0.855971	-1.80477	0.0828359	0.480764	-4.10226
208501	Ndufaf8	NADH:ubiquinone oxidoreductase complex assembly factor 8	-0.180134	3.43726	-1.98025	0.0584703	0.430114	-4.10345
672511	Rnf213	ring finger protein 213	0.479345	3.99561	2.07876	0.0546599	0.420303	-4.10379
72567	Bclaf1	BCL2-associated transcription factor 1	0.0979392	8.5458	2.47132	0.0204136	0.296235	-4.10416
58207	Slc43a3	solute carrier family 43, member 3	0.180767	5.4182	2.22825	0.034989	0.36238	-4.10531
218138	Gmds	GDP-mannose 4, 6-dehydratase	-0.170338	3.85262	-2.02672	0.0531781	0.417223	-4.10577
67973	Mphosph10	M-phase phosphoprotein 10 (U3 small nucleolar ribonucleoprotein)	0.107656	6.31211	2.31763	0.0286984	0.339326	-4.10583
67554	Slc25a30	solute carrier family 25, member 30	0.166736	3.93436	2.04577	0.0511349	0.413442	-4.10608
73813	Fam83e	family with sequence similarity 83, member E	0.549342	-0.0346129	1.8191	0.0805606	0.477099	-4.10609
225392	Rell2	RELT-like 2	-0.976123	-1.1777	-1.97257	0.0593876	0.431153	-4.10656
15415	Hoxb7	homeobox B7	0.255659	3.49283	2.00556	0.0555326	0.420972	-4.10752
107392	Brms1	breast cancer metastasis-suppressor 1	-0.142813	5.52101	-2.23321	0.0344583	0.362306	-4.10782
103080	Septin10	septin 10	0.135215	5.77414	2.26585	0.0321173	0.354935	-4.10851
407786	Taf9b	TATA-box binding protein associated factor 9B	-0.290199	2.90108	-1.90502	0.0680192	0.452778	-4.11154
240120	Zfp119b	zinc finger protein 119b	0.373612	1.61699	1.81865	0.0806311	0.477292	-4.11244
56184	Msgn1	mesogenin 1	1.78094	0.773172	1.83523	0.0871737	0.487893	-4.11272
81500	Sil1	SIL1 nucleotide exchange factor	-0.20337	3.63951	-2.006	0.0554838	0.420972	-4.11415
17289	Mertk	MER proto-oncogene tyrosine kinase	0.235407	3.4439	1.98495	0.0579145	0.427675	-4.11444
14419	Gal	galanin and GMAP prepropeptide	-0.51707	-0.0926229	-1.82413	0.0797745	0.47538	-4.11491
245532	Awat2	acyl-CoA wax alcohol acyltransferase 2	0.568638	0.114764	1.82342	0.0798852	0.475385	-4.11581
68145	Etaa1	Ewing tumor-associated antigen 1	0.121382	5.81755	2.2643	0.0322256	0.355236	-4.11596
15437	Hoxd8	homeobox D8	0.291442	3.93601	2.06271	0.0514308	0.414299	-4.11751
22223	Uchl1	ubiquitin carboxy-terminal hydrolase L1	-0.131763	6.10966	-2.28742	0.0306508	0.348716	-4.11796
217262	Abca9	ATP-binding cassette, sub-family A member 9	-0.254751	3.43271	-1.96511	0.0602917	0.432638	-4.11827
13716	Ell	elongation factor RNA polymerase II	-0.135521	4.95546	-2.16896	0.0395228	0.380837	-4.11933
18256	Oc90	otoconin 90	-1.81231	-1.8473	-2.02034	0.0591491	0.430689	-4.11996
106021	Topors	topoisomerase I binding, arginine/serine-rich	0.112727	6.63003	2.34112	0.0272597	0.332449	-4.1208
12335	Capn3	calpain 3	-0.65697	0.24125	-1.81219	0.0816508	0.479427	-4.12284
243369	Sspo	SCO-spondin	-0.492751	0.522422	-1.78794	0.0855765	0.485177	-4.12307
210573	Tmem151b	transmembrane protein 151B	-0.232876	3.93206	-2.0252	0.0533449	0.417223	-4.12431
22619	Siae	sialic acid acetylesterase	0.229572	3.02486	1.91597	0.0665493	0.449263	-4.12507
106407	Slc51a	solute carrier family 51, alpha subunit	-0.619555	0.133944	-1.80681	0.0825077	0.480764	-4.12538
17444	Grap2	GRB2-related adaptor protein 2	0.590642	2.0761	1.83349	0.082632	0.480764	-4.12564
26357	Abcg2	ATP binding cassette subfamily G member 2 (Junior blood group)	0.153944	5.82939	2.26002	0.0325246	0.355848	-4.12641
108679	Cops8	COP9 signalosome subunit 8	-0.0988463	7.10805	-2.37237	0.0254476	0.323306	-4.12646
20482	Skil	SKI-like	0.13612	5.76294	2.25886	0.0326065	0.355848	-4.12701
12841	Col9a3	collagen, type IX, alpha 3	-0.331617	1.91971	-1.82598	0.0794871	0.474747	-4.12703
16478	Jund	jun D proto-oncogene	-0.123342	7.25018	-2.38138	0.0249458	0.320463	-4.1274
11767	Ap1m1	adaptor-related protein complex AP-1, mu subunit 1	-0.0971096	6.88788	-2.35606	0.0263791	0.326886	-4.12775
216292	Mettl25	methyltransferase like 25	-0.220633	3.27351	-1.94841	0.0623572	0.438227	-4.12792
13829	Dmtn	dematin actin binding protein	0.4622	4.07285	2.07765	0.054768	0.420379	-4.12923
242667	Dlgap3	DLG associated protein 3	-0.258343	2.46501	-1.86991	0.0729233	0.461585	-4.12961
244198	Olfml1	olfactomedin-like 1	-0.300906	2.62528	-1.86709	0.0733294	0.462133	-4.12998
14731	Gpaa1	GPI anchor attachment protein 1	-0.113064	6.26272	-2.30244	0.0296651	0.342917	-4.1306
18751	Prkcb	protein kinase C, beta	-0.25159	3.24073	-1.94516	0.062767	0.439975	-4.13084
29864	Rnf11	ring finger protein 11	0.143404	5.51823	2.21579	0.0357699	0.365125	-4.13099
70397	Tmem70	transmembrane protein 70	0.149125	5.32628	2.19922	0.0370592	0.370654	-4.13149
56322	Timm22	translocase of inner mitochondrial membrane 22	-0.120664	5.51825	-2.21912	0.0355164	0.363601	-4.13162
15976	Ifnar2	interferon (alpha and beta) receptor 2	0.166904	4.1807	2.0602	0.049633	0.41059	-4.13166
216238	Eea1	early endosome antigen 1	0.162267	5.01952	2.17308	0.0391789	0.380837	-4.13233
67071	Rps6ka6	ribosomal protein S6 kinase polypeptide 6	0.0849096	7.62533	2.40659	0.0235902	0.313545	-4.13271
243771	Parp12	poly (ADP-ribose) polymerase family, member 12	0.397074	0.988761	1.77638	0.0875057	0.48893	-4.13405
217109	Utp18	UTP18 small subunit processome component	0.103056	6.39344	2.31009	0.029175	0.339669	-4.13479
319166	H2ac8	H2A clustered histone 8	0.535676	0.831539	1.77572	0.0876168	0.489001	-4.13504
14325	Ftl1	ferritin light polypeptide 1	-0.142224	8.83298	-2.49066	0.021411	0.300497	-4.13588
330319	Wipf3	WAS/WASL interacting protein family, member 3	0.276455	2.37831	1.83795	0.0776507	0.471413	-4.13604
69487	Ndufaf5	NADH:ubiquinone oxidoreductase complex assembly factor 5	0.181372	3.92401	2.01441	0.0545378	0.420058	-4.13875
56048	Lgals8	lectin, galactose binding, soluble 8	-0.225612	2.758	-1.89555	0.069313	0.454893	-4.13884
14029	Evx2	even-skipped homeobox 2	0.979949	-0.477167	1.80707	0.0862447	0.486254	-4.13974
330788	Zfp866	zinc finger protein 866	0.203966	5.43534	2.2316	0.036148	0.366354	-4.14016
69183	C1qtnf2	C1q and tumor necrosis factor related protein 2	-1.31588	-1.38009	-2.00043	0.0569193	0.424697	-4.14083
11433	Acp5	acid phosphatase 5, tartrate resistant	0.555496	3.72793	2.0218	0.0613995	0.435594	-4.14199
84652	Hycc1	hyccin PI4KA lipid kinase complex subunit 1	0.147304	5.95806	2.26421	0.0322318	0.355236	-4.14324
244484	Wdr17	WD repeat domain 17	-0.420131	0.985348	-1.76915	0.0887304	0.491314	-4.14337
72612	Hpf1	histone PARylation factor 1	0.119675	5.91048	2.25822	0.0326516	0.355848	-4.14375
244923	Klhl31	kelch-like 31	0.373802	0.811691	1.76521	0.0894036	0.493088	-4.14522
268670	Zfp759	zinc finger protein 759	0.289162	2.10485	1.83038	0.0788081	0.473397	-4.14623
80280	Cdk5rap3	CDK5 regulatory subunit associated protein 3	-0.135649	6.18635	-2.28888	0.0305535	0.348379	-4.14641
17826	Fam89b	family with sequence similarity 89, member B	-0.117048	6.10834	-2.2739	0.0315627	0.352032	-4.14795
235631	Prss50	serine protease 50	-0.766208	-0.858031	-1.82788	0.0791934	0.474261	-4.14891
12890	Cplx2	complexin 2	-0.148285	5.24618	-2.18792	0.0379624	0.374899	-4.1493
245446	Slitrk4	SLIT and NTRK-like family, member 4	0.400716	1.35358	1.77085	0.0884411	0.491212	-4.14964
100952	Emilin1	elastin microfibril interfacer 1	-0.130641	7.07808	-2.36353	0.0259485	0.324405	-4.15004
66082	Abhd6	abhydrolase domain containing 6	0.225649	2.95664	1.90127	0.0685294	0.454389	-4.15045
66548	Adamtsl5	ADAMTS-like 5	-0.744336	-0.501488	-1.84471	0.0766295	0.469664	-4.15053
27384	Akr1c13	aldo-keto reductase family 1, member C13	-0.582514	-0.375613	-1.79247	0.0848322	0.483675	-4.1506
223726	Mpped1	metallophosphoesterase domain containing 1	-0.261718	3.56593	-1.97449	0.0591565	0.430689	-4.15096
22642	Zbtb17	zinc finger and BTB domain containing 17	-0.117874	5.9314	-2.25725	0.0327201	0.355848	-4.15123
217333	Trim47	tripartite motif-containing 47	-0.405383	1.43779	-1.76975	0.088628	0.491212	-4.15225
628308	Zfp970	zinc finger protein 970	0.203808	3.64931	1.98816	0.0575375	0.426399	-4.15393
19340	Rab3d	RAB3D, member RAS oncogene family	-0.289393	2.23445	-1.81908	0.0805643	0.477099	-4.15394
216019	Hkdc1	hexokinase domain containing 1	-0.558381	0.251575	-1.76187	0.089977	0.495359	-4.15469
14172	Fgf18	fibroblast growth factor 18	0.368885	2.94661	1.90844	0.0694934	0.454906	-4.15501
76380	Cep112	centrosomal protein 112	0.195696	3.08412	1.90385	0.0681781	0.453352	-4.15565
213056	Hycc2	hyccin PI4KA lipid kinase complex subunit 2	0.24577	3.52559	1.97216	0.0594364	0.431153	-4.15621
209239	Gan	giant axonal neuropathy	-0.219326	3.55619	-1.97911	0.0586049	0.430114	-4.15631
22232	Slc35a2	solute carrier family 35 (UDP-galactose transporter), member A2	-0.174282	4.44512	-2.08211	0.0474279	0.40531	-4.15823
13445	Cdk2ap1	cyclin dependent kinase 2 associated protein 1	-0.0960492	7.41561	-2.37614	0.0252367	0.32159	-4.15848
18700	Piga	phosphatidylinositol glycan anchor biosynthesis, class A	0.146368	5.02004	2.15919	0.0403491	0.383433	-4.15902
230751	Oscp1	organic solute carrier partner 1	-0.196343	3.6867	-1.97407	0.0592076	0.430837	-4.15986
19352	Rabggtb	Rab geranylgeranyl transferase, b subunit	0.169617	6.32444	2.31309	0.0302639	0.346917	-4.16029
14766	Adgrg1	adhesion G protein-coupled receptor G1	-0.165629	6.02533	-2.25967	0.0329907	0.357118	-4.16171
100504425	Tincr	TINCR ubiquitin domain containing	0.657392	-0.339475	1.79218	0.084879	0.483675	-4.16171
77781	Epm2aip1	EPM2A interacting protein 1	0.147777	6.63199	2.32727	0.0285501	0.339297	-4.16179
20843	Stag2	STAG2 cohesin complex component	0.122055	7.36998	2.37637	0.0252236	0.32159	-4.16217
218343	Skic3	SKI3 subunit of superkiller complex	0.158901	5.5219	2.21399	0.0359081	0.365294	-4.16267
15078	H3f3a	H3.3 histone A	0.127257	8.09511	2.41972	0.0234032	0.313095	-4.16298
107607	Nod1	nucleotide-binding oligomerization domain containing 1	-0.360642	0.838386	-1.74825	0.0923522	0.501484	-4.16338
245403	Dcaf12l2	DDB1 and CUL4 associated factor 12-like 2	0.60398	0.553263	1.75698	0.0908247	0.496196	-4.16354
66475	Rps23	ribosomal protein S23	-0.168191	5.33082	-2.1787	0.0387139	0.378545	-4.16378
23827	Bpnt1	3'(2'), 5'-bisphosphate nucleotidase 1	0.137198	5.23392	2.1672	0.03967	0.380837	-4.16386
69847	Wnk4	WNK lysine deficient protein kinase 4	0.347941	3.47122	1.96575	0.0630785	0.440414	-4.16453
30057	Timm8b	translocase of inner mitochondrial membrane 8B	-0.171255	5.16134	-2.15774	0.0404728	0.383572	-4.16493
328801	Zfp414	zinc finger protein 414	-0.175334	4.768	-2.12497	0.0433656	0.392056	-4.1651
15402	Hoxa5	homeobox A5	0.180745	4.57443	2.10385	0.0453275	0.397113	-4.1653
71393	Kctd6	potassium channel tetramerisation domain containing 6	0.227249	3.51895	1.95567	0.0614523	0.435594	-4.1669
67025	Rpl11	ribosomal protein L11	-0.178156	5.56449	-2.2129	0.0364335	0.366771	-4.16714
105348	Golm1	golgi membrane protein 1	-0.092026	7.92216	-2.40389	0.0237321	0.314118	-4.16876
226499	Odr4	odr4 GPCR localization factor homolog	0.149079	4.71616	2.11719	0.0440793	0.392804	-4.16881
252876	Gin1	gypsy retrotransposon integrase 1	0.224892	2.64469	1.85196	0.0755459	0.467164	-4.16981
22421	Wnt7a	wingless-type MMTV integration site family, member 7A	-0.205145	3.9499	-1.99705	0.056506	0.422857	-4.17094
27078	B9d1	B9 protein domain 1	-0.213021	4.03767	-2.00898	0.0551468	0.420968	-4.17122
110147	Ehmt2	euchromatic histone lysine N-methyltransferase 2	-0.0857522	8.30108	-2.4254	0.0226234	0.307009	-4.17211
77128	Crebrf	CREB3 regulatory factor	0.25204	2.43663	1.8446	0.0766457	0.469664	-4.17328
67015	Ccdc91	coiled-coil domain containing 91	-0.153955	4.88076	-2.12042	0.0437814	0.392381	-4.17469
544763	Hbq1b	hemoglobin, theta 1B	0.54602	0.6644	1.73653	0.0944379	0.507503	-4.17545
67480	Cwc25	CWC25 spliceosome-associated protein	0.139309	5.11146	2.15784	0.0404641	0.383572	-4.17666
67154	Mtdh	metadherin	0.0974	7.66711	2.38671	0.0246534	0.319124	-4.17728
209361	Taf3	TATA-box binding protein associated factor 3	0.157559	5.21437	2.1667	0.0397123	0.380837	-4.17733
102075	Plekhg4	pleckstrin homology domain containing, family G (with RhoGef domain) member 4	-0.377244	1.99552	-1.80183	0.0833095	0.481534	-4.17807
195208	Dcdc2a	doublecortin domain containing 2a	0.415737	1.00198	1.73357	0.0949708	0.508721	-4.1786
56420	Ppp4c	protein phosphatase 4, catalytic subunit	-0.117176	7.62275	-2.38064	0.0249867	0.320693	-4.17877
67239	Rpf2	ribosome production factor 2 homolog	0.123843	5.84361	2.2321	0.0345408	0.362306	-4.17905
79059	Nme3	NME/NM23 nucleoside diphosphate kinase 3	-0.18682	4.00904	-2.00311	0.055812	0.421067	-4.17924
228866	Pcif1	phosphorylated CTD interacting factor 1	-0.1194	6.10984	-2.26505	0.0321734	0.355154	-4.1801
13051	Cx3cr1	C-X3-C motif chemokine receptor 1	0.901436	0.214773	1.75799	0.093574	0.505188	-4.18143
246228	Vwa1	von Willebrand factor A domain containing 1	-0.21457	3.04868	-1.90011	0.0686876	0.454575	-4.18158
68002	Sdhaf4	succinate dehydrogenase complex assembly factor 4	-0.220827	3.32688	-1.91801	0.0662791	0.449065	-4.18233
72350	Zc2hc1c	zinc finger, C2HC-type containing 1C	-0.386572	1.22523	-1.74182	0.093492	0.505038	-4.18408
320435	Rinl	Ras and Rab interactor-like	0.373337	1.61949	1.74796	0.0924032	0.501484	-4.18531
57349	Ppbp	pro-platelet basic protein	-1.37198	-0.632761	-1.834	0.0832792	0.481534	-4.18577
546144	Wdr72	WD repeat domain 72	0.749488	-0.614132	1.81211	0.0816629	0.479427	-4.1862
84653	Hes7	hes family bHLH transcription factor 7	0.803079	1.74046	1.77702	0.0948159	0.508452	-4.18666
68846	Rnf208	ring finger protein 208	-0.281642	2.82935	-1.87437	0.0722832	0.460426	-4.18668
101772	Ano1	anoctamin 1, calcium activated chloride channel	0.281603	3.98527	2.01712	0.0560605	0.421067	-4.1868
26563	Ror1	receptor tyrosine kinase-like orphan receptor 1	-0.143938	5.32328	-2.16713	0.0396758	0.380837	-4.18766
67120	Ttc14	tetratricopeptide repeat domain 14	0.260065	6.00769	2.29796	0.0350243	0.36238	-4.18894
70726	Angptl6	angiopoietin-like 6	-0.427923	1.21915	-1.73242	0.0951787	0.508974	-4.18999
67420	Far1	fatty acyl CoA reductase 1	0.122875	6.72911	2.31394	0.0289307	0.339656	-4.19059
268301	Sowahc	sosondowah ankyrin repeat domain family member C	0.179989	4.52708	2.0701	0.0486257	0.409466	-4.19074
12380	Cast	calpastatin	0.146241	4.75418	2.10179	0.0455228	0.397797	-4.19084
12409	Cbr2	carbonyl reductase 2	0.712017	0.0384813	1.75857	0.0905473	0.495359	-4.19272
102545	Cmtm7	CKLF-like MARVEL transmembrane domain containing 7	-0.145085	5.09237	-2.1303	0.0428827	0.390871	-4.1945
20042	Rps12	ribosomal protein S12	-0.331579	4.46426	-2.09871	0.0509675	0.413442	-4.19487
72472	Slc16a10	solute carrier family 16 (monocarboxylic acid transporters), member 10	0.287013	3.58209	1.93602	0.0645927	0.44476	-4.19706
66988	Lap3	leucine aminopeptidase 3	0.0994362	7.17396	2.3398	0.0273385	0.33312	-4.19826
72323	Asb6	ankyrin repeat and SOCS box-containing 6	-0.151747	5.41287	-2.17593	0.0389429	0.380013	-4.19886
60530	Fignl1	fidgetin-like 1	0.105621	6.96779	2.32883	0.0280038	0.337366	-4.19935
223780	Adm2	adrenomedullin 2	0.807023	-0.841329	1.80087	0.0834641	0.481534	-4.1994
12569	Cdk5r1	cyclin dependent kinase 5, regulatory subunit 1	-0.20523	3.63375	-1.94281	0.0630639	0.440414	-4.19943
668940	Myh7b	myosin, heavy chain 7B, cardiac muscle, beta	0.346768	2.77187	1.8478	0.0768917	0.470317	-4.19967
67885	Mtln	mitoregulin	0.246601	2.83416	1.85396	0.0752505	0.467164	-4.20041
71163	Zfp626	zinc finger protein 626	0.187792	4.06913	2.01345	0.0546442	0.420303	-4.20213
74307	Tex54	testis expressed 54	0.958339	-0.833416	1.78941	0.0860238	0.486254	-4.20287
114644	Slc13a3	solute carrier family 13 (sodium-dependent dicarboxylate transporter), member 3	1.15923	-1.33817	1.84415	0.0779656	0.471712	-4.20379
67607	Zfp788	zinc finger protein 788	0.16382	4.08474	2.01513	0.0544566	0.419796	-4.2039
67749	Mgarp	mitochondria localized glutamic acid rich protein	-0.406441	2.42077	-1.81144	0.0833588	0.481534	-4.20396
629059	Fam124a	family with sequence similarity 124, member A	-0.4487	0.967044	-1.71123	0.0990776	0.514303	-4.20557
76832	Hyls1	HYLS1, centriolar and ciliogenesis associated	0.224899	4.13462	2.01172	0.0548383	0.420379	-4.20613
93966	Hemgn	hemogen	0.765015	3.97663	2.01318	0.0633082	0.441356	-4.20705
108888	Atad3a	ATPase family, AAA domain containing 3A	-0.116345	6.97533	-2.32677	0.0281303	0.337467	-4.20763
67384	Bag4	BCL2-associated athanogene 4	0.143378	5.16638	2.13843	0.0421553	0.389282	-4.20861
77794	Adamtsl2	ADAMTS-like 2	0.271044	2.73439	1.83669	0.0778413	0.471573	-4.20908
67920	Mak16	MAK16 homolog	0.106484	6.38867	2.27035	0.0318062	0.353616	-4.21025
227094	Nemp2	nuclear envelope integral membrane protein 2	0.181212	3.99742	2.00532	0.0555609	0.420972	-4.21074
12570	Cdk5r2	cyclin dependent kinase 5, regulatory subunit 2	-0.3033	2.51564	-1.80587	0.0826583	0.480764	-4.21159
194126	Mtmr11	myotubularin related protein 11	0.283142	2.83868	1.85948	0.0744377	0.464247	-4.21175
16956	Lpl	lipoprotein lipase	0.134262	5.18839	2.14781	0.0413306	0.387193	-4.21533
73863	Spmip11	sperm microtubule inner protein 11	0.953474	-1.06627	1.77588	0.0881387	0.491128	-4.21638
118449	Synpo2	synaptopodin 2	0.222414	4.26781	2.01396	0.0545872	0.420207	-4.21688
78921	Zfp747l1	zinc finger protein 747 like 1	-0.236654	2.87027	-1.84562	0.0764918	0.469664	-4.21698
18071	Nhlh1	nescient helix loop helix 1	-0.348158	3.40714	-1.92459	0.0683857	0.454049	-4.21748
56213	Htra1	HtrA serine peptidase 1	0.431859	0.801969	1.69536	0.102084	0.520447	-4.21776
27028	Ermap	erythroblast membrane-associated protein	0.725726	4.18426	2.0375	0.0605401	0.43353	-4.21827
18655	Pgk1	phosphoglycerate kinase 1	-0.252619	7.19982	-2.38383	0.0303668	0.34729	-4.21981
27279	Tnfrsf12a	tumor necrosis factor receptor superfamily, member 12a	-0.398271	1.57327	-1.72162	0.0971483	0.511916	-4.22096
18949	Pnn	pinin	0.156479	8.07639	2.41462	0.0256564	0.323929	-4.22151
269233	Fam171a1	family with sequence similarity 171, member A1	-0.10622	6.45005	-2.27316	0.0316133	0.352032	-4.22307
212503	Paox	polyamine oxidase (exo-N4-amino)	0.204227	3.49597	1.9229	0.0656337	0.446942	-4.2236
207227	Stxbp5l	syntaxin binding protein 5-like	-0.539365	0.360707	-1.68842	0.103423	0.524778	-4.22423
56491	Vapb	vesicle-associated membrane protein, associated protein B and C	-0.0939059	7.06745	-2.32048	0.0285201	0.339229	-4.22469
17535	Mre11a	MRE11A homolog A, double strand break repair nuclease	0.101304	6.28635	2.25557	0.0328387	0.355848	-4.22548
231821	Adap1	ArfGAP with dual PH domains 1	0.614542	0.338033	1.68903	0.103305	0.524778	-4.22606
65972	Ifi30	interferon gamma inducible protein 30	0.194887	3.29956	1.89202	0.0698008	0.455679	-4.22622
80733	Car15	carbonic anhydrase 15	0.500547	0.686225	1.68639	0.103819	0.525263	-4.22649
15109	Hal	histidine ammonia lyase	1.00724	-0.971476	1.79064	0.0854703	0.485131	-4.22667
13449	Dok2	docking protein 2	0.383643	1.44184	1.7123	0.0988773	0.514044	-4.22695
66241	Tmem9	transmembrane protein 9	-0.129734	6.1081	-2.23499	0.0343269	0.361222	-4.22725
26396	Map2k2	mitogen-activated protein kinase kinase 2	-0.0949083	7.66993	-2.35942	0.0261844	0.325301	-4.22781
68992	Zfp580	zinc finger protein 580	-0.177844	4.25561	-2.01512	0.0544579	0.419796	-4.228
319172	H2ac4	H2A clustered histone 4	0.818692	-0.819914	1.77145	0.0883383	0.491128	-4.22937
320139	Ptpn7	protein tyrosine phosphatase, non-receptor type 7	0.376873	1.58265	1.71105	0.0991113	0.514303	-4.22964
636104	Cfap47	cilia and flagella associated protein 47	-0.497995	-0.15137	-1.68963	0.103189	0.524778	-4.23273
209966	Pgbd5	piggyBac transposable element derived 5	-0.243823	2.54971	-1.80596	0.0826449	0.480764	-4.23305
192986	Cyb5d2	cytochrome b5 domain containing 2	0.389466	1.63966	1.71553	0.0982746	0.513012	-4.23374
12837	Col8a1	collagen, type VIII, alpha 1	-0.551141	0.353984	-1.67943	0.105181	0.527152	-4.2339
22268	Upk1b	uroplakin 1B	-0.390739	1.02426	-1.68239	0.104598	0.526883	-4.23432
69064	Fuom	fucose mutarotase	-0.450231	0.643716	-1.67805	0.105452	0.52733	-4.23461
237625	Pla2g3	phospholipase A2, group III	0.409182	0.698381	1.67675	0.105708	0.527407	-4.23645
14991	H2-M3	histocompatibility 2, M region locus 3	-0.629659	-0.587066	-1.71358	0.0986385	0.514044	-4.2365
83669	Wdr6	WD repeat domain 6	-0.104849	8.3833	-2.3956	0.0241724	0.315519	-4.23726
66047	Mrpl54	mitochondrial ribosomal protein L54	-0.148919	5.58629	-2.17036	0.0394053	0.380837	-4.23851
19703	Renbp	renin binding protein	-0.210431	3.37351	-1.88981	0.070107	0.456034	-4.23888
226654	Tstd1	thiosulfate sulfurtransferase (rhodanese)-like domain containing 1	0.440925	0.424059	1.67315	0.106422	0.53003	-4.23966
338363	Tmem241	transmembrane protein 241	-0.291986	2.30819	-1.75877	0.0905126	0.495359	-4.24041
23991	Cib1	calcium and integrin binding 1	-0.160127	4.40459	-2.02053	0.0538575	0.418745	-4.24103
15500	Hsf2	heat shock factor 2	-0.104475	5.9112	-2.20811	0.036363	0.36676	-4.24125
226016	Abhd17b	abhydrolase domain containing 17B	0.129642	5.58511	2.16915	0.0395063	0.380837	-4.24204
329260	Dennd1b	DENN domain containing 1B	0.169599	4.14321	1.9851	0.057897	0.427675	-4.24229
67674	Trmt112	tRNA methyltransferase 11-2	-0.183309	3.96492	-1.96763	0.0599851	0.431812	-4.24252
384452	Noto	notochord homeobox	1.42769	-1.16608	1.76258	0.0956732	0.508974	-4.24271
20890	Wnt8a	wingless-type MMTV integration site family, member 8A	0.875507	-0.796263	1.75407	0.0913316	0.497751	-4.2443
319179	H2bc6	H2B clustered histone 6	-0.598501	-0.342756	-1.69858	0.101468	0.519086	-4.24434
20972	Syngr1	synaptogyrin 1	0.502309	0.94839	1.67365	0.106323	0.529871	-4.24488
17864	Mybl1	myeloblastosis oncogene-like 1	0.249076	3.36267	1.89501	0.0693871	0.454893	-4.24578
16373	Irx3	Iroquois related homeobox 3	-0.122932	6.61935	-2.27972	0.0311672	0.350136	-4.24603
55989	Nop58	NOP58 ribonucleoprotein	0.0868319	8.22299	2.3832	0.0248458	0.319472	-4.24618
214230	Pak6	p21 (RAC1) activated kinase 6	0.424744	0.547728	1.66539	0.107974	0.531382	-4.24662
15944	Irgm1	immunity-related GTPase family M member 1	0.555082	0.549395	1.66526	0.107999	0.531382	-4.24691
13796	Emx1	empty spiracles homeobox 1	-0.380715	1.39028	-1.67983	0.1051	0.526974	-4.24715
100502825	Rpl37rt	ribosomal protein L37, retrotransposed	-0.139658	8.31214	-2.40337	0.0254186	0.323266	-4.24814
13828	Epb42	erythrocyte membrane protein band 4.2	0.7316	3.42531	1.90388	0.0770291	0.470531	-4.24835
243548	Prickle2	prickle planar cell polarity protein 2	0.189534	3.85533	1.9504	0.0621077	0.437353	-4.24961
56747	Sez6l	seizure related 6 homolog like	-0.372916	1.11992	-1.67518	0.106019	0.528733	-4.25114
360013	Myo18a	myosin XVIIIA	-0.117998	6.56292	-2.2693	0.0318786	0.353857	-4.25118
66282	Tma16	translation machinery associated 16	0.132847	4.84825	2.08207	0.0474319	0.40531	-4.2521
235386	Hykk	hydroxylysine kinase 1	0.186478	3.12725	1.85273	0.0754322	0.467164	-4.25263
207742	Rnf43	ring finger protein 43	0.329618	1.96211	1.71236	0.0988663	0.514044	-4.25317
68209	Rnaseh2c	ribonuclease H2, subunit C	-0.151358	5.54622	-2.15756	0.0404882	0.383572	-4.2537
16785	Rpsa	ribosomal protein SA	-0.169543	8.75312	-2.4416	0.0254681	0.323306	-4.25387
16554	Kif13b	kinesin family member 13B	0.164839	4.8953	2.08711	0.0469373	0.40384	-4.25415
72832	Crtac1	cartilage acidic protein 1	-0.483994	1.03554	-1.66908	0.107233	0.531382	-4.2546
236904	Klhl15	kelch-like 15	0.350631	2.24568	1.75883	0.0905031	0.495359	-4.25495
434197	Fam169b	family with sequence similarity 169, member B	0.652659	-0.0678844	1.6805	0.104969	0.526883	-4.25505
20983	Syt4	synaptotagmin IV	-0.599371	-0.410062	-1.68507	0.104076	0.526186	-4.2556
22778	Ikzf1	IKAROS family zinc finger 1	0.531865	3.095	1.86	0.0814083	0.479427	-4.25612
11536	Gpr182	G protein-coupled receptor 182	-0.335401	1.91856	-1.72333	0.0968355	0.511084	-4.25639
72656	Ints8	integrator complex subunit 8	0.106951	6.81723	2.27989	0.0311554	0.350136	-4.25692
58996	Arhgap23	Rho GTPase activating protein 23	0.161133	5.39269	2.13754	0.0422345	0.389282	-4.25783
16601	Klf9	Kruppel-like transcription factor 9	0.289832	2.04062	1.73582	0.0945662	0.507503	-4.25823
100101919	Dnah7c	dynein, axonemal, heavy chain 7C	-0.488257	0.417354	-1.65257	0.110578	0.536614	-4.25924
230162	Zfp189	zinc finger protein 189	0.174164	3.50319	1.88888	0.0702362	0.456045	-4.26131
57432	Zc3h8	zinc finger CCCH type containing 8	0.248737	3.37784	1.89277	0.069696	0.455208	-4.26138
238673	Zfp367	zinc finger protein 367	0.159883	4.55381	2.0542	0.0502524	0.413264	-4.2615
665155	Srp54b	signal recognition particle 54B	-0.150073	4.87497	-2.07622	0.0480127	0.408168	-4.26187
226162	Dpcd	deleted in primary ciliary dyskinesia	-0.203881	4.44676	-2.01581	0.0543816	0.419796	-4.26227
67379	Dedd2	death effector domain-containing DNA binding protein 2	0.212161	3.54344	1.87737	0.0718567	0.459842	-4.2633
211896	Depdc7	DEP domain containing 7	0.359337	1.22282	1.67155	0.10674	0.530475	-4.26357
69106	Stoml1	stomatin-like 1	-0.173817	3.64065	-1.91936	0.0661	0.448504	-4.26372
27412	Peg12	paternally expressed 12	-0.123474	6.39216	-2.24636	0.0334975	0.359377	-4.26377
245671	Klf8	Kruppel-like transcription factor 8	-0.253389	2.19489	-1.74245	0.0933792	0.504705	-4.2638
237911	Brip1	BRCA1 interacting protein C-terminal helicase 1	0.176981	4.59243	2.04199	0.0515352	0.414299	-4.2644
106565	Dlk2	delta like non-canonical Notch ligand 2	-0.728368	-0.170639	-1.67151	0.106748	0.530475	-4.26575
66445	Cyc1	cytochrome c-1	-0.0881717	7.55465	-2.33073	0.0278875	0.33734	-4.26662
67177	Cdt1	chromatin licensing and DNA replication factor 1	-0.10994	7.19174	-2.31315	0.0289806	0.339656	-4.26724
15567	Slc6a4	solute carrier family 6 (neurotransmitter transporter, serotonin), member 4	-0.636546	-0.655861	-1.67905	0.105255	0.527179	-4.26728
77037	Mrap	melanocortin 2 receptor accessory protein	0.572369	1.24803	1.65462	0.111373	0.536614	-4.26746
13206	Ddx4	DEAD box helicase 4	-0.451468	0.347069	-1.64614	0.111904	0.536619	-4.26782
78514	Arhgap10	Rho GTPase activating protein 10	0.112668	5.63141	2.16061	0.0402278	0.382788	-4.26903
68988	Prpf31	pre-mRNA processing factor 31	-0.0989605	7.24162	-2.31064	0.0291397	0.339656	-4.26924
207182	Ggt7	gamma-glutamyltransferase 7	-0.274122	2.54799	-1.78398	0.0862338	0.486254	-4.2693
50524	Sall2	spalt like transcription factor 2	-0.0962697	7.52371	-2.33048	0.0279031	0.33734	-4.26945
14748	Gpr3	G-protein coupled receptor 3	-0.871737	-1.22638	-1.72584	0.0963745	0.510536	-4.26962
12892	Cpox	coproporphyrinogen oxidase	0.416109	6.56373	2.30756	0.0364117	0.366771	-4.2703
109660	Ctrl	chymotrypsin-like	0.625145	-0.39144	1.65773	0.109524	0.535315	-4.27095
242506	Frmd3	FERM domain containing 3	0.538478	0.250117	1.63934	0.113321	0.539033	-4.27156
104625	Cnot6	CCR4-NOT transcription complex, subunit 6	0.133271	8.16321	2.37687	0.0263462	0.326886	-4.27171
383295	Ypel5	yippee like 5	0.198962	3.55912	1.89587	0.0692694	0.454893	-4.27209
83679	Pde4dip	phosphodiesterase 4D interacting protein (myomegalin)	0.120192	5.91201	2.19469	0.0374196	0.372471	-4.27263
71670	Acy3	aminoacylase 3	0.366915	1.45803	1.67112	0.106827	0.530676	-4.2732
74626	Tmem81	transmembrane protein 81	-0.32508	1.26742	-1.661	0.10886	0.533008	-4.27475
432769	Zfp708	zinc finger protein 708	0.21824	2.71357	1.80036	0.0835469	0.481534	-4.27517
14654	Glra1	glycine receptor, alpha 1 subunit	-0.713365	0.514631	-1.64336	0.115731	0.544495	-4.27561
20980	Syt2	synaptotagmin II	-0.251037	2.08722	-1.71859	0.0977082	0.512408	-4.27634
20665	Sox10	SRY (sex determining region Y)-box 10	-0.246351	4.92188	-2.09987	0.0488767	0.409466	-4.27642
18039	Nefl	neurofilament, light polypeptide	-0.252228	4.7287	-2.04864	0.0534259	0.417223	-4.2767
21683	Tecta	tectorin alpha	1.08763	-1.25484	1.73621	0.0955224	0.508974	-4.27703
16796	Lasp1	LIM and SH3 protein 1	-0.099262	7.43923	-2.3178	0.0286876	0.339326	-4.27714
65969	Cubn	cubilin	-1.3073	0.945217	-1.65677	0.118945	0.549521	-4.27735
235315	Rnf214	ring finger protein 214	0.143581	5.40181	2.13322	0.0426205	0.389753	-4.27862
75458	Cklf	chemokine-like factor	-0.255974	2.72766	-1.78557	0.085969	0.486254	-4.27882
75202	Spaca6	sperm acrosome associated 6	0.462936	2.99205	1.85217	0.0815106	0.479427	-4.28032
319156	H4c4	H4 clustered histone 4	-0.613994	-0.647486	-1.66707	0.107636	0.531382	-4.28051
76355	Tgds	TDP-glucose 4,6-dehydratase	0.157154	4.5281	2.01777	0.054164	0.419726	-4.2808
12592	Cdx4	caudal type homeobox 4	1.22336	2.26136	1.75035	0.101501	0.519086	-4.2808
269295	Rtn4rl2	reticulon 4 receptor-like 2	-0.346019	1.60421	-1.68348	0.104386	0.526637	-4.28125
235047	Zfp809	zinc finger protein 809	0.300894	2.93646	1.80587	0.0826582	0.480764	-4.28152
66208	Nenf	neuron derived neurotrophic factor	-0.184805	4.04659	-1.951	0.0620334	0.437264	-4.28207
76479	Smndc1	survival motor neuron domain containing 1	0.107007	6.43308	2.24167	0.0338372	0.359377	-4.28243
28080	Atp5po	ATP synthase peripheral stalk subunit OSCP	-0.105211	7.21031	-2.29714	0.0300098	0.345757	-4.28281
76982	Vxn	vexin	-0.74338	0.123019	-1.63193	0.117433	0.547085	-4.28302
67158	Sft2d3	SFT2 domain containing 3	-0.170514	3.72172	-1.91341	0.066891	0.449935	-4.28333
19732	Rgl2	ral guanine nucleotide dissociation stimulator-like 2	-0.126013	6.26485	-2.22748	0.034885	0.36238	-4.28423
18189	Nrxn1	neurexin I	-0.353469	1.24818	-1.65165	0.110767	0.536614	-4.28494
52023	Pibf1	progesterone immunomodulatory binding factor 1	0.166817	4.32723	1.98259	0.0581923	0.428359	-4.28565
15040	H2-T23	histocompatibility 2, T region locus 23	0.753175	-0.928402	1.66709	0.107632	0.531382	-4.28602
67892	Coa6	cytochrome c oxidase assembly factor 6	0.183628	3.56907	1.87684	0.0719311	0.459842	-4.28609
65962	Nherf2	NHERF family PDZ scaffold protein 2	-0.192034	4.51629	-2.00811	0.0552446	0.420968	-4.28971
319165	H2ac7	H2A clustered histone 7	-0.750926	-0.779334	-1.65398	0.110289	0.536614	-4.28983
15395	Hoxa10	homeobox A10	0.576752	3.71681	1.92762	0.0734252	0.462133	-4.2917
78376	Sapcd1	suppressor APC domain containing 1	0.477774	-0.287255	1.62226	0.116947	0.546256	-4.29179
73192	Xpot	exportin, tRNA (nuclear export receptor for tRNAs)	0.09251	7.59638	2.32567	0.028198	0.337989	-4.29184
22294	Uxt	ubiquitously expressed prefoldin like chaperone	-0.33924	1.70921	-1.66982	0.107085	0.531204	-4.29409
67618	Aasdhppt	aminoadipate-semialdehyde dehydrogenase-phosphopantetheinyl transferase	0.138492	5.11363	2.08571	0.0470744	0.404273	-4.29516
75302	Asxl2	ASXL transcriptional regulator 2	0.167529	5.30587	2.12034	0.0437893	0.392381	-4.29594
192654	Pla2g15	phospholipase A2, group XV	-0.178538	4.12705	-1.95331	0.0617449	0.437199	-4.29627
83379	Klb	klotho beta	-0.791499	-1.11282	-1.668	0.10745	0.531382	-4.29643
18032	Nfix	nuclear factor I/X	0.517777	-0.30695	1.61926	0.117593	0.547085	-4.29813
19089	Prkcsh	protein kinase C substrate 80K-H	-0.101654	7.46443	-2.31376	0.0289422	0.339656	-4.29938
66676	Tmed7	transmembrane p24 trafficking protein 7	0.0951072	7.16489	2.28838	0.0305867	0.348379	-4.29988
108151	Sema3d	sema domain, immunoglobulin domain (Ig), short basic domain, secreted, (semaphorin) 3D	0.227751	4.05629	1.9323	0.0644093	0.444373	-4.29991
20725	Serpinb8	serine (or cysteine) peptidase inhibitor, clade B, member 8	-1.07461	-1.37999	-1.73106	0.0955121	0.508974	-4.30013
96979	Ptges2	prostaglandin E synthase 2	-0.136513	4.56827	-2.01003	0.0550287	0.420822	-4.30116
666584	BC024063	cDNA sequence BC024063	0.251177	2.92256	1.80081	0.0834729	0.481534	-4.30185
66897	Naa16	N(alpha)-acetyltransferase 16, NatA auxiliary subunit	0.131442	5.16706	2.10126	0.0455734	0.397948	-4.30216
408065	Zfp456	zinc finger protein 456	0.422517	0.414654	1.60559	0.120577	0.552225	-4.30229
11539	Adora1	adenosine A1 receptor	0.452572	1.23891	1.62821	0.115673	0.544409	-4.30281
232714	Mgam	maltase-glucoamylase	0.542535	-0.339116	1.6113	0.119323	0.54957	-4.30607
53375	Mtx2	metaxin 2	0.104365	6.36742	2.21417	0.0358944	0.365294	-4.30618
22370	Vtn	vitronectin	-0.320843	3.59625	-1.88506	0.0735913	0.462133	-4.30695
259277	Klk8	kallikrein related-peptidase 8	-0.276882	3.27897	-1.82732	0.0792801	0.474525	-4.30739
75570	Nhej1	non-homologous end joining factor 1	-0.230137	2.92102	-1.77446	0.0878296	0.489602	-4.30927
13340	Slc29a2	solute carrier family 29 (nucleoside transporters), member 2	0.188532	4.24918	1.96892	0.0598286	0.431812	-4.30935
11576	Afp	alpha fetoprotein	-0.97098	4.36	-2.0267	0.0618466	0.437199	-4.31166
105559	Mbnl2	muscleblind like splicing factor 2	0.175545	5.33289	2.10298	0.045597	0.397948	-4.31195
68011	Snrpg	small nuclear ribonucleoprotein polypeptide G	-0.144373	4.96473	-2.06219	0.0494297	0.410111	-4.31253
140703	Emid1	EMI domain containing 1	-0.202062	4.50392	-2.00155	0.0559892	0.421067	-4.31341
116810	Foxn4	forkhead box N4	-0.561551	-0.252727	-1.59241	0.123512	0.557154	-4.31497
15396	Hoxa11	homeobox A11	0.624017	2.91127	1.78742	0.0938375	0.505535	-4.31579
68911	Pygo2	pygopus 2	-0.097702	6.86079	-2.25692	0.0327431	0.355848	-4.31636
68472	Tmem126b	transmembrane protein 126B	0.189811	3.76201	1.89152	0.0698696	0.455915	-4.31685
75571	Spata9	spermatogenesis associated 9	0.651732	-0.388222	1.59619	0.122665	0.556039	-4.31825
60411	Cenpk	centromere protein K	0.14674	4.61084	2.00167	0.0559762	0.421067	-4.31834
72014	Btbd17	BTB domain containing 17	-0.263621	3.96737	-1.93718	0.0654113	0.44613	-4.3188
207818	Smagp	small cell adhesion glycoprotein	-0.265249	1.95676	-1.68076	0.104919	0.526883	-4.31915
228003	Klhl41	kelch-like 41	0.578263	1.03979	1.60727	0.122104	0.555369	-4.31928
71774	Shroom1	shroom family member 1	0.454773	0.199728	1.58544	0.125089	0.559314	-4.31988
230073	Rigi	RNA sensor RIG-I	0.341953	1.85518	1.65172	0.110753	0.536614	-4.32079
237360	Adamts14	ADAM metallopeptidase with thrombospondin type 1 motif 14	0.30648	1.86537	1.66773	0.107504	0.531382	-4.32145
24070	Mpdu1	mannose-P-dolichol utilization defect 1	-0.145959	5.70663	-2.14378	0.0416833	0.388562	-4.32291
74843	Mss51	MSS51 mitochondrial translational activator	0.427504	1.19301	1.61903	0.117642	0.547085	-4.32295
14453	Gas2	growth arrest specific 2	-0.15115	4.2711	-1.95655	0.0613427	0.43548	-4.32332
52348	Vps37a	vacuolar protein sorting 37A	0.142448	5.22457	2.09517	0.0461556	0.400446	-4.32333
14747	Cmklr1	chemerin chemokine-like receptor 1	0.255779	2.40193	1.71572	0.098241	0.513012	-4.3236
14672	Gna11	guanine nucleotide binding protein, alpha 11	-0.114835	6.98823	-2.26275	0.0323337	0.355798	-4.32459
77595	Nup210l	nucleoporin 210-like	0.343827	1.54565	1.64533	0.112073	0.536689	-4.32463
227736	Cfap157	cilia and flagella associated protein 157	0.615083	-0.41599	1.58739	0.124646	0.558768	-4.32469
22762	Zfpm2	zinc finger protein, multitype 2	0.255252	2.16795	1.68888	0.103334	0.524778	-4.32496
72982	Tmem138	transmembrane protein 138	-0.163685	4.66573	-2.01052	0.0549733	0.420822	-4.32529
72691	Calhm2	calcium homeostasis modulator family member 2	0.441107	0.87902	1.59205	0.123594	0.557154	-4.32567
57890	Il17re	interleukin 17 receptor E	-0.372337	1.48355	-1.61922	0.117602	0.547085	-4.32571
381605	Tbc1d2	TBC1 domain family, member 2	0.388541	1.68279	1.62546	0.116259	0.54551	-4.32626
223255	Stk24	serine/threonine kinase 24	0.104162	6.9604	2.26093	0.0324608	0.355848	-4.32666
11541	Adora2b	adenosine A2b receptor	0.409608	0.917208	1.5866	0.124825	0.559032	-4.32721
23876	Fbln5	fibulin 5	-0.304669	2.42847	-1.71366	0.0986225	0.514044	-4.32805
66706	Ndufaf3	NADH:ubiquinone oxidoreductase complex assembly factor 3	-0.226374	3.3373	-1.81922	0.0805416	0.477099	-4.3287
58867	Syngr4	synaptogyrin 4	-0.574308	-0.79212	-1.60153	0.121474	0.554812	-4.3287
17060	Blnk	B cell linker	-0.655503	-0.396436	-1.57767	0.126865	0.561149	-4.33072
319155	H4c3	H4 clustered histone 3	-0.790905	-1.2858	-1.64853	0.111411	0.536614	-4.33107
268395	Mpg	N-methylpurine-DNA glycosylase	0.167717	4.29782	1.95701	0.0612863	0.435301	-4.33155
66043	Atp5f1d	ATP synthase F1 subunit delta	-0.105224	7.52261	-2.29735	0.0299962	0.345757	-4.33191
59053	Hgh1	HGH1 homolog	-0.140835	4.80216	-2.02937	0.0528905	0.417223	-4.33214
20317	Serpinf1	serine (or cysteine) peptidase inhibitor, clade F, member 1	-0.159036	5.99633	-2.16852	0.0400327	0.382365	-4.33236
26448	Mok	MOK protein kinase	-0.285614	2.32278	-1.70207	0.100803	0.518264	-4.33367
77371	Sec24a	SEC24 homolog A, COPII coat complex component	0.160645	5.10576	2.06918	0.0487187	0.409466	-4.33387
269788	Lhfpl4	lipoma HMGIC fusion partner-like protein 4	-0.213237	3.97026	-1.91575	0.0665794	0.449263	-4.33392
70835	Prss22	serine protease 22	0.457932	0.486468	1.56915	0.128837	0.562917	-4.33393
69640	Fam83g	family with sequence similarity 83, member G	0.265441	2.58371	1.72322	0.0968557	0.511084	-4.33399
11607	Agtr1a	angiotensin II receptor, type 1a	0.462163	0.486655	1.57667	0.127095	0.561632	-4.33448
72133	Trub1	TruB pseudouridine (psi) synthase family member 1	0.128214	5.22789	2.0865	0.0469976	0.403861	-4.33549
235281	Scn3b	sodium channel, voltage-gated, type III, beta	-0.476727	-0.307553	-1.57028	0.128575	0.562388	-4.33581
230979	Tnfrsf14	tumor necrosis factor receptor superfamily, member 14 (herpesvirus entry mediator)	0.74379	-0.291697	1.57198	0.129334	0.563413	-4.33608
69638	Enho	energy homeostasis associated	-0.227147	3.51077	-1.84052	0.0772612	0.470951	-4.3366
435766	Tnni3k	TNNI3 interacting kinase	0.778556	-0.859245	1.60195	0.121381	0.554637	-4.33707
68566	Caly	calcyon neuron-specific vesicular protein	-0.720063	-0.965185	-1.61505	0.118505	0.549521	-4.33733
18704	Pik3c2a	phosphatidylinositol-4-phosphate 3-kinase catalytic subunit type 2 alpha	0.16071	6.37659	2.21391	0.0371485	0.370864	-4.33788
16872	Lhx4	LIM homeobox protein 4	-0.654398	0.399297	-1.56855	0.13052	0.565552	-4.33803
18508	Pax6	paired box 6	-0.158766	5.7155	-2.14125	0.0420319	0.389282	-4.33849
18793	Plaur	plasminogen activator, urokinase receptor	-0.385752	1.40958	-1.61405	0.118723	0.549521	-4.33933
245578	Pcdh11x	protocadherin 11 X-linked	0.655672	-0.762117	1.57952	0.126441	0.560695	-4.33967
16005	Igfals	insulin-like growth factor binding protein, acid labile subunit	0.667908	-0.701802	1.59042	0.123962	0.557925	-4.34059
277414	Trp53i11	transformation related protein 53 inducible protein 11	-0.147554	7.02969	-2.2662	0.0333009	0.358807	-4.34078
20272	Scn7a	sodium channel, voltage-gated, type VII, alpha	0.684955	-0.911435	1.58012	0.126304	0.560514	-4.34172
72148	Tdrp	testis development related protein	-0.253762	2.72809	-1.71611	0.0981683	0.513012	-4.34239
72147	Zbtb46	zinc finger and BTB domain containing 46	-0.208547	3.93255	-1.90846	0.0675552	0.451781	-4.3435
232333	Slc6a1	solute carrier family 6 (neurotransmitter transporter, GABA), member 1	-0.621273	-0.698782	-1.5708	0.128455	0.562388	-4.34459
60409	Trappc4	trafficking protein particle complex 4	-0.114101	5.69459	-2.12841	0.0430537	0.39155	-4.34486
19662	Rbp4	retinol binding protein 4, plasma	-0.915156	1.93821	-1.68475	0.113424	0.539094	-4.3458
66734	Map1lc3a	microtubule-associated protein 1 light chain 3 alpha	-0.183809	4.8892	-2.02624	0.0532311	0.417223	-4.34596
218461	Pde8b	phosphodiesterase 8B	-0.374846	0.964912	-1.58577	0.125015	0.559314	-4.34632
218543	Srek1	splicing regulatory glutamine/lysine-rich protein 1	0.114355	7.13412	2.26686	0.0320475	0.354935	-4.34668
66498	Dda1	DET1 and DDB1 associated 1	-0.124784	6.35759	-2.19523	0.0373763	0.372471	-4.34674
329252	Lgr6	leucine-rich repeat-containing G protein-coupled receptor 6	-0.485752	0.564946	-1.55841	0.13136	0.566802	-4.34697
12035	Bcat1	branched chain aminotransferase 1, cytosolic	-0.107937	7.39932	-2.2863	0.0307253	0.348716	-4.3471
635169	CK137956	cDNA sequence CK137956	-0.708508	-0.82558	-1.56592	0.129592	0.563919	-4.34825
27762	Vwa7	von Willebrand factor A domain containing 7	0.434789	0.805492	1.58263	0.125728	0.560022	-4.34887
20918	Eif1	eukaryotic translation initiation factor 1	-0.117863	7.92679	-2.31588	0.0289466	0.339656	-4.34949
319150	H3c2	H3 clustered histone 2	-0.517245	-0.335278	-1.55312	0.132618	0.567872	-4.35009
68251	Babam1	BRISC and BRCA1 A complex member 1	-0.10789	6.32417	-2.19318	0.0375396	0.372901	-4.35016
225908	Myrf	myelin regulatory factor	-0.153661	7.14766	-2.27487	0.033294	0.358807	-4.35037
100465	Mob3c	MOB kinase activator 3C	0.301182	2.32527	1.67712	0.105636	0.527407	-4.35126
19301	Pxmp2	peroxisomal membrane protein 2	-0.301159	2.16162	-1.66594	0.107863	0.531382	-4.35175
328833	Treml2	triggering receptor expressed on myeloid cells-like 2	0.673472	2.25809	1.68449	0.112055	0.536689	-4.35238
23937	Mab21l2	mab-21-like 2	-0.180717	4.9227	-2.02719	0.0531269	0.417223	-4.35393
76183	Celf6	CUGBP, Elav-like family member 6	-0.96966	-1.23415	-1.58587	0.126566	0.560958	-4.35422
242608	Podn	podocan	-0.395835	0.284119	-1.54691	0.134106	0.570411	-4.35436
330577	Saxo2	stabilizer of axonemal microtubules 2	0.695403	-0.922234	1.55393	0.132424	0.567754	-4.35461
319480	Itga11	integrin alpha 11	-0.433223	1.09542	-1.57616	0.127213	0.561795	-4.35463
320587	Tmem88b	transmembrane protein 88B	0.690325	-0.373086	1.54615	0.134304	0.570905	-4.3568
18024	Nfe2l2	nuclear factor, erythroid derived 2, like 2	0.158249	5.22546	2.06388	0.049257	0.410111	-4.35686
235402	Lingo1	leucine rich repeat and Ig domain containing 1	0.219136	3.29277	1.80872	0.0822027	0.480764	-4.35746
104080	Nxph4	neurexophilin 4	-0.443785	1.4988	-1.60093	0.122178	0.555369	-4.35751
84036	Kcnn1	potassium intermediate/small conductance calcium-activated channel, subfamily N, member 1	-0.281743	1.87021	-1.64674	0.11178	0.536614	-4.35757
71701	Pnpt1	polyribonucleotide nucleotidyltransferase 1	0.0972457	6.08195	2.16773	0.0396261	0.380837	-4.3576
110784	Nr3c2	nuclear receptor subfamily 3, group C, member 2	-0.624427	-0.885255	-1.54906	0.133588	0.569688	-4.35932
76484	Kndc1	kinase non-catalytic C-lobe domain (KIND) containing 1	-0.564696	-0.408012	-1.53929	0.135951	0.572822	-4.36038
56089	Ramp3	receptor (calcitonin) activity modifying protein 3	-0.27234	2.10438	-1.64976	0.111155	0.536614	-4.36074
56503	Ankrd49	ankyrin repeat domain 49	0.128695	5.36566	2.08305	0.0473358	0.405245	-4.3611
83396	Glis2	GLIS family zinc finger 2	-0.117979	6.76174	-2.22704	0.0349178	0.36238	-4.3613
11855	Arhgap5	Rho GTPase activating protein 5	0.173824	7.18095	2.28268	0.034147	0.360688	-4.3613
71740	Nectin4	nectin cell adhesion molecule 4	0.454481	0.552842	1.53894	0.136035	0.572822	-4.36195
67375	Qprt	quinolinate phosphoribosyltransferase	-0.237446	2.51674	-1.70171	0.100872	0.518264	-4.36235
22234	Ugcg	UDP-glucose ceramide glucosyltransferase	0.125021	6.43221	2.19894	0.0370814	0.370654	-4.36245
74325	Cltb	clathrin light chain B	-0.182712	3.35882	-1.8041	0.0829437	0.480791	-4.36362
338364	Trim65	tripartite motif-containing 65	-0.380366	1.35955	-1.59283	0.123417	0.557154	-4.36378
76510	Trappc9	trafficking protein particle complex 9	-0.137408	4.8287	-2.01195	0.0548121	0.420379	-4.36483
20449	St8sia1	ST8 alpha-N-acetyl-neuraminide alpha-2,8-sialyltransferase 1	-0.212249	4.12797	-1.92543	0.065303	0.445912	-4.36512
272589	Tbcel	tubulin folding cofactor E-like	0.20056	5.0487	2.05633	0.051389	0.414299	-4.36521
76459	Car12	carbonic anhydrase 12	-0.235472	2.76045	-1.75596	0.0910015	0.496773	-4.36553
224674	Slc37a1	solute carrier family 37 (glycerol-3-phosphate transporter), member 1	-0.327079	1.25277	-1.57646	0.127144	0.561671	-4.36572
13478	Dpagt1	dolichyl-phosphate N-acetylglucosaminephosphotransferase 1	-0.127807	5.45343	-2.09151	0.046509	0.402386	-4.36591
105247240	Pnma8c	PNMA family member 8C	0.294777	2.87113	1.74029	0.093764	0.505334	-4.36641
52563	Cdc23	CDC23 cell division cycle 23	0.0777794	7.42982	2.27341	0.0315961	0.352032	-4.36668
67669	Hikeshi	heat shock protein nuclear import factor	-0.171978	5.17818	-2.05201	0.0504802	0.413264	-4.36686
240590	Dmrt3	doublesex and mab-3 related transcription factor 3	-0.28795	2.18856	-1.64552	0.112034	0.536689	-4.36744
77827	Krba1	KRAB-A domain containing 1	0.141731	5.67408	2.12015	0.0438066	0.392381	-4.36781
71653	Shtn1	shootin 1	0.283424	1.9849	1.63086	0.11511	0.543038	-4.36787
75973	Ccdc162	coiled-coil domain containing 162	-0.47553	-0.500897	-1.53089	0.138008	0.574161	-4.36848
66300	Inafm1	InaF motif containing 1	-0.20315	2.94495	-1.76024	0.090259	0.495359	-4.36871
243937	Zfp536	zinc finger protein 536	-0.268584	2.94779	-1.75669	0.0908736	0.496269	-4.36943
68938	Aspscr1	ASPSCR1 tether for SLC2A4, UBX domain containing	-0.100972	6.1965	-2.16619	0.0397556	0.380837	-4.37033
20438	Siah1b	siah E3 ubiquitin protein ligase 1B	-0.128889	5.13473	-2.04113	0.051626	0.414313	-4.37048
228413	Prrg4	proline rich Gla (G-carboxyglutamic acid) 4 (transmembrane)	0.438077	0.73097	1.55129	0.133053	0.568704	-4.37163
373864	Col27a1	collagen, type XXVII, alpha 1	0.16694	4.88385	2.02705	0.0531428	0.417223	-4.372
239556	Cacna1i	calcium channel, voltage-dependent, alpha 1I subunit	-0.607075	-0.62124	-1.53847	0.136151	0.572822	-4.37201
80289	Lysmd3	LysM, putative peptidoglycan-binding, domain containing 3	0.16962	4.69868	1.9878	0.0575794	0.426399	-4.37232
640524	Sptbn5	spectrin beta, non-erythrocytic 5	-0.806003	-0.96528	-1.54087	0.135989	0.572822	-4.37242
18712	Pim1	proviral integration site 1	0.126159	6.73778	2.22686	0.0349318	0.36238	-4.3726
99571	Fgg	fibrinogen gamma chain	-1.04713	-0.326422	-1.53515	0.142251	0.57908	-4.37326
11657	Alb	albumin	-1.05417	0.202043	-1.53345	0.144709	0.581797	-4.37329
67082	Ccdc198	coiled-coil domain containing 198	-0.511538	0.18818	-1.52482	0.13951	0.576367	-4.3734
20641	Snrpd1	small nuclear ribonucleoprotein D1	0.102549	7.03013	2.23804	0.0341025	0.36049	-4.37365
229722	Elapor1	endosome-lysosome associated apoptosis and autophagy regulator 1	-0.476043	0.285444	-1.52186	0.140249	0.577367	-4.37403
67184	Ndufa13	NADH:ubiquinone oxidoreductase subunit A13	-0.141183	6.01001	-2.14503	0.0415732	0.388211	-4.3741
71313	Fsip1	fibrous sheath-interacting protein 1	-0.356782	1.07791	-1.55103	0.133116	0.568735	-4.37415
78267	Klhdc8b	kelch domain containing 8B	-0.165966	4.09059	-1.89442	0.0694682	0.454906	-4.37473
270160	Rab39	RAB39, member RAS oncogene family	0.383605	1.12556	1.56824	0.129049	0.563393	-4.37553
12825	Col3a1	collagen, type III, alpha 1	-0.206448	9.40182	-2.42718	0.0280582	0.337366	-4.37638
100039795	Ildr2	immunoglobulin-like domain containing receptor 2	-0.232042	6.58704	-2.23456	0.0396737	0.380837	-4.37669
230674	Kdm4a	lysine (K)-specific demethylase 4A	-0.0829174	7.23006	-2.25717	0.0327254	0.355848	-4.37689
19259	Ptpn5	protein tyrosine phosphatase, non-receptor type 5	-0.410718	0.650179	-1.53348	0.137371	0.573957	-4.37691
58194	Sh3kbp1	SH3-domain kinase binding protein 1	0.139487	4.89627	2.01061	0.054963	0.420822	-4.37695
50877	Neu3	neuraminidase 3	0.336147	1.82981	1.60853	0.11993	0.551004	-4.37695
59058	Bhlhe22	basic helix-loop-helix family, member e22	-0.287359	1.36457	-1.59213	0.123576	0.557154	-4.37718
619297	Ccdc194	coiled-coil domain containing 194	0.725517	-0.821012	1.53446	0.137129	0.573658	-4.37759
170721	Papln	papilin, proteoglycan-like sulfated glycoprotein	-0.545564	-0.328885	-1.51573	0.141785	0.578915	-4.37863
227525	Dclre1c	DNA cross-link repair 1C	0.192133	3.52221	1.83468	0.0781479	0.472329	-4.37901
69605	Lnpk	lunapark, ER junction formation factor	0.131027	5.81548	2.12466	0.0433942	0.392056	-4.37978
268697	Ccnb1	cyclin B1	-0.0869433	7.22119	-2.25217	0.0330803	0.35781	-4.38084
68572	Mrpl58	mitochondrial ribosomal protein L58	-0.116345	5.54392	-2.08902	0.046751	0.402862	-4.38135
24113	Vax2	ventral anterior homeobox 2	-0.602429	-0.54839	-1.51784	0.141253	0.578805	-4.38211
52838	Dnlz	DNL-type zinc finger	-0.108259	5.74687	-2.11309	0.0444594	0.39468	-4.38215
66612	Ormdl3	ORM1-like 3 (S. cerevisiae)	-0.106942	5.56239	-2.09106	0.0465528	0.402516	-4.3823
11548	Adra1b	adrenergic receptor, alpha 1b	-0.602711	-0.736872	-1.51969	0.14079	0.578232	-4.38297
212153	Ccdc191	coiled-coil domain containing 191	0.197823	3.61651	1.83427	0.0782112	0.472379	-4.38362
269513	Nkain3	Na+/K+ transporting ATPase interacting 3	-0.407251	0.322484	-1.51072	0.143053	0.579728	-4.38382
68385	Tlcd1	TLC domain containing 1	-0.207426	2.84957	-1.73541	0.0946399	0.507703	-4.38466
239618	Pdzrn4	PDZ domain containing RING finger 4	-0.369668	0.534232	-1.516	0.141717	0.578805	-4.38667
320718	Slc26a9	solute carrier family 26, member 9	-0.773323	-0.827273	-1.50957	0.144458	0.581797	-4.38697
76376	Slc24a2	solute carrier family 24 (sodium/potassium/calcium exchanger), member 2	0.419257	1.22055	1.5553	0.132097	0.566872	-4.38716
12684	Cideb	cell death-inducing DNA fragmentation factor, alpha subunit-like effector B	0.986366	-0.96881	1.52658	0.141884	0.57908	-4.38748
217732	Cipc	CLOCK interacting protein, circadian	-0.10892	5.99554	-2.13674	0.0423057	0.389384	-4.38836
207683	Igsf11	immunoglobulin superfamily, member 11	-0.490869	3.63962	-1.86051	0.0823176	0.480764	-4.38918
17293	Mesp2	mesoderm posterior 2	0.831059	-0.919362	1.51387	0.143385	0.579728	-4.38932
60363	Cldn15	claudin 15	-0.67391	-0.963311	-1.52096	0.140472	0.577367	-4.38937
74729	Setmar	SET domain without mariner transposase fusion	-0.302296	2.41199	-1.66709	0.107632	0.531382	-4.38948
70118	Srrd	SRR1 domain containing	0.143943	4.08601	1.88782	0.0703851	0.456551	-4.38954
15904	Id4	inhibitor of DNA binding 4	-0.280207	4.5024	-1.94635	0.0663414	0.449186	-4.38974
67472	Mtfr1	mitochondrial fission regulator 1	0.101138	6.0255	2.13876	0.0421263	0.389282	-4.39014
26399	Map2k6	mitogen-activated protein kinase kinase 6	0.11318	5.82031	2.11813	0.0439926	0.392381	-4.39047
17237	Mgrn1	mahogunin, ring finger 1	-0.0948104	6.45912	-2.1842	0.0382639	0.375852	-4.39078
11423	Ache	acetylcholinesterase	0.503683	2.25319	1.67814	0.11112	0.536614	-4.39108
56196	Tdp2	tyrosyl-DNA phosphodiesterase 2	0.0978492	6.07485	2.15048	0.0410987	0.386726	-4.39112
20977	Syp	synaptophysin	-0.230837	2.79153	-1.71298	0.0987494	0.514044	-4.39133
211135	Zfp781a	zinc finger protein 781A	0.334644	1.07758	1.54558	0.134426	0.570914	-4.3916
56403	Syncrip	synaptotagmin binding, cytoplasmic RNA interacting protein	0.0977223	8.27922	2.31346	0.0289611	0.339656	-4.3918
235180	Fez1	fasciculation and elongation protein zeta 1	-0.189579	5.25833	-2.05102	0.0515889	0.414313	-4.39212
20585	Hltf	helicase-like transcription factor	0.121249	5.07838	2.02816	0.0530213	0.417223	-4.3922
67367	Paxbp1	PAX3 and PAX7 binding protein 1	0.168102	6.43313	2.20019	0.0390381	0.380411	-4.39229
19122	Prnp	prion protein	-0.200731	4.0605	-1.88913	0.0702018	0.456045	-4.39273
21854	Timm17a	translocase of inner mitochondrial membrane 17a	0.118869	5.23347	2.04691	0.0510147	0.413442	-4.39342
244556	Zfp791	zinc finger protein 791	0.337561	0.980462	1.52913	0.138442	0.574161	-4.39345
170677	Cdhr1	cadherin-related family member 1	0.287927	2.03779	1.61804	0.117857	0.547492	-4.3936
101437	Dhx32	DEAH-box helicase 32 (putative)	-0.126307	5.64859	-2.09397	0.0462716	0.400829	-4.3937
52639	Wipi1	WD repeat domain, phosphoinositide interacting 1	-0.180973	4.056	-1.89847	0.0689113	0.454762	-4.39379
668894	Vinac1	vinculin/alpha-catenin family member 1	0.579759	-0.898567	1.50443	0.144656	0.581797	-4.39486
[truncated: 11,966 more rows]
