# Supplementary material for: The roles of the acetyltransferase domains of the chromatin regulators KAT6A and KAT6B in vivo
Source: Development. 2026 Jun 18;153(12):dev205559. doi: 10.1242/dev.205559 (PMC13327545; doi:10.1242/dev.205559)
Supplement: Table S5. — Genes differentially expressed in Kat6aG656E/G656EKat6b+/+ vs. Kat6a+/+ Kat6b+/+ E9.5 embryos [file develop-153-205559-TableS5.xlsx]

## Sheet: Read me
					RNA-sequencing results of E9.5 embryos – differentially expressed genes
					Table S2: Genes differentially expressed in Kat6aG656E/G656EKat6bG577E/G577E vs. Kat6a+/+Kat6b+/+ E9.5 embryos
					Table S3: Genes differentially expressed in Kat6a–/–Kat6b+/+ vs. Kat6a+/+Kat6b+/+ E9.5 embryos
					Table S4: Genes differentially expressed in Kat6a+/+Kat6b–/– vs. Kat6a+/+Kat6b+/+ E9.5 embryos
					Table S5: Genes differentially expressed in Kat6aG656E/G656EKat6b+/+ vs. Kat6a+/+Kat6b+/+ E9.5 embryos
					Table S6: Genes differentially expressed in Kat6a+/+Kat6bG577E/G577E vs. Kat6a+/+Kat6b+/+ E9.5 embryos

## Sheet: Table S5 Kat6a PM vs WT
Table S5: Genes differentially expressed in Kat6aG656E/G656EKat6b+/+ vs. Kat6a+/+Kat6b+/+ E9.5 embryos
GeneID	Symbol	Full_name_from_nomenclature_authority	logFC	AveExpr	t	P.Value	adj.P.Val	B
67186	Rplp2	ribosomal protein lateral stalk subunit P2	-0.467748	6.3776	-6.90934	4.23267e-07	0.00311045	6.55667
20810	Srm	spermidine synthase	-0.243234	7.82115	-6.43763	8.46787e-07	0.00311045	5.78531
77891	Ube2s	ubiquitin-conjugating enzyme E2S	-0.354866	6.45375	-6.30815	1.17426e-06	0.00311045	5.53264
268449	Rpl23a	ribosomal protein L23A	-0.87465	4.13183	-6.71474	8.42043e-07	0.00311045	5.51193
27367	Rpl3	ribosomal protein L3	-0.307445	7.80081	-6.21258	1.55662e-06	0.00311045	5.18889
22186	Uba52	ubiquitin A-52 residue ribosomal protein fusion product 1	-0.279799	6.79931	-6.15891	1.71532e-06	0.00311045	5.14904
67671	Rpl38	ribosomal protein L38	-0.693323	3.6622	-6.14395	1.78198e-06	0.00311045	4.65079
19428	Rasl2-9	RAS-like, family 2, locus 9	-1.01896	2.72161	-6.34026	1.08264e-06	0.00311045	4.29448
11677	Akr1b1	aldo-keto reductase family 1 member B	-0.420007	4.5288	-5.75602	4.8217e-06	0.00673302	4.11256
20090	Rps29	ribosomal protein S29	-0.749618	3.55791	-5.85097	3.77453e-06	0.0058564	3.9835
53333	Tomm40	translocase of outer mitochondrial membrane 40	-0.209264	7.53592	-5.60111	7.20017e-06	0.00914029	3.70243
53600	Timm23	translocase of inner mitochondrial membrane 23	-0.460075	4.25695	-5.55107	8.19871e-06	0.00954057	3.58582
67281	Rpl37	ribosomal protein L37	-0.512969	4.74732	-5.47623	1.03405e-05	0.0103139	3.46271
19921	Rpl19	ribosomal protein L19	-0.445869	5.65528	-5.51381	1.24674e-05	0.0116064	3.3361
11465	Actg1	actin, gamma, cytoplasmic 1	-0.175655	10.0108	-5.47387	1.00212e-05	0.0103139	3.19026
67115	Rpl14	ribosomal protein L14	-0.283279	7.66445	-5.35086	1.66812e-05	0.0137021	2.89254
94089	Trim7	tripartite motif-containing 7	0.214036	7.17017	5.23991	1.84515e-05	0.0143143	2.81533
276770	Eif5a	eukaryotic translation initiation factor 5A	-0.167611	10.5255	-5.29426	1.6008e-05	0.0137021	2.6881
12151	Bmi1	Bmi1 polycomb ring finger oncogene	0.298789	6.66075	5.16828	2.22552e-05	0.0163564	2.66921
68193	Rpl24	ribosomal protein L24	-0.429906	4.55539	-5.08579	2.7624e-05	0.0192871	2.54621
19981	Rpl37a	ribosomal protein L37a	-0.376503	6.02834	-5.06479	3.86826e-05	0.0234854	2.23523
26451	Rpl27a	ribosomal protein L27A	-0.311131	6.41231	-4.98695	3.72177e-05	0.0234854	2.20434
18242	Oat	ornithine aminotransferase	0.190112	6.7997	4.95893	3.8531e-05	0.0234854	2.13116
18109	Mycn	v-myc avian myelocytomatosis viral related oncogene, neuroblastoma derived	-0.275767	7.40297	-4.95122	4.69752e-05	0.0273317	1.90752
19896	Rpl10a	ribosomal protein L10A	-0.429029	6.8985	-5.14157	7.00838e-05	0.0376404	1.70155
620592	Nalf2	NALCN channel auxiliary factor 2	-0.51893	3.93782	-4.6293	9.15941e-05	0.0473711	1.41115
14109	Fau	FAU ubiquitin like and ribosomal protein S30 fusion	-0.402784	5.24389	-4.63097	0.000105695	0.0480776	1.32857
69710	Arap1	ArfGAP with RhoGAP domain, ankyrin repeat and PH domain 1	0.307081	4.78068	4.55451	0.000111476	0.0486453	1.27811
27176	Rpl7a	ribosomal protein L7A	-0.354101	7.58442	-4.90417	0.000106732	0.0480776	1.21143
211548	Nomo1	nodal modulator 1	-0.165908	7.22131	-4.57128	0.000106672	0.0480776	1.10018
68219	Nudt21	nudix hydrolase 21	-0.278344	5.00905	-4.46377	0.000141455	0.0506482	1.04915
27425	Atp5mg	ATP synthase membrane subunit g	-0.814968	2.21809	-4.81671	5.59781e-05	0.0312671	1.0388
12069	Bex2	brain expressed X-linked 2	-0.200946	6.22629	-4.49311	0.000130975	0.0497369	1.00938
19988	Rpl6	ribosomal protein L6	-0.267052	7.76552	-4.65488	0.000117549	0.0486995	1.0082
12238	Commd3	COMM domain containing 3	0.306239	4.72153	4.4305	0.000154358	0.0525721	0.981048
67693	Hypk	huntingtin interacting protein K	-0.203985	6.44586	-4.48516	0.000133733	0.0497369	0.963856
110956	D17H6S56E-5	DNA segment, Chr 17, human D6S56E 5	0.200223	6.41698	4.48059	0.000135348	0.0497369	0.952356
14827	Pdia3	protein disulfide isomerase associated 3	0.194756	9.53792	4.61694	0.000103431	0.0480776	0.944495
18538	Pcna	proliferating cell nuclear antigen	-0.159483	8.18974	-4.53099	0.000118575	0.0486995	0.90786
22192	Ube2m	ubiquitin-conjugating enzyme E2M	-0.180877	7.6807	-4.50122	0.000128216	0.0497369	0.87705
22174	Tyro3	TYRO3 protein tyrosine kinase 3	0.223162	6.00015	4.38302	0.000174823	0.0567726	0.756021
20104	Rps6	ribosomal protein S6	-0.28895	6.75507	-4.48237	0.000167745	0.0557711	0.748865
15289	Hmgb1	high mobility group box 1	0.216117	8.27303	4.46031	0.000153747	0.0525721	0.664455
70564	Prxl2a	peroxiredoxin like 2A	0.286422	5.09686	4.29722	0.000218872	0.0693856	0.638276
68195	Rnaset2b	ribonuclease T2B	-0.461906	3.77761	-4.27244	0.000233538	0.0693856	0.576539
19946	Rpl30	ribosomal protein L30	-0.288735	5.45422	-4.27384	0.00023268	0.0693856	0.544807
319195	Rpl17	ribosomal protein L17	-0.391601	4.54064	-4.20487	0.000278657	0.0734182	0.44676
15394	Hoxa1	homeobox A1	-0.365095	3.95823	-4.20559	0.000278131	0.0734182	0.437954
66489	Rpl35	ribosomal protein L35	-0.377083	5.42619	-4.29859	0.000274096	0.0734182	0.434544
217030	Synrg	synergin, gamma	0.219981	5.50312	4.23248	0.00025926	0.072406	0.432793
69038	Tmem258	transmembrane protein 258	-0.278095	5.43747	-4.19536	0.00028566	0.0738696	0.356296
19047	Ppp1cc	protein phosphatase 1 catalytic subunit gamma	-0.158918	7.69689	-4.24463	0.000251152	0.0723832	0.221419
69195	Tmem121	transmembrane protein 121	-0.414266	3.6618	-4.0884	0.000377573	0.0850394	0.144505
117148	Necab2	N-terminal EF-hand calcium binding protein 2	-0.278478	4.3757	-4.07433	0.000391658	0.0850394	0.140446
54127	Rps28	ribosomal protein S28	-0.767637	2.89223	-4.20785	0.000323585	0.0821552	0.111111
51800	Bok	BCL2-related ovarian killer	-0.320188	4.35481	-4.06023	0.000406294	0.0850394	0.110234
76380	Cep112	centrosomal protein 112	0.399806	3.08412	4.08179	0.000384122	0.0850394	0.0271015
107951	Cdk9	cyclin dependent kinase 9	-0.167797	6.76698	-4.11195	0.000355104	0.0850394	-0.0120975
22648	Zfp11	zinc finger protein 11	-0.52617	2.74303	-4.10916	0.000357696	0.0850394	-0.0165719
20341	Selenbp1	selenium binding protein 1	0.775505	2.13827	4.27682	0.000230875	0.0693856	-0.0175939
170930	Sumo2	small ubiquitin-like modifier 2	0.216373	6.24689	4.07375	0.000392253	0.0850394	-0.0398107
15413	Hoxb5	homeobox B5	-0.363221	3.94196	-3.98911	0.000488783	0.0918707	-0.0565261
24063	Spry1	sprouty RTK signaling antagonist 1	-0.270747	5.33458	-4.01294	0.000459453	0.0918707	-0.0734494
20055	Rps16	ribosomal protein S16	-0.249536	6.18526	-4.0586	0.000408024	0.0850394	-0.0748455
15400	Hoxa3	homeobox A3	-0.311389	4.48057	-3.97083	0.000512525	0.0918707	-0.10612
100037258	Dnajc3	DnaJ heat shock protein family (Hsp40) member C3	0.228169	6.6418	4.06298	0.000403402	0.0850394	-0.110395
20348	Sema3c	sema domain, immunoglobulin domain (Ig), short basic domain, secreted, (semaphorin) 3C	0.272511	5.01994	3.97968	0.000500894	0.0918707	-0.115024
107242	AI837181	expressed sequence AI837181	-0.226702	5.35002	-3.99491	0.000481471	0.0918707	-0.124788
23805	Apc2	APC regulator of WNT signaling pathway 2	0.355199	4.30865	3.95579	0.000532908	0.0918707	-0.142251
17218	Mcm5	minichromosome maintenance complex component 5	-0.126379	8.8975	-4.13947	0.000330524	0.0824184	-0.153693
18131	Notch3	notch 3	0.151034	7.93989	4.1046	0.000361972	0.0850394	-0.163718
20913	Stxbp4	syntaxin binding protein 4	0.195044	6.08764	4.00605	0.000467747	0.0918707	-0.192837
76459	Car12	carbonic anhydrase 12	-0.547237	2.76045	-4.00848	0.000464801	0.0918707	-0.196062
22785	Slc30a4	solute carrier family 30 (zinc transporter), member 4	-0.269491	4.97994	-3.94501	0.000548001	0.0926452	-0.200125
353156	Egfl7	EGF-like domain 7	-0.213993	5.63916	-3.97608	0.000505592	0.0918707	-0.212013
27370	Rps26	ribosomal protein S26	-0.186988	8.06285	-4.05949	0.000407079	0.0850394	-0.278938
72022	Slc35f2	solute carrier family 35, member F2	-0.52584	2.72409	-3.97018	0.000513387	0.0918707	-0.304819
19943	Rpl28	ribosomal protein L28	-0.320171	5.41399	-3.94677	0.000591385	0.0983106	-0.309533
100040563	Dynlt1c	dynein light chain Tctex-type 1C	-0.341714	3.7621	-3.86659	0.000671286	0.104702	-0.339576
114641	Rpl31	ribosomal protein L31	-0.314122	5.05401	-3.86455	0.000674817	0.104702	-0.401359
21665	Tdg	thymine DNA glycosylase	-0.143163	6.86889	-3.95933	0.000528035	0.0918707	-0.404314
14958	H1f0	H1.0 linker histone	-0.205174	8.52005	-4.06882	0.000466907	0.0918707	-0.42073
20042	Rps12	ribosomal protein S12	-0.632792	4.46426	-4.04884	0.000822719	0.119671	-0.427793
403187	Opa3	optic atrophy 3	0.186936	6.07958	3.87918	0.000649802	0.103112	-0.494641
18389	Oprl1	opioid receptor-like 1	0.66273	2.17878	3.96792	0.000516402	0.0918707	-0.536162
235574	Atp2c1	ATPase, Ca++-sequestering	0.175375	6.71303	3.88321	0.00064306	0.103112	-0.57367
67902	Sumf2	sulfatase modifying factor 2	0.284728	4.80258	3.78091	0.000837218	0.120525	-0.576113
20928	Abcc9	ATP-binding cassette, sub-family C member 9	0.431039	3.51321	3.76387	0.000874732	0.121599	-0.585119
54405	Ndufa1	NADH:ubiquinone oxidoreductase subunit A1	-0.338905	4.51504	-3.76557	0.000870905	0.121599	-0.58549
70549	Tln2	talin 2	0.183974	6.92471	3.88621	0.000638097	0.103112	-0.590767
171166	Mcoln3	mucolipin 3	0.438437	3.48743	3.75791	0.00088822	0.121599	-0.60437
80888	Hspb8	heat shock protein 8	0.376761	4.03041	3.72932	0.000955913	0.127127	-0.646755
19826	Rnps1	RNA binding protein with serine rich domain 1	-0.133484	7.72462	-3.89455	0.000624478	0.102591	-0.66184
226090	Ermp1	endoplasmic reticulum metallopeptidase 1	0.175318	5.88936	3.79955	0.000797993	0.118544	-0.664968
67513	Faap20	Fanconi anemia core complex associated protein 20	-0.253615	5.40172	-3.76985	0.000861372	0.121599	-0.677029
19268	Ptprf	protein tyrosine phosphatase receptor type F	0.113093	9.20774	3.94314	0.00055067	0.0926452	-0.67904
217198	Plekhh3	pleckstrin homology domain containing, family H (with MyTH4 domain) member 3	0.495524	2.84176	3.75973	0.000884078	0.121599	-0.6945
432530	Adcy1	adenylate cyclase 1	0.24591	4.68236	3.71526	0.000991025	0.129941	-0.712864
235036	Ppan	peter pan homolog	-0.216179	6.6794	-3.819	0.000758999	0.114076	-0.729313
68153	Gtf2e2	general transcription factor II E, polypeptide 2 (beta subunit)	0.184115	6.37646	3.79362	0.00081028	0.119103	-0.748347
56501	Elf4	E74 like ETS transcription factor 4	0.352604	4.08982	3.67469	0.00109956	0.134255	-0.773734
72183	Snx6	sorting nexin 6	0.165023	7.13011	3.81862	0.000759741	0.114076	-0.783247
69590	Gpx8	glutathione peroxidase 8 (putative)	0.275435	4.96649	3.67711	0.00109275	0.134255	-0.830291
232288	Frmd4b	FERM domain containing 4B	0.183347	5.88196	3.73264	0.000947793	0.127127	-0.833065
110954	Rpl10	ribosomal protein L10	-0.415911	5.7694	-3.89108	0.00111251	0.134255	-0.845423
71679	Atp5pd	ATP synthase peripheral stalk subunit d	-0.309238	4.8115	-3.65863	0.00114565	0.134435	-0.867997
216459	Myl6b	myosin, light polypeptide 6B	0.513354	2.56086	3.69858	0.00103429	0.132503	-0.886251
21371	Tbca	tubulin cofactor A	0.243844	5.67382	3.67992	0.00108493	0.134255	-0.920246
26570	Slc7a11	solute carrier family 7 (cationic amino acid transporter, y+ system), member 11	-0.72447	3.67688	-3.75456	0.00150999	0.157355	-0.970391
21648	Dynlt1b	dynein light chain Tctex-type 1B	-0.317551	4.399	-3.58741	0.00137394	0.151069	-0.988733
72129	Pex13	peroxisomal biogenesis factor 13	0.183951	5.4568	3.63486	0.00121738	0.139887	-1.00504
65019	Rpl23	ribosomal protein L23	-0.267607	6.77743	-3.78633	0.00107964	0.134255	-1.01486
72668	Skida1	SKI/DACH domain containing 1	-0.270298	5.96682	-3.70471	0.00116181	0.135196	-1.02719
15078	H3f3a	H3.3 histone A	0.191448	8.09511	3.78393	0.000898233	0.121776	-1.02728
21379	Tbrg4	transforming growth factor beta regulated gene 4	-0.156523	7.10111	-3.71343	0.000995682	0.129941	-1.04038
98711	Rdh10	retinol dehydrogenase 10 (all-trans)	-0.222726	4.75714	-3.57813	0.00140677	0.152281	-1.04195
16370	Irs4	insulin receptor substrate 4	-0.431868	4.49866	-3.63148	0.00154031	0.159325	-1.06213
68626	Elac2	elaC ribonuclease Z 2	-0.181665	6.43854	-3.66498	0.00112719	0.134255	-1.07241
20472	Six2	sine oculis-related homeobox 2	-0.32491	4.49023	-3.55058	0.00150883	0.157355	-1.09197
66617	Ntmt1	N-terminal Xaa-Pro-Lys N-methyltransferase 1	-0.220882	5.66531	-3.60949	0.00129877	0.146259	-1.09552
54710	Hs3st3b1	heparan sulfate (glucosamine) 3-O-sulfotransferase 3B1	-0.302561	4.878	-3.55599	0.00148821	0.157355	-1.11571
16956	Lpl	lipoprotein lipase	-0.22044	5.18839	-3.55348	0.00149776	0.157355	-1.15155
666938	Bend4	BEN domain containing 4	0.222684	6.23366	3.61257	0.00128862	0.146259	-1.16415
67429	Nudcd1	NudC domain containing 1	0.171125	5.95443	3.588	0.00137187	0.151069	-1.18312
14370	Fzd8	frizzled class receptor 8	-0.285422	4.81915	-3.51545	0.00164948	0.164371	-1.19261
12696	Cirbp	cold inducible RNA binding protein	-0.364044	5.68324	-3.6856	0.0015785	0.160972	-1.19614
100503670	Rpl5	ribosomal protein L5	-0.390548	5.70228	-3.69158	0.00167149	0.164371	-1.22888
268373	Ppia	peptidylprolyl isomerase A	-0.270236	7.10919	-3.73208	0.00136415	0.151069	-1.25577
17527	Mpv17	MpV17 mitochondrial inner membrane protein	0.240553	5.209	3.51104	0.00166798	0.164371	-1.25706
17897	Myl3	myosin, light polypeptide 3	0.394926	5.59097	3.65412	0.00176814	0.171116	-1.26249
12330	Canx	calnexin	0.132295	9.26507	3.70712	0.00101191	0.130837	-1.27123
269523	Vcp	valosin containing protein	-0.144225	8.4241	-3.66602	0.00112422	0.134255	-1.29526
53417	Hif3a	hypoxia inducible factor 3, alpha subunit	0.34603	4.30265	3.43611	0.00201562	0.180611	-1.32184
16898	Rps2	ribosomal protein S2	-0.196498	9.67226	-3.79652	0.00113449	0.134255	-1.33662
58861	Cysltr1	cysteinyl leukotriene receptor 1	0.829131	1.21362	3.8556	0.000690601	0.105973	-1.34681
20747	Spop	speckle-type BTB/POZ protein	0.15173	7.01379	3.58374	0.00138682	0.151293	-1.34807
30054	Rnf17	ring finger protein 17	0.704647	2.06266	3.52519	0.00160925	0.161944	-1.38645
12580	Cdkn2c	cyclin dependent kinase inhibitor 2C	0.691934	1.63379	3.63333	0.00122216	0.139887	-1.4048
56692	Lamtor3	late endosomal/lysosomal adaptor, MAPK and MTOR activator 3	0.217058	4.68298	3.41473	0.0021271	0.186811	-1.40607
67942	Atp5mc2	ATP synthase membrane subunit c locus 2	-0.35398	3.33661	-3.38255	0.00230628	0.192958	-1.40979
66481	Rps21	ribosomal protein S21	-0.27823	7.4647	-3.71377	0.00157929	0.160972	-1.41147
103425	Ncln	nicalin	-0.165065	7.11486	-3.55546	0.00149025	0.157355	-1.42918
76779	Cluap1	clusterin associated protein 1	0.246773	4.07644	3.37993	0.00232146	0.192958	-1.43101
20807	Srf	serum response factor	-0.203378	7.00176	-3.54014	0.00161202	0.161944	-1.47371
66251	Arfgap3	ADP-ribosylation factor GTPase activating protein 3	0.242604	4.46298	3.36819	0.00239088	0.195241	-1.48721
17761	Map7	microtubule-associated protein 7	-0.282375	3.97515	-3.34866	0.00251073	0.199204	-1.49893
67050	Nkap	NFKB activating protein	0.214723	5.20013	3.39985	0.0022082	0.190455	-1.51462
239706	Mettl22	methyltransferase 22, Kin17 lysine	-0.323025	3.46576	-3.32838	0.00264136	0.204911	-1.52249
170644	Ubn1	ubinuclein 1	0.150116	6.92794	3.49717	0.00172762	0.168703	-1.54473
21886	Tle2	transducin-like enhancer of split 2	-0.471785	2.58637	-3.34045	0.00256282	0.20144	-1.55952
68011	Snrpg	small nuclear ribonucleoprotein polypeptide G	-0.229564	4.96473	-3.3595	0.0024435	0.198378	-1.57427
192216	Tmem47	transmembrane protein 47	0.168859	6.64935	3.44424	0.00197475	0.180232	-1.63548
74316	Isca2	iron-sulfur cluster assembly 2	-0.26244	4.4241	-3.29897	0.00284249	0.210071	-1.64699
76251	Ercc6l2	excision repair cross-complementing rodent repair deficiency, complementation group 6 like 2	0.19237	5.7844	3.3844	0.00229559	0.192958	-1.64811
100037283	Rnaset2a	ribonuclease T2A	-0.288871	3.79912	-3.26582	0.003087	0.216247	-1.66055
70370	Fbln7	fibulin 7	-0.659381	1.5514	-3.45708	0.00191181	0.177976	-1.66662
74159	Acbd5	acyl-Coenzyme A binding domain containing 5	0.214819	4.70512	3.29161	0.00289515	0.211664	-1.69289
208624	Alg3	ALG3 alpha-1,3- mannosyltransferase	-0.212696	5.12366	-3.32011	0.00269649	0.206852	-1.69482
67134	Nop56	NOP56 ribonucleoprotein	-0.184673	8.04623	-3.51319	0.00182461	0.174512	-1.69662
319520	Dusp4	dual specificity phosphatase 4	-0.188353	6.47422	-3.40551	0.00217705	0.190002	-1.69702
68431	Fbxl15	F-box and leucine-rich repeat protein 15	0.452805	2.67731	3.26412	0.00310007	0.216247	-1.71361
14873	Gsto1	glutathione S-transferase omega 1	-0.162069	5.9025	-3.35034	0.00250018	0.199204	-1.73123
12450	Ccng1	cyclin G1	0.198992	5.78821	3.33968	0.00256777	0.20144	-1.74695
19185	Psmd4	proteasome (prosome, macropain) 26S subunit, non-ATPase, 4	-0.13719	7.46655	-3.439	0.00200104	0.180611	-1.74912
19763	Ring1	ring finger protein 1	-0.272767	5.24219	-3.31174	0.00284723	0.210071	-1.7585
67675	Cuta	cutA divalent cation tolerance homolog	-0.175852	5.50834	-3.30498	0.00280022	0.210071	-1.79063
66078	Tsen34	tRNA splicing endonuclease subunit 34	-0.153404	7.09804	-3.39962	0.00220952	0.190455	-1.79822
11982	Atp10a	ATPase, class V, type 10A	-0.371685	2.89827	-3.20002	0.00363379	0.234918	-1.80949
110611	Hdlbp	high density lipoprotein (HDL) binding protein	0.0988867	9.25384	3.48606	0.00177684	0.171116	-1.81288
15366	Hmmr	hyaluronan mediated motility receptor (RHAMM)	0.158993	6.90745	3.38007	0.00232069	0.192958	-1.8188
18674	Slc25a3	solute carrier family 25 (mitochondrial carrier, phosphate carrier), member 3	-0.0912616	8.93703	-3.46591	0.00186967	0.177209	-1.82794
381760	Ssbp1	single-stranded DNA binding protein 1	-0.190213	5.19927	-3.25937	0.00313687	0.216848	-1.8402
329207	Rbm44	RNA binding motif protein 44	1.56861	0.265332	3.98391	0.000523434	0.0918707	-1.84704
67667	Alkbh8	alkB homolog 8, tRNA methyltransferase	0.220783	4.54084	3.21118	0.00353489	0.23066	-1.85275
353204	Aldoart1	aldolase 1 A, retrogene 1	-0.314544	4.22069	-3.19191	0.00370737	0.237476	-1.85817
104681	Slc16a6	solute carrier family 16 (monocarboxylic acid transporters), member 6	-0.333049	3.33333	-3.16678	0.00394433	0.243881	-1.8589
12181	Bop1	block of proliferation 1	-0.131094	7.18005	-3.37273	0.00236382	0.194167	-1.86504
22129	Ttc3	tetratricopeptide repeat domain 3	0.125551	8.8305	3.44801	0.00195608	0.179702	-1.86598
56698	Phax	phosphorylated adaptor for RNA export	0.166023	6.11714	3.29675	0.00285831	0.210071	-1.89661
67155	Smarca2	SWI/SNF related, matrix associated, actin dependent regulator of chromatin, subfamily a, member 2	0.203267	5.41187	3.24792	0.00322737	0.222005	-1.90545
80884	Maged2	MAGE family member D2	0.193334	7.21544	3.37588	0.00250672	0.199204	-1.91554
28030	Gfm1	G elongation factor, mitochondrial 1	-0.165539	6.34576	-3.29989	0.00283603	0.210071	-1.92648
22027	Hsp90b1	heat shock protein 90, beta (Grp94), member 1	0.177229	10.0439	3.55035	0.00201771	0.180611	-1.93154
269261	Rpl12	ribosomal protein L12	-0.326484	5.7038	-3.33727	0.00344504	0.229078	-1.9344
26939	Polr3e	polymerase (RNA) III (DNA directed) polypeptide E	-0.156176	6.39068	-3.29797	0.00284963	0.210071	-1.93668
66590	Farsa	phenylalanyl-tRNA synthetase, alpha subunit	-0.139586	6.80637	-3.32478	0.00266518	0.205617	-1.9391
20649	Sntb1	syntrophin, basic 1	-0.42701	2.53906	-3.15214	0.00408909	0.244998	-1.93915
22070	Tpt1	tumor protein, translationally-controlled 1	0.195385	8.67843	3.47797	0.00230793	0.192958	-1.94314
83921	Cemip2	cell migration inducing hyaluronidase 2	0.12465	7.41464	3.35242	0.0024872	0.199204	-1.9547
76757	Trdn	triadin	0.870561	1.05242	3.46145	0.00189087	0.177209	-1.95636
21388	Tbx5	T-box 5	-0.322788	4.13102	-3.1417	0.00419534	0.248134	-1.95914
56248	Ak3	adenylate kinase 3	0.18988	6.09559	3.26249	0.0031127	0.216247	-1.97117
330260	Pon2	paraoxonase 2	0.260895	4.69638	3.16588	0.00395308	0.243881	-1.97166
381633	Nicol1	NELL2 interacting cell ontogeny regulator 1	-0.292036	4.30546	-3.14015	0.00421139	0.248134	-1.98013
69168	Bola1	bolA family member 1	-0.282642	4.199	-3.12778	0.00434123	0.249469	-1.98882
100336	Ppp1r8	protein phosphatase 1, regulatory subunit 8	-0.136385	7.0655	-3.3094	0.00276957	0.210071	-2.00585
19262	Ptpra	protein tyrosine phosphatase receptor type A	0.15603	6.56438	3.27924	0.00298573	0.213793	-2.0111
17904	Myl6	myosin, light polypeptide 6, alkali, smooth muscle and non-muscle	-0.18032	5.89141	-3.23618	0.0033227	0.226332	-2.01395
12950	Hapln1	hyaluronan and proteoglycan link protein 1	0.221252	7.23902	3.35971	0.0029313	0.213191	-2.02059
66422	Dctpp1	dCTP pyrophosphatase 1	-0.158211	6.71655	-3.28164	0.00296794	0.213793	-2.02323
20222	Sf3a2	splicing factor 3a, subunit 2	-0.152165	7.63789	-3.32882	0.00263842	0.204911	-2.03068
66934	Dsn1	DSN1 homolog, MIS12 kinetochore complex component	0.169525	5.40179	3.18415	0.003779	0.239864	-2.0423
74919	Slc35f6	solute carrier family 35, member F6	-0.244553	4.09956	-3.09694	0.00468197	0.262567	-2.04451
432769	Zfp708	zinc finger protein 708	-0.386226	2.71357	-3.09072	0.00475374	0.265525	-2.04859
77862	Thyn1	thymocyte nuclear protein 1	0.228973	4.99535	3.14679	0.0041432	0.246194	-2.05323
57896	Krcc1	lysine-rich coiled-coil 1	0.211565	5.08809	3.15051	0.00410553	0.244998	-2.05693
20867	Stip1	stress-induced phosphoprotein 1	0.124897	9.03618	3.37387	0.00235705	0.194167	-2.05972
117606	Boc	BOC cell adhesion associated, oncogene regulated	-0.183391	5.93826	-3.21808	0.00347511	0.229983	-2.06555
21849	Trim28	tripartite motif-containing 28	-0.101341	10.4553	-3.42538	0.00207084	0.184186	-2.07256
24069	Sufu	SUFU negative regulator of hedgehog signaling	-0.116285	6.95327	-3.27721	0.00300081	0.213793	-2.07488
72709	C1qtnf6	C1q and tumor necrosis factor related protein 6	0.261057	3.92127	3.07536	0.0049355	0.270272	-2.07796
14936	Gys1	glycogen synthase 1, muscle	0.200834	6.41751	3.24765	0.00328568	0.224908	-2.08149
16792	Laptm5	lysosomal-associated protein transmembrane 5	0.424072	3.1958	3.05694	0.00516219	0.274087	-2.08155
67873	Mri1	methylthioribose-1-phosphate isomerase 1	-0.187459	4.93518	-3.13413	0.00427415	0.248684	-2.08395
103963	Rpn1	ribophorin I	0.13815	7.94881	3.31799	0.00271082	0.206852	-2.08888
17069	Ly6e	lymphocyte antigen 6 family member E	-0.180451	5.53643	-3.16906	0.00392224	0.243881	-2.10606
22619	Siae	sialic acid acetylesterase	0.349014	3.02486	3.04366	0.00533177	0.275874	-2.11235
213773	Tbl3	transducin (beta)-like 3	-0.135879	7.11612	-3.26336	0.00310593	0.216247	-2.11928
106143	Cggbp1	CGG triplet repeat binding protein 1	0.151728	7.14975	3.26311	0.00310791	0.216247	-2.12485
245867	Pcmtd2	protein-L-isoaspartate (D-aspartate) O-methyltransferase domain containing 2	0.164463	5.27313	3.1381	0.00423268	0.248341	-2.1255
21833	Thra	thyroid hormone receptor alpha	0.215975	5.19291	3.1301	0.00431659	0.249469	-2.13774
18004	Nek1	NIMA (never in mitosis gene a)-related expressed kinase 1	0.195569	5.39377	3.13568	0.00425792	0.248684	-2.15798
56226	Espn	espin	0.505489	3.38613	3.0528	0.00581848	0.277301	-2.16057
15438	Hoxd9	homeobox D9	-0.46431	4.41147	-3.12317	0.00560969	0.275874	-2.16129
16469	Jrk	jerky	-0.271471	4.58821	-3.07161	0.00498086	0.270633	-2.16159
55942	Sertad1	SERTA domain containing 1	0.334679	3.20344	3.01678	0.00569154	0.275874	-2.16169
317758	Gimap9	GTPase, IMAP family member 9	0.511909	1.83099	3.12846	0.00433407	0.249469	-2.16414
15436	Hoxd4	homeobox D4	-0.536426	5.52488	-3.28535	0.00504784	0.27321	-2.18354
56264	Cpxm1	carboxypeptidase X, M14 family member 1	0.174899	5.38285	3.11516	0.00447771	0.252505	-2.19388
68977	Haghl	hydroxyacylglutathione hydrolase-like	-0.306103	4.23287	-3.039	0.00539252	0.275874	-2.19496
98660	Atp1a2	ATPase, Na+/K+ transporting, alpha 2 polypeptide	0.365439	3.30064	2.99652	0.00597775	0.280793	-2.20223
98366	Smap1	small ArfGAP 1	0.144881	6.2244	3.16976	0.00391554	0.243881	-2.21037
94352	Loxl2	lysyl oxidase-like 2	0.221217	7.37845	3.3059	0.00351644	0.230533	-2.21177
27966	Rrp9	ribosomal RNA processing 9, U3 small nucleolar RNA binding protein	-0.166999	6.17432	-3.16292	0.00398201	0.243881	-2.21642
381405	Zfp663	zinc finger protein 663	0.616048	1.14978	3.19728	0.00365845	0.235422	-2.22065
192285	Phf21a	PHD finger protein 21A	0.124891	6.34892	3.17767	0.00383995	0.242629	-2.22451
70603	Mutyh	mutY DNA glycosylase	-0.261163	4.25412	-3.01698	0.00568876	0.275874	-2.24613
19655	Rbmx	RNA binding motif protein, X chromosome	-0.150059	7.39792	-3.22656	0.00340291	0.229078	-2.24686
56807	Scamp5	secretory carrier membrane protein 5	-0.32915	3.90107	-2.98753	0.00610917	0.283417	-2.26071
121022	Mrps6	mitochondrial ribosomal protein S6	0.228502	4.84316	3.03885	0.00539444	0.275874	-2.26502
14084	Faf1	Fas-associated factor 1	0.13198	6.5845	3.16937	0.00391929	0.243881	-2.26534
66859	Slc16a9	solute carrier family 16 (monocarboxylic acid transporters), member 9	-1.10563	0.595522	-3.46262	0.00188528	0.177209	-2.27052
93690	Gpr45	G protein-coupled receptor 45	-0.954634	0.45451	-3.44873	0.00195254	0.179702	-2.27999
171508	Creld1	cysteine-rich with EGF-like domains 1	0.291068	3.94832	2.98136	0.00620095	0.285358	-2.28345
28146	Serp1	stress-associated endoplasmic reticulum protein 1	0.10786	7.79738	3.22434	0.00342161	0.229078	-2.28689
11694	Alx3	aristaless-like homeobox 3	-0.57174	4.5084	-3.13098	0.0065612	0.293372	-2.29102
55950	Bri3	brain protein I3	-0.18555	5.92184	-3.11454	0.00448448	0.252505	-2.29178
67010	Rbm7	RNA binding motif protein 7	0.150683	6.08299	3.12104	0.00441361	0.251558	-2.29215
104158	Ces1d	carboxylesterase 1D	1.75628	-0.542836	4.24033	0.000253994	0.0723832	-2.30554
13527	Dtna	dystrobrevin alpha	0.268492	4.1155	2.97905	0.00623571	0.285493	-2.30624
18146	Npdc1	neural proliferation, differentiation and control 1	-0.253609	3.71085	-2.96392	0.00646747	0.291328	-2.30674
14961	H2-Ab1	histocompatibility 2, class II antigen A, beta 1	-0.641446	1.66994	-3.04095	0.00536699	0.275874	-2.31361
22113	Phlda2	pleckstrin homology like domain, family A, member 2	-0.746633	1.94569	-3.04905	0.00529249	0.275874	-2.31763
19935	Mrpl23	mitochondrial ribosomal protein L23	-0.57213	1.97915	-3.00417	0.00586814	0.278717	-2.32038
70579	Zc3h11a	zinc finger CCCH type containing 11A	0.455426	2.85264	2.93433	0.00694481	0.29555	-2.32903
107995	Cdc20	cell division cycle 20	-0.123205	8.01744	-3.21541	0.00349811	0.230413	-2.3386
16790	Anpep	alanyl aminopeptidase, membrane	0.280968	3.72019	2.93944	0.0068601	0.29555	-2.34389
100310872	Dynlt1a	dynein light chain Tctex-type 1A	-0.263435	4.24695	-2.96406	0.00646537	0.291328	-2.34634
19046	Ppp1cb	protein phosphatase 1 catalytic subunit beta	0.118846	8.57086	3.23319	0.00334742	0.226909	-2.34704
68052	Rps13	ribosomal protein S13	-0.405991	3.3851	-2.91935	0.00719912	0.29555	-2.35743
68755	Cgrrf1	cell growth regulator with ring finger domain 1	-0.281543	3.5819	-2.91917	0.00720227	0.29555	-2.37179
67375	Qprt	quinolinate phosphoribosyltransferase	-0.393321	2.51674	-2.91931	0.00719985	0.29555	-2.37624
212123	Dcaf15	DDB1 and CUL4 associated factor 15	-0.146221	6.58048	-3.12225	0.00440053	0.251558	-2.37821
107373	Fam111a	family with sequence similarity 111, member A	0.193175	5.511	3.04192	0.00535432	0.275874	-2.38049
24010	Ik	IK cytokine	0.11688	7.27068	3.16104	0.0040005	0.243943	-2.38248
219148	Fam167a	family with sequence similarity 167, member A	0.281987	3.22819	2.90226	0.00750004	0.29753	-2.38902
14007	Celf2	CUGBP, Elav-like family member 2	0.200447	5.93567	3.07603	0.00492741	0.270272	-2.38974
13730	Emp1	epithelial membrane protein 1	0.270861	4.36577	2.94201	0.00681788	0.29555	-2.39985
240665	Ccnj	cyclin J	-0.161967	6.33652	-3.08497	0.00482105	0.268212	-2.41485
72612	Hpf1	histone PARylation factor 1	0.155677	5.91048	3.05753	0.00515482	0.274087	-2.41524
14275	Folr1	folate receptor alpha	-0.751378	0.9222	-3.16356	0.00397571	0.243881	-2.4176
18673	Phb1	prohibitin 1	-0.181438	5.65445	-3.03321	0.00546889	0.275874	-2.42138
20135	Rrm2	ribonucleotide reductase M2	-0.109553	9.12098	-3.22292	0.00343367	0.229078	-2.42718
109299	Tmem250	transmembrane protein 250	-0.153367	5.61159	-3.02981	0.00551435	0.275874	-2.42904
74552	Nipal3	NIPA-like domain containing 3	0.330365	3.15549	2.87771	0.00795314	0.305103	-2.43362
75687	Ripor1	RHO family interacting cell polarization regulator 1	-0.167915	5.52405	-3.02266	0.00561082	0.275874	-2.43763
66573	Dzip1	DAZ interacting protein 1	0.170013	5.53464	3.02103	0.00563317	0.275874	-2.4394
15114	Hap1	huntingtin-associated protein 1	-0.351757	4.2478	-2.95327	0.00723735	0.29555	-2.44086
12297	Cacnb3	calcium channel, voltage-dependent, beta 3 subunit	0.229977	5.70328	3.04091	0.00558837	0.275874	-2.44622
21952	Tnni1	troponin I, skeletal, slow 1	0.271578	6.1628	3.1143	0.00555094	0.275874	-2.44868
107585	Dio3	deiodinase, iodothyronine type III	-0.5362	1.39007	-3.02584	0.00556775	0.275874	-2.45154
13481	Dpm2	dolichyl-phosphate mannosyltransferase subunit 2, regulatory	-0.185114	4.87986	-2.95587	0.00659411	0.293372	-2.45949
27967	Cherp	calcium homeostasis endoplasmic reticulum protein	-0.151825	8.05419	-3.16275	0.00402169	0.244169	-2.47454
14972	H2-K1	histocompatibility 2, K1, K region	-0.349728	3.33628	-2.86302	0.0082366	0.307717	-2.47513
320435	Rinl	Ras and Rab interactor-like	0.601935	1.61949	2.9645	0.00645842	0.291328	-2.47955
22321	Vars1	valyl-tRNA synthetase 1	-0.132463	9.10558	-3.20058	0.00362875	0.234918	-2.48087
66824	Pycard	PYD and CARD domain containing	-0.799961	1.02503	-3.15093	0.00410123	0.244998	-2.48687
244281	Myo16	myosin XVI	0.363722	2.77379	2.83906	0.00871954	0.313504	-2.50675
54352	Irx5	Iroquois homeobox 5	-0.194691	5.03592	-2.95438	0.00661789	0.293372	-2.50763
16579	Kifap3	kinesin-associated protein 3	0.143441	6.29205	3.04384	0.00532945	0.275874	-2.50968
98238	Lrrc59	leucine rich repeat containing 59	-0.0983944	8.51574	-3.15276	0.00408283	0.244998	-2.53091
13193	Dcx	doublecortin	0.394527	4.03156	2.9141	0.00839343	0.310043	-2.53453
207818	Smagp	small cell adhesion glycoprotein	-0.447956	1.95676	-2.87086	0.00808413	0.307007	-2.53635
106489	Sft2d1	SFT2 domain containing 1	-0.473561	2.32526	-2.83839	0.00873338	0.313504	-2.53944
11984	Atp6v0c	ATPase, H+ transporting, lysosomal V0 subunit C	-0.141137	6.32551	-3.03275	0.00547513	0.275874	-2.54016
20514	Slc1a5	solute carrier family 1 (neutral amino acid transporter), member 5	-0.21852	6.06846	-3.03455	0.00580743	0.277301	-2.54206
232440	H2aj	H2J.A histone	-0.274527	4.52809	-2.88946	0.00773317	0.301355	-2.54313
272396	Tars3	threonyl-tRNA synthetase 3	0.264416	3.96086	2.8547	0.00840133	0.310043	-2.54363
240322	Adamts19	ADAM metallopeptidase with thrombospondin type 1 motif 19	-0.27548	3.60727	-2.83002	0.00890863	0.315023	-2.55075
269642	Nat8l	N-acetyltransferase 8-like	-0.29728	4.6005	-2.90399	0.00774751	0.301355	-2.551
14183	Fgfr2	fibroblast growth factor receptor 2	-0.141057	7.07165	-3.0731	0.0049627	0.270633	-2.55706
78309	Cul9	cullin 9	0.319724	3.17714	2.81165	0.00930477	0.322852	-2.56419
232784	Zfp212	Zinc finger protein 212	-0.173128	5.1454	-2.92745	0.00706051	0.29555	-2.57056
219151	Scara3	scavenger receptor class A, member 3	0.25146	4.20712	2.85725	0.00835049	0.310043	-2.57178
58226	Cacna1h	calcium channel, voltage-dependent, T type, alpha 1H subunit	0.223308	4.65255	2.88937	0.00773471	0.301355	-2.57784
30926	Glrx3	glutaredoxin 3	-0.180388	5.70677	-2.9646	0.0064569	0.291328	-2.58561
56041	Uso1	USO1 vesicle docking factor	0.125962	6.79855	3.04188	0.00535487	0.275874	-2.5877
22255	Uncx	UNC homeobox	-0.429711	3.5085	-2.82997	0.00961946	0.326828	-2.596
27377	Yme1l1	YME1-like 1 (S. cerevisiae)	0.119131	7.53512	3.07889	0.00489315	0.270272	-2.59761
75725	Phf14	PHD finger protein 14	0.123267	6.75662	3.03654	0.00542487	0.275874	-2.59856
13004	Ncan	neurocan	0.441152	2.4321	2.79055	0.00978038	0.329092	-2.60102
69908	Rab3b	RAB3B, member RAS oncogene family	-0.357911	2.42789	-2.79592	0.00965727	0.327236	-2.60796
19899	Rpl18	ribosomal protein L18	-0.206921	7.26059	-3.109	0.00540661	0.275874	-2.61169
66087	Emc3	ER membrane protein complex subunit 3	0.165019	5.72459	2.95293	0.00664111	0.29347	-2.61494
56419	Diaph3	diaphanous related formin 3	0.209884	5.20148	2.90982	0.00736548	0.29555	-2.6151
20933	Med22	mediator complex subunit 22	-0.126278	6.66076	-3.02193	0.00562083	0.275874	-2.61537
66594	Uqcr11	ubiquinol-cytochrome c reductase, complex III subunit XI	-0.228401	5.2698	-2.91277	0.00731355	0.29555	-2.62038
15228	Foxg1	forkhead box G1	-0.531556	4.66817	-2.96287	0.00943623	0.325478	-2.64546
71974	Prmt3	protein arginine N-methyltransferase 3	0.129503	6.3027	2.9806	0.00621233	0.285358	-2.65142
67473	Slc47a1	solute carrier family 47, member 1	-1.07358	-0.0556495	-3.38178	0.00231073	0.192958	-2.65809
225998	Rorb	RAR-related orphan receptor beta	-1.40953	-0.762235	-3.67054	0.00111129	0.134255	-2.65861
14536	Nr6a1	nuclear receptor subfamily 6, group A, member 1	-0.193863	6.8467	-3.03315	0.00592684	0.28055	-2.66848
268445	Ankrd13b	ankyrin repeat domain 13b	-0.172591	6.58807	-2.99801	0.00595622	0.280793	-2.67065
110558	H2-Q9	histocompatibility 2, Q region locus 9	-0.645583	0.942835	-2.95745	0.00656916	0.293372	-2.6712
15410	Hoxb3	homeobox B3	-0.327412	6.07142	-3.05777	0.00728851	0.29555	-2.67353
68184	Denr	density-regulated protein	-0.130664	7.03256	-3.0166	0.00569402	0.275874	-2.67769
574418	Serinc4	serine incorporator 4	-0.725442	0.940459	-2.93151	0.00699204	0.29555	-2.68386
20610	Sumo3	small ubiquitin-like modifier 3	-0.11223	7.95716	-3.06171	0.00510249	0.274043	-2.68471
107686	Snrpd2	small nuclear ribonucleoprotein D2	-0.198854	5.99841	-2.94559	0.00681228	0.29555	-2.68824
72690	Fam110d	family with sequence similarity 110, member D	-0.294888	4.1629	-2.7865	0.00987412	0.329862	-2.69861
68178	Cgnl1	cingulin-like 1	0.143825	6.8513	2.99457	0.00600604	0.280793	-2.6988
50759	Fbxo16	F-box protein 16	0.316006	3.41878	2.74685	0.0108393	0.337169	-2.70012
245631	Pwwp3b	PWWP domain containing 3B	0.186648	5.56311	2.89651	0.00760388	0.300465	-2.70653
270624	Spin4	spindlin family, member 4	0.377193	3.00011	2.7308	0.0112545	0.339434	-2.70904
319748	Zfp865	zinc finger protein 865	-0.14488	5.74909	-2.91186	0.00732954	0.29555	-2.71515
108888	Atad3a	ATPase family, AAA domain containing 3A	-0.144976	6.97533	-2.99413	0.00601241	0.280793	-2.7267
12862	Cox6a2	cytochrome c oxidase subunit 6A2	0.580549	1.76747	2.78536	0.00990085	0.329965	-2.72675
17475	Mpdz	multiple PDZ domain crumbs cell polarity complex component	0.157675	7.32337	3.01521	0.00572927	0.275874	-2.7271
14766	Adgrg1	adhesion G protein-coupled receptor G1	0.199639	6.02533	2.94187	0.0070251	0.29555	-2.7328
72318	Cyth4	cytohesin 4	0.873521	0.676762	3.06366	0.00507829	0.273796	-2.73325
52502	Carhsp1	calcium regulated heat stable protein 1	0.141989	6.79244	2.98113	0.00620442	0.285358	-2.73381
17533	Mrc1	mannose receptor, C type 1	0.859643	0.913274	2.90473	0.00745575	0.296764	-2.73605
233189	Ctu1	cytosolic thiouridylase subunit 1	-0.209022	4.53433	-2.80157	0.00952917	0.326828	-2.73624
68753	Mybphl	myosin binding protein H-like	0.668742	1.10529	2.86938	0.0081127	0.307007	-2.75009
68929	Mospd3	motile sperm domain containing 3	-0.247554	3.96706	-2.75249	0.0106967	0.337169	-2.75073
58875	Hibadh	3-hydroxyisobutyrate dehydrogenase	0.161289	5.7058	2.88884	0.00774454	0.301355	-2.75178
232087	Mat2a	methionine adenosyltransferase 2A	-0.228126	8.65161	-3.16252	0.00572887	0.275874	-2.75192
67532	Mfap1a	microfibrillar-associated protein 1A	0.135689	6.12149	2.92189	0.00715546	0.29555	-2.75307
245386	Tmem255a	transmembrane protein 255A	0.24659	4.23708	2.77317	0.0101892	0.33454	-2.754
239845	Gpr156	G protein-coupled receptor 156	-0.820814	0.488955	-3.05926	0.00513308	0.274087	-2.75596
277353	Tcfl5	transcription factor-like 5 (basic helix-loop-helix)	-0.340609	2.76257	-2.70001	0.0120933	0.351084	-2.76425
20661	Sort1	sortilin 1	0.124409	7.32357	2.99214	0.00604151	0.281212	-2.77751
219022	Ttc5	tetratricopeptide repeat domain 5	-0.168719	5.54696	-2.86725	0.00815395	0.307157	-2.77892
20280	Scp2	sterol carrier protein 2, liver	0.17819	5.16924	2.8299	0.00891108	0.315023	-2.78151
76789	Mzt1	mitotic spindle organizing protein 1	0.158474	6.44065	2.93277	0.00697094	0.29555	-2.78329
67979	Atad1	ATPase family, AAA domain containing 1	0.133644	6.61753	2.94084	0.00683711	0.29555	-2.79277
102436	Lars2	leucyl-tRNA synthetase, mitochondrial	0.38362	9.60189	3.23596	0.00581819	0.277301	-2.80084
630579	Zfp808	zinc finger protein 808	0.281585	3.42376	2.69108	0.0123475	0.35698	-2.80324
57344	As3mt	arsenite methyltransferase	0.207929	4.36485	2.75136	0.010725	0.337169	-2.80664
277939	C2cd3	C2 calcium-dependent domain containing 3	0.134251	6.6919	2.94042	0.00684397	0.29555	-2.80918
100169	Phactr4	phosphatase and actin regulator 4	0.137293	6.73245	2.94355	0.00679272	0.29555	-2.80985
239555	Mief1	mitochondrial elongation factor 1	-0.145486	6.0199	-2.88607	0.00779592	0.301855	-2.81499
270058	Map1s	microtubule-associated protein 1S	-0.141322	6.50335	-2.91639	0.00725043	0.29555	-2.83181
11430	Acox1	acyl-Coenzyme A oxidase 1, palmitoyl	0.141444	5.48801	2.83697	0.00876286	0.313755	-2.8324
20589	Ighmbp2	immunoglobulin mu DNA binding protein 2	-0.263238	4.47948	-2.75111	0.0107315	0.337169	-2.83427
218977	Dlgap5	DLG associated protein 5	0.130673	6.56575	2.919	0.00720516	0.29555	-2.83472
74243	Slx4ip	SLX4 interacting protein	0.18683	4.54992	2.7538	0.0106638	0.337169	-2.83556
67768	N6amt1	N-6 adenine-specific DNA methyltransferase 1 (putative)	-0.213067	4.37331	-2.73734	0.0110834	0.337169	-2.83874
65255	Asb4	ankyrin repeat and SOCS box-containing 4	-0.205949	6.61503	-2.95028	0.00745947	0.296764	-2.84298
11479	Acvr1b	activin A receptor, type 1B	-0.156495	5.63569	-2.84013	0.00869728	0.313504	-2.84642
71750	R3hdm2	R3H domain containing 2	0.111169	6.68878	2.92188	0.00715554	0.29555	-2.84943
110075	Bmp3	bone morphogenetic protein 3	-0.57308	1.29245	-2.74116	0.0109848	0.337169	-2.8524
75284	Bcdin3d	BCDIN3 domain containing	-0.327841	3.04627	-2.65281	0.013494	0.368719	-2.85525
13036	Ctsh	cathepsin H	-0.638136	1.32553	-2.74796	0.010811	0.337169	-2.85617
216565	Ehbp1	EH domain binding protein 1	0.162064	5.19713	2.79805	0.00960862	0.326828	-2.85804
619547	Rpl34-ps1	ribosomal protein L34, pseudogene 1	0.181536	7.15331	2.96298	0.00699962	0.29555	-2.86046
11932	Atp1b2	ATPase, Na+/K+ transporting, beta 2 polypeptide	0.368131	3.24501	2.65416	0.0134518	0.368719	-2.8642
64290	Foxb1	forkhead box B1	-0.26852	4.2724	-2.71536	0.011668	0.347404	-2.86453
74091	Npl	N-acetylneuraminate pyruvate lyase	-0.374292	2.99976	-2.64639	0.0136958	0.368719	-2.87107
74840	Manf	mesencephalic astrocyte-derived neurotrophic factor	0.171001	7.08272	2.93908	0.00711208	0.29555	-2.87371
231986	Jazf1	JAZF zinc finger 1	0.497726	1.13443	2.76457	0.0103975	0.33454	-2.87377
219094	Khnyn	KH and NYN domain containing	0.147075	6.617	2.90596	0.00743387	0.296764	-2.87572
13858	Eps15	epidermal growth factor receptor pathway substrate 15	0.131095	5.93052	2.85291	0.00843715	0.310043	-2.87676
72512	Sting1	stimulator of interferon response cGAMP interactor 1	0.322999	3.15887	2.64206	0.0138336	0.368719	-2.87794
100502698	Rubcn	RUN domain and cysteine-rich domain containing, Beclin 1-interacting protein	0.165757	5.3727	2.80555	0.00943988	0.325478	-2.87883
106757	Catsperd	cation channel sperm associated auxiliary subunit delta	0.775288	0.500127	2.91063	0.00735122	0.29555	-2.88034
331491	Fnd3c2	fibronectin type III domain containing 3C2	-0.421054	2.23011	-2.63942	0.0139182	0.368719	-2.88505
68250	Ciao2a	cytosolic iron-sulfur assembly component 2A	0.17154	6.21333	2.86691	0.00816064	0.307157	-2.88689
13486	Dr1	down-regulator of transcription 1	0.144003	6.6343	2.89579	0.00761706	0.300465	-2.88716
67892	Coa6	cytochrome c oxidase assembly factor 6	0.24917	3.56907	2.65308	0.0134855	0.368719	-2.8901
240753	Plekha6	pleckstrin homology domain containing, family A member 6	0.220743	4.73423	2.74443	0.0109009	0.337169	-2.89182
12010	B2m	beta-2 microglobulin	0.186365	4.72918	2.74432	0.0109038	0.337169	-2.89607
55982	Paxip1	PAX interacting (with transcription-activation domain) protein 1	-0.1323	7.29924	-2.9327	0.00697206	0.29555	-2.9013
216795	Wnt9a	wingless-type MMTV integration site family, member 9A	0.390777	2.95416	2.62361	0.0144351	0.371218	-2.90269
93704	Pcdhgb7	protocadherin gamma subfamily B, 7	0.321677	2.57445	2.61813	0.0146182	0.372498	-2.91118
381290	Atp2b4	ATPase, Ca++ transporting, plasma membrane 4	0.204592	4.86954	2.73833	0.0110578	0.337169	-2.91404
15519	Hsp90aa1	heat shock protein 90, alpha (cytosolic), class A member 1	0.152413	9.77021	3.08384	0.00570684	0.275874	-2.91934
72027	Slc39a4	solute carrier family 39 (zinc transporter), member 4	-1.23807	-0.199325	-3.11733	0.00445393	0.252505	-2.92088
83691	Crispld1	cysteine-rich secretory protein LCCL domain containing 1	0.194852	4.65615	2.71204	0.0117588	0.347881	-2.92693
71566	Clmp	CXADR-like membrane protein	0.155605	5.98687	2.83244	0.00885757	0.315023	-2.92832
214895	Lman2l	lectin, mannose-binding 2-like	0.162977	5.33039	2.78052	0.0100143	0.33216	-2.93046
67390	Mrm3	mitochondrial rRNA methyltransferase 3	-0.213471	3.7887	-2.64386	0.0137762	0.368719	-2.93352
74511	Lrrc17	leucine rich repeat containing 17	0.522008	1.96384	2.635	0.014061	0.368719	-2.9351
224823	Rrp36	ribosomal RNA processing 36	0.158033	5.32934	2.7723	0.0102101	0.33454	-2.93597
107321	Lpxn	leupaxin	-1.1775	-0.84533	-3.41686	0.00211578	0.186811	-2.94214
26938	St6galnac5	ST6 (alpha-N-acetyl-neuraminyl-2,3-beta-galactosyl-1,3)-N-acetylgalactosaminide alpha-2,6-sialyltransferase 5	-0.556035	1.09588	-2.72688	0.0113581	0.341821	-2.94556
107449	Unc5b	unc-5 netrin receptor B	-0.159207	6.68933	-2.87086	0.00808407	0.307007	-2.94595
382639	Zbtb42	zinc finger and BTB domain containing 42	-0.346088	2.94158	-2.60231	0.0151596	0.3738	-2.94598
240690	St18	suppression of tumorigenicity 18	0.510507	2.04171	2.60274	0.0151445	0.3738	-2.94887
66917	Chordc1	cysteine and histidine rich domain containing 1	0.161151	6.83406	2.88068	0.00789701	0.304206	-2.95238
68260	Trmt12	tRNA methyltransferase 12	-0.220024	3.76213	-2.6327	0.0141358	0.368719	-2.95281
20842	Stag1	STAG1 cohesin complex component	0.11867	7.32947	2.91083	0.00734766	0.29555	-2.95723
21366	Slc6a6	solute carrier family 6 (neurotransmitter transporter, taurine), member 6	-0.127823	7.45202	-2.91883	0.00720805	0.29555	-2.95883
66140	Ska2	spindle and kinetochore associated complex subunit 2	0.157976	6.31501	2.8343	0.00881855	0.314942	-2.97155
13612	Edil3	EGF-like repeats and discoidin I-like domains 3	0.416681	3.10298	2.59597	0.0156668	0.37822	-2.97328
56017	Slc2a8	solute carrier family 2, (facilitated glucose transporter), member 8	-0.282455	3.37437	-2.60178	0.0151779	0.3738	-2.97605
76808	Rpl18a	ribosomal protein L18A	-0.257035	7.51476	-3.00209	0.00824163	0.307717	-2.97854
238673	Zfp367	zinc finger protein 367	-0.20986	4.55381	-2.68532	0.012514	0.359559	-2.97921
17119	Mxd1	MAX dimerization protein 1	0.246355	3.79676	2.6192	0.0145821	0.372257	-2.98486
12354	Car7	carbonic anhydrase 7	-0.827578	0.800917	-2.73759	0.0110769	0.337169	-2.98981
100502825	Rpl37rt	ribosomal protein L37, retrotransposed	-0.167611	8.31214	-2.97836	0.00709155	0.29555	-2.98988
13206	Ddx4	DEAD box helicase 4	0.695131	0.347069	2.85176	0.00846019	0.310074	-2.9902
72293	Nkd2	naked cuticle 2	-0.196556	5.09044	-2.71884	0.0115735	0.346833	-2.99099
14234	Foxc2	forkhead box C2	-0.253978	5.32792	-2.77521	0.0110483	0.337169	-2.992
18709	Pik3r2	phosphoinositide-3-kinase regulatory subunit 2	-0.136896	6.707	-2.85545	0.00838629	0.310043	-2.99418
320360	Ric3	RIC3 acetylcholine receptor chaperone	-0.220946	4.11237	-2.64564	0.0137194	0.368719	-2.99418
212943	Tent5a	terminal nucleotidyltransferase 5A	-0.456665	1.87802	-2.5942	0.0154444	0.37638	-2.99539
79043	Spsb3	splA/ryanodine receptor domain and SOCS box containing 3	-0.154925	5.2652	-2.7377	0.0110741	0.337169	-2.99545
17220	Mcm7	minichromosome maintenance complex component 7	-0.0970365	8.82316	-2.96447	0.00645887	0.291328	-2.99667
75764	Slx1b	SLX1 structure-specific endonuclease subunit homolog B (S. cerevisiae)	-0.252604	4.19701	-2.64558	0.0137215	0.368719	-2.99826
18002	Nedd8	neural precursor cell expressed, developmentally down-regulated gene 8	-0.122712	7.07801	-2.87562	0.00799282	0.305785	-2.99862
78903	Wrnip1	Werner helicase interacting protein 1	0.1374	5.49145	2.75415	0.0106552	0.337169	-3.00073
57080	Gtf2ird1	general transcription factor II I repeat domain-containing 1	0.121949	6.72424	2.84994	0.008497	0.310608	-3.01244
319158	H4c9	H4 clustered histone 9	-0.238483	4.08555	-2.63031	0.0142137	0.368719	-3.01366
407831	Tmem204	transmembrane protein 204	0.486937	1.5657	2.61252	0.0148079	0.3738	-3.0151
98376	Gorab	golgin, RAB6-interacting	0.194518	4.3358	2.64715	0.0136718	0.368719	-3.01709
235582	Glyctk	glycerate kinase	-0.454142	1.75898	-2.58038	0.0159409	0.37822	-3.02109
67883	Uxs1	UDP-glucuronate decarboxylase 1	-0.17388	4.91098	-2.68918	0.012402	0.357813	-3.02253
15260	Hira	histone cell cycle regulator	-0.106293	7.36662	-2.8801	0.00790796	0.304206	-3.02927
27375	Tjp3	tight junction protein 3	0.358105	3.28059	2.56134	0.0166497	0.380627	-3.03193
16205	Gimap1	GTPase, IMAP family member 1	-0.595981	1.47139	-2.61217	0.0148201	0.3738	-3.03614
100042555	Il11ra3	interleukin 11 receptor subunit alpha 3	-0.670828	0.929686	-2.68029	0.0126612	0.361474	-3.04004
319653	Slc25a40	solute carrier family 25, member 40	-0.359308	2.88146	-2.55018	0.0170785	0.384032	-3.04023
18557	Cdk18	cyclin dependent kinase 18	-0.295144	3.65607	-2.57924	0.0159824	0.37822	-3.04116
230101	Gba2	glucosidase beta 2	-0.143909	5.71306	-2.76059	0.0104952	0.335365	-3.04155
66315	Senp7	SUMO1/sentrin specific peptidase 7	0.179067	5.10952	2.70452	0.0119668	0.35033	-3.04458
29864	Rnf11	ring finger protein 11	0.169098	5.51823	2.73411	0.0111675	0.337539	-3.04509
83561	Tdrd1	tudor domain containing 1	0.433487	1.8967	2.57131	0.0162751	0.378994	-3.04573
75646	Rai14	retinoic acid induced 14	0.110355	7.26776	2.86994	0.00810179	0.307007	-3.04613
12700	Cish	cytokine inducible SH2-containing protein	0.418993	2.503	2.53938	0.0175033	0.387962	-3.04837
68312	Gstm7	glutathione S-transferase, mu 7	0.529169	1.78548	2.5641	0.0165451	0.379732	-3.05004
236915	Arhgef9	CDC42 guanine nucleotide exchange factor 9	-0.252344	3.66547	-2.58006	0.0159527	0.37822	-3.0529
432779	Lrrc14b	leucine rich repeat containing 14B	-0.487164	1.32308	-2.61446	0.0147422	0.3738	-3.05435
73658	Spns1	SPNS lysolipid transporter 1, lysophospholipid	-0.118124	6.26002	-2.79455	0.00968855	0.327236	-3.05859
67459	Nvl	nuclear VCP-like	0.117444	7.10249	2.85376	0.00842019	0.310043	-3.05938
216558	Ugp2	UDP-glucose pyrophosphorylase 2	0.163086	6.0217	2.77015	0.0102619	0.33454	-3.05987
83493	Sacm1l	SAC1 suppressor of actin mutations 1-like (yeast)	0.132679	5.94953	2.76573	0.0103692	0.33454	-3.06003
72572	Spats2	spermatogenesis associated, serine-rich 2	0.1052	7.41961	2.86535	0.0081909	0.307467	-3.07183
20473	Six3	sine oculis-related homeobox 3	-0.416706	3.94441	-2.62797	0.0164691	0.379732	-3.07194
18115	Nnt	nicotinamide nucleotide transhydrogenase	0.133059	5.79961	2.74489	0.010889	0.337169	-3.07765
14872	Gstt2	glutathione S-transferase, theta 2	-0.636406	1.03279	-2.66707	0.0130557	0.364767	-3.07848
66977	Nuf2	NUF2, NDC80 kinetochore complex component	0.128671	6.47238	2.79853	0.00959785	0.326828	-3.07898
11461	Actb	actin, beta	-0.0826683	11.4455	-3.0388	0.00539511	0.275874	-3.08077
218850	Tasor	transcription activation suppressor	0.19762	5.38328	2.70777	0.0118767	0.34915	-3.08244
93742	Pard3	par-3 family cell polarity regulator	0.105465	7.07417	2.83874	0.00872608	0.313504	-3.08284
26920	Cntrl	centriolin	0.152498	6.18963	2.78297	0.00995663	0.331034	-3.08363
109093	Rars2	arginyl-tRNA synthetase 2, mitochondrial	0.165448	5.40716	2.71062	0.0117978	0.34803	-3.08616
73373	Phospho2	phosphatase, orphan 2	0.208767	4.19497	2.59487	0.0154205	0.37638	-3.0867
142688	Asb13	ankyrin repeat and SOCS box-containing 13	-0.251021	4.50317	-2.62557	0.0143699	0.370224	-3.08765
332110	Mapk15	mitogen-activated protein kinase 15	0.683227	0.307218	2.76954	0.0102766	0.33454	-3.08809
60613	Kcnq4	potassium voltage-gated channel, subfamily Q, member 4	0.357704	2.41411	2.51506	0.0184961	0.38965	-3.09038
100689	Spon2	spondin 2, extracellular matrix protein	0.518784	1.53228	2.5696	0.0163388	0.378994	-3.09066
100213	Rusc2	RUN and SH3 domain containing 2	0.247265	3.96238	2.58298	0.0158463	0.37822	-3.09382
21824	Thbd	thrombomodulin	0.300621	3.18657	2.53015	0.0178739	0.38965	-3.09484
15476	Hs3st1	heparan sulfate (glucosamine) 3-O-sulfotransferase 1	-0.519947	1.22994	-2.59627	0.0153713	0.37638	-3.09552
240064	Zfp799	zinc finger protein 799	-0.161767	5.01851	-2.66689	0.013061	0.364767	-3.09899
66373	Lsm5	LSM5 homolog, U6 small nuclear RNA and mRNA degradation associated	-0.362248	2.24373	-2.51233	0.0186108	0.390095	-3.09983
66437	Fis1	fission, mitochondrial 1	0.143873	6.19243	2.76731	0.0103306	0.33454	-3.1
67655	Ctdp1	CTD phosphatase subunit 1	-0.151252	6.32878	-2.77813	0.0100709	0.333246	-3.10294
19060	Ppp5c	protein phosphatase 5, catalytic subunit	-0.103042	7.11292	-2.83074	0.00889328	0.315023	-3.10507
71448	Tmem80	transmembrane protein 80	-0.223855	3.87858	-2.57179	0.0162571	0.378994	-3.10804
22130	Ttf1	transcription termination factor, RNA polymerase I	0.169139	4.95939	2.65547	0.013411	0.368719	-3.11143
15203	Heph	hephaestin	0.182548	5.66394	2.71764	0.0116062	0.346833	-3.11289
67474	Snap29	synaptosomal-associated protein 29	0.19238	4.80262	2.63695	0.0139978	0.368719	-3.1144
106025	Sharpin	SHANK-associated RH domain interacting protein	-0.199132	4.41291	-2.60581	0.0150381	0.3738	-3.11849
70294	Rnf126	ring finger protein 126	-0.142957	7.11352	-2.82671	0.00897882	0.316034	-3.1192
17242	Mdk	midkine	-0.105864	9.8777	-2.95088	0.00667385	0.293986	-3.12679
12977	Csf1	colony stimulating factor 1 (macrophage)	-0.268741	3.63652	-2.53203	0.0177981	0.38965	-3.13054
12386	Ctnna2	catenin alpha 2	0.355053	3.31962	2.52106	0.0183349	0.38965	-3.1306
17869	Myc	myelocytomatosis oncogene	-0.224043	6.30297	-2.79067	0.011107	0.337169	-3.13292
19193	Pipox	pipecolic acid oxidase	-0.38164	1.84522	-2.50276	0.0190177	0.39401	-3.13397
234912	Cfap300	cilia and flagella associated protein 300	0.26868	3.54193	2.52326	0.0181556	0.38965	-3.13792
66899	Fip1l1	factor interacting with PAPOLA and CPSF1	0.110632	7.24682	2.82365	0.009044	0.317313	-3.13905
54648	Ccdc120	coiled-coil domain containing 120	0.206582	4.41474	2.59141	0.0155435	0.377477	-3.14272
666468	Atg4a	autophagy related 4A, cysteine peptidase	0.401306	2.13544	2.48831	0.0196478	0.401919	-3.14282
215819	Nhsl1	NHS like 1	0.132489	6.06161	2.74096	0.01099	0.337169	-3.14593
238055	Apob	apolipoprotein B	-1.69361	1.39477	-2.64517	0.0187426	0.3918	-3.14716
20130	Rras	related RAS viral (r-ras) oncogene	-0.289586	3.38854	-2.51293	0.0185854	0.390095	-3.14842
107260	Otub1	OTU domain, ubiquitin aldehyde binding 1	-0.116891	7.42074	-2.82642	0.00898493	0.316034	-3.15527
24087	Tll2	tolloid-like 2	-0.799289	0.431483	-2.7691	0.0102872	0.33454	-3.15832
70349	Copb1	coatomer protein complex, subunit beta 1	0.129213	7.31947	2.81781	0.00917001	0.320125	-3.16018
59014	Rrs1	ribosome biogenesis regulator 1	-0.131916	7.09365	-2.79898	0.00958757	0.326828	-3.16334
68523	Ciao2b	cytosolic iron-sulfur assembly component 2B	-0.18171	4.97157	-2.62932	0.0142462	0.368719	-3.16482
18542	Pcolce	procollagen C-endopeptidase enhancer protein	-0.180055	5.88073	-2.71005	0.0118137	0.34803	-3.17094
14828	Hspa5	heat shock protein 5	0.177244	9.98513	3.01058	0.00766912	0.301355	-3.17154
18158	Nppb	natriuretic peptide type B	-0.577719	1.75081	-2.48298	0.0204531	0.405794	-3.17158
214901	Chtf18	CTF18, chromosome transmission fidelity factor 18	-0.151583	6.16718	-2.73497	0.0111451	0.337539	-3.17579
56044	Rala	v-ral simian leukemia viral oncogene A (ras related)	0.115862	6.60597	2.76319	0.0104313	0.334855	-3.18044
72179	Fbxl2	F-box and leucine-rich repeat protein 2	-0.423383	1.87195	-2.47514	0.020239	0.405465	-3.18105
68001	Cfap298	cilia and flagella associate protien 298	-0.153153	4.96888	-2.61949	0.0145726	0.372257	-3.18334
77134	Hnrnpa0	heterogeneous nuclear ribonucleoprotein A0	-0.120128	10.3835	-2.96409	0.00684237	0.29555	-3.18396
14680	Gnal	guanine nucleotide binding protein, alpha stimulating, olfactory type	-0.392686	2.54568	-2.45872	0.0209994	0.411022	-3.18403
68092	Ncbp2	nuclear cap binding protein subunit 2	0.0967524	7.22709	2.79903	0.00958642	0.326828	-3.18692
70951	Spata1	spermatogenesis associated 1	-0.543282	1.08122	-2.53975	0.0174884	0.387962	-3.19265
381410	Zfp408	zinc finger protein 408	-0.220425	5.07498	-2.63061	0.014248	0.368719	-3.1933
14187	Akr1b8	aldo-keto reductase family 1, member B8	0.305398	3.44173	2.479	0.0200643	0.405378	-3.19514
15939	Ier5	immediate early response 5	0.179542	5.18235	2.63133	0.0141803	0.368719	-3.19846
67488	Calcoco1	calcium binding and coiled coil domain 1	0.162348	5.26041	2.64542	0.0137264	0.368719	-3.19948
216825	Usp22	ubiquitin specific peptidase 22	-0.0936519	8.26874	-2.84837	0.00852873	0.310954	-3.20464
228730	Kiz	kizuna centrosomal protein	0.199167	4.1739	2.54148	0.0174201	0.387962	-3.20515
234388	Ccdc124	coiled-coil domain containing 124	-0.13657	6.21379	-2.71698	0.011624	0.346833	-3.20962
68292	Stt3b	STT3, subunit of the oligosaccharyltransferase complex, homolog B (S. cerevisiae)	0.0945957	8.17573	2.83909	0.00871883	0.313504	-3.2107
71701	Pnpt1	polyribonucleotide nucleotidyltransferase 1	-0.118547	6.08195	-2.70452	0.011967	0.35033	-3.2132
225791	Ptgr3	prostaglandin reductase 3	-0.227135	5.75497	-2.69593	0.0132056	0.367338	-3.21587
15254	Hint1	histidine triad nucleotide binding protein 1	0.13836	7.37846	2.79397	0.00970179	0.327236	-3.21626
231997	Fkbp14	FK506 binding protein 14	0.254348	3.85865	2.5032	0.0189987	0.39401	-3.21963
94090	Trim9	tripartite motif-containing 9	-0.2744	3.14301	-2.46165	0.020862	0.410142	-3.22051
234199	Fgl1	fibrinogen-like protein 1	1.1832	-0.614896	3.07683	0.00491777	0.270272	-3.22114
19354	Rac2	Rac family small GTPase 2	0.808214	0.352677	2.69872	0.0121299	0.351414	-3.22135
80286	Tusc3	tumor suppressor candidate 3	0.192747	5.74792	2.6744	0.0129152	0.364767	-3.22249
69227	Selenot	selenoprotein T	0.116117	7.361	2.78653	0.00987362	0.329862	-3.22842
80985	Trim44	tripartite motif-containing 44	0.105524	7.82534	2.81107	0.00931749	0.322852	-3.23631
24066	Spry4	sprouty RTK signaling antagonist 4	-0.313591	3.9343	-2.50087	0.0194509	0.400619	-3.23876
103098	Slc6a15	solute carrier family 6 (neurotransmitter transporter), member 15	-0.353338	2.5198	-2.4258	0.0226033	0.419075	-3.23928
216848	Chd3	chromodomain helicase DNA binding protein 3	0.111834	7.87924	2.81518	0.00922732	0.321323	-3.23932
56150	Mad2l1	MAD2 mitotic arrest deficient-like 1	0.108241	7.17354	2.76895	0.0102908	0.33454	-3.23982
67374	Jam2	junction adhesion molecule 2	0.215673	4.54859	2.56419	0.0165416	0.379732	-3.24161
75552	Paqr9	progestin and adipoQ receptor family member IX	0.507065	1.49743	2.44862	0.0214796	0.414057	-3.243
67510	Tvp23b	trans-golgi network vesicle protein 23B	0.222132	4.50708	2.54293	0.0173624	0.387962	-3.24343
52023	Pibf1	progesterone immunomodulatory binding factor 1	0.204306	4.32723	2.52842	0.0179444	0.38965	-3.24348
12801	Cnr1	cannabinoid receptor 1	-0.349029	2.51799	-2.42316	0.0227366	0.419075	-3.24563
67219	Med18	mediator complex subunit 18	-0.294611	3.49937	-2.46016	0.0209315	0.410517	-3.24871
22596	Xrcc5	X-ray repair complementing defective repair in Chinese hamster cells 5	0.129553	6.26022	2.70207	0.0120354	0.350862	-3.25044
243958	Siglecg	sialic acid binding Ig-like lectin G	1.43096	-1.24227	3.18978	0.00372692	0.237638	-3.2506
67475	Ero1b	endoplasmic reticulum oxidoreductase 1 beta	0.37082	2.11388	2.42174	0.0228087	0.419075	-3.25307
105653	Phyhip	phytanoyl-CoA hydroxylase interacting protein	-0.635287	0.660844	-2.57199	0.0162499	0.378994	-3.2533
18807	Pld3	phospholipase D family member 3	0.175773	4.7602	2.5686	0.016376	0.379229	-3.25551
192662	Arhgdia	Rho GDP dissociation inhibitor alpha	-0.0872624	9.66468	-2.88566	0.00780362	0.301855	-3.25598
243912	Hspb6	heat shock protein, alpha-crystallin-related, B6	-0.533564	1.47274	-2.45217	0.0213097	0.413291	-3.25687
51798	Ech1	enoyl coenzyme A hydratase 1, peroxisomal	0.207805	4.52163	2.54228	0.0173883	0.387962	-3.25756
107526	Gimap4	GTPase, IMAP family member 4	0.400038	2.45636	2.40732	0.023552	0.420563	-3.26897
69627	Fam89a	family with sequence similarity 89, member A	0.305453	2.44392	2.40566	0.0236392	0.421495	-3.2714
67580	Lrrc18	leucine rich repeat containing 18	1.18376	-0.566379	2.95518	0.00660516	0.293372	-3.27255
66793	Clxn	calaxin	0.427381	1.89421	2.41434	0.0231871	0.420264	-3.27387
320162	Cep95	centrosomal protein 95	0.235672	4.36923	2.51998	0.0182909	0.38965	-3.27536
55938	Apom	apolipoprotein M	-0.846316	-0.00581376	-2.63285	0.0141308	0.368719	-3.27588
68294	Mfsd10	major facilitator superfamily domain containing 10	-0.192956	5.74956	-2.65252	0.0137233	0.368719	-3.28228
22317	Vamp1	vesicle-associated membrane protein 1	-0.545037	1.35235	-2.43588	0.0221003	0.418169	-3.28632
93739	Gabarapl2	GABA type A receptor associated protein like 2	0.18202	4.51453	2.5219	0.0182117	0.38965	-3.28687
20821	Trim21	tripartite motif-containing 21	0.300518	2.7497	2.40164	0.0238508	0.421785	-3.28769
212153	Ccdc191	coiled-coil domain containing 191	0.254897	3.61651	2.45066	0.0213817	0.413466	-3.28821
218820	Zfp503	zinc finger protein 503	-0.148263	7.21827	-2.75602	0.0106874	0.337169	-3.29206
338366	Mia3	MIA SH3 domain ER export factor 3	0.131373	7.01927	2.73796	0.0110674	0.337169	-3.29544
109245	Lrrc39	leucine rich repeat containing 39	-0.376263	2.25356	-2.39058	0.0244431	0.423478	-3.29686
22329	Vcam1	vascular cell adhesion molecule 1	0.200319	4.22429	2.49175	0.0194961	0.400947	-3.29698
102747	Lrrc49	leucine rich repeat containing 49	0.148661	4.91732	2.56121	0.0166545	0.380627	-3.30105
72789	Veph1	ventricular zone expressed PH domain-containing 1	0.509741	1.24228	2.44498	0.0216555	0.415868	-3.30305
18634	Pex7	peroxisomal biogenesis factor 7	0.213547	4.06532	2.47623	0.0201894	0.405465	-3.30319
14225	Fkbp1a	FK506 binding protein 1a	-0.076505	8.70822	-2.82034	0.00911527	0.319012	-3.30438
17172	Ascl1	achaete-scute family bHLH transcription factor 1	-0.299775	4.24342	-2.51829	0.0193822	0.400374	-3.30444
217011	Nle1	notchless homolog 1	-0.157285	5.52385	-2.61357	0.0147722	0.3738	-3.30482
12304	Pdia4	protein disulfide isomerase associated 4	0.147127	8.24574	2.81467	0.00980558	0.329147	-3.30629
68846	Rnf208	ring finger protein 208	-0.349332	2.82935	-2.39619	0.0241408	0.421785	-3.30883
71355	Col24a1	collagen, type XXIV, alpha 1	-0.455024	1.73089	-2.39753	0.0240696	0.421785	-3.30975
27083	Xlr4b	X-linked lymphocyte-regulated 4B	2.64873	-1.27738	3.41235	0.00298513	0.213793	-3.31082
11668	Aldh1a1	aldehyde dehydrogenase family 1, subfamily A1	-0.572298	1.38702	-2.4239	0.0226991	0.419075	-3.31771
27412	Peg12	paternally expressed 12	-0.142169	6.39216	-2.68393	0.0125544	0.359978	-3.31814
13803	Enc1	ectodermal-neural cortex 1	-0.140394	6.25964	-2.66922	0.0129906	0.364767	-3.32306
15170	Ptpn6	protein tyrosine phosphatase, non-receptor type 6	0.389097	2.59993	2.37372	0.0253719	0.433651	-3.32607
93706	Pcdhgc3	protocadherin gamma subfamily C, 3	0.122914	6.83042	2.71206	0.0117583	0.347881	-3.32743
319387	Adgrl3	adhesion G protein-coupled receptor L3	0.216259	3.82567	2.45012	0.0214076	0.413466	-3.32744
30877	Gnl3	guanine nucleotide binding protein nucleolar 3	-0.100858	7.55757	-2.75285	0.0106878	0.337169	-3.33138
11857	Arhgdib	Rho, GDP dissociation inhibitor beta	0.347244	3.66914	2.43356	0.0229285	0.419075	-3.33182
16870	Lhx2	LIM homeobox protein 2	-0.282347	5.37133	-2.6311	0.0165609	0.379732	-3.33188
20973	Syngr2	synaptogyrin 2	-0.185992	4.6697	-2.51865	0.0183461	0.38965	-3.33288
104130	Ndufb11	NADH:ubiquinone oxidoreductase subunit B11	0.16748	5.94244	2.64005	0.0138979	0.368719	-3.33324
75627	Snapc1	small nuclear RNA activating complex, polypeptide 1	-0.179293	4.85365	-2.53563	0.0176532	0.38965	-3.33645
16647	Kpna2	karyopherin subunit alpha 2	-0.140329	6.09569	-2.64813	0.0136407	0.368719	-3.34122
14871	Gstt1	glutathione S-transferase, theta 1	-0.671716	0.513912	-2.55743	0.0167986	0.3814	-3.34341
23921	Sh2b2	SH2B adaptor protein 2	-0.193419	4.80274	-2.5319	0.0178034	0.38965	-3.34491
20319	Sfrp2	secreted frizzled-related protein 2	-0.138609	6.97554	-2.71759	0.0116076	0.346833	-3.34767
67252	Cap2	cyclase associated actin cytoskeleton regulatory protein 2	0.218607	4.81787	2.52225	0.0181974	0.38965	-3.34851
237403	Lingo3	leucine rich repeat and Ig domain containing 3	-0.675063	0.706457	-2.48613	0.0197448	0.401919	-3.34923
52686	Mettl2	methyltransferase 2, methylcytidine	0.129268	6.15892	2.64385	0.0137765	0.368719	-3.35506
71949	Cers5	ceramide synthase 5	0.137815	5.77984	2.615	0.0147239	0.3738	-3.35693
22059	Trp53	transformation related protein 53	-0.112425	7.9563	-2.76202	0.0104599	0.335004	-3.3572
217517	Stxbp6	syntaxin binding protein 6 (amisyn)	0.161404	4.92526	2.52884	0.0179273	0.38965	-3.36304
228866	Pcif1	phosphorylated CTD interacting factor 1	-0.134609	6.10984	-2.63963	0.0139112	0.368719	-3.36376
223701	Mrtfa	myocardin related transcription factor A	-0.163456	5.69386	-2.60209	0.0151673	0.3738	-3.36797
66208	Nenf	neuron derived neurotrophic factor	-0.224116	4.04659	-2.43794	0.0219989	0.417949	-3.36836
80986	Ckap2	cytoskeleton associated protein 2	0.138956	6.14058	2.6385	0.0139477	0.368719	-3.37012
54673	Sh3glb1	SH3-domain GRB2-like B1 (endophilin)	0.124879	7.04179	2.70323	0.012003	0.350649	-3.37354
98170	Tmem132a	transmembrane protein 132A	-0.118426	8.1575	-2.76457	0.0103975	0.33454	-3.37401
14077	Fabp3	fatty acid binding protein 3, muscle and heart	0.736879	1.04224	2.42785	0.0225613	0.419075	-3.37489
243910	Nfkbid	nuclear factor of kappa light polypeptide gene enhancer in B cells inhibitor, delta	-0.773894	0.359495	-2.5507	0.0170584	0.384032	-3.3749
140859	Nek8	NIMA (never in mitosis gene a)-related expressed kinase 8	0.263954	3.52209	2.39463	0.0242246	0.421785	-3.37791
242608	Podn	podocan	-0.649193	0.284119	-2.5562	0.0168461	0.3814	-3.37889
21384	Tbx15	T-box 15	-0.521502	1.56981	-2.35438	0.0264768	0.439356	-3.38069
232984	B3gnt8	UDP-GlcNAc:betaGal beta-1,3-N-acetylglucosaminyltransferase 8	-0.739071	-0.063889	-2.62038	0.0145427	0.372257	-3.38178
236733	Usp11	ubiquitin specific peptidase 11	0.166487	6.59848	2.68173	0.0129987	0.364767	-3.38259
216869	Arrb2	arrestin, beta 2	0.158166	5.50551	2.57642	0.0160859	0.37822	-3.38274
227154	Stradb	STE20-related kinase adaptor beta	0.179367	4.0584	2.43198	0.0222938	0.418874	-3.38533
56077	Dgke	diacylglycerol kinase, epsilon	-0.354306	3.80112	-2.43004	0.0239253	0.421785	-3.38936
210146	Irgq	immunity-related GTPase family, Q	0.13202	5.57115	2.58117	0.0159123	0.37822	-3.38937
66277	Klf15	Kruppel-like transcription factor 15	-0.295961	2.81506	-2.34253	0.0271755	0.439982	-3.38999
67694	Ift74	intraflagellar transport 74	0.166733	5.72166	2.58838	0.0156515	0.37822	-3.39141
218973	Wdhd1	WD repeat and HMG-box DNA binding protein 1	-0.109232	6.82325	-2.67863	0.0127101	0.361474	-3.39401
69639	Exosc8	exosome component 8	-0.126975	6.30249	-2.63818	0.0139579	0.368719	-3.39593
105000	Dnal1	dynein, axonemal, light chain 1	0.243682	3.90893	2.41285	0.0232644	0.420264	-3.396
14421	B4galnt1	beta-1,4-N-acetyl-galactosaminyl transferase 1	-0.39295	2.04906	-2.32588	0.0281854	0.4448	-3.40078
14628	Ostm1	osteopetrosis associated transmembrane protein 1	0.209238	3.74171	2.39637	0.0241317	0.421785	-3.40281
56546	Sec1	secretory blood group 1	-0.507873	1.73045	-2.33128	0.0278543	0.442499	-3.40373
28036	Larp7	La ribonucleoprotein 7, transcriptional regulator	0.114768	6.87575	2.67572	0.0127961	0.36318	-3.40462
18504	Pax2	paired box 2	-0.360844	3.1279	-2.36606	0.0262805	0.439315	-3.40474
66839	Dele1	DAP3 binding cell death enhancer 1	0.116126	6.25222	2.6287	0.0142665	0.368719	-3.40731
74325	Cltb	clathrin light chain B	-0.229653	3.35882	-2.36258	0.0260028	0.437474	-3.40891
76959	Chmp5	charged multivesicular body protein 5	0.140204	5.96849	2.60463	0.0150789	0.3738	-3.40933
215303	Camk1g	calcium/calmodulin-dependent protein kinase I gamma	0.243975	3.32378	2.36394	0.025925	0.437217	-3.40976
72656	Ints8	integrator complex subunit 8	0.120145	6.81723	2.66759	0.0130398	0.364767	-3.41006
234736	Rfwd3	ring finger and WD repeat domain 3	-0.149696	7.00579	-2.68182	0.0126655	0.361474	-3.41013
245847	Amdhd2	amidohydrolase domain containing 2	-0.183572	4.54031	-2.46816	0.0205593	0.40722	-3.41039
67067	Romo1	reactive oxygen species modulator 1	-0.196511	5.27724	-2.53865	0.0175325	0.387993	-3.41236
242523	Dmrta1	doublesex and mab-3 related transcription factor like family A1	-0.454317	2.22765	-2.31694	0.0287414	0.4448	-3.41268
218121	Mboat1	membrane bound O-acyltransferase domain containing 1	-0.389881	1.95744	-2.31967	0.0285706	0.4448	-3.41453
93735	Wnt16	wingless-type MMTV integration site family, member 16	-0.677054	1.85173	-2.34312	0.0292699	0.4448	-3.41875
13180	Pcbd1	pterin 4 alpha carbinolamine dehydratase/dimerization cofactor of hepatocyte nuclear factor 1 alpha (TCF1) 1	-0.250923	3.21391	-2.34626	0.0269533	0.439356	-3.41967
21857	Timp1	tissue inhibitor of metalloproteinase 1	0.339421	2.47715	2.31128	0.0290988	0.4448	-3.42682
433813	Pusl1	pseudouridylate synthase-like 1	-0.17705	4.3064	-2.43499	0.0221445	0.418437	-3.42753
240119	St6gal2	beta galactoside alpha 2,6 sialyltransferase 2	-0.281838	3.32396	-2.35201	0.0266149	0.439356	-3.42901
51792	Ppp2r1a	protein phosphatase 2, regulatory subunit A, alpha	-0.0804617	8.73095	-2.76485	0.0103905	0.33454	-3.43018
18089	Nkx2-3	NK2 homeobox 3	-0.326747	1.99935	-2.30706	0.0293681	0.4448	-3.43046
195040	Tmem199	transmembrane protein 199	-0.190406	4.90049	-2.48915	0.019611	0.401919	-3.43448
67379	Dedd2	death effector domain-containing DNA binding protein 2	0.25269	3.54344	2.35421	0.0264864	0.439356	-3.43528
78670	Plekhj1	pleckstrin homology domain containing, family J member 1	-0.152013	6.11039	-2.60292	0.0151382	0.3738	-3.43573
218215	Rnf144b	ring finger protein 144B	-0.298995	2.83766	-2.31115	0.0291075	0.4448	-3.43881
66898	Baiap2l1	BAI1-associated protein 2-like 1	-0.218944	3.97741	-2.39375	0.0242721	0.422087	-3.44086
27056	Irf5	interferon regulatory factor 5	0.446089	1.86309	2.30473	0.0295176	0.4448	-3.44197
52055	Rab11fip5	RAB11 family interacting protein 5 (class I)	-0.301194	2.2976	-2.29971	0.0298419	0.444801	-3.442
216233	Socs2	suppressor of cytokine signaling 2	-0.210744	4.24997	-2.4133	0.0232411	0.420264	-3.44805
217057	Ptrh2	peptidyl-tRNA hydrolase 2	-0.120654	5.67634	-2.55755	0.0167941	0.3814	-3.44822
11468	Actg2	actin, gamma 2, smooth muscle, enteric	-1.18988	-0.403951	-2.67997	0.0126883	0.361474	-3.45015
228770	Rspo4	R-spondin 4	-0.501029	2.9079	-2.33393	0.0302494	0.445103	-3.45365
236900	Pdk3	pyruvate dehydrogenase kinase, isoenzyme 3	0.148014	6.08985	2.59194	0.0155244	0.377477	-3.45519
14170	Fgf15	fibroblast growth factor 15	-0.234957	4.59902	-2.44825	0.0214975	0.414057	-3.45533
214763	Cgas	cyclic GMP-AMP synthase	0.802151	-0.445157	2.65697	0.0133645	0.368719	-3.45677
67971	Tppp3	tubulin polymerization-promoting protein family member 3	0.289289	3.43535	2.34493	0.0270324	0.439356	-3.45702
26382	Fgd2	FYVE, RhoGEF and PH domain containing 2	0.357769	1.92646	2.29127	0.0303949	0.445122	-3.45719
22134	Tgoln1	trans-golgi network protein	0.124808	6.34602	2.60991	0.0148973	0.3738	-3.45972
16803	Lbp	lipopolysaccharide binding protein	0.47267	1.40788	2.30889	0.0292509	0.4448	-3.46062
52898	Rnasek	ribonuclease, RNase K	-0.193992	4.14176	-2.4018	0.0238428	0.421785	-3.46074
105559	Mbnl2	muscleblind like splicing factor 2	0.202993	5.33289	2.51742	0.0185282	0.38965	-3.46317
109075	Exosc4	exosome component 4	-0.166815	5.50931	-2.53318	0.0177514	0.38965	-3.46321
11951	Atp5mc1	ATP synthase membrane subunit c locus 1	-0.176656	4.78389	-2.45668	0.0210956	0.411022	-3.46366
13666	Eif2ak3	eukaryotic translation initiation factor 2 alpha kinase 3	0.205626	4.59776	2.43939	0.0219279	0.417721	-3.46624
93836	Rnf111	ring finger 111	-0.149388	5.76772	-2.55998	0.0167013	0.381073	-3.46655
68026	Pclaf	PCNA clamp associated factor	0.103887	8.51272	2.73674	0.011099	0.337169	-3.46754
16206	Lrig1	leucine-rich repeats and immunoglobulin-like domains 1	-0.214873	6.35184	-2.64417	0.0157067	0.37822	-3.47037
98388	Chst10	carbohydrate sulfotransferase 10	-0.241629	3.66256	-2.35121	0.0266618	0.439356	-3.47575
171171	Ntng2	netrin G2	-0.372466	2.36594	-2.27871	0.0312354	0.451062	-3.47668
72599	Pdia5	protein disulfide isomerase associated 5	0.161302	4.98389	2.47261	0.0203546	0.405465	-3.47683
22256	Ung	uracil DNA glycosylase	-0.117313	6.42635	-2.60646	0.0150158	0.3738	-3.47729
20745	Spock1	sparc/osteonectin, cwcv and kazal-like domains proteoglycan 1	-0.483548	1.36104	-2.2941	0.0302088	0.444974	-3.47784
67843	Slc35a4	solute carrier family 35, member A4	-0.113109	7.40455	-2.67413	0.0128434	0.363783	-3.47866
192169	Ufsp2	UFM1-specific peptidase 2	0.179909	5.05094	2.48023	0.0200089	0.405378	-3.48136
408058	BC048507	cDNA sequence BC048507	-0.640678	0.613807	-2.3995	0.0239646	0.421785	-3.48259
13386	Dlk1	delta like non-canonical Notch ligand 1	-0.172246	8.85947	-2.79338	0.0117567	0.347881	-3.48612
22698	Zfp39	zinc finger protein 39	-0.280669	3.33609	-2.31559	0.0288268	0.4448	-3.48715
66634	Mcm8	minichromosome maintenance 8 homologous recombination repair factor	0.120915	5.59926	2.53517	0.0176715	0.38965	-3.48729
18712	Pim1	proviral integration site 1	-0.145857	6.73778	-2.62814	0.0142851	0.368719	-3.48935
26895	Cops7b	COP9 signalosome subunit 7B	-0.124581	6.19906	-2.58252	0.0158631	0.37822	-3.48986
224454	Zdhhc14	zinc finger, DHHC domain containing 14	-0.517837	0.923095	-2.35368	0.0265177	0.439356	-3.49038
69228	Zfp746	zinc finger protein 746	-0.148774	5.89137	-2.55604	0.0168522	0.3814	-3.49043
100129	Gpr153	G protein-coupled receptor 153	0.278452	4.457	2.42149	0.0237785	0.421785	-3.49291
59048	C1galt1c1	C1GALT1-specific chaperone 1	0.24108	3.21519	2.3009	0.0297649	0.444801	-3.49664
330301	Zfp786	zinc finger protein 786	-0.362959	2.16752	-2.26232	0.0323636	0.453371	-3.49676
16814	Lbx1	ladybird homeobox 1	-0.540735	1.85897	-2.26826	0.0325753	0.453371	-3.49883
210417	Thsd7b	thrombospondin, type I, domain containing 7B	0.434807	1.1179	2.29272	0.0302992	0.445122	-3.50452
107701	Sf3b4	splicing factor 3b, subunit 4	-0.1191	6.51784	-2.60293	0.015138	0.3738	-3.50501
16467	Atcay	ataxia, cerebellar, Cayman type	0.373795	1.61665	2.26003	0.0325243	0.453371	-3.50893
70713	Gpr137c	G protein-coupled receptor 137C	-0.562108	0.374263	-2.41525	0.0231404	0.420264	-3.50981
234577	Cpne2	copine II	-0.22149	4.21866	-2.37705	0.0251859	0.432917	-3.51088
20606	Sstr2	somatostatin receptor 2	-0.578297	0.597063	-2.36056	0.0261191	0.438374	-3.51228
20509	Slc19a1	solute carrier family 19 (folate transporter), member 1	-0.156781	5.08082	-2.47035	0.0204583	0.405794	-3.51469
75828	Hormad2	HORMA domain containing 2	1.43528	-0.857472	2.83925	0.00871559	0.313504	-3.51885
18571	Pdcd6ip	programmed cell death 6 interacting protein	0.100143	7.28097	2.64901	0.0136131	0.368719	-3.52155
20641	Snrpd1	small nuclear ribonucleoprotein D1	0.115955	7.03013	2.63014	0.0142192	0.368719	-3.5218
16373	Irx3	Iroquois related homeobox 3	-0.135712	6.61935	-2.60687	0.0150018	0.3738	-3.52265
14422	B4galnt2	beta-1,4-N-acetyl-galactosaminyl transferase 2	-0.638507	0.664797	-2.33235	0.027789	0.442499	-3.52598
68028	Rpl22l1	ribosomal protein L22 like 1	-0.168005	5.48917	-2.50403	0.0189633	0.39401	-3.5265
53951	Gpatch11	G patch domain containing 11	0.210828	3.74697	2.32401	0.0283006	0.4448	-3.52716
15412	Hoxb4	homeobox B4	-0.234506	4.67029	-2.42818	0.0228152	0.419075	-3.52893
66070	Cwc15	CWC15 spliceosome-associated protein	0.113184	6.64116	2.6	0.01524	0.374195	-3.52959
384061	Fndc5	fibronectin type III domain containing 5	-0.328098	2.86449	-2.25878	0.032612	0.453371	-3.53504
21402	Skp1	S-phase kinase-associated protein 1	0.105426	8.41619	2.70018	0.0120886	0.351084	-3.53608
69234	Zfp688	zinc finger protein 688	-0.288832	3.23252	-2.28074	0.0310985	0.450945	-3.53651
69926	Dnah17	dynein, axonemal, heavy chain 17	-0.65131	0.826908	-2.31476	0.0288787	0.4448	-3.53717
74569	Ttc17	tetratricopeptide repeat domain 17	-0.162529	4.746	-2.42389	0.0226995	0.419075	-3.53817
56748	Nfu1	NFU1 iron-sulfur cluster scaffold	0.167362	4.78816	2.42484	0.0226517	0.419075	-3.54012
22772	Zic2	zinc finger protein of the cerebellum 2	-0.146079	5.92911	-2.54028	0.0174673	0.387962	-3.54064
433256	Acsl5	acyl-CoA synthetase long-chain family member 5	0.122826	5.48238	2.48938	0.0196008	0.401919	-3.54229
16648	Kpna3	karyopherin subunit alpha 3	0.094682	7.51912	2.64935	0.0136024	0.368719	-3.54466
23991	Cib1	calcium and integrin binding 1	-0.18162	4.40459	-2.3769	0.0251942	0.432917	-3.54819
74343	Crtc2	CREB regulated transcription coactivator 2	-0.178871	5.69127	-2.51552	0.0185033	0.38965	-3.54866
21685	Tef	thyrotroph embryonic factor	0.216331	4.83072	2.42747	0.0225322	0.419075	-3.54933
56305	Pitpnb	phosphatidylinositol transfer protein, beta	-0.0936465	7.26933	-2.63292	0.0141284	0.368719	-3.55033
71832	Csl	citrate synthase like	-0.450015	1.82128	-2.23006	0.0346928	0.464259	-3.55151
67416	Armcx2	armadillo repeat containing, X-linked 2	0.112534	7.88819	2.66882	0.0130026	0.364767	-3.55218
268390	Ahsa2	AHA1, activator of heat shock protein ATPase 2	0.187633	5.66173	2.50995	0.0189838	0.39401	-3.55408
66125	Sf3b5	splicing factor 3b, subunit 5	-0.119552	6.43836	-2.5702	0.0163162	0.378994	-3.55433
12369	Casp7	caspase 7	0.217563	3.88821	2.32011	0.0285431	0.4448	-3.55899
434794	Xlr4a	X-linked lymphocyte-regulated 4A	1.62825	-1.15376	2.79689	0.0102028	0.33454	-3.56416
93701	Pcdhgb4	protocadherin gamma subfamily B, 4	-0.46286	1.51539	-2.22963	0.0347248	0.464259	-3.56519
18627	Per2	period circadian clock 2	0.329968	2.99471	2.24647	0.0334892	0.457129	-3.56555
21351	Taldo1	transaldolase 1	0.111802	6.99003	2.60808	0.0149598	0.3738	-3.56641
271842	Rpusd2	RNA pseudouridylate synthase domain containing 2	-0.181878	5.05451	-2.43616	0.0220867	0.418169	-3.56666
66119	Tomm6	translocase of outer mitochondrial membrane 6	-0.138318	6.55968	-2.57724	0.016056	0.37822	-3.56678
52065	Mfhas1	malignant fibrous histiocytoma amplified sequence 1	0.137803	5.42032	2.47265	0.0203527	0.405465	-3.56763
399568	Cdin1	CDAN1 interacting nuclease 1	0.151611	5.23215	2.45664	0.0210973	0.411022	-3.56915
238161	Akap6	A kinase anchor protein 6	0.397506	2.94801	2.26354	0.0335311	0.457157	-3.56945
12466	Cct6a	chaperonin containing TCP1 subunit 6A	0.0815329	9.62054	2.74018	0.0110101	0.337169	-3.56954
545975	Cers3	ceramide synthase 3	0.864232	-0.12582	2.5118	0.0186332	0.390095	-3.57226
66775	Hacd4	3-hydroxyacyl-CoA dehydratase 4	0.308699	2.57105	2.21858	0.0355575	0.467978	-3.57229
64658	Mrps25	mitochondrial ribosomal protein S25	0.15496	5.34246	2.46287	0.0208047	0.410142	-3.5736
12982	Csf2ra	colony stimulating factor 2 receptor, alpha, low-affinity (granulocyte-macrophage)	-0.330056	2.8635	-2.23312	0.0344649	0.463833	-3.5807
15407	Hoxb1	homeobox B1	-0.256294	4.22489	-2.34398	0.0271916	0.439982	-3.58218
59035	Carm1	coactivator-associated arginine methyltransferase 1	-0.105734	8.10561	-2.66519	0.0131126	0.365479	-3.58234
72309	Tmem158	transmembrane protein 158	-0.257314	3.60186	-2.28238	0.0309875	0.450271	-3.58264
12160	Bmp5	bone morphogenetic protein 5	0.188879	4.43515	2.35527	0.0264247	0.439356	-3.58339
216618	Cfap36	cilia and flagella associated protein 36	0.16571	4.68767	2.39234	0.0243481	0.422812	-3.5843
84652	Hycc1	hyccin PI4KA lipid kinase complex subunit 1	0.157273	5.95806	2.51822	0.0183642	0.38965	-3.58477
21916	Tmod1	tropomodulin 1	0.263157	3.84582	2.3012	0.0297453	0.444801	-3.58513
636104	Cfap47	cilia and flagella associated protein 47	-0.735247	-0.15137	-2.45595	0.0211298	0.411022	-3.58535
171170	Mbnl3	muscleblind like splicing factor 3	-0.235464	4.40956	-2.35747	0.026297	0.439315	-3.58646
435965	Lrp3	low density lipoprotein receptor-related protein 3	-0.122912	6.67309	-2.5792	0.0159842	0.37822	-3.58777
20682	Sox9	SRY (sex determining region Y)-box 9	-0.190313	6.08987	-2.55252	0.0180535	0.38965	-3.58995
666311	Zscan25	zinc finger and SCAN domain containing 25	-0.180216	4.52184	-2.37091	0.0255296	0.435281	-3.59008
56354	Dnajc7	DnaJ heat shock protein family (Hsp40) member C7	0.0974717	7.53332	2.62876	0.0142647	0.368719	-3.59379
72865	Rtl8c	retrotransposon Gag like 8C	-0.212169	4.12705	-2.32179	0.0284386	0.4448	-3.59513
269623	Rbm48	RNA binding motif protein 48	0.259296	3.38474	2.25589	0.0328163	0.453371	-3.59521
72141	Adpgk	ADP-dependent glucokinase	-0.135289	6.0072	-2.51693	0.0184179	0.38965	-3.59722
15360	Hmgcs2	3-hydroxy-3-methylglutaryl-Coenzyme A synthase 2	0.681083	0.619659	2.31191	0.029059	0.4448	-3.59993
109331	Rnf20	ring finger protein 20	0.119495	7.03232	2.59553	0.0153971	0.37638	-3.60071
12778	Ackr3	atypical chemokine receptor 3	-0.184467	4.96347	-2.40983	0.0234209	0.420372	-3.60146
12175	Bnip2	BCL2/adenovirus E1B interacting protein 2	-0.114651	6.71114	-2.57029	0.0163128	0.378994	-3.60231
19419	Rasgrp1	RAS guanyl releasing protein 1	-0.850206	-0.492272	-2.55185	0.0170136	0.383819	-3.60303
19201	Pstpip2	proline-serine-threonine phosphatase-interacting protein 2	0.488851	1.57621	2.20526	0.0365844	0.47064	-3.60533
170759	Atp13a1	ATPase type 13A1	-0.168606	6.96161	-2.60636	0.0160466	0.37822	-3.60556
69757	Leng1	leukocyte receptor cluster (LRC) member 1	0.219104	3.73849	2.2857	0.0307655	0.4476	-3.60594
66787	Gskip	GSK3B interacting protein	-0.159103	4.6161	-2.37035	0.0255615	0.435293	-3.60685
114584	Clic1	chloride intracellular channel 1	0.124636	6.72738	2.57027	0.0163136	0.378994	-3.60695
117160	Ttyh2	tweety family member 2	-0.24682	3.57767	-2.27305	0.031621	0.451218	-3.60714
243300	Nyap1	neuronal tyrosine-phosphorylated phosphoinositide 3-kinase adaptor 1	0.242037	3.75219	2.28995	0.0304827	0.445262	-3.60835
65945	Clstn1	calsyntenin 1	-0.0937507	7.8755	-2.6426	0.0138163	0.368719	-3.60944
18092	Nkx2-6	NK2 homeobox 6	-0.387397	2.0916	-2.1852	0.0381832	0.477313	-3.61176
99681	Tchh	trichohyalin	-0.548211	0.593017	-2.27252	0.0316572	0.451218	-3.6204
215387	Ncaph	non-SMC condensin I complex, subunit H	0.0995292	6.91379	2.5793	0.0159805	0.37822	-3.62091
18214	Ddr2	discoidin domain receptor family, member 2	0.19919	5.75885	2.49632	0.0202498	0.405465	-3.62147
12332	Capg	capping actin protein, gelsolin like	0.314255	2.52637	2.18648	0.038079	0.477313	-3.62188
21823	Th	tyrosine hydroxylase	0.574482	0.850174	2.248	0.0333793	0.456075	-3.62207
13033	Ctsd	cathepsin D	0.109415	7.04954	2.58578	0.0157451	0.37822	-3.62286
20528	Slc2a4	solute carrier family 2 (facilitated glucose transporter), member 4	-0.262935	3.45793	-2.25356	0.0329816	0.453371	-3.6235
16668	Krt18	keratin 18	0.215529	6.27192	2.54741	0.019303	0.399329	-3.62359
80515	Rnf227	ring finger protein 227	0.259728	3.18639	2.22799	0.0348467	0.464312	-3.6248
193740	Hspa1a	heat shock protein 1A	0.849028	0.347907	2.32959	0.0279575	0.443131	-3.62567
353287	Clec18a	C-type lectin domain family 18, member A	-0.821181	-0.479744	-2.41041	0.0233909	0.420372	-3.62649
17954	Nap1l2	nucleosome assembly protein 1-like 2	-0.364561	2.02557	-2.17383	0.0391168	0.480953	-3.6278
171282	Acot4	acyl-CoA thioesterase 4	-1.07575	-1.02173	-2.68751	0.0124505	0.358472	-3.63077
56351	Ptges3	prostaglandin E synthase 3	0.117894	8.03795	2.63653	0.0140113	0.368719	-3.63258
212862	Chpt1	choline phosphotransferase 1	0.184142	4.00651	2.2966	0.0300452	0.444801	-3.63262
21380	Tbx1	T-box 1	-0.216866	4.40178	-2.35473	0.026456	0.439356	-3.63333
15331	Hmgn2	high mobility group nucleosomal binding domain 2	0.0981894	8.2883	2.64922	0.0136063	0.368719	-3.6335
66587	Fastk	Fas-activated serine/threonine kinase	-0.137225	6.09911	-2.50786	0.0187996	0.392403	-3.63428
226412	R3hdm1	R3H domain containing 1	0.111277	6.8242	2.56487	0.0165163	0.379732	-3.63649
106947	Slc39a3	solute carrier family 39 (zinc transporter), member 3	0.196223	4.21492	2.31363	0.0289502	0.4448	-3.63695
233208	Scaf1	SR-related CTD-associated factor 1	-0.11424	7.94873	-2.63319	0.0141196	0.368719	-3.63741
21809	Tgfb3	transforming growth factor, beta 3	0.205503	3.48685	2.24554	0.0335567	0.457157	-3.63767
56012	Pgam2	phosphoglycerate mutase 2	0.247895	3.24737	2.21969	0.0354728	0.467881	-3.64213
74032	Sdr42e1	short chain dehydrogenase/reductase family 42E, member 1	-0.633236	0.267492	-2.31545	0.0288354	0.4448	-3.64226
109305	Orai1	ORAI calcium release-activated calcium modulator 1	0.223368	3.6177	2.24175	0.0338313	0.458635	-3.64389
547176	Zc3h12b	zinc finger CCCH-type containing 12B	0.331479	2.20776	2.16541	0.0398206	0.482687	-3.64422
319162	H2ac25	H2A clustered histone 25	0.312091	2.39382	2.1711	0.0393434	0.4815	-3.64536
14004	Chchd2	coiled-coil-helix-coiled-coil-helix domain containing 2	-0.125638	6.66719	-2.5461	0.0172379	0.386654	-3.64585
100342	Tent5b	terminal nucleotidyltransferase 5B	-0.834163	0.028234	-2.32215	0.0284164	0.4448	-3.64654
72349	Dusp3	dual specificity phosphatase 3 (vaccinia virus phosphatase VH1-related)	0.177963	4.73518	2.36297	0.0259803	0.437474	-3.64759
59021	Rab2a	RAB2A, member RAS oncogene family	0.0982854	7.21756	2.58436	0.0157963	0.37822	-3.6485
11636	Ak1	adenylate kinase 1	0.205297	4.57617	2.34228	0.0271903	0.439982	-3.64858
14456	Gas6	growth arrest specific 6	-0.30601	2.95135	-2.19336	0.0375253	0.475563	-3.64982
330267	Thsd7a	thrombospondin, type I, domain containing 7A	0.28006	2.89849	2.19713	0.0372252	0.475401	-3.65646
208836	Fanci	Fanconi anemia, complementation group I	0.121824	5.55172	2.44446	0.0216809	0.415868	-3.65736
17295	Met	met proto-oncogene	0.230334	4.43205	2.31162	0.0290777	0.4448	-3.65752
20443	St3gal4	ST3 beta-galactoside alpha-2,3-sialyltransferase 4	0.204436	3.90917	2.26777	0.0319841	0.4525	-3.6579
71885	Faap100	Fanconi anemia core complex associated protein 100	-0.158533	5.28781	-2.41869	0.0229639	0.419174	-3.65907
66423	Coprs	coordinator of PRMT5, differentiation stimulator	0.216392	4.33787	2.30993	0.0291851	0.4448	-3.66212
56332	Amotl2	angiomotin-like 2	-0.133861	7.39381	-2.59017	0.0156076	0.37822	-3.66325
68659	Gask1b	golgi associated kinase 1B	0.257243	4.36247	2.31026	0.0296423	0.4448	-3.66563
69156	Comtd1	catechol-O-methyltransferase domain containing 1	0.432205	1.3479	2.16288	0.0400348	0.482915	-3.6678
319909	Ism1	isthmin 1, angiogenesis inhibitor	-0.269364	3.13541	-2.19245	0.0375982	0.475563	-3.6684
209773	Dennd2a	DENN domain containing 2A	0.113378	6.96367	2.55855	0.016756	0.3814	-3.67101
11486	Ada	adenosine deaminase	-0.241532	3.38775	-2.21374	0.0359276	0.46985	-3.67142
15415	Hoxb7	homeobox B7	-0.296622	3.49283	-2.21184	0.0360737	0.46985	-3.67301
240660	Slc35g1	solute carrier family 35, member G1	-0.168662	4.7403	-2.34554	0.0269964	0.439356	-3.67307
12759	Clu	clusterin	0.22168	3.55434	2.22237	0.0352694	0.467269	-3.67623
12142	Prdm1	PR domain containing 1, with ZNF domain	-0.237449	3.43239	-2.22439	0.035117	0.466135	-3.67862
13390	Dlx1	distal-less homeobox 1	-0.300126	2.57229	-2.15988	0.0402895	0.484313	-3.67863
67767	Jagn1	jagunal homolog 1	-0.153433	5.17688	-2.38586	0.0246997	0.426338	-3.68
71691	Pnma8a	PNMA family member 8A	0.476603	1.52502	2.14268	0.0417799	0.493082	-3.68013
194401	Mical3	microtubule associated monooxygenase, calponin and LIM domain containing 3	0.158938	5.85164	2.46119	0.0208831	0.410142	-3.68051
14672	Gna11	guanine nucleotide binding protein, alpha 11	-0.124767	6.98823	-2.55184	0.0170141	0.383819	-3.68275
20616	Snap91	synaptosomal-associated protein 91	0.360454	1.96004	2.13479	0.0424802	0.493082	-3.6837
16907	Lmnb2	lamin B2	-0.100277	7.34486	-2.57635	0.0160887	0.37822	-3.68555
67177	Cdt1	chromatin licensing and DNA replication factor 1	-0.11794	7.19174	-2.56687	0.0164407	0.379732	-3.6875
15528	Hspe1	heat shock protein 1 (chaperonin 10)	-0.146144	7.54123	-2.59196	0.0161483	0.378984	-3.68932
15402	Hoxa5	homeobox A5	-0.20169	4.57443	-2.31544	0.0288362	0.4448	-3.69009
245555	Nexmif	neurite extension and migration factor	-0.436412	1.01638	-2.17184	0.039282	0.4815	-3.69141
14705	Bscl2	BSCL2 lipid droplet biogenesis associated, seipin	-0.152247	4.60803	-2.32978	0.0279454	0.443131	-3.69475
108067	Eif2b3	eukaryotic translation initiation factor 2B, subunit 3	-0.133309	5.33576	-2.39841	0.0240224	0.421785	-3.69504
207278	Fchsd2	FCH and double SH3 domains 2	0.151376	5.5107	2.41989	0.0229025	0.419075	-3.6952
380918	Siah3	siah E3 ubiquitin protein ligase family member 3	-1.16761	-0.875193	-2.47638	0.0201826	0.405465	-3.69535
67997	Ddx59	DEAD box helicase 59	0.182889	4.11485	2.27156	0.0317234	0.451218	-3.69575
231474	Paqr3	progestin and adipoQ receptor family member III	-0.237059	3.21663	-2.18896	0.0378783	0.476516	-3.6982
18105	Nqo2	N-ribosyldihydronicotinamide quinone reductase 2	0.168424	4.59436	2.31891	0.0286184	0.4448	-3.69835
16514	Kcnj11	potassium inwardly rectifying channel, subfamily J, member 11	0.398653	1.32254	2.13862	0.0421386	0.493082	-3.69959
636931	Trim71	tripartite motif-containing 71	-0.1432	6.81981	-2.53175	0.0178166	0.38965	-3.70213
76260	Ttc8	tetratricopeptide repeat domain 8	0.185473	4.71642	2.33408	0.0276835	0.442499	-3.7029
67337	Cstf1	cleavage stimulation factor, 3' pre-RNA, subunit 1	-0.12966	6.60003	-2.51525	0.0184878	0.38965	-3.7031
330189	Tmem120b	transmembrane protein 120B	-0.270546	2.75663	-2.1499	0.0411484	0.488188	-3.70596
103733	Tubg1	tubulin, gamma 1	-0.0991448	6.6716	-2.51532	0.0184849	0.38965	-3.70725
269999	Orai3	ORAI calcium release-activated calcium modulator 3	-0.221706	3.54306	-2.20666	0.0364759	0.47064	-3.7101
14709	Gng8	guanine nucleotide binding protein (G protein), gamma 8	-0.435984	1.49772	-2.11945	0.0438713	0.494531	-3.71112
668382	Pabpc1l2b	poly(A) binding protein, cytoplasmic 1-like 2B	-0.394454	1.81286	-2.11504	0.044278	0.494742	-3.7116
70118	Srrd	SRR1 domain containing	0.165537	4.08601	2.25564	0.0328337	0.453371	-3.7132
74186	Ccdc3	coiled-coil domain containing 3	0.522658	1.00934	2.15239	0.0409332	0.487706	-3.71335
14102	Fas	Fas cell surface death receptor	0.79574	0.148545	2.29763	0.0299779	0.444801	-3.71422
11695	Alx4	aristaless-like homeobox 4	-0.204228	6.03195	-2.47993	0.0217372	0.416376	-3.7146
14089	Fap	fibroblast activation protein	-0.347553	2.28738	-2.11674	0.0441208	0.494742	-3.71959
12577	Cdkn1c	cyclin dependent kinase inhibitor 1C	0.132751	8.26962	2.61885	0.0151606	0.3738	-3.72071
110854	Ptpa	protein phosphatase 2 protein activator	-0.0782313	7.85436	-2.58565	0.0157497	0.37822	-3.72205
12337	Capn5	calpain 5	0.24413	4.18978	2.26387	0.0322553	0.453269	-3.72437
228413	Prrg4	proline rich Gla (G-carboxyglutamic acid) 4 (transmembrane)	-0.666919	0.73097	-2.18083	0.0385396	0.478345	-3.72458
76233	Dnttip1	deoxynucleotidyltransferase, terminal, interacting protein 1	-0.123577	5.49971	-2.402	0.0238318	0.421785	-3.72518
75796	Cdyl2	chromodomain protein, Y chromosome-like 2	-0.298536	2.88648	-2.14701	0.0414006	0.48993	-3.72874
15109	Hal	histidine ammonia lyase	1.36136	-0.971476	2.55081	0.0172505	0.386654	-3.72963
67445	C1qtnf4	C1q and tumor necrosis factor related protein 4	-0.594083	0.990351	-2.13528	0.0424366	0.493082	-3.7298
64704	Htra2	HtrA serine peptidase 2	-0.161174	5.6	-2.40969	0.0234281	0.420372	-3.72994
233280	Nipa1	non imprinted in Prader-Willi/Angelman syndrome 1 homolog (human)	0.292068	2.78532	2.12681	0.0431984	0.493082	-3.73248
19167	Psma3	proteasome subunit alpha 3	-0.136364	5.94734	-2.44101	0.0218485	0.417364	-3.73334
50795	Sh3bgr	SH3-binding domain glutamic acid-rich protein	0.200158	4.68824	2.29885	0.0298984	0.444801	-3.73353
360198	H3c1	H3 clustered histone 1	-0.987446	-0.874906	-2.4828	0.0198935	0.404043	-3.7354
66990	Tmem134	transmembrane protein 134	-0.13948	5.08258	-2.35074	0.0266894	0.439356	-3.73875
72562	Pcbd2	pterin 4 alpha carbinolamine dehydratase/dimerization cofactor of hepatocyte nuclear factor 1 alpha (TCF1) 2	-0.295422	2.77962	-2.12631	0.0432441	0.493082	-3.74272
66580	Esf1	ESF1 nucleolar pre-rRNA processing protein homolog	0.115646	6.40533	2.47733	0.0201399	0.405465	-3.74291
18569	Pdcd4	programmed cell death 4	0.146856	5.7347	2.42223	0.0227834	0.419075	-3.74362
13681	Eif4a1	eukaryotic translation initiation factor 4A1	-0.106837	8.78859	-2.62099	0.0145222	0.372257	-3.74503
67603	Dusp6	dual specificity phosphatase 6	-0.133793	6.96597	-2.51837	0.0183578	0.38965	-3.74668
66645	Pspc1	paraspeckle protein 1	-0.110002	6.93196	-2.51755	0.018392	0.38965	-3.74691
76898	B3gat1	beta-1,3-glucuronyltransferase 1	-0.321808	2.79337	-2.13677	0.0423034	0.493082	-3.74754
103768	Tubg2	tubulin, gamma 2	-0.401924	2.36448	-2.09889	0.0458372	0.496987	-3.75371
15223	Foxj1	forkhead box J1	0.323351	2.75421	2.11237	0.0445263	0.494742	-3.75417
67705	Stmp1	short transmembrane mitochondrial protein 1	0.129486	5.78999	2.41384	0.0232132	0.420264	-3.75427
15511	Hspa1b	heat shock protein 1B	0.604688	2.63316	2.1306	0.0476261	0.50697	-3.75522
20085	Rps19	ribosomal protein S19	-0.161237	7.1693	-2.54727	0.0183713	0.38965	-3.75554
16518	Kcnj2	potassium inwardly-rectifying channel, subfamily J, member 2	-0.43268	1.52606	-2.08897	0.0467565	0.501685	-3.75554
56720	Tdo2	tryptophan 2,3-dioxygenase	-0.795687	-0.329311	-2.33275	0.0277647	0.442499	-3.75572
434246	Trim72	tripartite motif-containing 72	-0.885265	-0.646583	-2.39904	0.0239888	0.421785	-3.75577
30935	Tor3a	torsin family 3, member A	0.284493	2.5963	2.10104	0.0455942	0.496987	-3.7602
210789	Tbc1d4	TBC1 domain family, member 4	-0.18008	4.49375	-2.27141	0.0317335	0.451218	-3.76276
30938	Fgd3	FYVE, RhoGEF and PH domain containing 3	0.313388	2.36634	2.09427	0.0462429	0.499409	-3.76354
108159	Ubxn8	UBX domain protein 8	0.196696	3.96289	2.21201	0.0360606	0.46985	-3.76467
108058	Camk2d	calcium/calmodulin-dependent protein kinase II, delta	-0.169917	4.44708	-2.27097	0.0317636	0.451218	-3.76551
212517	Cfap44	cilia and flagella associated protein 44	0.997807	-0.491286	2.36597	0.0258096	0.436855	-3.76568
112415	Zfp607b	zinc finger protein 607B	0.363522	1.90262	2.07753	0.0478822	0.507738	-3.76706
101488	Slco2b1	solute carrier organic anion transporter family, member 2b1	0.599374	0.640699	2.13945	0.0420651	0.493082	-3.76755
69700	Col22a1	collagen, type XXII, alpha 1	0.170653	3.80666	2.20418	0.036669	0.47064	-3.76782
24088	Tlr2	toll-like receptor 2	0.551248	0.669159	2.15141	0.041018	0.487884	-3.76885
216148	Shc2	SHC (Src homology 2 domain containing) transforming protein 2	-0.154373	5.80613	-2.41788	0.0230052	0.41938	-3.77009
13610	S1pr3	sphingosine-1-phosphate receptor 3	-0.145854	6.01785	-2.43104	0.0223407	0.418874	-3.77048
75736	Bcl2l12	BCL2 like 12	-0.156618	5.13053	-2.34461	0.0270515	0.439356	-3.77146
66748	Erich2	glutamate rich 2	0.84148	-0.301723	2.30526	0.0294837	0.4448	-3.77257
56700	Glmp	glycosylated lysosomal membrane protein	0.13804	5.19834	2.34976	0.0267469	0.439356	-3.77274
109905	Rap1a	RAS-related protein 1a	0.132021	5.4493	2.36741	0.0257278	0.436516	-3.77695
59053	Hgh1	HGH1 homolog	-0.154817	4.80216	-2.30308	0.0296242	0.4448	-3.7773
72323	Asb6	ankyrin repeat and SOCS box-containing 6	-0.159227	5.41287	-2.36687	0.0257583	0.436516	-3.778
93717	Pcdhga9	protocadherin gamma subfamily A, 9	-0.497168	0.608038	-2.11914	0.0438996	0.494531	-3.77819
68730	Dus1l	dihydrouridine synthase 1 like	-0.120688	6.34632	-2.45587	0.0211339	0.411022	-3.7798
246277	Csad	cysteine sulfinic acid decarboxylase	0.162862	4.33842	2.25402	0.0329487	0.453371	-3.78021
243866	Meiosin	meiosis initiator	-0.59992	0.588958	-2.11492	0.0442895	0.494742	-3.78022
268396	Sh3pxd2b	SH3 and PX domains 2B	0.134646	7.32715	2.53329	0.0179242	0.38965	-3.78226
54357	Epb41l4b	erythrocyte membrane protein band 4.1 like 4b	0.274804	3.19738	2.13427	0.0425262	0.493082	-3.78249
69309	Slc16a13	solute carrier family 16 (monocarboxylic acid transporters), member 13	0.223629	4.00595	2.21169	0.0360851	0.46985	-3.78609
104174	Gldc	glycine decarboxylase	-0.138501	6.26195	-2.44641	0.0215861	0.41519	-3.7869
18018	Nfatc1	nuclear factor of activated T cells, cytoplasmic, calcineurin dependent 1	0.247294	3.46736	2.15819	0.0404343	0.485056	-3.78766
433766	Trim63	tripartite motif-containing 63	0.419853	1.71297	2.05975	0.0496796	0.515015	-3.78863
13806	Eno1	enolase 1, alpha non-neuron	-0.164669	9.59872	-2.69288	0.0151408	0.3738	-3.78986
269295	Rtn4rl2	reticulon 4 receptor-like 2	-0.411215	1.60421	-2.05546	0.050122	0.515773	-3.79342
170722	Nxf7	nuclear RNA export factor 7	-1.16159	0.0178923	-2.26459	0.0341365	0.461902	-3.79515
16438	Itpr1	inositol 1,4,5-trisphosphate receptor 1	0.170754	5.76692	2.39689	0.0242205	0.421785	-3.79707
67946	Spata6	spermatogenesis associated 6	0.195491	4.38992	2.25016	0.0332241	0.455738	-3.79749
100534273	Fer1l5	fer-1 like family member 5	0.227438	3.13273	2.12192	0.0436439	0.493549	-3.79943
14380	G6pd2	glucose-6-phosphate dehydrogenase 2	-0.706419	0.166762	-2.16276	0.0400454	0.482915	-3.80043
63993	Slc5a7	solute carrier family 5 (choline transporter), member 7	-0.857639	-0.750593	-2.31102	0.0291156	0.4448	-3.80093
27362	Dnajb9	DnaJ heat shock protein family (Hsp40) member B9	0.198837	3.92636	2.17864	0.0387194	0.4789	-3.80125
217715	Eif2b2	eukaryotic translation initiation factor 2B, subunit 2 beta	-0.138506	6.2093	-2.43093	0.0223458	0.418874	-3.80256
228140	Tnks1bp1	tankyrase 1 binding protein 1	0.121253	6.2816	2.44141	0.0218289	0.417364	-3.80413
73254	Ccdc18	coiled-coil domain containing 18	0.197564	3.97802	2.20407	0.0366783	0.47064	-3.80497
217303	Cd300a	CD300A molecule	0.936446	-0.897684	2.33654	0.027535	0.442499	-3.80609
19116	Prlr	prolactin receptor	-1.04347	-0.926388	-2.37288	0.025419	0.433925	-3.80792
78244	Dnajc21	DnaJ heat shock protein family (Hsp40) member C21	0.131765	5.38348	2.34698	0.0269111	0.439356	-3.8095
269717	Orai2	ORAI calcium release-activated calcium modulator 2	-0.261324	2.86592	-2.09238	0.0464254	0.500219	-3.81006
269700	Hectd4	HECT domain E3 ubiquitin protein ligase 4	0.284265	6.01089	2.46558	0.0252961	0.433416	-3.81045
15434	Hoxd3	homeobox D3	-0.433816	5.13692	-2.38271	0.0310778	0.450945	-3.81263
18752	Prkcg	protein kinase C, gamma	-0.893134	-0.48053	-2.28945	0.0305153	0.445262	-3.81269
66147	Necap2	NECAP endocytosis associated 2	-0.164199	5.24664	-2.33349	0.0277196	0.442499	-3.81292
232086	Tmem150a	transmembrane protein 150A	-0.226898	3.53294	-2.14937	0.0411947	0.488321	-3.81363
214922	Slc39a2	solute carrier family 39 (zinc transporter), member 2	-0.70078	0.331072	-2.15035	0.0411094	0.488139	-3.81461
279766	Rhbdd3	rhomboid domain containing 3	-0.169102	4.60642	-2.26408	0.0322407	0.453269	-3.8163
667034	Pnp2	purine-nucleoside phosphorylase 2	-0.285061	3.21237	-2.11117	0.0446382	0.494742	-3.81647
66965	Ctu2	cytosolic thiouridylase subunit 2	-0.136184	5.64562	-2.36966	0.0256004	0.435425	-3.8174
11370	Acadvl	acyl-Coenzyme A dehydrogenase, very long chain	0.166784	4.93856	2.29626	0.0300672	0.444801	-3.81855
240063	Zfp811	zinc finger protein 811	-0.185675	4.24951	-2.22828	0.0348252	0.464312	-3.81914
320772	Mdga2	MAM domain containing glycosylphosphatidylinositol anchor 2	-0.563165	0.352454	-2.09744	0.0459377	0.496987	-3.82245
72568	Lin9	lin-9 DREAM MuvB core complex component	-0.172218	4.26758	-2.21794	0.035606	0.468175	-3.82315
18102	Nme1	NME/NM23 nucleoside diphosphate kinase 1	-0.088957	7.80512	-2.53113	0.0178342	0.38965	-3.82552
67836	Wdr83	WD repeat domain containing 83	-0.153714	4.92412	-2.29126	0.0303961	0.445122	-3.82808
170772	Glcci1	glucocorticoid induced transcript 1	-0.132531	5.32777	-2.3356	0.0275913	0.442499	-3.82846
74600	Mrpl47	mitochondrial ribosomal protein L47	0.132387	4.6631	2.25349	0.0329866	0.453371	-3.82866
19281	Ptprt	protein tyrosine phosphatase receptor type T	0.563581	0.478901	2.08911	0.0467424	0.501685	-3.82919
626596	Rgs22	regulator of G-protein signalling 22	0.825329	-0.690404	2.30277	0.0296441	0.4448	-3.83098
110796	Tshz1	teashirt zinc finger family member 1	-0.193448	6.60746	-2.47819	0.0224222	0.419075	-3.83211
68201	Ccdc34	coiled-coil domain containing 34	0.144298	6.23632	2.42046	0.0228735	0.419075	-3.83233
21683	Tecta	tectorin alpha	1.48605	-1.25484	2.48489	0.0204338	0.405794	-3.83277
19130	Prox1	prospero homeobox 1	0.223058	3.95334	2.19167	0.0376607	0.475922	-3.83451
17906	Myl2	myosin, light polypeptide 2, regulatory, cardiac, slow	0.361726	6.01398	2.44253	0.0275436	0.442499	-3.84005
50880	Scly	selenocysteine lyase	-0.181523	4.28463	-2.21275	0.0360035	0.46985	-3.84316
72535	Aldh1b1	aldehyde dehydrogenase 1 family, member B1	0.36295	2.40864	2.02753	0.05309	0.522684	-3.84365
209003	Rbmx2	RNA binding motif protein, X-linked 2	-0.181433	4.2806	-2.20466	0.0366314	0.47064	-3.84494
209268	Igsf1	immunoglobulin superfamily, member 1	0.427515	1.61857	2.01656	0.0542977	0.527088	-3.84535
14863	Gstm2	glutathione S-transferase, mu 2	0.361683	2.71806	2.05008	0.0506821	0.516164	-3.84609
380702	Shisa6	shisa family member 6	0.446474	0.861544	2.04088	0.0516526	0.517787	-3.84705
319625	Galm	galactose mutarotase	-0.213225	3.34017	-2.10735	0.0449968	0.495607	-3.84848
53322	Nucb2	nucleobindin 2	0.292718	3.08448	2.07987	0.0476496	0.50697	-3.8517
207740	Ubald1	UBA-like domain containing 1	-0.154274	5.13878	-2.29963	0.0298476	0.444801	-3.85201
16939	Loricrin	loricrin cornified envelope precursor protein	-0.472769	0.649981	-2.07461	0.0481728	0.50961	-3.85294
104910	Slc25a47	solute carrier family 25, member 47	-0.237619	2.67622	-2.05046	0.0506419	0.516164	-3.85313
280645	B3gat2	beta-1,3-glucuronyltransferase 2	0.707826	-0.0966308	2.12047	0.0437773	0.494184	-3.85324
17060	Blnk	B cell linker	-1.01494	-0.396436	-2.26138	0.0324292	0.453371	-3.85703
268354	Tafa2	TAFA chemokine like family member 2	0.575906	0.966561	2.03123	0.0526886	0.521804	-3.85706
57265	Fzd2	frizzled class receptor 2	-0.0925783	7.7991	-2.51904	0.0183298	0.38965	-3.85769
208659	Fam20a	FAM20A, golgi associated secretory pathway pseudokinase	-0.874245	-0.691801	-2.22619	0.0349819	0.464793	-3.8583
60611	Foxj2	forkhead box J2	-0.172845	3.99467	-2.16947	0.0394797	0.481886	-3.85906
55987	Cpxm2	carboxypeptidase X, M14 family member 2	-0.960973	-0.607092	-2.25894	0.0326004	0.453371	-3.85943
108937	Rnf169	ring finger protein 169	-0.134541	5.53462	-2.33973	0.0273427	0.441914	-3.85963
15398	Hoxa13	homeobox A13	-1.71279	-0.372644	-2.36533	0.0294645	0.4448	-3.85983
30853	Mlf2	myeloid leukemia factor 2	-0.0885797	8.29114	-2.54196	0.0174008	0.387962	-3.86038
76306	Slc18b1	solute carrier family 18, subfamily B, member 1	-0.252094	3.1024	-2.07242	0.0483926	0.510389	-3.86121
330695	Ctxn1	cortexin 1	-0.141831	6.00133	-2.38659	0.0246599	0.426176	-3.8634
17760	Map6	microtubule-associated protein 6	0.203919	4.12895	2.19287	0.0375648	0.475563	-3.86355
52705	Krr1	KRR1, small subunit (SSU) processome component, homolog (yeast)	0.100948	6.30936	2.40962	0.0234321	0.420372	-3.86411
14977	Slc39a7	solute carrier family 39 (zinc transporter), member 7	-0.0930011	7.61974	-2.50713	0.0188307	0.392465	-3.86434
140577	Ankrd6	ankyrin repeat domain 6	0.147498	4.8847	2.27426	0.0315381	0.451218	-3.86535
319885	Zcchc7	zinc finger, CCHC domain containing 7	0.19235	4.24806	2.19376	0.0374935	0.475563	-3.86636
16917	Lmx1b	LIM homeobox transcription factor 1 beta	-0.245959	5.16382	-2.31424	0.0313977	0.451062	-3.868
77644	Steep1	STING1 ER exit protein 1	0.119535	5.27812	2.3027	0.0296486	0.4448	-3.86885
217169	Tns4	tensin 4	0.384381	2.33534	2.00784	0.0552752	0.529922	-3.86901
102247	Gpat4	glycerol-3-phosphate acyltransferase 4	-0.0810043	7.29275	-2.48249	0.019907	0.404043	-3.86906
319618	Dcp1b	decapping mRNA 1B	-0.221819	3.61893	-2.12147	0.0436857	0.493549	-3.86943
12837	Col8a1	collagen, type VIII, alpha 1	-0.65118	0.353984	-2.06344	0.0493019	0.513922	-3.87135
223726	Mpped1	metallophosphoesterase domain containing 1	-0.26582	3.56593	-2.1232	0.0435277	0.493549	-3.87289
270672	Map3k15	mitogen-activated protein kinase kinase kinase 15	-0.407008	2.0235	-2.00505	0.0555911	0.530604	-3.8734
54392	Ncapg	non-SMC condensin I complex, subunit G	-0.0952712	6.87812	-2.45127	0.0213525	0.413466	-3.87348
66973	Mrps18b	mitochondrial ribosomal protein S18B	-0.16665	4.9198	-2.25619	0.0327947	0.453371	-3.875
17877	Myf5	myogenic factor 5	-0.468292	1.77839	-1.99439	0.0569044	0.533698	-3.87612
65100	Zic5	zinc finger protein of the cerebellum 5	-0.247371	3.30814	-2.08765	0.0468847	0.501685	-3.87648
213391	Rassf4	Ras association (RalGDS/AF-6) domain family member 4	0.205899	4.60614	2.23614	0.0342426	0.462889	-3.87744
69487	Ndufaf5	NADH:ubiquinone oxidoreductase complex assembly factor 5	0.185514	3.92401	2.1412	0.0419103	0.493082	-3.87851
73284	Ddit4l	DNA-damage-inducible transcript 4-like	0.349144	2.21742	2.00206	0.0559315	0.531876	-3.88156
22652	Mkrn3	makorin, ring finger protein, 3	-0.295594	3.03476	-2.05603	0.0500632	0.515773	-3.88253
69902	Mrto4	mRNA turnover 4, ribosome maturation factor	-0.127157	6.03517	-2.37436	0.0253358	0.433564	-3.88362
67068	Dynlrb1	dynein light chain roadblock-type 1	-0.14981	6.33326	-2.40185	0.0238676	0.421785	-3.88458
58198	Sall1	spalt like transcription factor 1	-0.196237	6.84308	-2.47023	0.023258	0.420264	-3.88618
330050	Fam185a	family with sequence similarity 185, member A	-0.172518	3.90695	-2.13931	0.0420776	0.493082	-3.88737
208366	Rpp40	ribonuclease P 40 subunit	0.169187	4.07378	2.15386	0.0408063	0.486609	-3.88776
60364	Donson	downstream neighbor of SON	0.129421	5.48787	2.31249	0.0290226	0.4448	-3.88859
15437	Hoxd8	homeobox D8	-0.322485	3.93601	-2.13116	0.0447722	0.494742	-3.88941
57442	Kcne3	potassium voltage-gated channel, Isk-related subfamily, gene 3	-0.459173	1.3214	-1.98329	0.0581103	0.535825	-3.89031
215615	Rnpep	arginyl aminopeptidase (aminopeptidase B)	0.112048	6.29408	2.39569	0.024168	0.421785	-3.89069
208967	Thnsl1	threonine synthase-like 1 (bacterial)	0.176324	3.766	2.12618	0.0432559	0.493082	-3.89136
215008	Vezt	vezatin, adherens junctions transmembrane protein	0.12858	5.34059	2.30404	0.0295621	0.4448	-3.89146
67305	Gpx7	glutathione peroxidase 7	0.197347	4.12071	2.15739	0.0405024	0.485056	-3.89162
619301	Tmem253	transmembrane protein 253	0.565563	0.652754	2.00748	0.0553154	0.529922	-3.89558
71743	Coasy	Coenzyme A synthase	0.159384	5.29798	2.29476	0.0301652	0.444801	-3.89587
66225	Llph	LLP homolog, long-term synaptic facilitation (Aplysia)	-0.181655	4.7844	-2.23294	0.0344786	0.463833	-3.89621
74145	F13a1	coagulation factor XIII, A1 subunit	1.12131	-0.566936	2.22959	0.0352631	0.467269	-3.89752
15586	Hyal1	hyaluronoglucosaminidase 1	0.274076	2.85734	2.02908	0.0529216	0.522595	-3.89895
243842	Bicra	BRD4 interacting chromatin remodeling complex associated protein	-0.155493	5.86992	-2.3612	0.0260823	0.438282	-3.89937
11520	Plin2	perilipin 2	0.139552	5.98344	2.35858	0.0262328	0.439315	-3.90061
70696	Magea9	MAGE family member A9	-0.847436	-0.149003	-2.1423	0.0418139	0.493082	-3.90065
72433	Rab38	RAB38, member RAS oncogene family	0.373235	1.83588	1.9735	0.0592756	0.538182	-3.90077
242584	Dnai4	dynein axonemal intermediate chain 4	0.299377	2.70776	2.02578	0.053281	0.523218	-3.90124
408065	Zfp456	zinc finger protein 456	0.508658	0.414654	2.02922	0.0529061	0.522595	-3.90225
235631	Prss50	serine protease 50	-0.934304	-0.858031	-2.21213	0.0360513	0.46985	-3.90338
224694	Zfp81	zinc finger protein 81	-0.188531	3.7474	-2.11399	0.0443761	0.494742	-3.9035
17700	Mstn	myostatin	0.57741	0.500543	2.0191	0.054016	0.526364	-3.90409
192167	Nlgn1	neuroligin 1	-0.565301	0.453053	-2.00663	0.0554123	0.529922	-3.90556
106529	Tecr	trans-2,3-enoyl-CoA reductase	-0.0878664	7.63977	-2.48725	0.0196947	0.401919	-3.90644
76265	Tsen54	tRNA splicing endonuclease subunit 54	-0.144035	5.1509	-2.27218	0.0316804	0.451218	-3.90682
66493	Mrpl51	mitochondrial ribosomal protein L51	-0.130491	5.47074	-2.30259	0.0296555	0.4448	-3.90788
16511	Kcnh2	potassium voltage-gated channel, subfamily H (eag-related), member 2	0.110913	5.58955	2.32056	0.0285149	0.4448	-3.91119
12189	Brca1	breast cancer 1, early onset	0.103963	6.61257	2.41481	0.0231631	0.420264	-3.91208
114332	Lyve1	lymphatic vessel endothelial hyaluronan receptor 1	-0.69774	-0.0592329	-2.06275	0.0493721	0.513922	-3.91219
232889	Pla2g4c	phospholipase A2, group IVC (cytosolic, calcium-independent)	0.4017	2.14894	1.97695	0.0588625	0.536875	-3.91394
71306	Mfap3l	microfibrillar-associated protein 3-like	-0.318166	2.52093	-1.98762	0.0576009	0.534948	-3.91452
13417	Dnah8	dynein, axonemal, heavy chain 8	0.393237	1.42155	1.96635	0.0601402	0.539716	-3.91462
99382	Abtb2	ankyrin repeat and BTB domain containing 2	0.199048	4.38212	2.18002	0.038606	0.478345	-3.91562
245007	Zbtb38	zinc finger and BTB domain containing 38	0.354075	2.66503	2.00721	0.0554249	0.529922	-3.91606
107589	Mylk	myosin, light polypeptide kinase	0.173997	5.09782	2.26796	0.031971	0.4525	-3.91608
56773	Chst5	carbohydrate sulfotransferase 5	-0.57967	0.704098	-1.99421	0.0568334	0.533698	-3.91678
56212	Rhog	ras homolog family member G	-0.146478	4.89332	-2.23489	0.0343342	0.463229	-3.91722
13138	Dag1	dystroglycan 1	0.109866	8.33255	2.51546	0.0184791	0.38965	-3.91758
12123	Hrk	harakiri, BCL2 interacting protein (contains only BH3 domain)	0.569411	0.41445	2.00301	0.0558229	0.531726	-3.91783
238384	Slc24a4	solute carrier family 24 (sodium/potassium/calcium exchanger), member 4	-0.836478	-0.419594	-2.09697	0.045983	0.496987	-3.91784
118449	Synpo2	synaptopodin 2	0.229689	4.26781	2.15756	0.0404877	0.485056	-3.9181
54713	Fezf2	Fez family zinc finger 2	-0.357443	2.0216	-1.97255	0.05939	0.538521	-3.91935
15163	Hcls1	hematopoietic cell specific Lyn substrate 1	0.516027	1.07823	1.97142	0.0595263	0.539057	-3.91995
26396	Map2k2	mitogen-activated protein kinase kinase 2	-0.0961749	7.66993	-2.47951	0.0200414	0.405378	-3.92034
20216	Acsm3	acyl-CoA synthetase medium-chain family member 3	-0.72678	-0.331788	-2.13695	0.0422873	0.493082	-3.92057
73274	Gpbp1	GC-rich promoter binding protein 1	0.100693	7.25336	2.45358	0.0212423	0.412556	-3.92133
215474	Sec22c	SEC22 homolog C, vesicle trafficking protein	0.139376	5.34682	2.2856	0.0307717	0.4476	-3.92148
11844	Arf5	ADP-ribosylation factor 5	0.0993834	7.02827	2.43733	0.0220288	0.417949	-3.92166
72881	Zdhhc4	zinc finger, DHHC domain containing 4	-0.15067	4.76281	-2.22034	0.0354237	0.467881	-3.92231
78834	Zfp623	zinc finger protein 623	-0.14458	4.66748	-2.20973	0.0362373	0.46985	-3.92233
13844	Ephb2	Eph receptor B2	0.114098	7.22548	2.45677	0.0210912	0.411022	-3.92252
76775	Slc10a7	solute carrier family 10 (sodium/bile acid cotransporter family), member 7	0.179127	4.48695	2.18834	0.0379285	0.476718	-3.92274
246103	Atxn7	ataxin 7	-0.196367	4.41715	-2.17718	0.0388392	0.479532	-3.92519
76816	Sdccag8	serologically defined colon cancer antigen 8	0.200762	3.1764	2.04734	0.0509693	0.516164	-3.9259
66971	Cdk5rap1	CDK5 regulatory subunit associated protein 1	0.362865	3.21482	2.04844	0.052626	0.521804	-3.92751
13850	Ephx2	epoxide hydrolase 2, cytoplasmic	-0.408147	1.07405	-1.95773	0.0611974	0.543208	-3.92814
66629	Golph3	golgi phosphoprotein 3	0.091623	7.0069	2.43143	0.0223211	0.418874	-3.92867
12818	Col14a1	collagen, type XIV, alpha 1	-0.336879	3.40534	-2.05974	0.0510635	0.516164	-3.92897
231889	Bud31	BUD31 homolog	0.124222	6.35005	2.37667	0.0252067	0.432917	-3.9292
100101807	Fam177a2	family with sequence similarity 177 member A2	0.343513	1.71431	1.95211	0.0618945	0.54417	-3.92921
93699	Pcdhgb1	protocadherin gamma subfamily B, 1	0.632076	0.0375177	2.04429	0.0512913	0.516164	-3.93264
243373	AI854703	expressed sequence AI854703	-0.566491	0.965506	-1.96647	0.0601259	0.539716	-3.93298
319197	Gpr4	G protein-coupled receptor 4	-0.432254	1.57384	-1.94757	0.0624637	0.544812	-3.93386
22427	Wrn	Werner syndrome RecQ like helicase	0.170048	4.63019	2.19788	0.0371656	0.475257	-3.93649
70045	Gpr15lg	G protein coupled receptor 15 ligand	-0.470771	2.05101	-1.94523	0.0627585	0.546018	-3.93662
103199	Fig4	FIG4 phosphoinositide 5-phosphatase	-0.131927	4.86338	-2.21955	0.0354831	0.467881	-3.93858
56838	Ccl28	C-C motif chemokine ligand 28	-0.787808	-0.484177	-2.11006	0.0447421	0.494742	-3.94032
245532	Awat2	acyl-CoA wax alcohol acyltransferase 2	0.615343	0.114764	2.04427	0.0512927	0.516164	-3.94098
13808	Eno3	enolase 3, beta muscle	0.146557	6.25802	2.36403	0.0259202	0.437217	-3.94197
74340	Ahcyl2	S-adenosylhomocysteine hydrolase-like 2	0.134926	5.33665	2.27538	0.0314619	0.451062	-3.94275
211064	Alkbh1	alkB homolog 1, histone H2A dioxygenase	-0.165515	5.14545	-2.25509	0.0328728	0.453371	-3.94433
236899	Pcyt1b	phosphate cytidylyltransferase 1, choline, beta isoform	0.276199	3.29173	2.04754	0.0509485	0.516164	-3.94438
70605	Zdhhc24	zinc finger, DHHC domain containing 24	-0.199041	3.29258	-2.04667	0.0510398	0.516164	-3.94461
53627	Porcn	porcupine O-acyltransferase	-0.222933	3.16915	-2.04165	0.0515706	0.517337	-3.94491
224907	Dus3l	dihydrouridine synthase 3 like	-0.159436	6.02681	-2.34893	0.0270586	0.439356	-3.94518
14706	Gng4	guanine nucleotide binding protein (G protein), gamma 4	-0.78773	-0.74772	-2.12925	0.0429782	0.493082	-3.94556
245474	Dkc1	dyskeratosis congenita 1, dyskerin	-0.0896124	7.82952	-2.47431	0.0202771	0.405465	-3.94703
23964	Tenm2	teneurin transmembrane protein 2	0.228922	2.58044	1.98217	0.0582424	0.535825	-3.94889
208982	Hmgcll1	3-hydroxymethyl-3-methylglutaryl-Coenzyme A lyase-like 1	0.250221	2.66532	1.97946	0.058564	0.535903	-3.94897
242594	Fyb2	FYN binding protein 2	1.21614	-1.04983	2.26813	0.0320159	0.4525	-3.9493
20503	Slc16a7	solute carrier family 16 (monocarboxylic acid transporters), member 7	0.401629	1.64514	1.93411	0.0641766	0.549455	-3.95021
52906	Ahi1	Abelson helper integration site 1	0.140607	5.19705	2.25755	0.0326989	0.453371	-3.95124
67052	Ndc80	NDC80 kinetochore complex component	0.128482	5.84822	2.32299	0.0283639	0.4448	-3.95237
20638	Snrpb	small nuclear ribonucleoprotein B	-0.0875773	8.78146	-2.52109	0.018245	0.38965	-3.95254
192950	Nacad	NAC alpha domain containing	0.348052	1.58632	1.93652	0.0638667	0.549455	-3.95461
94254	Rcc1l	reculator of chromosome condensation 1 like	-0.149522	5.60792	-2.29546	0.0301196	0.444801	-3.95498
57275	Lenep	lens epithelial protein	-0.433362	1.09873	-1.9342	0.0641646	0.549455	-3.9554
100561	Slc15a4	solute carrier family 15, member 4	0.214232	4.75581	2.19908	0.0375336	0.475563	-3.95645
330222	Sdk1	sidekick cell adhesion molecule 1	0.242698	3.76338	2.08251	0.0473887	0.505914	-3.95721
100504156	Fam181a	family with sequence similarity 181, member A	-0.213368	3.6775	-2.08776	0.0468745	0.501685	-3.95744
77609	Odad3	outer dynein arm docking complex subunit 3	0.353172	1.68574	1.93144	0.064521	0.549683	-3.95847
269959	Adamtsl3	ADAMTS-like 3	-0.835522	-0.986665	-2.20972	0.0362381	0.46985	-3.9596
19821	Rnf2	ring finger protein 2	0.100814	7.15553	2.42722	0.0225318	0.419075	-3.96024
14082	Fadd	Fas associated via death domain	-0.149736	4.60581	-2.17655	0.0388915	0.479753	-3.96107
71984	Sars2	seryl-aminoacyl-tRNA synthetase 2	-0.127601	5.2845	-2.25864	0.0326221	0.453371	-3.96151
56471	Stmn4	stathmin-like 4	0.309512	1.58758	1.92979	0.0647344	0.549683	-3.96194
67887	Saraf	store-operated calcium entry-associated regulatory factor	0.137347	5.98075	2.33223	0.0277963	0.442499	-3.96238
27384	Akr1c13	aldo-keto reductase family 1, member C13	-0.672429	-0.375613	-2.06019	0.0496342	0.515015	-3.96259
22671	Rnf112	ring finger protein 112	0.549922	0.134041	2.01293	0.0547033	0.528307	-3.96334
18159	Nppc	natriuretic peptide type C	-0.759585	0.212785	-1.99318	0.0571243	0.533925	-3.96461
68709	Cilp2	cartilage intermediate layer protein 2	0.752483	-0.557566	2.10251	0.0454546	0.496552	-3.96539
74096	Hvcn1	hydrogen voltage-gated channel 1	0.232667	3.33445	2.03213	0.0525908	0.521804	-3.96542
71667	Tmem248	transmembrane protein 248	-0.0954971	6.80739	-2.39954	0.0239625	0.421785	-3.96577
67298	Gprasp1	G protein-coupled receptor associated sorting protein 1	0.115389	6.90924	2.40925	0.023451	0.420372	-3.96711
56410	Cbln3	cerebellin 3 precursor protein	0.646051	-0.60248	2.07818	0.0478172	0.507738	-3.96831
14029	Evx2	even-skipped homeobox 2	-1.56462	-0.477167	-2.24888	0.036283	0.469862	-3.96864
212090	Tmem60	transmembrane protein 60	-0.23657	3.58467	-2.06043	0.0496092	0.515015	-3.96925
240396	Mex3c	mex3 RNA binding family member C	-0.133751	7.04693	-2.41168	0.0233667	0.420372	-3.96938
67608	Narf	nuclear prelamin A recognition factor	0.120376	6.06807	2.33773	0.0274629	0.442499	-3.97026
12192	Zfp36l1	zinc finger protein 36, C3H type-like 1	-0.0809076	8.06211	-2.47845	0.0200889	0.405378	-3.97209
12260	C1qb	complement component 1, q subcomponent, beta polypeptide	1.13214	-0.73096	2.14326	0.0426394	0.493082	-3.97295
235674	Acaa1b	acetyl-Coenzyme A acyltransferase 1B	-0.333041	1.73528	-1.91786	0.0662993	0.551878	-3.97399
230654	Lrrc41	leucine rich repeat containing 41	-0.101981	6.77132	-2.39185	0.0243744	0.422812	-3.97414
73490	Mipol1	mirror-image polydactyly 1	0.236901	2.66446	1.95988	0.0609322	0.542785	-3.97419
70802	Pwwp2a	PWWP domain containing 2A	0.116889	6.35718	2.3574	0.026301	0.439315	-3.97454
78284	Creb3l4	cAMP responsive element binding protein 3-like 4	0.34264	1.22337	1.91373	0.0668484	0.552023	-3.97599
72713	Angptl1	angiopoietin-like 1	0.441723	1.13199	1.91382	0.0668362	0.552023	-3.97618
260409	Cdc42ep3	CDC42 effector protein 3	0.272715	2.80446	1.96957	0.0597495	0.539408	-3.9762
112406	Egln2	egl-9 family hypoxia-inducible factor 2	-0.10509	6.42537	-2.36412	0.0259148	0.437217	-3.97718
14802	Gria4	glutamate receptor, ionotropic, AMPA4 (alpha 4)	-0.379229	1.70829	-1.91545	0.0666184	0.551878	-3.97805
54635	Pdgfc	platelet-derived growth factor, C polypeptide	0.224858	5.76044	2.31688	0.0316972	0.451218	-3.97899
227325	Dner	delta/notch-like EGF repeat containing	-0.602452	0.375286	-1.95114	0.0620154	0.54417	-3.98124
18796	Plcb2	phospholipase C, beta 2	0.779863	-0.355206	2.05276	0.0504027	0.516164	-3.98194
83796	Smarcd2	SWI/SNF related, matrix associated, actin dependent regulator of chromatin, subfamily d, member 2	0.125312	6.31173	2.34739	0.0268865	0.439356	-3.98208
59308	Emcn	endomucin	0.242845	4.56933	2.17073	0.0407382	0.486609	-3.9822
21817	Tgm2	transglutaminase 2, C polypeptide	0.281323	5.3541	2.29097	0.0349827	0.464793	-3.98269
227358	Erfe	erythroferrone	-0.335863	1.61291	-1.9086	0.0675354	0.553958	-3.98335
72033	Tsc22d2	TSC22 domain family, member 2	0.115557	6.121	2.33166	0.027831	0.442499	-3.98335
110532	Adarb1	adenosine deaminase, RNA-specific, B1	-0.187209	4.37874	-2.13933	0.042076	0.493082	-3.98338
16593	Klc1	kinesin light chain 1	-0.106524	6.98345	-2.40758	0.0235382	0.420563	-3.98361
71853	Pdia6	protein disulfide isomerase associated 6	0.114786	9.13701	2.5301	0.0183698	0.38965	-3.98416
100416706	Zfp729b	zinc finger protein 729b	0.264054	3.37265	2.02483	0.0533847	0.523573	-3.98428
70571	Tcerg1l	transcription elongation regulator 1-like	-0.317726	1.97937	-1.9154	0.0666256	0.551878	-3.98469
243078	Tecrl	trans-2,3-enoyl-CoA reductase-like	0.335617	1.4975	1.90692	0.0677623	0.553958	-3.98506
21969	Top1	topoisomerase (DNA) I	0.130853	8.75376	2.52103	0.0194514	0.400619	-3.98543
192170	Eif4a3	eukaryotic translation initiation factor 4A3	-0.0986409	7.42541	-2.4309	0.0223476	0.418874	-3.98628
434784	Ldoc1	regulator of NFKB signaling	0.382651	1.3837	1.90739	0.0676982	0.553958	-3.98657
99712	Cept1	choline/ethanolaminephosphotransferase 1	0.139045	4.88756	2.19645	0.037279	0.475401	-3.98675
231991	Creb5	cAMP responsive element binding protein 5	0.335381	1.97253	1.91624	0.0665134	0.551878	-3.98747
77739	Adamtsl1	ADAMTS-like 1	-0.394899	1.85858	-1.91124	0.0671814	0.552812	-3.988
59009	Sh3rf1	SH3 domain containing ring finger 1	-0.114447	5.8655	-2.30304	0.0296264	0.4448	-3.99016
70693	Adgra3	adhesion G protein-coupled receptor A3	0.0899326	7.96421	2.46207	0.0208423	0.410142	-3.99102
11774	Ap3b1	adaptor-related protein complex 3, beta 1 subunit	0.126236	6.35344	2.35241	0.0265918	0.439356	-3.9935
19653	Rbm4	RNA binding motif protein 4	-0.4878	0.759302	-1.92275	0.0656539	0.550956	-3.99366
73649	Cybrd1	cytochrome b reductase 1	-0.464312	1.57897	-1.89888	0.0688557	0.555139	-3.99387
19157	Cyth1	cytohesin 1	-0.171892	4.64873	-2.17146	0.0393137	0.4815	-3.99424
12890	Cplx2	complexin 2	-0.145354	5.24618	-2.24267	0.0337644	0.458635	-3.99562
237400	Mex3d	mex3 RNA binding family member D	-0.138571	6.33261	-2.34451	0.0270575	0.439356	-3.99769
67695	Ost4	oligosaccharyltransferase complex subunit 4 (non-catalytic)	-0.156288	5.70337	-2.27785	0.031294	0.451062	-3.99995
66867	Hmg20a	high mobility group 20A	0.0895219	6.39888	2.35178	0.0266283	0.439356	-4.0001
93897	Fzd10	frizzled class receptor 10	-0.174625	6.45871	-2.36561	0.0274815	0.442499	-4.00148
68852	Lrrn4cl	LRRN4 C-terminal like	0.501144	0.0499469	1.96251	0.0606094	0.542184	-4.00215
12111	Bgn	biglycan	0.198922	5.06099	2.22433	0.0358443	0.46985	-4.00256
72454	Ccdc71	coiled-coil domain containing 71	-0.138207	5.82923	-2.29104	0.0304101	0.445122	-4.00308
193838	Eme2	essential meiotic structure-specific endonuclease subunit 2	-0.232491	3.26818	-2.00376	0.0557378	0.531278	-4.00347
13039	Ctsl	cathepsin L	-0.141725	6.98934	-2.39871	0.0245347	0.424538	-4.00416
70083	Metrn	meteorin, glial cell differentiation regulator	-0.0999147	8.08108	-2.46225	0.0208338	0.410142	-4.00499
18453	P4hb	prolyl 4-hydroxylase, beta polypeptide	0.11998	9.53945	2.54797	0.0182244	0.38965	-4.00588
71562	Afmid	arylformamidase	0.296071	2.00167	1.90487	0.0680402	0.553958	-4.00766
18415	Hspa4l	heat shock protein 4 like	0.153519	5.31947	2.24839	0.0333515	0.456075	-4.00839
22411	Wnt11	wingless-type MMTV integration site family, member 11	-0.244742	2.85168	-1.95577	0.0614393	0.543687	-4.0098
319171	H2ac24	H2A clustered histone 24	-0.556525	0.295525	-1.9423	0.0631297	0.546524	-4.01073
225341	Lims2	LIM and senescent cell antigen like domains 2	-0.61621	0.0672261	-1.93985	0.0634403	0.548872	-4.0119
11775	Ap3b2	adaptor-related protein complex 3, beta 2 subunit	-0.26124	3.06204	-1.98051	0.0584393	0.535825	-4.01365
215693	Zmat1	zinc finger, matrin type 1	0.356163	1.81257	1.88693	0.0705095	0.560384	-4.01441
218461	Pde8b	phosphodiesterase 8B	-0.436275	0.964912	-1.88299	0.0710619	0.561073	-4.01555
12033	Bcap29	B cell receptor associated protein 29	0.166917	3.99479	2.07763	0.0478718	0.507738	-4.01613
11811	Apobec2	apolipoprotein B mRNA editing enzyme, catalytic polypeptide 2	0.316207	2.63365	1.92961	0.0647585	0.549683	-4.01758
78593	Nrip3	nuclear receptor interacting protein 3	-0.6768	-0.239291	-1.98658	0.0577229	0.534948	-4.01766
52665	Echdc1	enoyl Coenzyme A hydratase domain containing 1	0.236041	3.19335	1.98737	0.0576297	0.534948	-4.01783
104086	Cyp27a1	cytochrome P450, family 27, subfamily a, polypeptide 1	-0.296459	2.24878	-1.91266	0.0669911	0.55231	-4.01871
665433	H2ac23	H2A clustered histone 23	-0.791044	0.0643121	-1.95318	0.0621174	0.54417	-4.02021
20700	Serpina1a	serine (or cysteine) peptidase inhibitor, clade A, member 1A	0.605697	0.0877206	1.90194	0.0684379	0.554392	-4.02112
245578	Pcdh11x	protocadherin 11 X-linked	0.811033	-0.762117	2.03867	0.051888	0.519023	-4.02121
98732	Rab3gap2	RAB3 GTPase activating protein subunit 2	0.124955	6.02622	2.30555	0.0294649	0.4448	-4.02177
235320	Zbtb16	zinc finger and BTB domain containing 16	-0.15902	6.03132	-2.31524	0.0293074	0.4448	-4.02207
76484	Kndc1	kinase non-catalytic C-lobe domain (KIND) containing 1	-0.696386	-0.408012	-1.97747	0.0588012	0.536703	-4.02256
68281	Rlig1	RNA 5'-phosphate and 3'-OH ligase 1	-0.218153	3.07028	-1.96723	0.0600333	0.53945	-4.02266
14419	Gal	galanin and GMAP prepropeptide	-0.545692	-0.0926229	-1.96017	0.0608966	0.542785	-4.02275
327951	Cyb5d1	cytochrome b5 domain containing 1	0.132259	5.67919	2.26756	0.031999	0.4525	-4.02341
12723	Clcn1	chloride channel, voltage-sensitive 1	-0.343672	1.77061	-1.88661	0.0705536	0.560416	-4.02524
66302	Rmdn1	regulator of microtubule dynamics 1	0.293702	2.32357	1.90863	0.0675322	0.553958	-4.02532
211480	Kcnj14	potassium inwardly-rectifying channel, subfamily J, member 14	0.61181	0.252182	1.9342	0.0641641	0.549455	-4.02543
12889	Cplx1	complexin 1	-0.530158	0.394233	-1.91005	0.0673407	0.55347	-4.02546
18970	Polb	polymerase (DNA directed), beta	0.150172	4.83642	2.1678	0.0396198	0.482346	-4.02696
94064	Mrpl27	mitochondrial ribosomal protein L27	0.186213	4.41657	2.10943	0.0448009	0.494742	-4.02721
12405	Cbln2	cerebellin 2 precursor protein	-0.520252	0.194456	-1.92311	0.065606	0.550885	-4.02849
319165	H2ac7	H2A clustered histone 7	-0.908621	-0.779334	-2.05236	0.050444	0.516164	-4.02941
27421	Abcc6	ATP-binding cassette, sub-family C member 6	-0.96248	-0.857564	-2.06697	0.0489423	0.512316	-4.02989
230073	Rigi	RNA sensor RIG-I	0.376332	1.85518	1.87338	0.0724248	0.564364	-4.03048
108151	Sema3d	sema domain, immunoglobulin domain (Ig), short basic domain, secreted, (semaphorin) 3D	0.233924	4.05629	2.0661	0.0490303	0.51247	-4.03078
17826	Fam89b	family with sequence similarity 89, member B	-0.11385	6.10834	-2.30455	0.0295295	0.4448	-4.03104
226652	Arhgap30	Rho GTPase activating protein 30	0.970515	-0.833841	2.10728	0.0450035	0.495607	-4.03111
223722	Mcat	malonyl CoA:ACP acyltransferase (mitochondrial)	-0.140486	5.49031	-2.2415	0.0338496	0.458635	-4.03157
20346	Sema3a	sema domain, immunoglobulin domain (Ig), short basic domain, secreted, (semaphorin) 3A	0.153012	6.20864	2.30577	0.0296113	0.4448	-4.03692
170760	Acbd3	acyl-Coenzyme A binding domain containing 3	0.117331	6.05094	2.29717	0.030008	0.444801	-4.03726
677289	Prr33	proline rich 33	-0.732664	0.0327888	-1.92213	0.0657359	0.551313	-4.03727
237175	Adgrg2	adhesion G protein-coupled receptor G2	-0.804778	-0.819094	-2.06646	0.0489943	0.51247	-4.03929
93835	Amn	amnionless	-0.816211	-0.854224	-2.04251	0.0514794	0.517165	-4.03975
71781	Slc16a14	solute carrier family 16 (monocarboxylic acid transporters), member 14	-0.955769	-1.60159	-2.10578	0.0451446	0.496552	-4.04046
21672	Prdx2	peroxiredoxin 2	0.103615	8.94766	2.4862	0.0197416	0.401919	-4.0406
11925	Neurog3	neurogenin 3	-0.840165	-0.944491	-2.03604	0.0521702	0.519023	-4.04061
21391	Tbxas1	thromboxane A synthase 1, platelet	1.2221	-1.41831	2.13405	0.0432444	0.493082	-4.04251
17313	Mgp	matrix Gla protein	1.48765	-1.52945	2.24754	0.0344422	0.463833	-4.04274
18387	Oprk1	opioid receptor, kappa 1	0.693029	-0.150961	1.95435	0.0616159	0.544146	-4.04315
110789	Adgrv1	adhesion G protein-coupled receptor V1	0.274775	4.92346	2.21645	0.0398779	0.482915	-4.04373
381269	Mreg	melanoregulin	0.21225	3.52584	2.00765	0.055297	0.529922	-4.04394
70551	Tmtc4	transmembrane and tetratricopeptide repeat containing 4	0.164693	4.945	2.16826	0.0395813	0.482298	-4.04492
104394	E2f4	E2F transcription factor 4	-0.0974376	7.47954	-2.40517	0.0236646	0.421495	-4.04524
15414	Hoxb6	homeobox B6	-0.290076	3.7974	-2.03999	0.0532466	0.523218	-4.04539
380924	Olfm4	olfactomedin 4	-0.80696	-0.666532	-2.01746	0.0541981	0.527088	-4.04686
73132	Slc25a16	solute carrier family 25 (mitochondrial carrier, Graves disease autoantigen), member 16	-0.192902	4.13301	-2.06987	0.0486496	0.510784	-4.04734
67856	Echdc3	enoyl Coenzyme A hydratase domain containing 3	0.564549	0.656268	1.87233	0.0725754	0.564593	-4.04966
28018	Ubfd1	ubiquitin family domain containing 1	0.0985864	7.80547	2.4221	0.0227904	0.419075	-4.05044
18617	Rhox5	reproductive homeobox 5	-0.832404	0.345803	-1.90941	0.069077	0.555829	-4.05058
320011	Uggt1	UDP-glucose glycoprotein glucosyltransferase 1	0.099624	7.31199	2.39559	0.0241733	0.421785	-4.05131
72754	Arhgef10l	Rho guanine nucleotide exchange factor 10-like	0.117597	5.55309	2.2425	0.0337769	0.458635	-4.0527
276852	Mtnap1	mitochondrial nucleoid associated protein 1	-0.162613	4.64435	-2.13514	0.0424491	0.493082	-4.05294
399591	Tmsb15l	thymosin beta 15b like	0.693984	-0.605526	1.98995	0.0573287	0.534948	-4.05348
58194	Sh3kbp1	SH3-domain kinase binding protein 1	0.145226	4.89627	2.15865	0.0403951	0.485019	-4.05391
70465	Wdr77	WD repeat domain 77	-0.0941981	7.85797	-2.42278	0.0227556	0.419075	-4.05726
19941	Rpl26	ribosomal protein L26	-0.137385	6.27928	-2.30742	0.0293449	0.4448	-4.05822
215335	Slc36a1	solute carrier family 36 (proton/amino acid symporter), member 1	-0.147904	4.0284	-2.06424	0.0492197	0.513922	-4.05904
66106	Smpx	small muscle protein, X-linked	0.315467	2.75915	1.90499	0.0680229	0.553958	-4.06031
66300	Inafm1	InaF motif containing 1	-0.217759	2.94495	-1.93867	0.0635917	0.549455	-4.06127
72514	Fgfbp3	fibroblast growth factor binding protein 3	-0.217779	4.56239	-2.13296	0.0433836	0.493549	-4.06173
22756	Zfp94	zinc finger protein 94	-0.23311	2.79012	-1.91567	0.0665903	0.551878	-4.06247
228913	Zfp217	zinc finger protein 217	-0.110125	6.16571	-2.29526	0.0301323	0.444801	-4.06321
217379	Ubxn2a	UBX domain protein 2A	0.1447	5.0126	2.16212	0.0400993	0.483129	-4.06452
12512	Cd63	CD63 antigen	-0.149841	5.17741	-2.18587	0.0381283	0.477313	-4.0655
11806	Apoa1	apolipoprotein A-I	-1.69607	0.17337	-1.91147	0.0758367	0.572258	-4.06663
21933	Tnfrsf10b	tumor necrosis factor receptor superfamily, member 10b	-0.202821	3.4643	-1.9811	0.058369	0.535825	-4.06849
23807	Arih2	ariadne RBR E3 ubiquitin protein ligase 2	-0.0989676	6.17851	-2.29505	0.0301462	0.444801	-4.06991
12737	Cldn1	claudin 1	-0.349444	2.02638	-1.84825	0.076099	0.572872	-4.07095
12738	Cldn2	claudin 2	-0.754392	-0.33199	-1.92847	0.0649065	0.549683	-4.07159
102632	Acad11	acyl-Coenzyme A dehydrogenase family, member 11	0.168725	4.18016	2.06837	0.0488009	0.511559	-4.07244
13728	Mark2	MAP/microtubule affinity regulating kinase 2	-0.102991	6.91394	-2.35579	0.0263949	0.439356	-4.07274
20713	Serpini1	serine (or cysteine) peptidase inhibitor, clade I, member 1	0.318804	1.41145	1.83095	0.0787206	0.576824	-4.0738
76454	Fbxo31	F-box protein 31	-0.164414	5.14326	-2.18159	0.0384775	0.478345	-4.07459
26919	Zfp346	zinc finger protein 346	-0.13528	5.19218	-2.18478	0.0382173	0.477313	-4.0759
237558	Myrfl	myelin regulatory factor-like	0.761854	-0.798239	2.05851	0.0498075	0.515576	-4.0764
268345	Kcnc2	potassium voltage gated channel, Shaw-related subfamily, member 2	-0.776179	-1.072	-2.00549	0.0555406	0.530485	-4.07895
66260	Tmem54	transmembrane protein 54	-0.332086	2.13188	-1.84246	0.0769675	0.574438	-4.07927
320299	Iqcb1	IQ calmodulin-binding motif containing 1	0.125904	5.4324	2.20884	0.0363063	0.469862	-4.07979
66405	Mcts2	malignant T cell amplified sequence 2	-0.20313	3.73458	-2.00754	0.0553092	0.529922	-4.0798
12815	Col11a2	collagen, type XI, alpha 2	-0.316792	2.6552	-1.9049	0.0680353	0.553958	-4.08069
15979	Ifngr1	interferon gamma receptor 1	-0.182303	4.02906	-2.04452	0.0512671	0.516164	-4.08142
19200	Pstpip1	proline-serine-threonine phosphatase-interacting protein 1	-1.11881	-1.0633	-2.05904	0.050076	0.515773	-4.08263
317750	Slc24a5	solute carrier family 24, member 5	-1.64132	-1.359	-2.15435	0.0440212	0.494742	-4.08276
17448	Mdh2	malate dehydrogenase 2, NAD (mitochondrial)	-0.0766854	8.227	-2.42909	0.0224376	0.419075	-4.08376
56436	Adrm1	adhesion regulating molecule 1 26S proteasome ubiquitin receptor	-0.134704	5.58452	-2.22694	0.0349256	0.464793	-4.08391
18226	Nup62	nucleoporin 62	-0.103322	7.82593	-2.40782	0.0235259	0.420563	-4.08478
223433	Otulinl	OTU deubiquitinase with linear linkage specificity like	0.471663	1.354	1.81973	0.0804615	0.579918	-4.08552
24058	Sigirr	single immunoglobulin and toll-interleukin 1 receptor (TIR) domain	-0.500296	0.648049	-1.83191	0.0785723	0.576824	-4.0858
60455	Pgap6	post-glycosylphosphatidylinositol attachment to proteins 6	0.381485	1.59321	1.82483	0.0796668	0.578241	-4.08761
380713	Scarf1	scavenger receptor class F, member 1	0.256608	3.25132	1.95216	0.0618888	0.54417	-4.08773
257635	Sdsl	serine dehydratase-like	0.314963	1.84736	1.83161	0.0786193	0.576824	-4.08873
67075	Magt1	magnesium transporter 1	0.144763	6.4239	2.30695	0.0296113	0.4448	-4.08927
66196	Myo19	myosin XIX	-0.160683	5.27497	-2.19011	0.0377865	0.476219	-4.09088
13629	Eef2	eukaryotic translation elongation factor 2	-0.078149	11.7931	-2.59979	0.0152476	0.374195	-4.09175
16414	Itgb2	integrin beta 2	1.14646	-0.5221	1.96514	0.0630219	0.546177	-4.09255
110616	Atxn3	ataxin 3	-0.149687	4.76028	-2.12669	0.0432091	0.493082	-4.09317
66047	Mrpl54	mitochondrial ribosomal protein L54	-0.146636	5.58629	-2.21578	0.0357707	0.46985	-4.09377
12909	Crcp	calcitonin gene-related peptide-receptor component protein	0.129518	5.19694	2.17417	0.039088	0.480953	-4.09393
12315	Calm3	calmodulin 3	-0.0679406	8.53222	-2.43951	0.0219217	0.417721	-4.09519
381580	Ccdc27	coiled-coil domain containing 27	1.01862	-1.29728	2.01523	0.0544455	0.527088	-4.09546
20349	Sema3e	sema domain, immunoglobulin domain (Ig), short basic domain, secreted, (semaphorin) 3E	0.287532	3.16886	1.90461	0.0680745	0.553958	-4.09573
78688	Nol3	nucleolar protein 3 (apoptosis repressor with CARD domain)	0.81434	-0.810109	1.94924	0.0622539	0.544683	-4.09795
22668	Sf1	splicing factor 1	-0.0885965	9.19737	-2.47314	0.0203305	0.405465	-4.09879
26943	Serinc3	serine incorporator 3	0.15255	6.76497	2.33797	0.0285683	0.4448	-4.10217
68385	Tlcd1	TLC domain containing 1	-0.221928	2.84957	-1.89971	0.0687415	0.554859	-4.10237
244585	Rpgrip1l	Rpgrip1-like	0.158759	4.7409	2.12171	0.0436636	0.493549	-4.1029
54651	Usp27x	ubiquitin specific peptidase 27, X chromosome	-0.17651	3.44964	-1.96103	0.0607905	0.542785	-4.10313
76897	Ralyl	RALY RNA binding protein-like	0.468093	0.162527	1.82877	0.0790561	0.576824	-4.1033
319719	Simc1	SUMO-interacting motifs containing 1	-0.139198	5.18309	-2.16907	0.039513	0.481886	-4.10362
103677	Smg6	SMG6 nonsense mediated mRNA decay factor	0.103676	6.29103	2.28836	0.0305882	0.445859	-4.10388
12876	Cpe	carboxypeptidase E	-0.124927	5.75662	-2.23539	0.0342978	0.463187	-4.10516
18643	Pfn1	profilin 1	-0.0754365	9.5801	-2.48683	0.0197137	0.401919	-4.10548
238555	Btn2a2	butyrophilin, subfamily 2, member A2	-0.674551	-0.632495	-1.91476	0.0667108	0.551878	-4.10593
14869	Gstp2	glutathione S-transferase, pi 2	-0.43143	1.66159	-1.81226	0.0816456	0.580622	-4.10619
27376	Slc25a10	solute carrier family 25 (mitochondrial carrier, dicarboxylate transporter), member 10	-0.136484	5.58806	-2.20973	0.0362371	0.46985	-4.10639
67893	Tmem86a	transmembrane protein 86A	-0.279244	2.43605	-1.86267	0.0739718	0.567966	-4.10659
79044	Mrps34	mitochondrial ribosomal protein S34	-0.128586	5.20457	-2.16738	0.0396556	0.482361	-4.10733
73456	Izumo1	izumo sperm-egg fusion 1	1.39996	-1.53471	2.08847	0.0486885	0.510809	-4.1078
235604	Camkv	CaM kinase-like vesicle-associated	-0.207044	4.21769	-2.05601	0.0500654	0.515773	-4.10793
72805	Zfp839	zinc finger protein 839	-0.196599	3.94994	-2.02011	0.0539039	0.525953	-4.10829
21778	Tex9	testis expressed gene 9	0.121514	5.73963	2.23041	0.0346668	0.464259	-4.10855
16553	Kif13a	kinesin family member 13A	0.107993	6.43541	2.29871	0.0299071	0.444801	-4.10916
232875	Zscan18	zinc finger and SCAN domain containing 18	-0.222907	3.84593	-2.01009	0.0550217	0.529793	-4.11196
244484	Wdr17	WD repeat domain 17	-0.407051	0.985348	-1.7951	0.0844013	0.588317	-4.11285
218989	Tmem260	transmembrane protein 260	0.129431	4.9581	2.13805	0.0421892	0.493082	-4.11346
13009	Csrp3	cysteine and glycine-rich protein 3	0.249432	4.34784	2.05959	0.051118	0.516164	-4.11438
223664	Lrrc14	leucine rich repeat containing 14	-0.135617	5.34796	-2.18438	0.0382493	0.477313	-4.11463
19933	Rpl21	ribosomal protein L21	-0.150179	6.04736	-2.25642	0.0328427	0.453371	-4.11609
20227	Sart1	squamous cell carcinoma antigen recognized by T cells 1	-0.111786	7.10991	-2.34849	0.0268217	0.439356	-4.11743
383295	Ypel5	yippee like 5	0.199086	3.55912	1.9641	0.0604145	0.541481	-4.11758
73723	Sh3bgrl3	SH3 domain binding glutamic acid-rich protein-like 3	-0.133205	5.52606	-2.20142	0.0368858	0.472112	-4.11826
546144	Wdr72	WD repeat domain 72	0.790276	-0.614132	1.9541	0.061647	0.544146	-4.12039
225724	Mapk4	mitogen-activated protein kinase 4	0.247153	2.96913	1.89576	0.0692835	0.55602	-4.12164
15166	Hcn2	hyperpolarization-activated, cyclic nucleotide-gated K+ 2	-0.480255	0.855971	-1.78626	0.0858556	0.590765	-4.12322
170755	Sgk3	serum/glucocorticoid regulated kinase 3	-0.25923	3.02902	-1.89643	0.0691912	0.555829	-4.12355
71893	Noxo1	NADPH oxidase organizer 1	-0.322716	1.24759	-1.78403	0.0862256	0.590765	-4.12699
72088	Ush1c	USH1 protein network component harmonin	0.320214	1.74003	1.80055	0.0835152	0.584857	-4.12746
433801	Zfp268	zinc finger protein 268	0.322415	1.91783	1.79949	0.0836876	0.585122	-4.12982
622320	Kctd21	potassium channel tetramerisation domain containing 21	0.270461	2.21173	1.8179	0.0807489	0.580242	-4.13099
621697	Rpl32l	ribosomal protein L32-like	-0.229103	6.05342	-2.27763	0.0355389	0.467978	-4.13102
320717	Pptc7	PTC7 protein phosphatase homolog	-0.151852	5.31739	-2.16112	0.0401844	0.483737	-4.13117
381259	Tmem237	transmembrane protein 237	0.171035	4.74669	2.10335	0.0453746	0.496552	-4.13224
67512	Agpat2	1-acylglycerol-3-phosphate O-acyltransferase 2	-0.26297	2.91189	-1.87478	0.0722248	0.563434	-4.13334
664968	Tmem238	transmembrane protein 238	0.359707	1.17013	1.77591	0.0875848	0.592699	-4.13374
56747	Sez6l	seizure related 6 homolog like	-0.380308	1.11992	-1.77578	0.0876067	0.592699	-4.13416
67604	Get4	golgi to ER traffic protein 4	-0.0983543	6.70283	-2.30273	0.0296469	0.4448	-4.13464
67285	Cwc27	CWC27 spliceosome-associated protein	-0.148853	4.90931	-2.11588	0.0442008	0.494742	-4.13519
54204	Septin1	septin 1	-0.275658	2.58623	-1.85087	0.0757083	0.57183	-4.13526
223780	Adm2	adrenomedullin 2	0.840287	-0.841329	1.93558	0.0639878	0.549455	-4.13595
100504491	Dcdc2b	doublecortin domain containing 2b	1.02593	-1.12612	1.97387	0.0592309	0.538182	-4.13689
66398	Commd5	COMM domain containing 5	-0.586886	-0.0620907	-1.8239	0.0798108	0.578349	-4.13889
238693	Zfp58	zinc finger protein 58	-0.180515	3.34947	-1.92491	0.0653704	0.550562	-4.13892
18754	Prkce	protein kinase C, epsilon	0.165348	4.82736	2.10998	0.04475	0.494742	-4.13919
20510	Slc1a1	solute carrier family 1 (neuronal/epithelial high affinity glutamate transporter, system Xag), member 1	-0.68288	-0.74242	-1.89112	0.069925	0.5586	-4.14051
66607	Ms4a4d	membrane-spanning 4-domains, subfamily A, member 4D	-0.845765	-0.335997	-1.86642	0.0735301	0.567592	-4.14104
50490	Nox4	NADPH oxidase 4	0.301903	2.111	1.79942	0.0836985	0.585122	-4.14146
57808	Rpl35a	ribosomal protein L35A	-0.197672	4.29277	-2.03631	0.0521407	0.519023	-4.14308
22239	Ugt8a	UDP galactosyltransferase 8A	-0.53525	0.364486	-1.78794	0.085577	0.590464	-4.1435
64833	Acot10	acyl-CoA thioesterase 10	-0.305235	1.28546	-1.76829	0.0888762	0.594951	-4.14471
112422	Zfp979	zinc finger protein 979	0.316152	2.57831	1.83662	0.0778523	0.576824	-4.14502
78781	Zc3hav1	zinc finger CCCH type, antiviral 1	0.455	3.09993	1.90092	0.0739163	0.567966	-4.14566
226419	Dyrk3	dual-specificity tyrosine phosphorylation regulated kinase 3	-0.154949	4.30322	-2.037	0.0520674	0.519023	-4.14567
140500	Acap3	ArfGAP with coiled-coil, ankyrin repeat and PH domains 3	-0.140023	5.15251	-2.15088	0.0410638	0.488013	-4.14611
20088	Rps24	ribosomal protein S24	-0.141388	7.9019	-2.39746	0.0257412	0.436516	-4.14637
53610	Nono	non-POU-domain-containing, octamer binding protein	-0.0678449	9.51971	-2.4647	0.0207192	0.409806	-4.1471
24074	Taf7	TATA-box binding protein associated factor 7	0.15114	5.26587	2.15423	0.0407738	0.486609	-4.14733
213208	Il20rb	interleukin 20 receptor beta	-0.485062	1.39342	-1.76691	0.0893963	0.595241	-4.14736
18074	Nid2	nidogen 2	-0.120579	7.42597	-2.35242	0.0265912	0.439356	-4.14793
93702	Pcdhgb5	protocadherin gamma subfamily B, 5	-0.354176	1.56638	-1.77389	0.0879256	0.592699	-4.14871
107986	Ddb2	damage specific DNA binding protein 2	-0.261007	2.11161	-1.80013	0.0835832	0.585041	-4.14899
16886	Limk2	LIM domain kinase 2	0.107953	6.26953	2.26021	0.0325115	0.453371	-4.14978
68718	Rnf166	ring finger protein 166	-0.160573	4.65087	-2.07967	0.0476691	0.50697	-4.14985
24014	Rnasel	ribonuclease L (2', 5'-oligoisoadenylate synthetase-dependent)	0.235681	2.48872	1.83756	0.0777095	0.576824	-4.15063
71767	Tysnd1	trypsin domain containing 1	-0.115979	5.63986	-2.19571	0.0373378	0.475563	-4.15134
15896	Icam2	intercellular adhesion molecule 2	0.257655	3.15932	1.90122	0.0685362	0.554392	-4.1514
381217	Entrep1	endosomal transmembrane epsin interactor 1	0.228102	3.23265	1.90809	0.0676042	0.553958	-4.15265
234072	Adprhl1	ADP-ribosylhydrolase like 1	0.414057	1.10868	1.75794	0.0906576	0.595902	-4.15298
67439	Xab2	XPA binding protein 2	-0.085594	6.5908	-2.28978	0.0304937	0.445262	-4.15353
72265	Tram1	translocating chain-associating membrane protein 1	0.106488	6.48964	2.27564	0.0314439	0.451062	-4.15365
18548	Pcsk1	proprotein convertase subtilisin/kexin type 1	-0.326252	1.16049	-1.7567	0.0908723	0.595902	-4.15453
54371	Chst2	carbohydrate sulfotransferase 2	-0.139442	5.76994	-2.20508	0.0365989	0.47064	-4.15599
434130	Ccdc8	coiled-coil domain containing 8	0.106665	6.49161	2.27589	0.0314272	0.451062	-4.15693
12753	Clock	clock circadian regulator	-0.183253	4.87795	-2.10384	0.0453283	0.496552	-4.15704
67493	Mettl16	methyltransferase 16, N6-methyladenosine	0.121969	6.29777	2.25585	0.0328188	0.453371	-4.15725
19346	Rab6a	RAB6A, member RAS oncogene family	0.0915118	7.28083	2.33677	0.0275209	0.442499	-4.1587
70358	Steap1	six transmembrane epithelial antigen of the prostate 1	-0.301406	2.00798	-1.77793	0.087244	0.592699	-4.15882
216445	Arhgap9	Rho GTPase activating protein 9	-0.644533	0.0682154	-1.77498	0.0877412	0.592699	-4.16361
14296	Frat1	frequently rearranged in advanced T cell lymphomas	-0.222103	3.07872	-1.88853	0.0702849	0.559874	-4.16392
67884	Cfap410	cilia and flagella associated protein 410	0.173437	4.26009	2.0233	0.0535526	0.52475	-4.16441
102920	Cenpi	centromere protein I	0.144088	5.11826	2.12709	0.0431736	0.493082	-4.16514
320100	Relt	RELT tumor necrosis factor receptor	-0.225527	3.2033	-1.88525	0.070744	0.560943	-4.1653
74132	Rnf6	ring finger protein (C3H2C3 type) 6	-0.140755	4.46751	-2.04834	0.0508647	0.516164	-4.16536
22693	Zfp30	zinc finger protein 30	0.208487	3.30475	1.90248	0.0683648	0.554392	-4.16593
14605	Tsc22d3	TSC22 domain family, member 3	0.134242	5.67824	2.19646	0.0372786	0.475401	-4.16624
11883	Arsa	arylsulfatase A	-0.209847	3.83416	-1.9705	0.0596367	0.539357	-4.16693
72397	Rbm12b1	RNA binding motif protein 12 B1	0.200067	3.24931	1.89751	0.0690433	0.555829	-4.16847
69815	Krtcap3	keratinocyte associated protein 3	-0.307527	2.16883	-1.78921	0.0853682	0.59032	-4.16871
68777	Tmem53	transmembrane protein 53	0.45746	0.547375	1.74757	0.0924717	0.598856	-4.16898
105446	Gmpr2	guanosine monophosphate reductase 2	0.158126	4.09746	1.9941	0.0568464	0.533698	-4.17029
68339	Ccdc88c	coiled-coil domain containing 88C	0.112062	6.37289	2.26373	0.0322651	0.453269	-4.17065
116810	Foxn4	forkhead box N4	-0.574737	-0.252727	-1.76445	0.089533	0.595241	-4.1713
72258	Kcnk10	potassium channel, subfamily K, member 10	0.397301	0.840031	1.74043	0.0937386	0.6021	-4.17139
170835	Inpp5j	inositol polyphosphate 5-phosphatase J	1.0778	-1.1188	1.90909	0.0684232	0.554392	-4.17178
18602	Padi4	peptidyl arginine deiminase, type IV	0.865906	-0.750258	1.86827	0.0731593	0.566185	-4.17253
71991	Ercc8	excision repaiross-complementing rodent repair deficiency, complementation group 8	-0.12472	4.79014	-2.07535	0.0480997	0.509222	-4.17266
109113	Uhrf2	ubiquitin-like, containing PHD and RING finger domains 2	0.12338	7.27886	2.33281	0.0278383	0.442499	-4.17344
110326	Tas1r1	taste receptor, type 1, member 1	-0.701313	-0.897486	-1.86936	0.0730022	0.56565	-4.17472
54003	Nell2	NEL-like 2	-0.198359	5.13298	-2.14785	0.0427697	0.493082	-4.17531
93893	Pcdhb22	protocadherin beta 22	0.640363	0.0503538	1.77084	0.0884422	0.594039	-4.17572
11418	Asic2	acid-sensing ion channel 2	-0.343258	1.6934	-1.75492	0.0911831	0.595902	-4.176
22349	Vil1	villin 1	-0.651105	0.248593	-1.7609	0.0901451	0.595902	-4.17615
66844	Ormdl2	ORM1-like 2 (S. cerevisiae)	0.186948	4.16271	1.99788	0.0564103	0.532233	-4.17618
320204	Etfbkmt	electron transfer flavoprotein beta subunit lysine methyltransferase	0.244483	2.73015	1.83121	0.078681	0.576824	-4.17767
234857	Spire2	spire type actin nucleation factor 2	-0.210512	2.79072	-1.84117	0.077162	0.575275	-4.1777
12447	Ccne1	cyclin E1	-0.118147	7.01528	-2.30292	0.0296346	0.4448	-4.17838
71827	Lrrc34	leucine rich repeat containing 34	0.463589	0.451201	1.74146	0.093555	0.601197	-4.17868
59092	Pcbp4	poly(rC) binding protein 4	-0.0894264	8.94023	-2.4203	0.0228817	0.419075	-4.17896
415115	Neurl2	neuralized E3 ubiquitin protein ligase 2	-0.347181	1.68245	-1.75294	0.091528	0.596684	-4.17914
18441	P2ry1	purinergic receptor P2Y, G-protein coupled 1	-0.37277	1.42004	-1.74311	0.0932624	0.600561	-4.17962
74385	Ap5m1	adaptor-related protein complex 5, mu 1 subunit	0.150321	5.25792	2.13811	0.0421842	0.493082	-4.18017
67248	Rpl39	ribosomal protein L39	-0.228469	5.24991	-2.15023	0.0441816	0.494742	-4.1805
208936	Adamts18	ADAM metallopeptidase with thrombospondin type 1 motif 18	0.29506	3.61542	1.9264	0.0667518	0.551878	-4.18054
11870	Art1	ADP-ribosyltransferase 1	0.57235	-0.248678	1.78183	0.0865908	0.59133	-4.18177
218138	Gmds	GDP-mannose 4, 6-dehydratase	-0.156868	3.85262	-1.95588	0.0614257	0.543687	-4.18194
72350	Zc2hc1c	zinc finger, C2HC-type containing 1C	-0.375278	1.22523	-1.73443	0.0948165	0.602923	-4.18213
69894	Fam241b	family with sequence similarity 241, member B	-0.283455	1.9935	-1.77405	0.0878983	0.592699	-4.18224
60322	Chst7	carbohydrate sulfotransferase 7	-0.253107	2.49815	-1.79511	0.0844001	0.588317	-4.18494
67838	Dnajb11	DnaJ heat shock protein family (Hsp40) member B11	0.121783	6.52204	2.26072	0.0324758	0.453371	-4.1852
53414	Bysl	bystin-like	-0.105885	6.7241	-2.27585	0.0314293	0.451062	-4.18692
15110	Hand1	heart and neural crest derivatives expressed 1	-0.282885	5.26664	-2.14603	0.0466537	0.501519	-4.18772
19249	Ptpn13	protein tyrosine phosphatase, non-receptor type 13	0.110379	7.41961	2.33314	0.027741	0.442499	-4.18775
12590	Cdx1	caudal type homeobox 1	-0.295983	2.59695	-1.79308	0.0847317	0.588593	-4.18791
58991	Ghrl	ghrelin	0.790619	-0.90678	1.83001	0.0788652	0.576824	-4.18839
53817	Ddx39b	DEAD box helicase 39b	-0.0855235	9.4178	-2.4388	0.021957	0.417721	-4.18942
56378	Arpc3	actin related protein 2/3 complex, subunit 3	0.110127	6.38359	2.24909	0.0333011	0.455898	-4.19048
635169	CK137956	cDNA sequence CK137956	-0.795132	-0.82558	-1.81205	0.0816734	0.580622	-4.19094
76302	Pcnp	PEST proteolytic signal containing nuclear protein	0.100313	7.28045	2.32034	0.0285288	0.4448	-4.19096
66597	Trim13	tripartite motif-containing 13	0.219829	2.78846	1.82823	0.0791399	0.576824	-4.19157
494448	Cbx6	chromobox 6	-0.18581	5.63841	-2.18256	0.0399502	0.482915	-4.19237
216622	Fem1al	fem-1 homolog A like	-0.715404	-1.0245	-1.84669	0.0763317	0.573371	-4.19247
67959	Puf60	poly-U binding splicing factor 60	-0.079841	8.22211	-2.37649	0.0252167	0.432917	-4.19268
239731	Rimbp3	RIMS binding protein 3	-0.37703	1.12258	-1.71932	0.097574	0.608504	-4.19564
57748	Jmy	junction-mediating and regulatory protein	0.131065	5.97006	2.20455	0.0366403	0.47064	-4.19676
85030	Tnfrsf25	tumor necrosis factor receptor superfamily, member 25	-0.512915	0.128319	-1.73342	0.0949979	0.603139	-4.19712
19378	Aldh1a2	aldehyde dehydrogenase family 1, subfamily A2	-0.286463	6.02915	-2.2429	0.0399155	0.482915	-4.19924
66809	Krt20	keratin 20	0.410816	1.04732	1.71321	0.0987079	0.608504	-4.19943
96979	Ptges2	prostaglandin E synthase 2	-0.133292	4.56827	-2.03779	0.0519818	0.519023	-4.1995
56532	Ripk3	receptor-interacting serine-threonine kinase 3	-0.175012	3.46759	-1.89629	0.0692105	0.555829	-4.20052
621603	Aldh3b2	aldehyde dehydrogenase 3 family, member B2	0.493006	0.273814	1.73483	0.0947433	0.602923	-4.20057
67860	S100a16	S100 calcium binding protein A16	0.219965	3.45061	1.90101	0.0685645	0.554392	-4.2011
66988	Lap3	leucine aminopeptidase 3	0.0945113	7.17396	2.30474	0.0295167	0.4448	-4.20133
320302	Glt28d2	glycosyltransferase 28 domain containing 2	0.700924	-0.887145	1.81743	0.0808224	0.580242	-4.20172
320415	Gchfr	GTP cyclohydrolase I feedback regulator	0.56143	-0.279588	1.77617	0.0875409	0.592699	-4.20404
239618	Pdzrn4	PDZ domain containing RING finger 4	-0.389975	0.534232	-1.70895	0.0995054	0.609611	-4.2057
230500	Efcab7	EF-hand calcium binding domain 7	0.284249	2.11367	1.75423	0.0913034	0.596333	-4.20729
30955	Pik3cg	phosphatidylinositol-4,5-bisphosphate 3-kinase catalytic subunit gamma	0.605436	-0.180942	1.73737	0.0942869	0.602452	-4.20735
66075	Chchd3	coiled-coil-helix-coiled-coil-helix domain containing 3	0.0914266	6.55402	2.25445	0.0329184	0.453371	-4.20792
74400	Zfp819	zinc finger protein 819	-0.445597	0.091815	-1.71705	0.0979928	0.608504	-4.20926
218518	Marveld2	MARVEL (membrane-associating) domain containing 2	0.251208	2.76337	1.79743	0.0840222	0.586643	-4.20955
232431	Gprc5a	G protein-coupled receptor, family C, group 5, member A	-0.212509	3.04663	-1.82569	0.0795321	0.578241	-4.20957
15505	Hsph1	heat shock 105kDa/110kDa protein 1	0.238553	8.40284	2.4276	0.0283056	0.4448	-4.20967
216613	Ccdc85a	coiled-coil domain containing 85A	0.332967	0.950667	1.70321	0.100587	0.610219	-4.20979
69608	Sec24d	SEC24 homolog D, COPII coat complex component	0.161117	5.06955	2.09381	0.046287	0.499499	-4.21029
100233175	Gon7	GON7 subunit of KEOPS complex	0.207701	3.65847	1.91856	0.066206	0.551878	-4.2105
270210	Zbtb47	zinc finger and BTB domain containing 47	-0.147609	4.88447	-2.0757	0.0480638	0.509222	-4.21155
671535	Parp10	poly (ADP-ribose) polymerase family, member 10	0.669999	-0.897256	1.7945	0.0844997	0.588505	-4.2129
11931	Atp1b1	ATPase, Na+/K+ transporting, beta 1 polypeptide	0.209953	5.29931	2.12627	0.0454175	0.496552	-4.21297
11737	Anp32a	acidic nuclear phosphoprotein 32 family member A	0.091598	8.8811	2.39984	0.0239465	0.421785	-4.21347
23854	Def8	differentially expressed in FDCP 8	-0.109247	6.11569	-2.20985	0.0362279	0.46985	-4.21392
100210	Gpn2	GPN-loop GTPase 2	-0.135018	4.74312	-2.04518	0.051197	0.516164	-4.21431
270151	Nlrx1	NLR family member X1	-0.320375	1.76224	-1.725	0.0965294	0.606086	-4.21545
73681	Trmt11	tRNA methyltransferase 11	-0.14589	4.3901	-2.00034	0.0561282	0.531876	-4.21572
19264	Ptprc	protein tyrosine phosphatase receptor type C	0.934424	-0.849025	1.8167	0.081274	0.580242	-4.2159
380686	Cnrip1	cannabinoid receptor interacting protein 1	-0.257058	3.00533	-1.83489	0.0781164	0.576824	-4.21679
16876	Lhx9	LIM homeobox protein 9	-0.491426	3.18296	-1.87208	0.0794871	0.578241	-4.21692
72544	Exosc6	exosome component 6	-0.117164	5.93415	-2.18138	0.0384943	0.478345	-4.21766
225608	Sh3tc2	SH3 domain and tetratricopeptide repeats 2	0.219402	3.52183	1.88778	0.0703899	0.559913	-4.21975
210503	Zfp677	zinc finger protein 677	-0.316442	1.36588	-1.70576	0.100105	0.609611	-4.21983
66364	Pigbos1	Pigb opposite strand 1	-0.205282	2.87851	-1.81545	0.0811352	0.580242	-4.22083
237868	Sarm1	sterile alpha and HEAT/Armadillo motif containing 1	0.245907	2.3344	1.77366	0.0879638	0.592699	-4.22105
229487	Gatb	glutamyl-tRNA amidotransferase subunit B	0.156231	4.38599	1.99962	0.0562104	0.531876	-4.22202
100042165	Thoc2l	THO complex subunit 2-like	0.179547	5.35614	2.13284	0.0434829	0.493549	-4.22211
71774	Shroom1	shroom family member 1	0.464575	0.199728	1.70284	0.100658	0.610327	-4.22281
14573	Gdnf	glial cell line derived neurotrophic factor	0.320286	2.28419	1.75074	0.091914	0.598015	-4.2232
208606	Rsrc2	arginine/serine-rich coiled-coil 2	0.113567	6.92753	2.27842	0.0312551	0.451062	-4.22328
17965	Nbl1	NBL1, DAN family BMP antagonist	0.295004	2.51875	1.78006	0.0868867	0.592222	-4.22584
23872	Ets2	E26 avian leukemia oncogene 2, 3' domain	-0.140833	6.42366	-2.23099	0.0348452	0.464312	-4.22667
22445	Xlr3a	X-linked lymphocyte-regulated 3A	0.934855	1.7191	1.73351	0.10389	0.616541	-4.22704
140483	Hnmt	histamine N-methyltransferase	0.681062	-0.276518	1.73271	0.0951263	0.603139	-4.2272
73246	Rassf6	Ras association (RalGDS/AF-6) domain family member 6	-1.14252	-1.32785	-1.877	0.0727583	0.56471	-4.22728
50916	Irx4	Iroquois homeobox 4	0.260217	3.21941	1.84554	0.0765051	0.573439	-4.22777
59033	Slc4a8	solute carrier family 4 (anion exchanger), member 8	0.165067	3.98048	1.95096	0.0620386	0.54417	-4.22801
246707	Emilin2	elastin microfibril interfacer 2	-0.108017	6.33422	-2.22938	0.0347429	0.464259	-4.22815
269870	Zfp446	zinc finger protein 446	0.169784	4.31446	1.99635	0.0565865	0.533181	-4.22877
19662	Rbp4	retinol binding protein 4, plasma	-0.936443	1.93821	-1.75541	0.100278	0.609611	-4.22931
100040531	Dynlt1f	dynein light chain Tctex-type 1F	-0.197422	4.59125	-2.02343	0.0536191	0.52475	-4.22948
17279	Melk	maternal embryonic leucine zipper kinase	0.0799094	6.77228	2.2639	0.032253	0.453269	-4.23007
319172	H2ac4	H2A clustered histone 4	0.801121	-0.819914	1.80401	0.0829574	0.583292	-4.2308
66387	Nudt8	nudix hydrolase 8	-0.25615	3.09269	-1.82967	0.0789172	0.576824	-4.23114
22286	Utf1	undifferentiated embryonic cell transcription factor 1	1.07573	-1.23795	1.87906	0.0716161	0.562207	-4.23157
23894	Gtf2h2	general transcription factor II H, polypeptide 2	0.148211	5.43071	2.12341	0.0435077	0.493549	-4.23255
27055	Fkbp9	FK506 binding protein 9	0.0927153	7.55044	2.31673	0.028755	0.4448	-4.23273
66329	Susd3	sushi domain containing 3	1.1787	-1.30579	1.85225	0.0772051	0.575289	-4.2328
67861	Akr1b10	aldo-keto reductase family 1, member B10	0.203989	3.1431	1.83561	0.0780064	0.576824	-4.23291
108096	Slco1a5	solute carrier organic anion transporter family, member 1a5	-0.65279	-0.52302	-1.75798	0.0906495	0.595902	-4.23393
100101919	Dnah7c	dynein, axonemal, heavy chain 7C	-0.481311	0.417354	-1.68005	0.105058	0.618531	-4.2344
16331	Inpp5d	inositol polyphosphate-5-phosphatase D	0.288382	2.34408	1.75959	0.0903715	0.595902	-4.23441
328967	Arhgef37	Rho guanine nucleotide exchange factor 37	1.00113	-1.23289	1.82209	0.0804977	0.579918	-4.23447
224813	Lrrc73	leucine rich repeat containing 73	0.391067	0.849143	1.6785	0.105363	0.618967	-4.23464
13607	Eda	ectodysplasin-A	-0.19648	3.45167	-1.88242	0.0711418	0.561257	-4.23523
12877	Cpeb1	cytoplasmic polyadenylation element binding protein 1	-0.661401	-0.407661	-1.72041	0.0973715	0.608504	-4.2376
170748	Smco4	single-pass membrane protein with coiled-coil domains 4	-0.18079	4.30788	-1.98341	0.0580961	0.535825	-4.23778
433809	Rnf207	ring finger protein 207	0.410142	0.829153	1.67403	0.106247	0.620286	-4.2383
56198	Heyl	hairy/enhancer-of-split related with YRPW motif-like	-0.238104	4.13601	-1.97887	0.0598924	0.539408	-4.23902
20751	Spr	sepiapterin reductase	0.13968	5.78661	2.15974	0.0403016	0.484313	-4.2394
100041953	Sap18b	Sin3-associated polypeptide 18B	-0.0949879	6.82197	-2.261	0.0324559	0.453371	-4.23943
234290	BC030500	cDNA sequence BC030500	-0.949875	-0.710504	-1.75642	0.0925474	0.598856	-4.23964
13384	Mpp3	membrane protein, palmitoylated 3 (MAGUK p55 subfamily member 3)	-0.260778	3.66752	-1.90982	0.068309	0.554392	-4.23992
619331	Zfp551	zinc finger protein 551	-0.402184	1.43454	-1.68099	0.104874	0.618436	-4.24287
17135	Mafk	v-maf musculoaponeurotic fibrosarcoma oncogene family, protein K (avian)	-0.184472	3.72503	-1.89984	0.0687248	0.554859	-4.24288
116904	Alpk3	alpha-kinase 3	0.195632	4.13463	1.95482	0.0615578	0.544109	-4.24293
80517	Herpud2	HERPUD family member 2	-0.121829	5.38119	-2.10951	0.0447935	0.494742	-4.24465
19309	Pygm	muscle glycogen phosphorylase	0.291951	3.36802	1.85478	0.0762137	0.573371	-4.24492
67490	Ufl1	UFM1 specific ligase 1	0.117506	5.28407	2.10463	0.0452535	0.496552	-4.24578
15430	Hoxd10	homeobox D10	-0.45978	3.06879	-1.79594	0.0895264	0.595241	-4.24832
407788	Tsbp1	testis expressed basic protein 1	-0.624054	-0.676506	-1.73896	0.0940026	0.602452	-4.24847
73451	Zfp763	zinc finger protein 763	-0.151508	4.19954	-1.96343	0.0604969	0.541524	-4.2504
75678	Ippk	inositol 1,3,4,5,6-pentakisphosphate 2-kinase	-0.164316	4.69467	-2.01712	0.0542359	0.527088	-4.25453
209558	Enpp3	ectonucleotide pyrophosphatase/phosphodiesterase 3	0.197024	3.15752	1.83479	0.0781323	0.576824	-4.25466
69270	Gins1	GINS complex subunit 1	-0.123294	5.42911	-2.10997	0.0447506	0.494742	-4.25507
77128	Crebrf	CREB3 regulatory factor	-0.244605	2.43663	-1.74308	0.0932676	0.600561	-4.25563
58244	Stx6	syntaxin 6	-0.101948	6.07074	-2.18242	0.0384091	0.478345	-4.25795
71776	Tha1	threonine aldolase 1	-0.360826	1.44515	-1.67176	0.106698	0.620286	-4.25799
12308	Calb2	calbindin 2	-0.781012	-0.345376	-1.70748	0.0999307	0.609611	-4.25849
14086	Fscn1	fascin actin-bundling protein 1	-0.0691082	9.98178	-2.43295	0.0222454	0.418874	-4.25901
19356	Rad17	RAD17 checkpoint clamp loader component	0.115284	5.28439	2.0926	0.0464036	0.500219	-4.25947
71746	Rgl3	ral guanine nucleotide dissociation stimulator-like 3	0.238861	2.95419	1.80191	0.083296	0.584789	-4.25968
26886	Cenph	centromere protein H	-0.114389	5.55964	-2.1281	0.0430817	0.493082	-4.26002
72273	Smim24	small integral membrane protein 24	0.608	-0.04193	1.66574	0.107902	0.621054	-4.26183
83436	Plekha2	pleckstrin homology domain-containing, family A (phosphoinositide binding specific) member 2	0.228577	4.86684	2.04185	0.0538847	0.525953	-4.26186
329065	Scd4	stearoyl-coenzyme A desaturase 4	-0.590718	-0.115432	-1.67774	0.105514	0.619078	-4.2619
16848	Lfng	LFNG O-fucosylpeptide 3-beta-N-acetylglucosaminyltransferase	-0.123663	5.60983	-2.14018	0.0420006	0.493082	-4.26198
18505	Pax3	paired box 3	-0.157755	5.42105	-2.11492	0.0442896	0.494742	-4.26202
17756	Map2	microtubule-associated protein 2	0.222336	5.02271	2.08318	0.0500996	0.515773	-4.263
113523645	Lrrc70	leucine rich repeat containing 70	-0.367668	0.809448	-1.64836	0.111445	0.626247	-4.26318
100678	Psph	phosphoserine phosphatase	0.180735	4.55685	1.99959	0.0562136	0.531876	-4.2636
268783	Mtmr12	myotubularin related protein 12	-0.111552	5.27966	-2.09042	0.0466148	0.501487	-4.26473
14761	Gpr27	G protein-coupled receptor 27	-0.161435	3.5443	-1.86803	0.0731943	0.566185	-4.26502
69368	Wdfy1	WD repeat and FYVE domain containing 1	-0.191653	3.13757	-1.82548	0.0795649	0.578241	-4.26606
11876	Artn	artemin	-0.429694	0.94074	-1.64573	0.111989	0.626989	-4.26697
12390	Cav2	caveolin 2	0.357578	1.61333	1.67294	0.106463	0.620286	-4.26712
66830	Nacc1	nucleus accumbens associated 1, BEN and BTB (POZ) domain containing	-0.0853498	8.42485	-2.34894	0.0267955	0.439356	-4.2672
72973	Fbxo47	F-box protein 47	-0.566294	-0.129385	-1.67353	0.106346	0.620286	-4.26789
74665	Drc3	dynein regulatory complex subunit 3	0.656312	0.055186	1.65879	0.109404	0.621663	-4.2679
27419	Naglu	alpha-N-acetylglucosaminidase (Sanfilippo disease IIIB)	0.193553	3.19554	1.82629	0.0794402	0.578241	-4.26837
16468	Jarid2	jumonji and AT-rich interaction domain containing 2	0.0853293	7.00776	2.26418	0.0322337	0.453269	-4.26911
68818	Zfand2b	zinc finger, AN1 type domain 2B	0.203744	3.35211	1.84327	0.076846	0.574438	-4.26943
99326	Garnl3	GTPase activating RANGAP domain-like 3	-0.245325	2.77186	-1.77334	0.088019	0.592699	-4.26954
51812	Mcrs1	microspherule protein 1	-0.129061	5.3528	-2.09737	0.0459443	0.496987	-4.27
66054	Cndp2	CNDP dipeptidase 2	-0.117187	6.36508	-2.20374	0.0367034	0.47064	-4.27066
20890	Wnt8a	wingless-type MMTV integration site family, member 8A	0.842605	-0.796263	1.74751	0.0924822	0.598856	-4.27104
52033	Pbk	PDZ binding kinase	0.108551	6.17775	2.18646	0.0380804	0.477313	-4.27111
108138	Xrcc4	X-ray repair complementing defective repair in Chinese hamster cells 4	0.238027	2.49482	1.73481	0.0947479	0.602923	-4.27137
50776	Polg2	polymerase (DNA directed), gamma 2, accessory subunit	-0.206946	2.64555	-1.75915	0.0904474	0.595902	-4.27197
544922	Zkscan4	zinc finger with KRAB and SCAN domains 4	-0.290889	1.98807	-1.69483	0.102187	0.612852	-4.2722
240058	Cpne5	copine V	0.21711	3.52994	1.86614	0.0734673	0.567592	-4.27229
20965	Syn2	synapsin II	-0.624292	-0.231809	-1.65415	0.110253	0.623311	-4.27384
57738	Slc15a2	solute carrier family 15 (H+/peptide transporter), member 2	1.25131	2.21183	1.70904	0.109075	0.621054	-4.27602
329260	Dennd1b	DENN domain containing 1B	0.1599	4.14321	1.93036	0.0646606	0.549683	-4.27724
22033	Traf5	TNF receptor-associated factor 5	-0.367401	0.925219	-1.63706	0.1138	0.6308	-4.27739
14800	Gria2	glutamate receptor, ionotropic, AMPA2 (alpha 2)	-0.752949	-0.979072	-1.6943	0.102287	0.612852	-4.27752
54217	Rpl36	ribosomal protein L36	-0.141548	6.08133	-2.17371	0.0391265	0.480953	-4.27765
319613	Sybu	syntabulin (syntaxin-interacting)	-0.626135	-0.645987	-1.71468	0.0984329	0.608504	-4.27885
56389	Stx5a	syntaxin 5A	0.117195	5.68132	2.13443	0.0425121	0.493082	-4.27935
53897	Gal3st1	galactose-3-O-sulfotransferase 1	0.498341	-0.629072	1.68323	0.104435	0.618037	-4.28003
74753	Trmo	tRNA methyltransferase O	-0.228982	3.02535	-1.7921	0.0848917	0.588593	-4.28067
66101	Ppih	peptidyl prolyl isomerase H	-0.195189	3.59333	-1.86273	0.0739628	0.567966	-4.28145
14719	Got2	glutamatic-oxaloacetic transaminase 2, mitochondrial	-0.0836193	7.59938	-2.29622	0.0300697	0.444801	-4.28146
17161	Maoa	monoamine oxidase A	-0.120172	5.64843	-2.12411	0.0434438	0.493549	-4.28154
110784	Nr3c2	nuclear receptor subfamily 3, group C, member 2	-0.633921	-0.885255	-1.66915	0.10722	0.621054	-4.28234
20347	Sema3b	sema domain, immunoglobulin domain (Ig), short basic domain, secreted, (semaphorin) 3B	0.243935	2.9795	1.7795	0.0869815	0.592222	-4.28369
212114	Nhlrc3	NHL repeat containing 3	-0.221386	3.12966	-1.80702	0.0824752	0.582885	-4.28377
329504	Lcmt2	leucine carboxyl methyltransferase 2	-0.198178	4.00783	-1.91343	0.0668885	0.552028	-4.28407
77975	Tmem50b	transmembrane protein 50B	0.181732	4.50604	1.98092	0.0583908	0.535825	-4.28527
50721	Sirt6	sirtuin 6	-0.155676	5.53084	-2.11104	0.0446511	0.494742	-4.2862
240185	Jcad	junctional cadherin 5 associated	0.135202	5.09503	2.05581	0.0500857	0.515773	-4.28622
574437	Xlr3b	X-linked lymphocyte-regulated 3B	0.737301	2.61939	1.7639	0.0986235	0.608504	-4.2888
230991	Fndc10	fibronectin type III domain containing 10	-0.282302	2.01232	-1.68938	0.103237	0.614492	-4.28884
66349	Dmac2	distal membrane arm assembly complex 2	-0.140083	4.64402	-1.99884	0.0563003	0.531876	-4.28908
382543	Ankfn1	ankyrin-repeat and fibronectin type III domain containing 1	0.474026	0.237169	1.62174	0.117058	0.635284	-4.28965
18126	Nos2	nitric oxide synthase 2, inducible	-0.482172	0.243207	-1.62272	0.116846	0.635284	-4.28994
22092	Rsph1	radial spoke head 1 homolog (Chlamydomonas)	0.503621	-0.0879316	1.63057	0.115171	0.632796	-4.29131
68526	Gpr155	G protein-coupled receptor 155	-0.445934	0.949908	-1.62267	0.116858	0.635284	-4.29177
74030	Rin2	Ras and Rab interactor 2	-0.138642	4.56046	-1.97849	0.0586788	0.536601	-4.29203
102075	Plekhg4	pleckstrin homology domain containing, family G (with RhoGef domain) member 4	-0.341013	1.99552	-1.69478	0.102195	0.612852	-4.29277
239336	Rxfp3	relaxin family peptide receptor 3	-0.422837	0.746031	-1.61348	0.118847	0.637513	-4.29525
212679	Mars2	methionine-tRNA synthetase 2 (mitochondrial)	-0.1693	3.85085	-1.87987	0.0715011	0.562185	-4.29575
68075	Lurap1	leucine rich adaptor protein 1	-0.394148	0.660501	-1.61225	0.119115	0.637513	-4.29628
73016	Kremen2	kringle containing transmembrane protein 2	0.352051	2.71043	1.72258	0.0980504	0.608504	-4.29677
69833	Polr2f	polymerase (RNA) II (DNA directed) polypeptide F	-0.13315	6.15999	-2.16979	0.0394533	0.481886	-4.29678
246177	Myo1g	myosin IG	1.09473	-0.864454	1.69995	0.104452	0.618037	-4.29681
217149	Cisd3	CDGSH iron sulfur domain 3	0.229154	2.82051	1.75542	0.0910947	0.595902	-4.29694
215351	Senp6	SUMO/sentrin specific peptidase 6	0.0830607	7.47499	2.27889	0.0312235	0.451062	-4.2977
225392	Rell2	RELT-like 2	-0.783429	-1.1777	-1.69835	0.101512	0.612315	-4.29821
68799	Rgmb	repulsive guidance molecule family member B	-0.159039	5.10117	-2.06286	0.0493612	0.513922	-4.29903
72461	Prcp	prolylcarboxypeptidase (angiotensinase C)	0.128918	5.12007	2.05417	0.0502561	0.516009	-4.29928
12062	Bdkrb2	bradykinin receptor, beta 2	-0.707762	-0.596566	-1.65342	0.110404	0.623659	-4.30064
353282	Sfmbt2	Scm-like with four mbt domains 2	0.238082	2.18769	1.69328	0.102484	0.612852	-4.30094
109637	Upk1a	uroplakin 1A	-0.428181	1.35722	-1.61899	0.117651	0.636036	-4.30107
68758	Abhd11	abhydrolase domain containing 11	-0.149831	4.18446	-1.92966	0.0647517	0.549683	-4.30277
223920	Soat2	sterol O-acyltransferase 2	0.683354	0.163827	1.61306	0.119974	0.638461	-4.30439
110172	Slc35b1	solute carrier family 35, member B1	0.130784	5.85764	2.131	0.0428201	0.493082	-4.30446
20448	St6galnac4	ST6 (alpha-N-acetyl-neuraminyl-2,3-beta-galactosyl-1,3)-N-acetylgalactosaminide alpha-2,6-sialyltransferase 4	-0.166519	4.56137	-1.97572	0.0590094	0.537641	-4.30483
96957	Tmem62	transmembrane protein 62	-0.328047	1.50116	-1.63172	0.114928	0.632796	-4.30535
317757	Gimap5	GTPase, IMAP family member 5	0.745311	-0.689898	1.66065	0.10893	0.621054	-4.30783
114874	Ddhd1	DDHD domain containing 1	0.173736	4.2742	1.93691	0.0638163	0.549455	-4.3079
320225	Catsperg1	cation channel sperm associated auxiliary subunit gamma 1	-0.624855	-1.03754	-1.65132	0.110834	0.625329	-4.30799
234076	Tmco3	transmembrane and coiled-coil domains 3	0.154922	4.5321	1.9701	0.0596853	0.539408	-4.30905
13824	Epb41l4a	erythrocyte membrane protein band 4.1 like 4a	0.153842	4.93726	2.03152	0.0526569	0.521804	-4.30927
319998	Tmem198	transmembrane protein 198	-0.382761	1.48471	-1.62349	0.116681	0.635284	-4.30936
65113	Ndfip1	Nedd4 family interacting protein 1	0.11472	6.81374	2.22108	0.0353675	0.467682	-4.31078
108097	Prkab2	protein kinase, AMP-activated, beta 2 non-catalytic subunit	-0.13293	4.7317	-2.00635	0.0554437	0.529922	-4.31155
235323	Usp28	ubiquitin specific peptidase 28	0.0921644	6.18862	2.1691	0.0395112	0.481886	-4.31158
75530	Lyrm7	LYR motif containing 7	-0.263556	1.83481	-1.65214	0.110668	0.62466	-4.31164
238455	Macc1	metastasis associated in colon cancer 1	0.387313	1.12521	1.5948	0.122976	0.643714	-4.31446
66995	Zcchc18	zinc finger, CCHC domain containing 18	0.179379	3.99931	1.89387	0.069544	0.557434	-4.31549
17701	Msx1	msh homeobox 1	-0.197607	5.37269	-2.07425	0.0502334	0.516009	-4.31564
209225	Zfp710	zinc finger protein 710	-0.105824	6.45724	-2.1951	0.0373867	0.475563	-4.31599
19698	Relb	avian reticuloendotheliosis viral (v-rel) oncogene related B	0.296759	1.48039	1.61939	0.117565	0.635814	-4.31608
67105	Timm21	translocase of inner mitochondrial membrane 21	-0.133346	5.07396	-2.03689	0.0520783	0.519023	-4.3172
13480	Dpm1	dolichyl-phosphate mannosyltransferase subunit 1, catalytic	0.38017	0.731206	1.58979	0.124102	0.64436	-4.31744
84682	Cox4i2	cytochrome c oxidase subunit 4I2	0.3384	2.07592	1.65729	0.109613	0.621853	-4.31792
12638	Cftr	cystic fibrosis transmembrane conductance regulator	-0.734736	-0.138163	-1.6078	0.120989	0.641254	-4.31852
21944	Tnfsf12	tumor necrosis factor (ligand) superfamily, member 12	-0.38498	0.715287	-1.58862	0.124366	0.64436	-4.31857
101214	Tra2a	transformer 2 alpha	0.142921	7.87319	2.30691	0.0316108	0.451218	-4.31908
217370	Cybc1	cytochrome b 245 chaperone 1	0.131526	4.95745	2.01514	0.0544554	0.527088	-4.31962
30839	Fbxw5	F-box and WD-40 domain protein 5	-0.116216	5.85799	-2.1318	0.0427483	0.493082	-4.3201
76650	Srxn1	sulfiredoxin 1 homolog (S. cerevisiae)	-0.192927	3.67049	-1.8492	0.0759577	0.572556	-4.32151
17385	Mmp11	matrix metallopeptidase 11	0.171768	4.47519	1.94788	0.0624247	0.544812	-4.32209
15547	Trmt2a	TRM2 tRNA methyltransferase 2A	-0.100207	6.33346	-2.17806	0.0387669	0.479062	-4.32246
18601	Padi3	peptidyl arginine deiminase, type III	-0.580351	0.14953	-1.59088	0.123856	0.64436	-4.32312
22630	Ywhaq	tyrosine 3-monooxygenase/tryptophan 5-monooxygenase activation protein theta	0.0958636	7.99504	2.2962	0.030071	0.444801	-4.32324
78943	Ern1	endoplasmic reticulum to nucleus signalling 1	-0.199212	3.5321	-1.81733	0.0808392	0.580242	-4.32395
17433	Mobp	myelin-associated oligodendrocytic basic protein	-0.608271	-0.00238672	-1.58486	0.125257	0.645604	-4.32412
14287	Fpgs	folylpolyglutamyl synthetase	-0.118795	5.64439	-2.0993	0.0457595	0.496987	-4.32446
66834	Acot13	acyl-CoA thioesterase 13	0.215847	3.26178	1.78663	0.0857943	0.590765	-4.32512
80859	Nfkbiz	nuclear factor of kappa light polypeptide gene enhancer in B cells inhibitor, zeta	-0.260962	2.18606	-1.66952	0.107145	0.621054	-4.3252
212933	Pm20d1	peptidase M20 domain containing 1	0.285535	2.36169	1.67255	0.106541	0.620286	-4.32574
11595	Acan	aggrecan	-0.753955	-0.864909	-1.63334	0.114584	0.632182	-4.32651
66643	Lix1	limb and CNS expressed 1	0.134217	5.79077	2.11014	0.0447346	0.494742	-4.32673
207607	Ccdc40	coiled-coil domain containing 40	0.157258	4.2959	1.93325	0.0642872	0.549683	-4.32743
17192	Mbd3	methyl-CpG binding domain protein 3	-0.0817962	8.14084	-2.30379	0.0295783	0.4448	-4.32752
11624	Ahrr	aryl-hydrocarbon receptor repressor	-0.350811	1.09952	-1.58944	0.124182	0.64436	-4.32785
15567	Slc6a4	solute carrier family 6 (neurotransmitter transporter, serotonin), member 4	-0.577625	-0.655861	-1.60691	0.120285	0.639381	-4.32815
245607	Gprasp2	G protein-coupled receptor associated sorting protein 2	0.143692	4.77657	1.99351	0.0569144	0.533698	-4.32848
16497	Kcnab1	potassium voltage-gated channel, shaker-related subfamily, beta member 1	0.261269	2.2652	1.66825	0.107399	0.621054	-4.32945
67292	Pigc	phosphatidylinositol glycan anchor biosynthesis, class C	0.185015	4.0262	1.88886	0.0702394	0.55983	-4.33023
60409	Trappc4	trafficking protein particle complex 4	-0.108708	5.69459	-2.10223	0.0454805	0.496552	-4.33047
94176	Dock2	dedicator of cyto-kinesis 2	0.532849	-0.123794	1.58393	0.125432	0.645605	-4.33096
269587	Epb41	erythrocyte membrane protein band 4.1	0.0802478	8.33661	2.31352	0.0289571	0.4448	-4.33118
194655	Klf11	Kruppel-like transcription factor 11	-0.196531	4.56478	-1.97237	0.0599141	0.539408	-4.33146
320541	Slc35e2	solute carrier family 35, member E2	0.14275	5.24007	2.04787	0.0509134	0.516164	-4.33208
22754	Zfp92	zinc finger protein 92	0.601214	-1.06934	1.62345	0.116691	0.635284	-4.33234
100504446	Prr22	proline rich 22	-0.327291	1.25027	-1.59402	0.12315	0.643714	-4.33309
75578	Fggy	FGGY carbohydrate kinase domain containing	-0.250352	2.51754	-1.69406	0.102334	0.612852	-4.33463
230099	Car9	carbonic anhydrase 9	0.445485	0.00417176	1.57001	0.128638	0.651071	-4.33488
16980	Lrrn2	leucine rich repeat protein 2, neuronal	-0.2303	2.55003	-1.70514	0.100222	0.609611	-4.33498
104252	Cdc42ep2	CDC42 effector protein 2	0.307434	1.64224	1.61189	0.119193	0.637513	-4.33593
12870	Cp	ceruloplasmin	0.229534	3.5848	1.82313	0.0799313	0.578446	-4.3375
378431	Txlnb	taxilin beta	0.276265	2.95045	1.75057	0.0919845	0.598015	-4.33808
14226	Fkbp1b	FK506 binding protein 1b	-0.349909	1.25921	-1.57993	0.126347	0.647127	-4.33867
18107	Nmt1	N-myristoyltransferase 1	0.0881972	7.43087	2.25282	0.0330341	0.453577	-4.33936
107338	Gbf1	golgi-specific brefeldin A-resistance factor 1	0.1171	6.80699	2.21115	0.0361274	0.46985	-4.34005
60533	Cd274	CD274 antigen	0.830853	-0.873816	1.62314	0.116799	0.635284	-4.34096
94180	Acsbg1	acyl-CoA synthetase bubblegum family member 1	0.327038	1.27371	1.58175	0.12593	0.646503	-4.34111
19352	Rabggtb	Rab geranylgeranyl transferase, b subunit	-0.156833	6.32444	-2.17192	0.0407068	0.486609	-4.34207
66495	Ndufb3	NADH:ubiquinone oxidoreductase subunit B3	0.166928	5.05156	2.0141	0.054572	0.527731	-4.34247
68375	Ndufa8	NADH:ubiquinone oxidoreductase subunit A8	-0.127084	5.82585	-2.10934	0.0448102	0.494742	-4.34334
17063	Muc13	mucin 13, epithelial transmembrane	-0.992105	-1.40096	-1.66383	0.108941	0.621054	-4.3434
252967	Ropn1l	ropporin 1-like	-0.497094	-0.00493008	-1.56423	0.129989	0.651765	-4.34387
19338	Rab33b	RAB33B, member RAS oncogene family	-0.182218	3.74816	-1.84209	0.0770228	0.574544	-4.3446
24117	Wif1	Wnt inhibitory factor 1	-0.462533	0.631812	-1.55565	0.132015	0.653942	-4.34624
102294	Cyp4v3	cytochrome P450, family 4, subfamily v, polypeptide 3	-0.533557	-0.986638	-1.59248	0.123497	0.643714	-4.34652
226026	Smc5	structural maintenance of chromosomes 5	0.112855	6.78147	2.20491	0.0366122	0.47064	-4.34674
243548	Prickle2	prickle planar cell polarity protein 2	0.175809	3.85533	1.85305	0.0753856	0.57162	-4.34686
106840	Unc119b	unc-119 lipid binding chaperone B	-0.0846663	7.29894	-2.24133	0.0338622	0.458635	-4.34721
19009	Pou6f1	POU domain, class 6, transcription factor 1	0.284026	1.95194	1.64047	0.113084	0.629516	-4.34741
93715	Pcdhga7	protocadherin gamma subfamily A, 7	-0.258197	2.25571	-1.65756	0.109559	0.621853	-4.34759
219149	Xkr6	X-linked Kx blood group related 6	0.807519	-0.514918	1.58097	0.127413	0.648966	-4.34856
67666	Hapln3	hyaluronan and proteoglycan link protein 3	0.22957	2.59099	1.69052	0.103018	0.613973	-4.34864
216156	Wdr18	WD repeat domain 18	-0.0809764	7.21957	-2.2315	0.0345852	0.464259	-4.34871
72144	Slc37a3	solute carrier family 37 (glycerol-3-phosphate transporter), member 3	0.114555	5.79367	2.09908	0.0457813	0.496987	-4.35085
52389	Adgra1	adhesion G protein-coupled receptor A1	0.487909	-0.427783	1.55128	0.133057	0.656305	-4.35112
20437	Siah1a	siah E3 ubiquitin protein ligase 1A	-0.115425	5.23656	-2.03602	0.0521723	0.519023	-4.35128
66091	Ndufa3	NADH:ubiquinone oxidoreductase subunit A3	-0.154881	4.9243	-2.00097	0.0560559	0.531876	-4.35156
231668	Vsig10	V-set and immunoglobulin domain containing 10	-0.303316	2.06493	-1.62567	0.116215	0.635068	-4.35198
277854	Depdc5	DEP domain containing 5	0.0954031	6.01252	2.13066	0.0428508	0.493082	-4.35249
105351	AW209491	expressed sequence AW209491	0.13766	4.34861	1.91138	0.0671628	0.552812	-4.35265
226409	Zranb3	zinc finger, RAN-binding domain containing 3	0.145236	5.19599	2.03719	0.0520468	0.519023	-4.35267
211429	Pla2g4b	phospholipase A2, group IVB (cytosolic)	-0.726674	-0.884942	-1.57405	0.127721	0.649599	-4.35288
170638	Hpcal4	hippocalcin-like 4	0.612226	-0.729453	1.59534	0.122855	0.643714	-4.35288
53378	Sdcbp	syndecan binding protein	0.0885409	7.08299	2.22127	0.0353528	0.467682	-4.35351
12068	Bet1	Bet1 golgi vesicular membrane trafficking protein	0.151191	4.90392	1.99435	0.056817	0.533698	-4.35354
434197	Fam169b	family with sequence similarity 169, member B	0.573434	-0.0678844	1.5564	0.131836	0.653942	-4.35473
56086	Set	SET nuclear oncogene	-0.0763156	9.83798	-2.37615	0.0252359	0.432917	-4.35533
240186	Zfp438	zinc finger protein 438	-0.258691	2.12332	-1.63774	0.113658	0.6308	-4.35561
23924	Katna1	katanin p60 (ATPase-containing) subunit A1	0.113839	5.59789	2.07748	0.0478868	0.507738	-4.35591
72344	Usp36	ubiquitin specific peptidase 36	-0.119553	6.58769	-2.17926	0.0386685	0.478695	-4.35664
226016	Abhd17b	abhydrolase domain containing 17B	0.11914	5.58511	2.07376	0.0482585	0.509744	-4.35689
63913	Niban1	niban apoptosis regulator 1	0.370662	1.50286	1.5714	0.128314	0.650371	-4.35781
12861	Cox6a1	cytochrome c oxidase subunit 6A1	-0.111749	7.03948	-2.21534	0.0358047	0.46985	-4.35869
18783	Pla2g4a	phospholipase A2, group IVA (cytosolic, calcium-dependent)	0.211802	3.37459	1.77832	0.0871798	0.592699	-4.35885
16874	Lhx6	LIM homeobox protein 6	-0.320395	1.95635	-1.62132	0.117148	0.635284	-4.35887
76965	Slitrk1	SLIT and NTRK-like family, member 1	-0.483187	0.167918	-1.53906	0.136005	0.660354	-4.35906
73075	Ppil6	peptidylprolyl isomerase (cyclophilin)-like 6	-0.550477	-0.840286	-1.56596	0.129582	0.651452	-4.35919
241639	Fermt1	fermitin family member 1	0.335344	4.22884	1.88027	0.076945	0.574438	-4.35974
235527	Plscr4	phospholipid scramblase 4	-0.596609	-0.559221	-1.56146	0.130639	0.652555	-4.36025
66591	Mad2l1bp	MAD2L1 binding protein	-0.161951	4.0866	-1.87072	0.0728065	0.56471	-4.36184
17880	Myh11	myosin, heavy polypeptide 11, smooth muscle	-0.774522	-0.806042	-1.56725	0.129743	0.651452	-4.3622
26414	Mapk10	mitogen-activated protein kinase 10	0.323826	2.07505	1.64106	0.112961	0.629516	-4.36266
67769	Gpatch2	G patch domain containing 2	0.102504	5.70951	2.08819	0.0468324	0.501685	-4.36266
11556	Adrb3	adrenergic receptor, beta 3	-0.570062	-0.672982	-1.56598	0.129577	0.651452	-4.3634
245572	Tbx22	T-box 22	-0.624221	-1.21957	-1.58638	0.124876	0.644645	-4.36551
19055	Ppp3ca	protein phosphatase 3, catalytic subunit, alpha isoform	0.108794	6.01054	2.12149	0.0436839	0.493549	-4.36573
70604	Dnajb14	DnaJ heat shock protein family (Hsp40) member B14	0.251683	2.7995	1.69811	0.101559	0.612333	-4.3683
108960	Irak2	interleukin-1 receptor-associated kinase 2	-0.234818	2.56912	-1.68109	0.104854	0.618436	-4.3688
26380	Esrrb	estrogen related receptor, beta	-0.440672	0.274439	-1.52694	0.138984	0.664314	-4.36885
11607	Agtr1a	angiotensin II receptor, type 1a	-0.473325	0.486655	-1.52665	0.139055	0.664314	-4.3692
72560	Naalad2	N-acetylated alpha-linked acidic dipeptidase 2	0.334287	1.10882	1.54998	0.133367	0.656305	-4.3696
70101	Cyp4f16	cytochrome P450, family 4, subfamily f, polypeptide 16	0.2063	3.33546	1.7719	0.0882624	0.593402	-4.36995
30878	Apln	apelin	-0.19272	3.57059	-1.812	0.081681	0.580622	-4.37052
217203	Tmem106a	transmembrane protein 106A	-0.525595	-0.268425	-1.53211	0.137706	0.662116	-4.37086
12317	Calr	calreticulin	0.118026	9.76581	2.38216	0.0269147	0.439356	-4.37118
66043	Atp5f1d	ATP synthase F1 subunit delta	-0.0989283	7.52261	-2.24167	0.0338376	0.458635	-4.37432
72736	Tmx1	thioredoxin-related transmembrane protein 1	0.103401	6.62879	2.17266	0.0392135	0.4815	-4.37477
243659	Styk1	serine/threonine/tyrosine kinase 1	-0.685171	-1.21717	-1.58736	0.124654	0.64436	-4.37477
72290	Lsm11	U7 snRNP-specific Sm-like protein LSM11	0.119302	4.90456	1.98009	0.058489	0.535825	-4.37552
245403	Dcaf12l2	DDB1 and CUL4 associated factor 12-like 2	0.502166	0.553263	1.51819	0.141166	0.668005	-4.37569
11735	Ank3	ankyrin 3, epithelial	0.130229	6.56139	2.16639	0.0398199	0.482687	-4.37571
230162	Zfp189	zinc finger protein 189	0.158525	3.50319	1.78381	0.0862626	0.590765	-4.37574
232237	Fgd5	FYVE, RhoGEF and PH domain containing 5	0.171212	4.60387	1.94768	0.0624491	0.544812	-4.37654
330812	Rnf150	ring finger protein 150	-0.171682	4.21459	-1.88968	0.0701258	0.559244	-4.37694
11921	Atoh1	atonal bHLH transcription factor 1	0.430689	1.11937	1.53732	0.136429	0.661612	-4.37711
77630	Prdm8	PR domain containing 8	-0.502547	2.63304	-1.70599	0.107155	0.621054	-4.37714
243753	Slc23a4	solute carrier family 23 member 4	0.879356	-0.850039	1.54595	0.136552	0.661612	-4.3776
65973	Asph	aspartate-beta-hydroxylase	0.108682	6.86418	2.1928	0.0375706	0.475563	-4.37767
26365	Ceacam1	CEA cell adhesion molecule 1	0.365089	0.432773	1.5157	0.141793	0.668467	-4.37819
75512	Gpx6	glutathione peroxidase 6	-0.660175	-0.794599	-1.54074	0.135598	0.66004	-4.37856
76499	Clasp2	CLIP associating protein 2	0.095645	6.374	2.15182	0.0409819	0.48787	-4.3787
16151	Ikbkg	inhibitor of kappaB kinase gamma	0.117237	5.18631	2.02034	0.0538789	0.525953	-4.37909
326620	H4c2	H4 clustered histone 2	-0.445379	-0.178835	-1.51514	0.141933	0.668728	-4.37923
319156	H4c4	H4 clustered histone 4	-0.543705	-0.647486	-1.53454	0.13711	0.661806	-4.38048
77032	Tstd3	thiosulfate sulfurtransferase (rhodanese)-like domain containing 3	0.162631	3.84727	1.8305	0.07879	0.576824	-4.38073
56726	Sh3bgrl	SH3-binding domain glutamic acid-rich protein like	0.0921903	7.75673	2.25388	0.0329588	0.453371	-4.38151
433415	Prrt1b	proline rich transmembrane protein 1B	0.963184	-1.2431	1.56817	0.130843	0.652555	-4.38156
72114	Zbed3	zinc finger, BED type containing 3	-0.10735	5.77425	-2.08441	0.0472016	0.504302	-4.38181
12453	Ccni	cyclin I	0.0895147	8.1717	2.27727	0.0313331	0.451062	-4.38188
22067	Trpc5	transient receptor potential cation channel, subfamily C, member 5	0.754034	-1.20191	1.56363	0.13013	0.651769	-4.38275
77595	Nup210l	nucleoporin 210-like	-0.329361	1.54565	-1.56366	0.130122	0.651769	-4.38296
239122	Setdb2	SET domain, bifurcated 2	0.447527	-0.0944898	1.51033	0.14315	0.671239	-4.38312
56485	Slc2a5	solute carrier family 2 (facilitated glucose transporter), member 5	0.309401	1.64825	1.56309	0.130256	0.652046	-4.38372
80982	Cemip	cell migration inducing protein, hyaluronan binding	-0.439696	0.0575739	-1.50867	0.143573	0.672073	-4.38393
15464	Hrc	histidine rich calcium binding protein	0.239831	2.95863	1.71247	0.0988462	0.608593	-4.38448
193003	Pirt	phosphoinositide-interacting regulator of transient receptor potential channels	0.451513	0.141373	1.50642	0.144146	0.672073	-4.38513
231724	Rad9b	RAD9 checkpoint clamp component B	0.3593	1.51439	1.5628	0.130325	0.652046	-4.38525
15277	Hk2	hexokinase 2	-0.152138	7.31748	-2.24017	0.036587	0.47064	-4.38556
77951	Cyp20a1	cytochrome P450, family 20, subfamily a, polypeptide 1	0.116668	4.91461	1.98002	0.0584975	0.535825	-4.3861
105833	Ccdc65	coiled-coil domain containing 65	0.724607	-0.864852	1.53435	0.137157	0.661806	-4.38719
67457	Frmd8	FERM domain containing 8	0.104197	5.93735	2.09881	0.0458068	0.496987	-4.38774
320840	Negr1	neuronal growth regulator 1	0.332103	1.52904	1.55869	0.131294	0.653922	-4.38849
68655	Fndc1	fibronectin type III domain containing 1	-0.612745	-0.821522	-1.52589	0.139243	0.664713	-4.38884
102339	Cog4	component of oligomeric golgi complex 4	0.102164	6.27443	2.13575	0.0423941	0.493082	-4.38899
330010	Ttll10	tubulin tyrosine ligase-like family, member 10	0.705088	-1.28504	1.54413	0.134776	0.658994	-4.38905
245350	AA414768	expressed sequence AA414768	0.478526	-0.0418684	1.50245	0.145162	0.672487	-4.38971
118568424	Akap17a	A-kinase anchoring protein 17A	-0.127425	6.55639	-2.16289	0.040047	0.482915	-4.39051
69028	Mitd1	MIT, microtubule interacting and transport, domain containing 1	0.155482	3.9669	1.83884	0.0775158	0.576682	-4.39066
213019	Pdlim2	PDZ and LIM domain 2	0.285803	2.23203	1.61204	0.11916	0.637513	-4.39253
18854	Pml	promyelocytic leukemia	0.148366	5.48241	2.04922	0.0507725	0.516164	-4.3927
20617	Snca	synuclein, alpha	0.373964	2.11172	1.59985	0.122855	0.643714	-4.39297
228765	Sdcbp2	syndecan binding protein (syntenin) 2	0.593652	-0.821392	1.51942	0.140859	0.667277	-4.39354
100041574	Ermardl2	ER membrane associated RNA degradation like 2	-0.235582	2.88973	-1.70396	0.100446	0.610219	-4.3938
74149	Zfp946	zinc finger protein 946	0.14	4.30653	1.88983	0.0701042	0.559244	-4.3942
18821	Pln	phospholamban	0.329955	2.42684	1.62903	0.115941	0.634977	-4.39433
74199	Vit	vitrin	0.277352	2.1555	1.62476	0.116411	0.635151	-4.39457
110058	Syt17	synaptotagmin XVII	0.390095	0.755161	1.50406	0.144749	0.672073	-4.39461
329977	Fhad1	forkhead-associated phosphopeptide binding domain 1	0.531933	-0.627886	1.50509	0.144486	0.672073	-4.39547
17306	Sypl2	synaptophysin like 2	0.511166	-0.352252	1.49416	0.147304	0.673558	-4.39665
332397	Nanos1	nanos C2HC-type zinc finger 1	0.244985	2.02555	1.58696	0.124743	0.64436	-4.3967
77604	Rbm12b2	RNA binding motif protein 12 B2	0.153784	4.90327	1.96065	0.0608373	0.542785	-4.39775
77980	Sbf1	SET binding factor 1	-0.0991484	7.50665	-2.23103	0.0346206	0.464259	-4.39812
67976	Trabd	TraB domain containing	-0.0943251	6.15272	-2.11463	0.0443167	0.494742	-4.39854
72823	Pard3b	par-3 family cell polarity regulator beta	0.171694	3.80356	1.81905	0.0805691	0.579931	-4.39868
76477	Pcolce2	procollagen C-endopeptidase enhancer 2	-0.227569	2.40453	-1.6216	0.117087	0.635284	-4.39904
106393	Srl	sarcalumenin	0.137272	5.76997	2.07399	0.0482356	0.509744	-4.39949
332937	Tfap2e	transcription factor AP-2, epsilon	0.627865	-1.11536	1.51936	0.140872	0.667277	-4.39977
74137	Nuak2	NUAK family, SNF1-like kinase, 2	-0.191016	4.78471	-1.9609	0.0616989	0.54417	-4.40015
212390	Klhl32	kelch-like 32	0.371269	1.0192	1.50576	0.144315	0.672073	-4.4006
67417	Ears2	glutamyl-tRNA synthetase 2, mitochondrial	0.140527	4.86451	1.95863	0.0610859	0.542976	-4.40104
100041194	Ahnak2	AHNAK nucleoprotein 2	0.636953	-0.3847	1.49425	0.147282	0.673558	-4.40115
19173	Psmb5	proteasome (prosome, macropain) subunit, beta type 5	0.10031	6.52962	2.1484	0.0412791	0.488907	-4.40153
16158	Il11ra2	interleukin 11 receptor subunit alpha 2	-0.371043	0.859362	-1.50597	0.144261	0.672073	-4.40168
21812	Tgfbr1	transforming growth factor, beta receptor I	0.0998234	7.85002	2.24942	0.0332769	0.455898	-4.40189
268949	Mucl3	mucin like 3	0.482098	-0.570069	1.49128	0.148056	0.674193	-4.40308
18014	Neurog1	neurogenin 1	-0.190105	3.91049	-1.83671	0.0778387	0.576824	-4.40333
268670	Zfp759	zinc finger protein 759	-0.255486	2.10485	-1.59317	0.123342	0.643714	-4.40349
231727	B3gnt4	UDP-GlcNAc:betaGal beta-1,3-N-acetylglucosaminyltransferase 4	0.587198	-0.529918	1.48244	0.150376	0.674193	-4.40598
12576	Cdkn1b	cyclin dependent kinase inhibitor 1B	-0.12163	5.68056	-2.06257	0.0493901	0.513922	-4.4064
12075	Bfsp1	beaded filament structural protein 1, in lens-CP94	-0.347647	1.03618	-1.50458	0.144618	0.672073	-4.40675
66696	Snx31	sorting nexin 31	-0.536001	-0.175842	-1.47502	0.152348	0.67566	-4.40951
217716	Mlh3	mutL homolog 3	0.159142	4.36615	1.88166	0.0712493	0.561572	-4.41036
20704	Serpina1e	serine (or cysteine) peptidase inhibitor, clade A, member 1E	0.634376	-1.00692	1.4786	0.151393	0.674248	-4.41115
20342	Selenbp2	selenium binding protein 2	0.663695	-1.15247	1.49154	0.147986	0.674193	-4.41169
67674	Trmt112	tRNA methyltransferase 11-2	-0.164814	3.96492	-1.8284	0.0791129	0.576824	-4.41216
125480935	Tmem276	transmembrane protein 276	-0.311011	1.23235	-1.51403	0.142215	0.669099	-4.41293
230815	Man1c1	mannosidase, alpha, class 1C, member 1	0.139156	5.06517	1.97762	0.058783	0.536703	-4.41418
226849	Ppp2r5a	protein phosphatase 2, regulatory subunit B', alpha	0.0938821	6.4354	2.13097	0.0428228	0.493082	-4.41433
20476	Six6	sine oculis-related homeobox 6	-0.292744	2.87589	-1.68347	0.105177	0.618531	-4.4144
68166	Spire1	spire type actin nucleation factor 1	0.103074	6.35106	2.12949	0.0429556	0.493082	-4.41442
59002	Wrap73	WD repeat containing, antisense to Trp73	0.162847	4.35054	1.87491	0.0722059	0.563434	-4.41507
17391	Mmp24	matrix metallopeptidase 24	-0.45895	-0.465557	-1.46563	0.154871	0.676913	-4.41601
16656	Hivep3	human immunodeficiency virus type I enhancer binding protein 3	-0.531255	-0.226089	-1.46615	0.154729	0.676913	-4.41616
14560	Gdf10	growth differentiation factor 10	-0.222382	3.04328	-1.69199	0.102733	0.613415	-4.41631
208898	Unc13c	unc-13 homolog C	-0.676474	-0.777998	-1.47637	0.151986	0.67547	-4.41761
19332	Rab20	RAB20, member RAS oncogene family	-0.466466	-0.0442459	-1.46283	0.15563	0.676913	-4.41775
23962	Oasl2	2'-5' oligoadenylate synthetase-like 2	-0.57131	-0.879647	-1.4846	0.149807	0.674193	-4.41863
218476	Gcnt4	glucosaminyl (N-acetyl) transferase 4, core 2 (beta-1,6-N-acetylglucosaminyltransferase)	-0.379919	1.44646	-1.51818	0.141169	0.668005	-4.41942
381196	Top6bl	TOP6B like initiator of meiotic double strand breaks	-0.517623	-0.904722	-1.46738	0.154398	0.676913	-4.42012
53945	Slc40a1	solute carrier family 40 (iron-regulated transporter), member 1	-0.25346	2.63069	-1.634	0.114444	0.631718	-4.42061
72003	Synpr	synaptoporin	0.658647	-0.56879	1.46861	0.154067	0.676752	-4.42076
14276	Folr2	folate receptor beta	-0.506081	-0.627839	-1.46192	0.155878	0.676913	-4.42116
245469	Pdzd4	PDZ domain containing 4	0.139596	4.6901	1.92812	0.0649511	0.549683	-4.42146
12404	Cbln1	cerebellin 1 precursor protein	-0.24677	3.08083	-1.7082	0.0996447	0.609611	-4.42169
574402	Gpr17	G protein-coupled receptor 17	0.513944	0.153166	1.45848	0.156814	0.678573	-4.42203
70394	Kptn	kaptin	0.159909	3.81791	1.80659	0.082544	0.582885	-4.42231
19259	Ptpn5	protein tyrosine phosphatase, non-receptor type 5	-0.367142	0.650179	-1.47897	0.151295	0.674248	-4.4224
22320	Vamp8	vesicle-associated membrane protein 8	-0.139228	4.05173	-1.82859	0.0790833	0.576824	-4.42242
77619	Prelid2	PRELI domain containing 2	0.242692	3.57258	1.76483	0.0899215	0.595666	-4.42262
14175	Fgf4	fibroblast growth factor 4	0.447266	-0.136929	1.45634	0.157402	0.679011	-4.4227
70573	Tbccd1	TBCC domain containing 1	0.129781	4.80312	1.93583	0.0639555	0.549455	-4.42283
14923	Guk1	guanylate kinase 1	-0.137918	5.67586	-2.04188	0.0515464	0.517337	-4.42346
16852	Lgals1	lectin, galactose binding, soluble 1	0.152788	5.6777	2.04842	0.0511943	0.516164	-4.42374
212032	Hk3	hexokinase 3	-0.484714	1.37838	-1.51379	0.144749	0.672073	-4.42413
11898	Ass1	argininosuccinate synthetase 1	-0.428737	0.699357	-1.46798	0.154237	0.676913	-4.42417
230738	Zc3h12a	zinc finger CCCH type containing 12A	0.338023	0.715964	1.47203	0.153148	0.675903	-4.42453
57315	Wdr46	WD repeat domain 46	-0.103125	6.73789	-2.15402	0.0407917	0.486609	-4.42458
209176	Ido2	indoleamine 2,3-dioxygenase 2	-0.448772	0.182352	-1.45259	0.158432	0.680411	-4.4248
64058	Perp	PERP, TP53 apoptosis effector	0.274816	4.30238	1.84549	0.0801167	0.579363	-4.42601
83768	Dpp7	dipeptidylpeptidase 7	-0.210006	3.29179	-1.73329	0.0950211	0.603139	-4.42605
238266	Syt16	synaptotagmin XVI	0.687899	-1.04035	1.46586	0.154808	0.676913	-4.42606
329727	Dennd2c	DENN domain containing 2C	0.317905	1.46675	1.51327	0.142406	0.669546	-4.42691
239652	Zfp641	zinc finger protein 641	-0.405057	0.445749	-1.45818	0.156896	0.678718	-4.4274
72978	Cnih3	cornichon family AMPA receptor auxiliary protein 3	-0.491636	-0.386933	-1.44911	0.159392	0.6817	-4.42771
103268	Cep57l1	centrosomal protein 57-like 1	0.17973	4.01118	1.81975	0.0804593	0.579918	-4.42839
13710	Elf3	E74-like factor 3	0.260715	1.90743	1.54337	0.134959	0.659399	-4.4285
94179	Krt23	keratin 23	-0.565763	-0.991347	-1.46125	0.15606	0.676987	-4.42894
227721	Plpp7	phospholipid phosphatase 7 (inactive)	0.300283	2.07643	1.56926	0.128812	0.651452	-4.4293
98682	Mfsd6	major facilitator superfamily domain containing 6	-0.275632	1.60412	-1.52453	0.139583	0.664713	-4.4305
18739	Pitpnm1	phosphatidylinositol transfer protein, membrane-associated 1	-0.187098	3.52429	-1.76267	0.0898396	0.595494	-4.43062
17395	Mmp9	matrix metallopeptidase 9	0.435585	0.0920868	1.44757	0.15982	0.682359	-4.43102
67880	Dcxr	dicarbonyl L-xylulose reductase	-0.270843	1.90101	-1.54867	0.133683	0.657073	-4.4312
73288	Vps50	VPS50 EARP/GARPII complex subunit	0.110284	5.53964	2.02781	0.0530601	0.522684	-4.4313
18039	Nefl	neurofilament, light polypeptide	0.215692	4.7287	1.95692	0.0640184	0.549455	-4.43198
74244	Atg7	autophagy related 7	0.134872	4.37371	1.88076	0.0713759	0.561661	-4.432
22770	Zhx1	zinc fingers and homeoboxes 1	-0.120952	5.89564	-2.07036	0.0485995	0.510784	-4.43241
223697	Sun2	Sad1 and UNC84 domain containing 2	-0.110208	5.41623	-2.01982	0.0539361	0.525953	-4.43266
70361	Lman1	lectin, mannose-binding, 1	0.0844716	7.23321	2.1902	0.0377792	0.476219	-4.433
22355	Vipr2	vasoactive intestinal peptide receptor 2	-0.372636	1.05068	-1.48558	0.149548	0.674193	-4.43349
268902	Robo2	roundabout guidance receptor 2	0.173965	5.08173	1.97367	0.0598491	0.539408	-4.43354
17766	Nudt1	nudix hydrolase 1	0.142212	4.53387	1.88588	0.0706553	0.560905	-4.43358
76917	Flywch2	FLYWCH family member 2	0.238785	2.27331	1.58331	0.125573	0.645886	-4.43367
50926	Hnrnpdl	heterogeneous nuclear ribonucleoprotein D-like	-0.137213	9.12292	-2.32558	0.0314137	0.451062	-4.43405
140723	Cacng5	calcium channel, voltage-dependent, gamma subunit 5	-0.67389	-0.93587	-1.44885	0.159465	0.681761	-4.43416
192289	Tmlhe	trimethyllysine hydroxylase, epsilon	0.200469	2.60733	1.6307	0.115144	0.632796	-4.43608
22341	Vegfc	vascular endothelial growth factor C	0.145034	4.30694	1.85825	0.0746185	0.568452	-4.4361
71864	Fam217a	family with sequence similarity 217, member A	-0.665051	-0.685266	-1.44648	0.160124	0.682359	-4.43657
207375	Fam120c	family with sequence similarity 120, member C	0.173955	3.74093	1.7829	0.0864131	0.590945	-4.43698
142980	Tlr3	toll-like receptor 3	0.596329	0.0926066	1.44048	0.163207	0.685626	-4.43755
108664	Atp6v1h	ATPase, H+ transporting, lysosomal V1 subunit H	0.0991986	5.76039	2.04848	0.0508495	0.516164	-4.43872
228812	Pigu	phosphatidylinositol glycan anchor biosynthesis, class U	0.113234	5.26099	1.9865	0.0577318	0.534948	-4.43877
208092	Chmp6	charged multivesicular body protein 6	-0.0920799	5.72571	-2.04456	0.0512621	0.516164	-4.43905
75141	Rasd2	RASD family, member 2	-0.733284	-1.15282	-1.45222	0.158533	0.680411	-4.43964
94219	Cnnm2	cyclin M2	0.227394	3.0849	1.68897	0.103317	0.614709	-4.44021
16363	Irf2	interferon regulatory factor 2	-0.213206	3.32765	-1.7193	0.0975766	0.608504	-4.44089
619665	Klf14	Kruppel-like transcription factor 14	-0.348966	0.710109	-1.44446	0.160686	0.682359	-4.44163
20404	Sh3gl2	SH3-domain GRB2-like 2	-0.298193	1.18728	-1.46364	0.15541	0.676913	-4.44261
66959	Dusp26	dual specificity phosphatase 26	-0.336558	1.25622	-1.47935	0.151194	0.674248	-4.44287
72925	Marchf1	membrane associated ring-CH-type finger 1	0.714874	-0.598555	1.43402	0.164101	0.686199	-4.44295
240047	Mmp25	matrix metallopeptidase 25	-0.335115	0.422592	-1.44399	0.160817	0.682359	-4.44309
233752	Insc	INSC spindle orientation adaptor protein	-0.386842	0.726007	-1.44582	0.160307	0.682359	-4.44351
12622	Cer1	cerberus 1, DAN family BMP antagonist	-1.33073	-0.750105	-1.45366	0.165344	0.686746	-4.44371
69480	Ttc9	tetratricopeptide repeat domain 9	-0.245782	2.44382	-1.61262	0.119034	0.637513	-4.44371
20375	Spi1	Spi-1 proto-oncogene	0.548624	-0.10587	1.42442	0.166349	0.687857	-4.44423
12389	Cav1	caveolin 1, caveolae protein	0.256512	2.3841	1.59306	0.123366	0.643714	-4.44637
114606	Tle6	transducin-like enhancer of split 6	-0.298202	1.47028	-1.49776	0.146371	0.672487	-4.44726
76509	Plet1	placenta expressed transcript 1	0.309935	1.42152	1.47439	0.152515	0.67566	-4.44861
14964	H2-D1	histocompatibility 2, D region locus 1	-0.212786	3.97721	-1.80581	0.0828161	0.582885	-4.44893
234214	Sorbs2	sorbin and SH3 domain containing 2	0.149129	5.06691	1.95974	0.0609486	0.542785	-4.44893
69713	Pin4	peptidyl-prolyl cis/trans isomerase, NIMA-interacting, 4 (parvulin)	-0.37383	0.621408	-1.43883	0.162261	0.684583	-4.44893
26361	Avpr1b	arginine vasopressin receptor 1B	0.78476	-1.1405	1.45407	0.158023	0.680012	-4.44928
13638	Efna3	ephrin A3	-0.229278	2.55129	-1.59679	0.12253	0.643714	-4.4494
75580	Zbtb4	zinc finger and BTB domain containing 4	0.215879	2.23502	1.57387	0.127743	0.649599	-4.44951
18245	Oaz1	ornithine decarboxylase antizyme 1	-0.150788	6.87293	-2.16411	0.0421136	0.493082	-4.44961
13371	Dio2	deiodinase, iodothyronine, type II	0.497024	-0.31963	1.41636	0.16867	0.691405	-4.45013
266632	Irak4	interleukin-1 receptor-associated kinase 4	0.293621	1.58586	1.49597	0.146834	0.673558	-4.45051
434377	Zfp560	zinc finger protein 560	0.186546	3.47944	1.73741	0.0942792	0.602452	-4.45064
195733	Grhl1	grainyhead like transcription factor 1	-0.323238	0.898841	-1.44207	0.161352	0.683477	-4.45116
434438	Iho1	interactor of HORMAD1 1	0.411613	0.442165	1.42808	0.165302	0.686746	-4.45119
224224	Impg2	interphotoreceptor matrix proteoglycan 2	-0.747195	-1.00053	-1.42402	0.167023	0.689156	-4.45171
114712	Ferd3l	Fer3 like bHLH transcription factor	-0.411291	0.395188	-1.44077	0.161715	0.684055	-4.45202
22041	Trf	transferrin	0.215817	3.91432	1.80761	0.0827857	0.582885	-4.45223
104027	Synpo	synaptopodin	0.147844	5.163	1.97985	0.0585171	0.535825	-4.45244
270091	Lrrc36	leucine rich repeat containing 36	0.567617	-0.592066	1.41145	0.170097	0.693497	-4.45268
56513	Pard6a	par-6 family cell polarity regulator alpha	0.246825	2.87114	1.65513	0.110055	0.622439	-4.45275
233168	AI987944	expressed sequence AI987944	-0.194935	2.91877	-1.65546	0.109987	0.622439	-4.45326
208151	Tmem132b	transmembrane protein 132B	0.421143	0.668118	1.42685	0.165653	0.687129	-4.45447
27260	Plek2	pleckstrin 2	0.389628	0.832287	1.43847	0.162361	0.684583	-4.45447
69071	Tmem97	transmembrane protein 97	0.110754	5.74807	2.0359	0.0521848	0.519023	-4.45538
19697	Rela	v-rel reticuloendotheliosis viral oncogene homolog A (avian)	0.127853	5.3309	1.9874	0.0576264	0.534948	-4.45561
71481	Alpk1	alpha-kinase 1	0.355965	0.795251	1.44871	0.159504	0.681761	-4.45564
110557	H2-Q6	histocompatibility 2, Q region locus 6	-0.349303	1.06801	-1.45888	0.156706	0.678346	-4.45596
15374	Jpt1	Jupiter microtubule associated homolog 1	-0.08531	7.72117	-2.21251	0.036022	0.46985	-4.45618
53870	Cntn6	contactin 6	-0.392962	-0.0711801	-1.40721	0.171337	0.694067	-4.45664
52838	Dnlz	DNL-type zinc finger	-0.100309	5.74687	-2.03881	0.0518737	0.519023	-4.45669
15423	Hoxc4	homeobox C4	-0.188288	4.94899	-1.94401	0.064109	0.549455	-4.45675
67078	Pgp	phosphoglycolate phosphatase	-0.10631	6.32421	-2.09826	0.0458591	0.496987	-4.45696
68566	Caly	calcyon neuron-specific vesicular protein	0.557317	-0.965185	1.40912	0.170778	0.693691	-4.4576
71923	Borcs6	BLOC-1 related complex subunit 6	-0.192798	3.31244	-1.7071	0.099853	0.609611	-4.4589
78388	Mvp	major vault protein	0.219082	2.01114	1.53485	0.137034	0.661806	-4.45949
237711	Eml6	echinoderm microtubule associated protein like 6	0.520542	0.24863	1.4135	0.169884	0.692833	-4.45964
56320	Dbn1	drebrin 1	-0.080026	8.78927	-2.27049	0.0317967	0.451229	-4.46007
72780	Rspo3	R-spondin 3	0.199135	4.41706	1.83186	0.0786435	0.576824	-4.46023
208440	Dip2c	disco interacting protein 2 homolog C	-0.134319	4.6739	-1.90114	0.0685468	0.554392	-4.46124
100045778	Rnf223	ring finger 223	-0.354599	0.963937	-1.44516	0.16049	0.682359	-4.46137
66848	Fuca2	fucosidase, alpha-L- 2, plasma	-0.168226	3.92298	-1.79001	0.0852352	0.590096	-4.46148
18034	Nfkb2	nuclear factor of kappa light polypeptide gene enhancer in B cells 2, p49/p100	0.158928	4.09259	1.81932	0.0805257	0.579918	-4.46152
53625	B3gnt2	UDP-GlcNAc:betaGal beta-1,3-N-acetylglucosaminyltransferase 2	0.181665	3.02276	1.65032	0.111042	0.625622	-4.46164
16651	Sspn	sarcospan	0.220612	2.4359	1.57255	0.128048	0.650371	-4.46171
211147	Marchf11	membrane associated ring-CH-type finger 11	0.545561	-0.431564	1.39849	0.173912	0.695154	-4.46189
56273	Pex14	peroxisomal biogenesis factor 14	-0.11458	5.66972	-2.03247	0.052554	0.521804	-4.46203
56314	Zfp113	zinc finger protein 113	-0.142228	4.90134	-1.93095	0.0645841	0.549683	-4.46219
76161	Lamp5	lysosomal-associated membrane protein family, member 5	-0.595078	-1.16727	-1.40104	0.173156	0.695154	-4.46223
211623	Plac9	placenta specific 9	-0.704403	-0.774544	-1.40023	0.173983	0.695154	-4.4624
319604	Fam168a	family with sequence similarity 168, member A	0.105667	6.34277	2.10304	0.045404	0.496552	-4.46244
19183	Psmc3ip	proteasome (prosome, macropain) 26S subunit, ATPase 3, interacting protein	-0.132713	4.72805	-1.90641	0.0678315	0.553958	-4.46278
109154	Mlec	malectin	0.0727936	9.26631	2.29238	0.0303216	0.445122	-4.46279
238317	Mideas	mitotic deacetylase associated SANT domain protein	-0.13048	6.06311	-2.07106	0.0485291	0.510671	-4.46377
20619	Snap23	synaptosomal-associated protein 23	0.0878932	6.58695	2.11894	0.0439178	0.494531	-4.46505
67228	Dph7	diphthamine biosynethesis 7	-0.12856	4.77813	-1.91659	0.0664669	0.551878	-4.46561
71761	Amdhd1	amidohydrolase domain containing 1	-0.595073	-0.976876	-1.39486	0.17499	0.696569	-4.46561
107371	Exoc6	exocyst complex component 6	0.192569	4.11462	1.81153	0.0817552	0.580622	-4.4658
69126	Rbis	ribosomal biogenesis factor	-0.205694	3.37211	-1.70001	0.101195	0.611692	-4.46607
14790	Grcc10	gene rich cluster, C10 gene	-0.129423	5.80547	-2.04586	0.0511251	0.516164	-4.46647
67238	Fam220a	family with sequence similarity 220, member A	0.292796	1.17672	1.45087	0.158905	0.681078	-4.46674
320452	P4ha3	procollagen-proline, 2-oxoglutarate 4-dioxygenase (proline 4-hydroxylase), alpha polypeptide III	-0.274671	1.94873	-1.51681	0.141512	0.668305	-4.46682
239647	Pced1b	PC-esterase domain containing 1B	-0.179149	2.63284	-1.61044	0.119511	0.637513	-4.46692
105247240	Pnma8c	PNMA family member 8C	0.2659	2.87113	1.63982	0.11322	0.629516	-4.46746
15248	Hic1	hypermethylated in cancer 1	-0.427484	1.02618	-1.45315	0.158988	0.681222	-4.46875
211612	Ptchd1	patched domain containing 1	-0.491612	-0.3581	-1.38554	0.177789	0.698278	-4.46921
102124	Enkd1	enkurin domain containing 1	-0.122727	5.02221	-1.94932	0.0622441	0.544683	-4.46938
272158	Poln	DNA polymerase N	-0.565783	-0.788138	-1.38735	0.177242	0.698278	-4.4698
66279	Tmem218	transmembrane protein 218	0.233496	2.88132	1.6347	0.114296	0.631718	-4.4698
66821	Bcs1l	BCS1 homolog, ubiquinol-cytochrome c reductase complex chaperone	-0.137633	4.21787	-1.82988	0.0788852	0.576824	-4.47017
16001	Igf1r	insulin-like growth factor I receptor	0.125658	7.29809	2.18503	0.0391082	0.480953	-4.47054
217151	Arl5c	ADP-ribosylation factor-like 5C	-0.552681	-0.890213	-1.38603	0.177642	0.698278	-4.47138
338364	Trim65	tripartite motif-containing 65	-0.34095	1.35955	-1.4691	0.153934	0.676752	-4.4717
244551	Nanos3	nanos C2HC-type zinc finger 3	-0.656104	-1.00832	-1.38392	0.178279	0.69851	-4.47198
226025	Trpm3	transient receptor potential cation channel, subfamily M, member 3	0.301507	1.11358	1.44199	0.161374	0.683477	-4.47222
76976	Arxes2	adipocyte-related X-chromosome expressed sequence 2	0.0927629	5.36864	1.98058	0.0584305	0.535825	-4.47281
17932	Myt1	myelin transcription factor 1	0.259407	2.73787	1.64241	0.11268	0.629134	-4.47317
60411	Cenpk	centromere protein K	0.132605	4.61084	1.8744	0.0722797	0.563548	-4.47325
67899	Cmc1	C-X9-C motif containing 1	0.241142	2.83056	1.62601	0.116141	0.635068	-4.47337
68044	Chac2	ChaC, cation transport regulator 2	0.269192	1.74414	1.48237	0.150395	0.674193	-4.47342
69748	Aldh16a1	aldehyde dehydrogenase 16 family, member A1	-0.099858	5.69772	-2.02761	0.0530817	0.522684	-4.47402
11754	Aoc3	amine oxidase, copper containing 3	0.437412	0.098953	1.38794	0.177065	0.698278	-4.47513
382562	Pfn4	profilin family, member 4	-0.540872	-0.773862	-1.37485	0.181041	0.70302	-4.47679
269693	Ccdc60	coiled-coil domain containing 60	0.345996	0.498878	1.40038	0.17335	0.695154	-4.47698
53883	Celsr2	cadherin, EGF LAG seven-pass G-type receptor 2	0.123867	7.08384	2.1746	0.0397721	0.482687	-4.47793
56543	Kcnd3	potassium voltage-gated channel, Shal-related family, member 3	-0.315021	1.50324	-1.47517	0.152308	0.67566	-4.47861
22709	Zfp51	zinc finger protein 51	0.167697	3.28333	1.67749	0.105562	0.619078	-4.47926
11924	Neurog2	neurogenin 2	-0.388617	4.09924	-1.82565	0.0873111	0.592699	-4.47963
245368	Zfp300	zinc finger protein 300	-0.293463	0.897907	-1.41629	0.168692	0.691405	-4.47983
69870	Polr3gl	polymerase (RNA) III (DNA directed) polypeptide G like	0.188891	3.40509	1.70723	0.0998273	0.609611	-4.48033
105940408	S2bpcox16	synaptojanin 2 binding protein Cox16 readthrough	0.387184	0.985214	1.41561	0.168888	0.6918	-4.48061
140919	Slc17a6	solute carrier family 17 (sodium-dependent inorganic phosphate cotransporter), member 6	0.769391	-1.80216	1.38317	0.178505	0.698951	-4.48117
72053	Tmub2	transmembrane and ubiquitin-like domain containing 2	0.112615	4.95572	1.92613	0.0652113	0.550562	-4.48122
75320	Etnk1	ethanolamine kinase 1	0.107695	6.94287	2.144	0.0416642	0.492216	-4.48122
12608	Cebpb	CCAAT/enhancer binding protein beta	0.29623	2.41121	1.55682	0.131736	0.653942	-4.48139
22779	Ikzf2	IKAROS family zinc finger 2	0.213056	3.70747	1.74299	0.0932839	0.600561	-4.48152
22169	Cmpk2	cytidine/uridine monophosphate kinase 2	-0.280094	2.25796	-1.55067	0.133202	0.656305	-4.4817
68567	Cgref1	cell growth regulator with EF hand domain 1	-0.303417	0.837851	-1.40407	0.172262	0.694621	-4.48195
16509	Kcne1	potassium voltage-gated channel, Isk-related subfamily, member 1	-0.358638	0.299175	-1.386	0.177649	0.698278	-4.48211
66226	Trappc2	trafficking protein particle complex 2	-0.226758	2.34759	-1.56058	0.130848	0.652555	-4.48248
56456	Actl6a	actin-like 6A	-0.0788073	7.63396	-2.19097	0.0377167	0.476199	-4.48307
69191	Pdia2	protein disulfide isomerase associated 2	0.579624	-0.533877	1.36221	0.184947	0.70622	-4.48313
73368	Col20a1	collagen, type XX, alpha 1	0.372144	0.00610165	1.37349	0.181456	0.703457	-4.48325
12177	Bnip3l	BCL2/adenovirus E1B interacting protein 3-like	0.20016	7.23746	2.19448	0.0430497	0.493082	-4.4835
494504	Apcdd1	adenomatosis polyposis coli down-regulated 1	-0.20135	6.36142	-2.10468	0.0500697	0.515773	-4.48353
229644	Trim45	tripartite motif-containing 45	0.133447	4.17775	1.8139	0.0813801	0.580384	-4.48447
170738	Kcnh7	potassium voltage-gated channel, subfamily H (eag-related), member 7	0.711101	-0.254614	1.36118	0.18692	0.70622	-4.48466
243407	Qrfprl	pyroglutamylated RFamide peptide receptor like	-0.547146	-0.696262	-1.35971	0.185726	0.70622	-4.48474
319179	H2bc6	H2B clustered histone 6	-0.453086	-0.342756	-1.35922	0.185879	0.70622	-4.48563
18591	Pdgfb	platelet derived growth factor, B polypeptide	-0.177484	3.41721	-1.71747	0.0979145	0.608504	-4.48613
13654	Egr2	early growth response 2	-0.720349	-0.71041	-1.36448	0.187524	0.706581	-4.48649
14186	Fgfr4	fibroblast growth factor receptor 4	-0.290669	1.4972	-1.46443	0.155196	0.676913	-4.48665
68512	Tomm5	translocase of outer mitochondrial membrane 5	-0.127023	5.52895	-1.98823	0.0575298	0.534948	-4.48683
12391	Cav3	caveolin 3	0.827787	-1.14613	1.36695	0.184579	0.70622	-4.48715
72083	Mzt2	mitotic spindle organizing protein 2	-0.14084	4.49624	-1.8594	0.0744499	0.568364	-4.48767
12856	Cox17	cytochrome c oxidase assembly protein 17, copper chaperone	-0.174927	4.34897	-1.83078	0.078747	0.576824	-4.48786
108150	Galnt7	polypeptide N-acetylgalactosaminyltransferase 7	0.108556	5.9754	2.044	0.051322	0.516164	-4.48802
83771	Tas1r3	taste receptor, type 1, member 3	0.650342	-0.780798	1.35471	0.187294	0.706283	-4.48856
319186	H2bc14	H2B clustered histone 14	-0.633847	-0.986182	-1.35219	0.188088	0.706603	-4.49041
233529	Kctd14	potassium channel tetramerisation domain containing 14	-0.634963	-0.661136	-1.34816	0.189382	0.708737	-4.49123
57745	Zfp112	zinc finger protein 112	-0.351815	0.65387	-1.38972	0.176528	0.698228	-4.49153
11640	Akap1	A kinase anchor protein 1	-0.108218	6.08607	-2.0538	0.0502948	0.516009	-4.49194
434436	Lsmem2	leucine-rich single-pass membrane protein 2	-0.497704	-0.258981	-1.34945	0.188954	0.707955	-4.49235
26363	Btd	biotinidase	0.172697	3.76519	1.7485	0.0923078	0.598693	-4.49249
67082	Ccdc198	coiled-coil domain containing 198	-0.465258	0.18818	-1.36044	0.185497	0.70622	-4.49261
217935	Dync2i1	dynein 2 intermediate chain 1	0.152239	3.97921	1.78905	0.0853943	0.59032	-4.49269
15894	Icam1	intercellular adhesion molecule 1	0.241671	2.41319	1.56584	0.129612	0.651452	-4.49288
320995	Rfx6	regulatory factor X, 6	0.674656	-0.463866	1.35608	0.189738	0.709183	-4.49377
114601	Ehbp1l1	EH domain binding protein 1-like 1	0.188816	4.91841	1.91457	0.0679984	0.553958	-4.49383
13353	Dgcr6	DiGeorge syndrome critical region gene 6	-0.138861	5.69867	-2.00844	0.0552074	0.529922	-4.49408
20922	Supt4a	SPT4A, DSIF elongation factor subunit	-0.144474	4.25684	-1.8147	0.0812534	0.580242	-4.49461
73068	Fut11	fucosyltransferase 11	0.11314	4.94797	1.91527	0.066643	0.551878	-4.49562
16973	Lrp5	low density lipoprotein receptor-related protein 5	-0.110307	6.82098	-2.12741	0.0431441	0.493082	-4.49609
12020	Nkx3-2	NK3 homeobox 2	-0.290149	1.4281	-1.46228	0.155781	0.676913	-4.49649
21393	Tcap	titin-cap	0.278269	0.891798	1.38893	0.176767	0.698267	-4.49681
57255	Cldn13	claudin 13	0.61083	-0.221188	1.34383	0.191642	0.711725	-4.49712
231134	Dok7	docking protein 7	-0.469783	-0.675974	-1.33789	0.192644	0.712981	-4.49724
93723	Pcdhga11	protocadherin gamma subfamily A, 11	-0.179704	2.98614	-1.6399	0.113203	0.629516	-4.49822
109272	Mybpc1	myosin binding protein C, slow-type	0.283624	1.90476	1.50762	0.14384	0.672073	-4.49824
214968	Sema6d	sema domain, transmembrane domain (TM), and cytoplasmic domain, (semaphorin) 6D	-0.152699	4.90048	-1.92158	0.0658074	0.551581	-4.49863
72832	Crtac1	cartilage acidic protein 1	-0.392779	1.03554	-1.41098	0.170236	0.693515	-4.49881
66359	Cox20	cytochrome c oxidase assembly protein 20	-0.379099	0.825517	-1.39548	0.174805	0.696273	-4.4989
71768	Vwce	von Willebrand factor C and EGF domains	-0.285091	1.30713	-1.42626	0.165823	0.687129	-4.49897
26377	Dapp1	dual adaptor for phosphotyrosine and 3-phosphoinositides 1	0.310476	1.55924	1.44933	0.159333	0.681658	-4.49901
54524	Syt6	synaptotagmin VI	0.24809	2.22368	1.52196	0.140222	0.666006	-4.49934
53418	B4galt2	UDP-Gal:betaGlcNAc beta 1,4- galactosyltransferase, polypeptide 2	-0.0909837	6.23858	-2.06805	0.0488333	0.511559	-4.50083
140492	Kcnn2	potassium intermediate/small conductance calcium-activated channel, subfamily N, member 2	-0.313206	0.721386	-1.37581	0.180746	0.702249	-4.50101
219228	Pcdh17	protocadherin 17	0.169954	3.74819	1.75151	0.0917789	0.597761	-4.50243
228598	Ebf4	early B cell factor 4	0.245714	2.87388	1.61777	0.117915	0.636685	-4.50287
83984	Tssk6	testis-specific serine kinase 6	-0.28341	1.75072	-1.46628	0.154696	0.676913	-4.50355
[truncated: 11,966 more rows]
