# Supplementary material for: The roles of the acetyltransferase domains of the chromatin regulators KAT6A and KAT6B in vivo
Source: Development. 2026 Jun 18;153(12):dev205559. doi: 10.1242/dev.205559 (PMC13327545; doi:10.1242/dev.205559)
Supplement: Table S6. — Genes differentially expressed in Kat6a+/+Kat6bG577E/G577E vs. Kat6a+/+ Kat6b+/+ E9.5 embryos [file develop-153-205559-TableS6.xlsx]

## Sheet: Read me
					RNA-sequencing results of E9.5 embryos – differentially expressed genes
					Table S2: Genes differentially expressed in Kat6aG656E/G656EKat6bG577E/G577E vs. Kat6a+/+Kat6b+/+ E9.5 embryos
					Table S3: Genes differentially expressed in Kat6a–/–Kat6b+/+ vs. Kat6a+/+Kat6b+/+ E9.5 embryos
					Table S4: Genes differentially expressed in Kat6a+/+Kat6b–/– vs. Kat6a+/+Kat6b+/+ E9.5 embryos
					Table S5: Genes differentially expressed in Kat6aG656E/G656EKat6b+/+ vs. Kat6a+/+Kat6b+/+ E9.5 embryos
					Table S6: Genes differentially expressed in Kat6a+/+Kat6bG577E/G577E vs. Kat6a+/+Kat6b+/+ E9.5 embryos

## Sheet: Table S6 Kat6b PM vs WT
Table S6: Genes differentially expressed in Kat6a+/+Kat6bG577E/G577E vs. Kat6a+/+Kat6b+/+ E9.5 embryos
GeneID	Symbol	Full_name_from_nomenclature_authority	logFC	AveExpr	t	P.Value	adj.P.Val	B
53357	Pla2g6	phospholipase A2, group VI	-0.250825	5.20524	-4.30435	0.000214825	0.998706	-0.737536
66922	Rras2	related RAS viral (r-ras) oncogene 2	0.176871	6.00094	3.78348	0.000831696	0.998706	-1.12237
83669	Wdr6	WD repeat domain 6	-0.150874	8.3833	-3.483	0.00179066	0.998706	-1.25244
230101	Gba2	glucosidase beta 2	-0.2003	5.71306	-3.67777	0.00109091	0.998706	-1.38845
18242	Oat	ornithine aminotransferase	0.138163	6.7997	3.48535	0.00178005	0.998706	-1.42199
102193	Zdhhc7	zinc finger, DHHC domain containing 7	0.190321	5.72846	3.63291	0.00122347	0.998706	-1.46539
29820	Tnfrsf19	tumor necrosis factor receptor superfamily, member 19	0.176812	6.77586	3.40158	0.00219863	0.998706	-1.57491
68626	Elac2	elaC ribonuclease Z 2	-0.173081	6.43854	-3.38561	0.00228862	0.998706	-1.65892
66590	Farsa	phenylalanyl-tRNA synthetase, alpha subunit	-0.143738	6.80637	-3.31978	0.00269868	0.998706	-1.70982
217864	Rcor1	REST corepressor 1	0.156607	6.47106	3.33942	0.00256942	0.998706	-1.73167
214901	Chtf18	CTF18, chromosome transmission fidelity factor 18	-0.19294	6.16718	-3.35059	0.00249861	0.998706	-1.77665
70603	Mutyh	mutY DNA glycosylase	-0.369207	4.25412	-4.01611	0.000455677	0.998706	-1.85739
94089	Trim7	tripartite motif-containing 7	0.133509	7.17017	3.16539	0.00395791	0.998706	-1.95713
226412	R3hdm1	R3H domain containing 1	0.14115	6.8242	3.16572	0.00395464	0.998706	-1.98033
27362	Dnajb9	DnaJ heat shock protein family (Hsp40) member B9	0.391784	3.92636	4.17734	0.000299425	0.998706	-2.06057
15400	Hoxa3	homeobox A3	-0.300092	4.48057	-3.67046	0.00111152	0.998706	-2.06795
67693	Hypk	huntingtin interacting protein K	-0.147083	6.44586	-3.14334	0.00417847	0.998706	-2.07595
71448	Tmem80	transmembrane protein 80	-0.380188	3.87858	-4.08715	0.000378803	0.998706	-2.08728
67115	Rpl14	ribosomal protein L14	-0.165953	7.66445	-3.07407	0.0051685	0.998706	-2.10787
13383	Dlg1	discs large MAGUK scaffold protein 1	0.122323	7.08808	3.07803	0.00490336	0.998706	-2.11593
57896	Krcc1	lysine-rich coiled-coil 1	0.236467	5.08809	3.39063	0.00225999	0.998706	-2.13165
66629	Golph3	golgi phosphoprotein 3	0.118105	7.0069	3.05167	0.00522885	0.998706	-2.17058
208624	Alg3	ALG3 alpha-1,3- mannosyltransferase	-0.21992	5.12366	-3.28806	0.00292086	0.998706	-2.22019
20384	Srsf5	serine and arginine-rich splicing factor 5	-0.15858	7.67022	-2.98676	0.00629328	0.998706	-2.26171
29819	Stau2	staufen double-stranded RNA binding protein 2	0.220845	5.01602	3.29364	0.00288052	0.998706	-2.27874
666938	Bend4	BEN domain containing 4	0.19399	6.23366	3.04245	0.00534745	0.998706	-2.29086
245944	Vps54	VPS54 GARP complex subunit	0.120775	6.51175	3.00002	0.00592733	0.998706	-2.31429
96979	Ptges2	prostaglandin E synthase 2	-0.237705	4.56827	-3.45142	0.00193932	0.998706	-2.32113
56436	Adrm1	adhesion regulating molecule 1 26S proteasome ubiquitin receptor	-0.196287	5.58452	-3.10882	0.00454785	0.998706	-2.32729
212123	Dcaf15	DDB1 and CUL4 associated factor 15	-0.143543	6.58048	-2.97085	0.00636034	0.998706	-2.35236
19046	Ppp1cb	protein phosphatase 1 catalytic subunit beta	0.109479	8.57086	2.90816	0.0073948	0.998706	-2.37565
17904	Myl6	myosin, light polypeptide 6, alkali, smooth muscle and non-muscle	-0.174016	5.89141	-3.01422	0.00572692	0.998706	-2.38448
66839	Dele1	DAP3 binding cell death enhancer 1	0.135644	6.25222	2.97374	0.00631616	0.998706	-2.39318
226849	Ppp2r5a	protein phosphatase 2, regulatory subunit B', alpha	0.13389	6.4354	2.94894	0.00670508	0.998706	-2.4123
19896	Rpl10a	ribosomal protein L10A	-0.255617	6.8985	-3.00724	0.0076142	0.998706	-2.41764
268445	Ankrd13b	ankyrin repeat domain 13b	-0.174205	6.58807	-2.92702	0.00706789	0.998706	-2.42118
72668	Skida1	SKI/DACH domain containing 1	-0.225124	5.96682	-2.98653	0.00657733	0.998706	-2.43512
66556	Drap1	DR1 associated protein 1	-0.121626	6.53053	-2.91628	0.00725226	0.998706	-2.45509
270058	Map1s	microtubule-associated protein 1S	-0.144721	6.50335	-2.89044	0.007715	0.998706	-2.49707
20469	Sipa1	signal-induced proliferation associated gene 1	-0.187102	6.11713	-2.91786	0.00722494	0.998706	-2.50313
67789	Dalrd3	DALR anticodon binding domain containing 3	-0.217756	5.00322	-3.10658	0.00457279	0.998706	-2.52131
11461	Actb	actin, beta	-0.079457	11.4455	-2.85622	0.00837094	0.998706	-2.52915
20055	Rps16	ribosomal protein S16	-0.182788	6.18526	-2.88808	0.0077587	0.998706	-2.53818
17218	Mcm5	minichromosome maintenance complex component 5	-0.0877959	8.8975	-2.81594	0.00921072	0.998706	-2.55075
338371	Endov	endonuclease V	-0.18323	5.45706	-2.96988	0.00637522	0.998706	-2.55829
14387	Gaa	glucosidase, alpha, acid	-0.154429	5.5646	-2.95032	0.00668284	0.998706	-2.56441
69227	Selenot	selenoprotein T	0.119503	7.361	2.7917	0.00975392	0.998706	-2.61331
67556	Pigm	phosphatidylinositol glycan anchor biosynthesis, class M	-0.142177	6.15662	-2.84345	0.00862896	0.998706	-2.6169
217011	Nle1	notchless homolog 1	-0.183257	5.52385	-2.92634	0.00707941	0.998706	-2.61755
353156	Egfl7	EGF-like domain 7	-0.160996	5.63916	-2.89014	0.00772059	0.998706	-2.62658
94352	Loxl2	lysyl oxidase-like 2	0.195047	7.37845	2.83037	0.0103153	0.998706	-2.62798
67186	Rplp2	ribosomal protein lateral stalk subunit P2	-0.193756	6.3776	-2.82914	0.00938084	0.998706	-2.63155
103266	Tmem263	transmembrane protein 263	0.182229	5.41071	2.933	0.00696708	0.998706	-2.63159
101869	Unc45a	unc-45 myosin chaperone A	-0.23079	5.85668	-2.88806	0.00819447	0.998706	-2.63858
76044	Ncapg2	non-SMC condensin II complex, subunit G2	0.206115	6.57369	2.82825	0.0097972	0.998706	-2.65062
11465	Actg1	actin, gamma, cytoplasmic 1	-0.0904822	10.0108	-2.76595	0.0103637	0.998706	-2.66519
235574	Atp2c1	ATPase, Ca++-sequestering	0.12945	6.71303	2.77359	0.0101791	0.998706	-2.6778
68146	Arl13b	ADP-ribosylation factor-like 13B	0.19167	4.7839	3.03962	0.00538435	0.998706	-2.69239
94178	Mcoln1	mucolipin 1	-0.2072	4.84714	-3.01983	0.00564954	0.998706	-2.69473
68184	Denr	density-regulated protein	-0.12251	7.03256	-2.74892	0.0107868	0.998706	-2.70031
67224	Med29	mediator complex subunit 29	-0.204377	4.62384	-3.10443	0.00459696	0.998706	-2.70251
100037258	Dnajc3	DnaJ heat shock protein family (Hsp40) member C3	0.159909	6.6418	2.74857	0.0107956	0.998706	-2.73086
224907	Dus3l	dihydrouridine synthase 3 like	-0.197067	6.02681	-2.7862	0.0100433	0.998706	-2.73663
117606	Boc	BOC cell adhesion associated, oncogene regulated	-0.164182	5.93826	-2.78288	0.00995892	0.998706	-2.73715
72050	Poglut2	protein O-glucosyltransferase 2	-0.126471	6.13958	-2.76907	0.0102881	0.998706	-2.73966
59047	Pnkp	polynucleotide kinase 3'- phosphatase	-0.193187	4.76362	-3.00453	0.00586293	0.998706	-2.75864
19087	Prkar2a	protein kinase, cAMP dependent regulatory, type II alpha	0.15955	6.91871	2.70529	0.0121217	0.998706	-2.78648
71709	Syde1	synapse defective 1, Rho GTPase, homolog 1 (C. elegans)	-0.171332	5.75467	-2.76371	0.0104185	0.998706	-2.8097
72144	Slc37a3	solute carrier family 37 (glycerol-3-phosphate transporter), member 3	0.155264	5.79367	2.75675	0.0105903	0.998706	-2.81277
30940	Usp25	ubiquitin specific peptidase 25	0.139815	6.5872	2.69097	0.0123507	0.998706	-2.82011
21379	Tbrg4	transforming growth factor beta regulated gene 4	-0.11575	7.10111	-2.67614	0.0127837	0.998706	-2.82091
74316	Isca2	iron-sulfur cluster assembly 2	-0.253814	4.4241	-3.04679	0.00529132	0.998706	-2.82989
67768	N6amt1	N-6 adenine-specific DNA methyltransferase 1 (putative)	-0.252548	4.37331	-3.08847	0.00477988	0.998706	-2.83016
19821	Rnf2	ring finger protein 2	0.113816	7.15553	2.66914	0.0129931	0.998706	-2.83167
57748	Jmy	junction-mediating and regulatory protein	0.166217	5.97006	2.71116	0.0117831	0.998706	-2.85156
72029	Cnpy3	canopy FGF signaling regulator 3	-0.136728	5.6352	-2.74462	0.0108961	0.998706	-2.85396
232087	Mat2a	methionine adenosyltransferase 2A	-0.20094	8.65161	-2.72487	0.0144757	0.998706	-2.8544
228980	Taf4	TATA-box binding protein associated factor 4	-0.139181	5.87216	-2.70878	0.0118486	0.998706	-2.86768
27060	Tcirg1	T cell, immune regulator 1, ATPase, H+ transporting, lysosomal V0 protein A3	-0.417015	3.94799	-3.30211	0.00283069	0.998706	-2.87084
108097	Prkab2	protein kinase, AMP-activated, beta 2 non-catalytic subunit	-0.202635	4.7317	-2.89833	0.00757079	0.998706	-2.87921
14252	Flot2	flotillin 2	0.132963	6.36748	2.65855	0.0133159	0.998706	-2.89286
80750	N4bp1	NEDD4 binding protein 1	0.116791	6.94437	2.63292	0.0141284	0.998706	-2.89954
84505	Setdb1	SET domain, bifurcated 1	-0.125056	7.30145	-2.62374	0.0144307	0.998706	-2.9056
403187	Opa3	optic atrophy 3	0.133529	6.07958	2.66905	0.0129957	0.998706	-2.91051
71885	Faap100	Fanconi anemia core complex associated protein 100	-0.188216	5.28781	-2.75158	0.0107195	0.998706	-2.91512
211548	Nomo1	nodal modulator 1	-0.0972242	7.22131	-2.61898	0.0145896	0.998706	-2.91524
233189	Ctu1	cytosolic thiouridylase subunit 1	-0.228397	4.53433	-2.93468	0.00693904	0.998706	-2.91739
67694	Ift74	intraflagellar transport 74	0.179782	5.72166	2.69432	0.0122548	0.998706	-2.91768
223701	Mrtfa	myocardin related transcription factor A	-0.175662	5.69386	-2.68628	0.012486	0.998706	-2.92867
16907	Lmnb2	lamin B2	-0.104084	7.34486	-2.60232	0.0151592	0.998706	-2.94141
26413	Mapk1	mitogen-activated protein kinase 1	0.0913123	8.28784	2.5958	0.0153878	0.998706	-2.95251
20042	Rps12	ribosomal protein S12	-0.490007	4.46426	-3.03847	0.00737109	0.998706	-2.96527
78244	Dnajc21	DnaJ heat shock protein family (Hsp40) member C21	0.157661	5.38348	2.70036	0.0120834	0.998706	-2.97141
218442	Serinc5	serine incorporator 5	0.169445	5.67057	2.65549	0.0134106	0.998706	-2.98687
66932	Rexo1	REX1, RNA exonuclease 1	-0.115531	7.07069	-2.57519	0.0161315	0.998706	-2.99228
226090	Ermp1	endoplasmic reticulum metallopeptidase 1	0.125991	5.88936	2.62876	0.0142645	0.998706	-2.99278
235036	Ppan	peter pan homolog	-0.149985	6.6794	-2.58063	0.0159318	0.998706	-2.99598
67675	Cuta	cutA divalent cation tolerance homolog	-0.146294	5.50834	-2.65634	0.0133841	0.998706	-2.99798
53600	Timm23	translocase of inner mitochondrial membrane 23	-0.248375	4.25695	-2.95038	0.00668191	0.998706	-3.00396
11886	Asah1	N-acylsphingosine amidohydrolase 1	0.186236	5.59928	2.64965	0.0135931	0.998706	-3.00397
19185	Psmd4	proteasome (prosome, macropain) 26S subunit, non-ATPase, 4	-0.104874	7.46655	-2.56456	0.0165277	0.998706	-3.00505
56320	Dbn1	drebrin 1	-0.0926424	8.78927	-2.56713	0.016431	0.998706	-3.0112
268420	Alkbh5	alkB homolog 5, RNA demethylase	0.131492	7.47647	2.54554	0.0172597	0.998706	-3.03743
77219	Ptgr2	prostaglandin reductase 2	-0.210191	4.66048	-2.79445	0.00969075	0.998706	-3.06132
109305	Orai1	ORAI calcium release-activated calcium modulator 1	0.336329	3.6177	3.27721	0.00300081	0.998706	-3.06339
12953	Cry2	cryptochrome circadian regulator 2	-0.225141	5.16087	-2.65739	0.01337	0.998706	-3.06883
67291	Ccdc137	coiled-coil domain containing 137	-0.164589	5.51564	-2.61116	0.0148545	0.998706	-3.072
52615	Suz12	SUZ12 polycomb repressive complex 2 subunit	0.112356	7.0249	2.52627	0.0180321	0.998706	-3.07473
68646	Nadk2	NAD kinase 2, mitochondrial	0.147114	6.62472	2.5326	0.0177752	0.998706	-3.07599
20536	Slc4a3	solute carrier family 4 (anion exchanger), member 3	-0.274786	4.87303	-2.73124	0.0116557	0.998706	-3.08029
56878	Rbms1	RNA binding motif, single stranded interacting protein 1	0.0948077	7.04745	2.51817	0.0183664	0.998706	-3.088
68799	Rgmb	repulsive guidance molecule family member B	-0.214445	5.10117	-2.64663	0.0136881	0.998706	-3.08859
213773	Tbl3	transducin (beta)-like 3	-0.107107	7.11612	-2.50757	0.018812	0.998706	-3.10462
53609	Clasrp	CLK4-associating serine/arginine rich protein	-0.199144	5.96692	-2.55844	0.0175344	0.998706	-3.10512
11428	Aco1	aconitase 1	-0.114138	6.90347	-2.50676	0.0188467	0.998706	-3.10925
19157	Cyth1	cytohesin 1	-0.228577	4.64873	-2.73952	0.011027	0.998706	-3.11085
246228	Vwa1	von Willebrand factor A domain containing 1	-0.422332	3.04868	-3.6099	0.00129743	0.998706	-3.11284
192216	Tmem47	transmembrane protein 47	0.127101	6.64935	2.50925	0.0187409	0.998706	-3.11301
69748	Aldh16a1	aldehyde dehydrogenase 16 family, member A1	-0.130896	5.69772	-2.55536	0.0168783	0.998706	-3.11671
53975	Ddx20	DEAD box helicase 20	-0.14022	6.07912	-2.53004	0.0178784	0.998706	-3.11903
53417	Hif3a	hypoxia inducible factor 3, alpha subunit	0.303526	4.30265	2.85315	0.00843244	0.998706	-3.12945
19981	Rpl37a	ribosomal protein L37a	-0.192054	6.02834	-2.53454	0.0184489	0.998706	-3.12991
19428	Rasl2-9	RAS-like, family 2, locus 9	-0.592577	2.72161	-3.75076	0.000904697	0.998706	-3.13173
66399	Tsfm	Ts translation elongation factor, mitochondrial	-0.1436	5.38939	-2.57714	0.0160597	0.998706	-3.14222
52705	Krr1	KRR1, small subunit (SSU) processome component, homolog (yeast)	0.108017	6.30936	2.50025	0.0191258	0.998706	-3.14392
104831	Ptpn23	protein tyrosine phosphatase, non-receptor type 23	-0.117517	6.92188	-2.48401	0.0198391	0.998706	-3.14546
67513	Faap20	Fanconi anemia core complex associated protein 20	-0.177351	5.40172	-2.55427	0.01692	0.998706	-3.158
27377	Yme1l1	YME1-like 1 (S. cerevisiae)	0.098202	7.53512	2.46952	0.0204966	0.998706	-3.16623
19089	Prkcsh	protein kinase C substrate 80K-H	-0.107616	7.46443	-2.4693	0.0205064	0.998706	-3.16659
271457	Rab5a	RAB5A, member RAS oncogene family	0.1129	6.28663	2.48261	0.0199016	0.998706	-3.17121
109905	Rap1a	RAS-related protein 1a	0.147433	5.4493	2.54582	0.017249	0.998706	-3.17653
22186	Uba52	ubiquitin A-52 residue ribosomal protein fusion product 1	-0.114127	6.79931	-2.46571	0.0206724	0.998706	-3.17693
107831	Adgrb1	adhesion G protein-coupled receptor B1	-0.21737	4.1812	-2.77175	0.0102234	0.998706	-3.18385
18451	P4ha1	procollagen-proline, 2-oxoglutarate 4-dioxygenase (proline 4-hydroxylase), alpha 1 polypeptide	0.26483	6.70149	2.53146	0.0221527	0.998706	-3.18729
70044	Tut1	terminal uridylyl transferase 1, U6 snRNA-specific	-0.147172	5.82098	-2.49566	0.0193251	0.998706	-3.18969
13666	Eif2ak3	eukaryotic translation initiation factor 2 alpha kinase 3	0.236257	4.59776	2.69172	0.012329	0.998706	-3.1946
109658	Txlna	taxilin alpha	-0.0991927	7.83316	-2.45253	0.0212927	0.998706	-3.19783
54387	Mcm3ap	minichromosome maintenance complex component 3 associated protein	-0.137006	6.98278	-2.45103	0.0213641	0.998706	-3.1986
68479	Phf5a	PHD finger protein 5A	-0.0919722	6.97922	-2.44438	0.0216844	0.998706	-3.2099
66972	Slc25a23	solute carrier family 25 (mitochondrial carrier; phosphate carrier), member 23	0.115526	5.82296	2.47822	0.0200993	0.998706	-3.21025
232187	Smyd5	SET and MYND domain containing 5	-0.105187	6.89187	-2.4437	0.0217174	0.998706	-3.21226
18109	Mycn	v-myc avian myelocytomatosis viral related oncogene, neuroblastoma derived	-0.138797	7.40297	-2.44652	0.0221234	0.998706	-3.21706
71461	Ptk7	PTK7 protein tyrosine kinase 7	0.0981331	8.19756	2.44342	0.0217312	0.998706	-3.21841
19183	Psmc3ip	proteasome (prosome, macropain) 26S subunit, ATPase 3, interacting protein	-0.191951	4.72805	-2.62986	0.0142286	0.998706	-3.22071
20589	Ighmbp2	immunoglobulin mu DNA binding protein 2	-0.2693	4.47948	-2.68543	0.0125107	0.998706	-3.22284
406217	Bex4	brain expressed X-linked 4	0.143201	6.09248	2.45692	0.0210841	0.998706	-3.22615
24066	Spry4	sprouty RTK signaling antagonist 4	-0.383041	3.9343	-2.92152	0.00737262	0.998706	-3.22716
217379	Ubxn2a	UBX domain protein 2A	0.179717	5.0126	2.57776	0.0160369	0.998706	-3.2285
110521	Hivep1	human immunodeficiency virus type I enhancer binding protein 1	0.174804	6.00682	2.4549	0.0214971	0.998706	-3.23737
234378	Klhl26	kelch-like 26	-0.202617	4.58169	-2.6529	0.0134912	0.998706	-3.23753
22596	Xrcc5	X-ray repair complementing defective repair in Chinese hamster cells 5	0.120932	6.26022	2.43877	0.0219584	0.998706	-3.2422
245867	Pcmtd2	protein-L-isoaspartate (D-aspartate) O-methyltransferase domain containing 2	0.137825	5.27313	2.5156	0.0184736	0.998706	-3.24523
99375	Cul4a	cullin 4A	0.101497	7.19228	2.42154	0.0228187	0.998706	-3.24533
18673	Phb1	prohibitin 1	-0.153012	5.65445	-2.47213	0.0203767	0.998706	-3.24618
229317	Eif2a	eukaryotic translation initiation factor 2A	0.107337	6.79777	2.42023	0.0228852	0.998706	-3.25099
73062	Ppp1r16a	protein phosphatase 1, regulatory subunit 16A	-0.127778	5.86785	-2.44727	0.0215448	0.998706	-3.25676
76499	Clasp2	CLIP associating protein 2	0.11114	6.374	2.42301	0.0227439	0.998706	-3.25729
20813	Srp14	signal recognition particle 14	-0.1375	5.77814	-2.45485	0.0211821	0.998706	-3.26032
104215	Rhoq	ras homolog family member Q	0.132911	6.0698	2.43113	0.022336	0.998706	-3.26166
11982	Atp10a	ATPase, class V, type 10A	-0.435292	2.89827	-3.54192	0.00154235	0.998706	-3.26747
18146	Npdc1	neural proliferation, differentiation and control 1	-0.258493	3.71085	-2.87103	0.00808088	0.998706	-3.26807
107503	Atf5	activating transcription factor 5	0.171599	5.52403	2.46227	0.0208329	0.998706	-3.2704
80888	Hspb8	heat shock protein 8	0.306381	4.03041	2.89045	0.00771491	0.998706	-3.27062
67089	Psmc6	proteasome (prosome, macropain) 26S subunit, ATPase, 6	0.104278	7.81472	2.40882	0.0234735	0.998706	-3.27125
260409	Cdc42ep3	CDC42 effector protein 3	0.517172	2.80446	3.63883	0.0012051	0.998706	-3.27195
71449	Mettl13	methyltransferase 13, eEF1A lysine and N-terminal methyltransferase	-0.154461	5.77767	-2.43835	0.0219786	0.998706	-3.27776
109108	Slc30a9	solute carrier family 30 (zinc transporter), member 9	0.100221	6.6008	2.4018	0.0238428	0.998706	-3.28355
269400	Rtel1	regulator of telomere elongation helicase 1	-0.124578	6.51077	-2.40246	0.0238076	0.998706	-3.28503
69106	Stoml1	stomatin-like 1	-0.274603	3.64065	-2.94216	0.00681536	0.998706	-3.30472
67122	Nrarp	Notch-regulated ankyrin repeat protein	0.186936	6.33315	2.41377	0.0248475	0.998706	-3.30653
52132	Ccdc97	coiled-coil domain containing 97	-0.119922	6.0678	-2.39989	0.0239438	0.998706	-3.30878
101612	Grwd1	glutamate-rich WD repeat containing 1	-0.112281	6.81404	-2.37946	0.025052	0.998706	-3.31579
56484	Foxo3	forkhead box O3	0.149913	5.71522	2.40991	0.0234167	0.998706	-3.31981
50880	Scly	selenocysteine lyase	-0.227766	4.28463	-2.64125	0.0138594	0.998706	-3.3335
20403	Itsn2	intersectin 2	0.21573	4.86381	2.505	0.0189216	0.998706	-3.33792
15078	H3f3a	H3.3 histone A	0.123578	8.09511	2.37665	0.0257206	0.998706	-3.3395
381820	Smim10l1	small integral membrane protein 10 like 1	0.124377	5.86003	2.38622	0.0246804	0.998706	-3.34376
17150	Mfap2	microfibrillar-associated protein 2	-0.128678	6.45184	-2.34732	0.0268909	0.998706	-3.37049
54131	Irf3	interferon regulatory factor 3	-0.178656	5.27731	-2.41655	0.0230737	0.998706	-3.37126
106143	Cggbp1	CGG triplet repeat binding protein 1	0.112121	7.14975	2.3394	0.0273625	0.998706	-3.37762
19763	Ring1	ring finger protein 1	-0.206137	5.24219	-2.41134	0.0236504	0.998706	-3.37825
98432	Phlpp1	PH domain and leucine rich repeat protein phosphatase 1	0.166632	5.31609	2.39809	0.0240396	0.998706	-3.38094
15259	Hipk3	homeodomain interacting protein kinase 3	0.153853	6.59051	2.34545	0.0275626	0.998706	-3.38118
320080	Zbtb39	zinc finger and BTB domain containing 39	-0.105785	6.47685	-2.33937	0.0273645	0.998706	-3.38242
217431	Nol10	nucleolar protein 10	-0.108238	6.47587	-2.33922	0.0273733	0.998706	-3.38443
17069	Ly6e	lymphocyte antigen 6 family member E	-0.139903	5.53643	-2.37431	0.025339	0.998706	-3.38702
71529	Kazn	kazrin, periplakin interacting protein	-0.142668	5.27047	-2.40248	0.0238066	0.998706	-3.3879
72503	Bltp2	bridge-like lipid transfer protein family member 2	0.10272	8.46572	2.34842	0.026826	0.998706	-3.38802
68767	Washc1	WASH complex subunit 1	-0.160875	5.25672	-2.40733	0.0235517	0.998706	-3.3883
73804	Kif2c	kinesin family member 2C	-0.0904743	7.09696	-2.33262	0.0277726	0.998706	-3.38836
66177	Ubl5	ubiquitin-like 5	-0.12717	5.99902	-2.3475	0.0268805	0.998706	-3.39005
26396	Map2k2	mitogen-activated protein kinase kinase 2	-0.092912	7.66993	-2.33506	0.0276245	0.998706	-3.39134
67050	Nkap	NFKB activating protein	0.15945	5.20013	2.41302	0.0232557	0.998706	-3.39229
71148	Mier1	MEIR1 treanscription regulator	0.101794	6.50059	2.3283	0.0280365	0.998706	-3.39916
14388	Gab1	growth factor receptor bound protein 2-associated protein 1	0.103006	6.03539	2.33628	0.0275504	0.998706	-3.40382
76789	Mzt1	mitotic spindle organizing protein 1	0.130033	6.44065	2.32429	0.0282833	0.998706	-3.40644
108155	Ogt	O-linked N-acetylglucosamine (GlcNAc) transferase (UDP-N-acetylglucosamine:polypeptide-N-acetylglucosaminyl transferase)	-0.158112	7.66759	-2.34943	0.0293362	0.998706	-3.41188
213332	Mfsd4b4	major facilitator superfamily domain containing 4B4	-0.317393	3.69987	-2.79083	0.00977397	0.998706	-3.41191
27367	Rpl3	ribosomal protein L3	-0.116898	7.80081	-2.32556	0.0282825	0.998706	-3.41281
93836	Rnf111	ring finger 111	-0.141372	5.76772	-2.33411	0.0276816	0.998706	-3.42382
17387	Mmp14	matrix metallopeptidase 14 (membrane-inserted)	-0.0905677	7.24133	-2.30833	0.0292867	0.998706	-3.42776
20462	Tra2b	transformer 2 beta	0.0950323	8.04633	2.31706	0.0287341	0.998706	-3.4288
22700	Zfp40	zinc finger protein 40	-0.355885	3.40498	-2.92221	0.00714987	0.998706	-3.4296
22666	Zbtb14	zinc finger and BTB domain containing 14	0.153303	5.54791	2.34544	0.0270019	0.998706	-3.43023
210146	Irgq	immunity-related GTPase family, Q	0.124162	5.57115	2.33903	0.027385	0.998706	-3.43186
19732	Rgl2	ral guanine nucleotide dissociation stimulator-like 2	-0.130084	6.26485	-2.30719	0.0293595	0.998706	-3.4349
13163	Daxx	Fas death domain-associated protein	-0.111434	6.31074	-2.3057	0.0294553	0.998706	-3.4367
80904	Dtx3	deltex 3, E3 ubiquitin ligase	-0.183372	6.52533	-2.32611	0.0305226	0.998706	-3.43852
217057	Ptrh2	peptidyl-tRNA hydrolase 2	-0.114045	5.67634	-2.32928	0.027976	0.998706	-3.44023
12125	Bcl2l11	BCL2 like 11	-0.142573	5.92541	-2.31177	0.0290679	0.998706	-3.44388
66146	Maco1	macoilin 1	0.103832	6.24901	2.29703	0.0300167	0.998706	-3.45162
20913	Stxbp4	syntaxin binding protein 4	0.11638	6.08764	2.30092	0.0297636	0.998706	-3.45233
27354	Nbn	nibrin	0.152658	5.60894	2.32069	0.0285073	0.998706	-3.45655
17119	Mxd1	MAX dimerization protein 1	0.265702	3.79676	2.70492	0.0119558	0.998706	-3.45845
74167	Nudt9	nudix hydrolase 9	-0.143981	5.31279	-2.33928	0.0273696	0.998706	-3.46178
104263	Kdm3a	lysine (K)-specific demethylase 3A	0.141623	6.97199	2.293	0.0311096	0.998706	-3.46308
22042	Tfrc	transferrin receptor	0.210226	7.97108	2.34749	0.0322668	0.998706	-3.46368
16341	Eif3e	eukaryotic translation initiation factor 3, subunit E	0.0895955	7.78006	2.28938	0.0305202	0.998706	-3.46833
107686	Snrpd2	small nuclear ribonucleoprotein D2	-0.159529	5.99841	-2.29067	0.0305469	0.998706	-3.47143
20619	Snap23	synaptosomal-associated protein 23	0.0974893	6.58695	2.27841	0.0312556	0.998706	-3.47308
72480	Tspyl4	TSPY-like 4	-0.133953	5.19846	-2.33866	0.0274068	0.998706	-3.47584
60364	Donson	downstream neighbor of SON	0.134758	5.48787	2.31647	0.0287714	0.998706	-3.47941
382406	Poc1b	POC1 centriolar protein B	0.111272	5.87821	2.28719	0.0306656	0.998706	-3.48093
13684	Eif4e	eukaryotic translation initiation factor 4E	0.0785504	7.48203	2.27482	0.0315	0.998706	-3.48491
27967	Cherp	calcium homeostasis endoplasmic reticulum protein	-0.112242	8.05419	-2.2855	0.0308897	0.998706	-3.48496
67379	Dedd2	death effector domain-containing DNA binding protein 2	0.314823	3.54344	2.81747	0.00917737	0.998706	-3.48858
236900	Pdk3	pyruvate dehydrogenase kinase, isoenzyme 3	0.134637	6.08985	2.27582	0.0314315	0.998706	-3.48866
68083	Pak1ip1	PAK1 interacting protein 1	0.108964	6.04615	2.27765	0.031307	0.998706	-3.48912
75770	Brsk2	BR serine/threonine kinase 2	-0.300862	4.47652	-2.44782	0.0231941	0.998706	-3.49148
101148	Bmt2	base methyltransferase of 25S rRNA 2	0.156072	5.52114	2.29566	0.0301065	0.998706	-3.49509
56790	Supt20	SPT20 SAGA complex component	-0.125089	6.56903	-2.2631	0.0323093	0.998706	-3.49594
11777	Ap3s1	adaptor-related protein complex 3, sigma 1 subunit	0.194152	4.78283	2.37675	0.0252024	0.998706	-3.49965
108888	Atad3a	ATPase family, AAA domain containing 3A	-0.112401	6.97533	-2.26049	0.032492	0.998706	-3.50082
67088	Cand2	cullin associated and neddylation dissociated 2 (putative)	-0.107426	7.69265	-2.26658	0.0320669	0.998706	-3.50429
16413	Itgb1bp1	integrin beta 1 binding protein 1	-0.226254	4.01901	-2.57951	0.0159728	0.998706	-3.50613
30945	Rnf19a	ring finger protein 19A	0.178758	5.49981	2.29072	0.030462	0.998706	-3.50616
67213	Cmtm6	CKLF-like MARVEL transmembrane domain containing 6	0.13721	5.48777	2.29291	0.0302869	0.998706	-3.5067
27966	Rrp9	ribosomal RNA processing 9, U3 small nucleolar RNA binding protein	-0.122578	6.17432	-2.25422	0.0329344	0.998706	-3.51629
83493	Sacm1l	SAC1 suppressor of actin mutations 1-like (yeast)	0.112475	5.94953	2.2608	0.0324699	0.998706	-3.51707
212862	Chpt1	choline phosphotransferase 1	0.2125	4.00651	2.54335	0.0173461	0.998706	-3.51722
76932	Arfip2	ADP-ribosylation factor interacting protein 2	-0.131165	5.87929	-2.26125	0.0324386	0.998706	-3.51861
50527	Ero1a	endoplasmic reticulum oxidoreductase 1 alpha	0.213336	6.04043	2.28587	0.0338927	0.998706	-3.51866
218100	Zfp322a	zinc finger protein 322A	0.133793	6.04553	2.25544	0.032848	0.998706	-3.51926
20598	Smpd2	sphingomyelin phosphodiesterase 2, neutral	-0.157364	4.91022	-2.33884	0.027396	0.998706	-3.51987
11933	Atp1b3	ATPase, Na+/K+ transporting, beta 3 polypeptide	0.0905364	7.05227	2.24669	0.0334736	0.998706	-3.52266
17973	Nck1	non-catalytic region of tyrosine kinase adaptor protein 1	0.175385	5.18867	2.30263	0.0296529	0.998706	-3.53014
100040563	Dynlt1c	dynein light chain Tctex-type 1C	-0.236791	3.7621	-2.58617	0.0157313	0.998706	-3.53541
268930	Pkmyt1	protein kinase, membrane associated tyrosine/threonine 1	-0.162021	5.48569	-2.26839	0.0319418	0.998706	-3.53546
99543	Olfml3	olfactomedin-like 3	-0.231008	4.49043	-2.41575	0.0231148	0.998706	-3.53557
20397	Sgpl1	sphingosine phosphate lyase 1	0.0888415	6.52545	2.23363	0.0344272	0.998706	-3.54017
16648	Kpna3	karyopherin subunit alpha 3	0.082132	7.51912	2.23847	0.0340711	0.998706	-3.54345
269523	Vcp	valosin containing protein	-0.0905951	8.4241	-2.25519	0.0328657	0.998706	-3.54403
68938	Aspscr1	ASPSCR1 tether for SLC2A4, UBX domain containing	-0.103752	6.1965	-2.22788	0.0348551	0.998706	-3.5543
19038	Ppic	peptidylprolyl isomerase C	0.133633	5.92776	2.23472	0.0343472	0.998706	-3.55431
67892	Coa6	cytochrome c oxidase assembly factor 6	0.263948	3.56907	2.69597	0.0122077	0.998706	-3.55758
381290	Atp2b4	ATPase, Ca++ transporting, plasma membrane 4	0.181962	4.86954	2.32305	0.0283603	0.998706	-3.56146
230584	Yipf1	Yip1 domain family, member 1	-0.227857	4.00525	-2.5189	0.0183359	0.998706	-3.5633
116914	Slc19a2	solute carrier family 19 (thiamine transporter), member 2	0.214316	4.04595	2.47218	0.0203741	0.998706	-3.56355
17718	ND3	NADH dehydrogenase 3, mitochondrial	-0.136818	6.90066	-2.22261	0.0358327	0.998706	-3.5648
20104	Rps6	ribosomal protein S6	-0.14645	6.75507	-2.22458	0.0361629	0.998706	-3.56707
12819	Col15a1	collagen, type XV, alpha 1	-0.264439	4.68042	-2.33672	0.0289646	0.998706	-3.57414
11877	Arvcf	armadillo repeat gene deleted in velocardiofacial syndrome	-0.107032	6.8318	-2.21155	0.0360966	0.998706	-3.57435
18642	Pfkm	phosphofructokinase, muscle	-0.103367	6.10656	-2.21374	0.0359277	0.998706	-3.57572
94064	Mrpl27	mitochondrial ribosomal protein L27	0.219654	4.41657	2.39465	0.0242236	0.998706	-3.57779
14677	Gnai1	G protein subunit alpha i1	0.163516	4.87642	2.29341	0.0302543	0.998706	-3.57823
13436	Dnmt3b	DNA methyltransferase 3B	-0.0962575	6.35669	-2.20631	0.0365025	0.998706	-3.58202
67942	Atp5mc2	ATP synthase membrane subunit c locus 2	-0.295346	3.33661	-2.7098	0.0118206	0.998706	-3.58801
105298	Epdr1	ependymin related 1	0.197582	4.0259	2.46044	0.0209182	0.998706	-3.59061
21985	Tpd52	tumor protein D52	0.160121	4.97965	2.27677	0.031367	0.998706	-3.59067
68948	Fam216a	family with sequence similarity 216, member A	0.145889	5.228	2.24764	0.0334049	0.998706	-3.59147
381668	Fbrsl1	fibrosin-like 1	-0.120484	6.28358	-2.19895	0.0370806	0.998706	-3.59279
26757	Dpysl4	dihydropyrimidinase-like 4	-0.14171	5.59255	-2.21254	0.03602	0.998706	-3.59294
69260	Ing2	inhibitor of growth family, member 2	0.189734	4.536	2.33182	0.0278208	0.998706	-3.59512
12912	Creb1	cAMP responsive element binding protein 1	0.0919476	7.16352	2.2004	0.0369667	0.998706	-3.5964
81489	Dnajb1	DnaJ heat shock protein family (Hsp40) member B1	0.164239	6.465	2.20737	0.0379416	0.998706	-3.59723
11520	Plin2	perilipin 2	0.134743	5.98344	2.19846	0.0371199	0.998706	-3.60187
57314	Nelfcd	negative elongation factor complex member C/D, Th1l	-0.0991526	7.00719	-2.19224	0.037615	0.998706	-3.60552
18004	Nek1	NIMA (never in mitosis gene a)-related expressed kinase 1	0.144814	5.39377	2.22067	0.0353986	0.998706	-3.60584
107701	Sf3b4	splicing factor 3b, subunit 4	-0.10308	6.51784	-2.18891	0.0378828	0.998706	-3.60587
20842	Stag1	STAG1 cohesin complex component	0.0920479	7.32947	2.1954	0.0373628	0.998706	-3.60743
77891	Ube2s	ubiquitin-conjugating enzyme E2S	-0.124588	6.45375	-2.18457	0.0382346	0.998706	-3.61223
66617	Ntmt1	N-terminal Xaa-Pro-Lys N-methyltransferase 1	-0.13838	5.66531	-2.1989	0.0370852	0.998706	-3.61228
11306	Abcb7	ATP-binding cassette, sub-family B member 7	0.126976	6.02196	2.18753	0.0379941	0.998706	-3.61403
232875	Zscan18	zinc finger and SCAN domain containing 18	-0.294736	3.84593	-2.49366	0.0194123	0.998706	-3.61472
68195	Rnaset2b	ribonuclease T2B	-0.274977	3.77761	-2.48804	0.0196598	0.998706	-3.61645
20090	Rps29	ribosomal protein S29	-0.324461	3.55791	-2.55422	0.0169222	0.998706	-3.61852
66934	Dsn1	DSN1 homolog, MIS12 kinetochore complex component	0.123096	5.40179	2.21226	0.0360412	0.998706	-3.61944
216152	Plppr3	phospholipid phosphatase related 3	-0.189225	6.10764	-2.19961	0.0396612	0.998706	-3.62379
192169	Ufsp2	UFM1-specific peptidase 2	0.169335	5.05094	2.23747	0.0341441	0.998706	-3.62514
66481	Rps21	ribosomal protein S21	-0.16937	7.4647	-2.21469	0.0398616	0.998706	-3.62779
18597	Pdha1	pyruvate dehydrogenase E1 alpha 1	0.094472	7.46832	2.1844	0.0382483	0.998706	-3.6281
76380	Cep112	centrosomal protein 112	0.295885	3.08412	2.85712	0.00835318	0.998706	-3.62829
12450	Ccng1	cyclin G1	0.13556	5.78821	2.18484	0.0382119	0.998706	-3.62857
94186	Strn3	striatin, calmodulin binding protein 3	0.0910793	6.76301	2.17396	0.0391055	0.998706	-3.62936
20843	Stag2	STAG2 cohesin complex component	0.111168	7.36998	2.18174	0.0384653	0.998706	-3.63033
108954	Ppp1r15b	protein phosphatase 1, regulatory subunit 15B	0.0840007	7.41491	2.18233	0.0384165	0.998706	-3.63082
54198	Snx3	sorting nexin 3	0.102317	6.85854	2.17332	0.039159	0.998706	-3.63139
21366	Slc6a6	solute carrier family 6 (neurotransmitter transporter, taurine), member 6	-0.0979498	7.45202	-2.18278	0.0383797	0.998706	-3.6318
56347	Eif3c	eukaryotic translation initiation factor 3, subunit C	0.0594923	9.09625	2.21621	0.0357377	0.998706	-3.63363
16593	Klc1	kinesin light chain 1	-0.0990425	6.98345	-2.17302	0.0391838	0.998706	-3.63497
15394	Hoxa1	homeobox A1	-0.212747	3.95823	-2.41267	0.0232738	0.998706	-3.63548
68166	Spire1	spire type actin nucleation factor 1	0.108363	6.35106	2.16852	0.0395594	0.998706	-3.6356
29809	Rabgap1l	RAB GTPase activating protein 1-like	0.280361	3.60054	2.53353	0.0177373	0.998706	-3.63582
71807	Tars2	threonyl-tRNA synthetase 2, mitochondrial (putative)	-0.110668	6.03281	-2.17102	0.0393504	0.998706	-3.63729
14790	Grcc10	gene rich cluster, C10 gene	-0.142867	5.80547	-2.17437	0.0390715	0.998706	-3.63838
56248	Ak3	adenylate kinase 3	0.131227	6.09559	2.16948	0.0394793	0.998706	-3.63912
67391	Fundc2	FUN14 domain containing 2	0.15498	5.24062	2.20235	0.0368126	0.998706	-3.64568
140500	Acap3	ArfGAP with coiled-coil, ankyrin repeat and PH domains 3	-0.149515	5.15251	-2.2017	0.0368641	0.998706	-3.64712
53414	Bysl	bystin-like	-0.103446	6.7241	-2.1594	0.0403305	0.998706	-3.64988
70605	Zdhhc24	zinc finger, DHHC domain containing 24	-0.276971	3.29258	-2.68224	0.0126038	0.998706	-3.65177
18971	Pold1	polymerase (DNA directed), delta 1, catalytic subunit	-0.103334	7.48124	-2.16797	0.039606	0.998706	-3.65532
235315	Rnf214	ring finger protein 214	0.147054	5.40181	2.17979	0.0386245	0.998706	-3.65643
16476	Jun	jun proto-oncogene	0.151553	6.07535	2.15468	0.0411651	0.998706	-3.66216
69257	Elf2	E74-like factor 2	0.078601	6.68211	2.14887	0.0412379	0.998706	-3.66545
15399	Hoxa2	homeobox A2	-0.227669	4.3616	-2.28745	0.0306482	0.998706	-3.66558
65113	Ndfip1	Nedd4 family interacting protein 1	0.114371	6.81374	2.14831	0.0412865	0.998706	-3.66767
67590	Tctn3	tectonic family member 3	-0.216175	3.92588	-2.41211	0.0233024	0.998706	-3.66925
102124	Enkd1	enkurin domain containing 1	-0.144861	5.02221	-2.19539	0.0373632	0.998706	-3.67111
67510	Tvp23b	trans-golgi network vesicle protein 23B	0.208894	4.50708	2.28333	0.0309239	0.998706	-3.67157
66787	Gskip	GSK3B interacting protein	-0.157497	4.6161	-2.25312	0.0330127	0.998706	-3.67203
259300	Ehd2	EH-domain containing 2	-0.119972	5.41156	-2.16503	0.0398531	0.998706	-3.67309
19899	Rpl18	ribosomal protein L18	-0.147605	7.26059	-2.16544	0.042277	0.998706	-3.67832
57315	Wdr46	WD repeat domain 46	-0.105597	6.73789	-2.13962	0.0420505	0.998706	-3.67936
109284	R3hdm4	R3H domain containing 4	-0.105509	6.75289	-2.13997	0.0420193	0.998706	-3.67978
81601	Kat5	K(lysine) acetyltransferase 5	-0.118983	5.84565	-2.14169	0.0418673	0.998706	-3.68263
20744	Strbp	spermatid perinuclear RNA binding protein	0.0848651	6.75417	2.13763	0.0422273	0.998706	-3.68328
109270	Prr5	proline rich 5 (renal)	0.164084	4.8826	2.2066	0.03648	0.998706	-3.68612
434215	Lrrc32	leucine rich repeat containing 32	0.25414	3.90682	2.37966	0.0250411	0.998706	-3.68631
14086	Fscn1	fascin actin-bundling protein 1	-0.0641035	9.98178	-2.20719	0.0364341	0.998706	-3.69015
330319	Wipf3	WAS/WASL interacting protein family, member 3	0.483792	2.37831	3.27988	0.00298092	0.998706	-3.69029
14084	Faf1	Fas-associated factor 1	0.0917506	6.5845	2.12925	0.0429778	0.998706	-3.6925
74159	Acbd5	acyl-Coenzyme A binding domain containing 5	0.152227	4.70512	2.22219	0.0352832	0.998706	-3.69409
67125	Tspan31	tetraspanin 31	0.0962379	6.51479	2.12594	0.0432778	0.998706	-3.69699
77552	Shisa4	shisa family member 4	-0.169707	4.86201	-2.19158	0.037668	0.998706	-3.69929
14731	Gpaa1	GPI anchor attachment protein 1	-0.103541	6.26272	-2.12238	0.043602	0.998706	-3.70123
99152	Anapc2	anaphase promoting complex subunit 2	-0.0782368	7.50873	-2.13849	0.0421507	0.998706	-3.70127
29864	Rnf11	ring finger protein 11	0.137849	5.51823	2.13912	0.0420949	0.998706	-3.70416
20585	Hltf	helicase-like transcription factor	0.129242	5.07838	2.16031	0.0402531	0.998706	-3.70907
209003	Rbmx2	RNA binding motif protein, X-linked 2	-0.196573	4.2806	-2.28313	0.0309375	0.998706	-3.70919
100336	Ppp1r8	protein phosphatase 1, regulatory subunit 8	-0.0897587	7.0655	-2.12356	0.0434942	0.998706	-3.71044
26405	Map3k2	mitogen-activated protein kinase kinase kinase 2	0.232101	4.16775	2.28952	0.0305112	0.998706	-3.71047
170930	Sumo2	small ubiquitin-like modifier 2	0.116825	6.24689	2.11567	0.0442195	0.998706	-3.71093
105663	Thtpa	thiamine triphosphatase	-0.153315	4.90335	-2.17617	0.0389226	0.998706	-3.71207
228026	Pdk1	pyruvate dehydrogenase kinase, isoenzyme 1	0.269465	6.95464	2.16734	0.0468682	0.998706	-3.71252
14674	Gna13	guanine nucleotide binding protein, alpha 13	0.105267	6.59604	2.11231	0.044532	0.998706	-3.71778
15366	Hmmr	hyaluronan mediated motility receptor (RHAMM)	0.102822	6.90745	2.11543	0.0442423	0.998706	-3.71788
70796	Zdhhc1	zinc finger, DHHC domain containing 1	-0.25733	3.68884	-2.42281	0.0227541	0.998706	-3.71816
13605	Ect2	ect2 oncogene	0.088948	7.2553	2.12002	0.0438187	0.998706	-3.72079
227800	Rabgap1	RAB GTPase activating protein 1	0.104436	6.35227	2.10603	0.0451207	0.998706	-3.72417
67384	Bag4	BCL2-associated athanogene 4	0.143917	5.16638	2.1425	0.0417962	0.998706	-3.7249
12614	Celsr1	cadherin, EGF LAG seven-pass G-type receptor 1	0.137743	6.8091	2.11635	0.0452413	0.998706	-3.72564
229658	Vangl1	VANGL planar cell polarity 1	0.207794	4.55841	2.2132	0.0359688	0.998706	-3.7272
216810	Tom1l2	target of myb1-like 2 (chicken)	-0.125289	4.96438	-2.15332	0.0408526	0.998706	-3.72927
20512	Slc1a3	solute carrier family 1 (glial high affinity glutamate transporter), member 3	0.194997	4.72893	2.18525	0.0381788	0.998706	-3.73031
58242	Nudt11	nudix hydrolase 11	0.150849	5.06301	2.14189	0.0418497	0.998706	-3.73206
15185	Hdac6	histone deacetylase 6	-0.110828	6.6047	-2.10141	0.045559	0.998706	-3.73358
78914	Nadsyn1	NAD synthetase 1	-0.330174	3.1214	-2.65478	0.0134324	0.998706	-3.73562
78938	Fbxo34	F-box protein 34	-0.152155	4.85883	-2.15569	0.0406487	0.998706	-3.74182
109552	Sri	sorcin	-0.11402	5.54356	-2.10392	0.0453208	0.998706	-3.74284
74343	Crtc2	CREB regulated transcription coactivator 2	-0.15529	5.69127	-2.09793	0.0459294	0.998706	-3.7442
433813	Pusl1	pseudouridylate synthase-like 1	-0.168869	4.3064	-2.2305	0.0346597	0.998706	-3.74769
66307	Isoc1	isochorismatase domain containing 1	0.0832162	7.1751	2.09881	0.0458072	0.998706	-3.75002
56332	Amotl2	angiomotin-like 2	-0.111389	7.39381	-2.10329	0.0454112	0.998706	-3.75253
102436	Lars2	leucyl-tRNA synthetase, mitochondrial	0.268446	9.60189	2.2028	0.0444305	0.998706	-3.75395
109154	Mlec	malectin	0.0696846	9.26631	2.14356	0.0417026	0.998706	-3.75985
216558	Ugp2	UDP-glucose pyrophosphorylase 2	0.127111	6.0217	2.08095	0.0475432	0.998706	-3.7603
18637	Pfdn2	prefoldin 2	-0.103302	6.32192	-2.07992	0.047645	0.998706	-3.76042
66313	Smurf2	SMAD specific E3 ubiquitin protein ligase 2	0.103544	6.71012	2.08336	0.0473048	0.998706	-3.76113
239017	Ogdhl	oxoglutarate dehydrogenase-like	-0.152855	5.22655	-2.10451	0.0452649	0.998706	-3.76139
68011	Snrpg	small nuclear ribonucleoprotein polypeptide G	-0.149677	4.96473	-2.12429	0.0434278	0.998706	-3.76173
269608	Plekhg5	pleckstrin homology domain containing, family G (with RhoGef domain) member 5	-0.16785	4.53531	-2.17852	0.0387291	0.998706	-3.76185
67874	Rprm	reprimo, TP53 dependent G2 arrest mediator candidate	-0.198674	4.14479	-2.24372	0.0336885	0.998706	-3.76206
64898	Lpin2	lipin 2	0.0996946	6.11997	2.07743	0.047892	0.998706	-3.76355
26399	Map2k6	mitogen-activated protein kinase kinase 6	0.111272	5.82031	2.08064	0.0475736	0.998706	-3.76373
18021	Nfatc3	nuclear factor of activated T cells, cytoplasmic, calcineurin dependent 3	0.0890865	7.13865	2.08872	0.0467803	0.998706	-3.76508
19244	Ptp4a2	protein tyrosine phosphatase 4a2	0.0677155	8.56932	2.12171	0.0436634	0.998706	-3.7661
103425	Ncln	nicalin	-0.0992749	7.11486	-2.08748	0.0469014	0.998706	-3.76695
79059	Nme3	NME/NM23 nucleoside diphosphate kinase 3	-0.215892	4.00904	-2.29404	0.0302128	0.998706	-3.76697
232086	Tmem150a	transmembrane protein 150A	-0.270319	3.53294	-2.41285	0.0232645	0.998706	-3.77732
20922	Supt4a	SPT4A, DSIF elongation factor subunit	-0.184696	4.25684	-2.2162	0.0357385	0.998706	-3.77884
15278	Tfb2m	transcription factor B2, mitochondrial	-0.183161	4.02682	-2.26267	0.0323391	0.998706	-3.78263
22680	Zfp207	zinc finger protein 207	0.0731827	8.60509	2.11163	0.0445954	0.998706	-3.78339
227154	Stradb	STE20-related kinase adaptor beta	0.174328	4.0584	2.25239	0.0330649	0.998706	-3.78669
11798	Xiap	X-linked inhibitor of apoptosis	0.119688	6.63102	2.06383	0.0492614	0.998706	-3.78745
232679	Zc3hc1	zinc finger, C3HC type 1	-0.0927068	6.23925	-2.05926	0.0497302	0.998706	-3.78842
22763	Zfr	zinc finger RNA binding protein	0.0866863	7.62189	2.08373	0.0472685	0.998706	-3.78897
208092	Chmp6	charged multivesicular body protein 6	-0.0961282	5.72571	-2.0602	0.0496332	0.998706	-3.79253
12585	Cdr2	cerebellar degeneration-related 2	0.124722	5.72437	2.06072	0.0495798	0.998706	-3.79262
66404	Rtf2	replication termination factor 2	-0.0983682	6.11576	-2.05569	0.0500987	0.998706	-3.7931
30877	Gnl3	guanine nucleotide binding protein nucleolar 3	-0.0780972	7.55757	-2.07893	0.0477429	0.998706	-3.79355
67845	Rnf115	ring finger protein 115	0.0973283	5.99513	2.05343	0.0503331	0.998706	-3.79664
76459	Car12	carbonic anhydrase 12	-0.375287	2.76045	-2.68325	0.0125743	0.998706	-3.79669
211255	Kbtbd7	kelch repeat and BTB (POZ) domain containing 7	0.177929	4.74003	2.11634	0.0441575	0.998706	-3.79713
26987	Eif4e2	eukaryotic translation initiation factor 4E member 2	-0.0794873	7.25083	-2.06637	0.049003	0.998706	-3.8006
57317	Srsf4	serine and arginine-rich splicing factor 4	-0.117622	5.7832	-2.05211	0.0504704	0.998706	-3.80094
66664	Tmem41a	transmembrane protein 41a	-0.171059	4.52927	-2.14257	0.04179	0.998706	-3.80142
80744	Cwc22	CWC22 spliceosome-associated protein	-0.120712	5.38371	-2.06291	0.0493563	0.998706	-3.80223
238673	Zfp367	zinc finger protein 367	-0.174986	4.55381	-2.13662	0.0423168	0.998706	-3.80231
77980	Sbf1	SET binding factor 1	-0.0946006	7.50665	-2.07256	0.0483785	0.998706	-3.80256
14745	Lpar1	lysophosphatidic acid receptor 1	-0.140112	5.75144	-2.04996	0.0506945	0.998706	-3.80602
68730	Dus1l	dihydrouridine synthase 1 like	-0.103811	6.34632	-2.04601	0.0511097	0.998706	-3.80758
67878	Tmem33	transmembrane protein 33	0.0903104	6.82329	2.05249	0.0504311	0.998706	-3.80818
72795	Ttc19	tetratricopeptide repeat domain 19	0.177463	4.39529	2.15311	0.0408706	0.998706	-3.80886
66614	Gpatch4	G patch domain containing 4	-0.111581	5.88175	-2.04467	0.0512508	0.998706	-3.81013
14828	Hspa5	heat shock protein 5	0.130321	9.98513	2.15863	0.0449956	0.998706	-3.81123
245684	Cnksr2	connector enhancer of kinase suppressor of Ras 2	0.204836	3.96199	2.24043	0.033928	0.998706	-3.81127
19167	Psma3	proteasome subunit alpha 3	-0.118089	5.94734	-2.04184	0.0515505	0.998706	-3.81236
73389	Hbp1	high mobility group box transcription factor 1	0.117686	6.28439	2.04059	0.0516832	0.998706	-3.81425
78619	Zfp449	zinc finger protein 449	0.220798	3.83506	2.28027	0.0311297	0.998706	-3.8162
50795	Sh3bgr	SH3-binding domain glutamic acid-rich protein	0.192742	4.68824	2.12135	0.0436965	0.998706	-3.81715
28146	Serp1	stress-associated endoplasmic reticulum protein 1	0.0709855	7.79738	2.06674	0.048966	0.998706	-3.81847
98258	Txndc9	thioredoxin domain containing 9	-0.110769	5.91834	-2.03658	0.052112	0.998706	-3.81944
277973	Slc9a5	solute carrier family 9 (sodium/hydrogen exchanger), member 5	-0.329783	5.01774	-2.11182	0.0507534	0.998706	-3.81995
330260	Pon2	paraoxonase 2	0.182563	4.69638	2.10535	0.0451853	0.998706	-3.8215
107650	Pi4kb	phosphatidylinositol 4-kinase beta	0.107103	5.83089	2.03294	0.052503	0.998706	-3.82473
381760	Ssbp1	single-stranded DNA binding protein 1	-0.123841	5.19927	-2.04951	0.0507419	0.998706	-3.82865
382639	Zbtb42	zinc finger and BTB domain containing 42	-0.365676	2.94158	-2.59479	0.0154234	0.998706	-3.82995
77644	Steep1	STING1 ER exit protein 1	0.110691	5.27812	2.04686	0.0510199	0.998706	-3.82997
12142	Prdm1	PR domain containing 1, with ZNF domain	-0.261073	3.43239	-2.34003	0.0273248	0.998706	-3.8305
12839	Col9a1	collagen, type IX, alpha 1	-0.118751	5.77419	-2.02831	0.0530048	0.998706	-3.83118
216874	Camta2	calmodulin binding transcription activator 2	-0.21301	4.44855	-2.12706	0.0431758	0.998706	-3.83197
16452	Jak2	Janus kinase 2	0.122269	5.29135	2.04041	0.0517027	0.998706	-3.83512
80876	Ifitm2	interferon induced transmembrane protein 2	0.102493	6.7974	2.032	0.0526045	0.998706	-3.83592
18636	Cfp	complement factor properdin	-0.383267	2.83467	-2.66918	0.0129919	0.998706	-3.83816
67416	Armcx2	armadillo repeat containing, X-linked 2	0.0889521	7.88819	2.05669	0.0499949	0.998706	-3.84055
75736	Bcl2l12	BCL2 like 12	-0.142303	5.13053	-2.03946	0.0518035	0.998706	-3.84458
241289	Ppp1r26	protein phosphatase 1, regulatory subunit 26	0.153432	4.60356	2.08282	0.0473588	0.998706	-3.84494
20348	Sema3c	sema domain, immunoglobulin domain (Ig), short basic domain, secreted, (semaphorin) 3C	0.148342	5.01994	2.05698	0.049965	0.998706	-3.84727
116972	Tlcd3a	TLC domain containing 3A	0.131371	4.77903	2.06274	0.049373	0.998706	-3.84884
16370	Irs4	insulin receptor substrate 4	-0.253765	4.49866	-2.09515	0.0483162	0.998706	-3.85065
320119	Rps6kc1	ribosomal protein S6 kinase polypeptide 1	0.125782	5.10521	2.03596	0.0521784	0.998706	-3.85168
170644	Ubn1	ubinuclein 1	0.0897444	6.92794	2.02419	0.0534553	0.998706	-3.85171
194655	Klf11	Kruppel-like transcription factor 11	-0.218419	4.56478	-2.08478	0.047637	0.998706	-3.8521
108960	Irak2	interleukin-1 receptor-associated kinase 2	-0.422409	2.56912	-2.79913	0.00958432	0.998706	-3.85335
12181	Bop1	block of proliferation 1	-0.0807736	7.18005	-2.0282	0.0530172	0.998706	-3.85373
53817	Ddx39b	DEAD box helicase 39b	-0.0750627	9.4178	-2.0917	0.0464906	0.998706	-3.85383
52468	Ctdsp2	CTD small phosphatase 2	0.0884038	8.05457	2.04975	0.0507169	0.998706	-3.85884
20498	Slc12a4	solute carrier family 12, member 4	-0.144	5.58118	-2.01056	0.0549684	0.998706	-3.85923
108151	Sema3d	sema domain, immunoglobulin domain (Ig), short basic domain, secreted, (semaphorin) 3D	0.25778	4.05629	2.17815	0.0387598	0.998706	-3.86162
99712	Cept1	choline/ethanolaminephosphotransferase 1	0.134903	4.88756	2.04464	0.0512545	0.998706	-3.86187
77559	Agl	amylo-1,6-glucosidase, 4-alpha-glucanotransferase	0.145455	5.5031	2.00998	0.0550338	0.998706	-3.86193
68758	Abhd11	abhydrolase domain containing 11	-0.174209	4.18446	-2.13445	0.0425102	0.998706	-3.86464
268721	Zswim8	zinc finger SWIM-type containing 8	-0.0933238	7.45634	-2.02925	0.0529032	0.998706	-3.86615
14187	Akr1b8	aldo-keto reductase family 1, member B8	0.305543	3.44173	2.37286	0.02542	0.998706	-3.86688
107995	Cdc20	cell division cycle 20	-0.0800231	8.01744	-2.04361	0.0513625	0.998706	-3.86693
66140	Ska2	spindle and kinetochore associated complex subunit 2	0.115593	6.31501	2.00042	0.0561183	0.998706	-3.86826
77862	Thyn1	thymocyte nuclear protein 1	0.155337	4.99535	2.03476	0.0523075	0.998706	-3.86832
227937	Pkp4	plakophilin 4	0.0825227	7.12276	2.01659	0.0542944	0.998706	-3.86988
74287	Kcmf1	potassium channel modulatory factor 1	0.0865284	6.77176	2.00744	0.0553202	0.998706	-3.87001
21380	Tbx1	T-box 1	-0.198609	4.40178	-2.06637	0.0490031	0.998706	-3.87011
268564	Zbtb1	zinc finger and BTB domain containing 1	0.162142	4.77141	2.04981	0.0507105	0.998706	-3.87034
69902	Mrto4	mRNA turnover 4, ribosome maturation factor	-0.110553	6.03517	-1.99717	0.0564921	0.998706	-3.87047
17766	Nudt1	nudix hydrolase 1	0.162729	4.53387	2.07866	0.0477692	0.998706	-3.87076
65100	Zic5	zinc finger protein of the cerebellum 5	-0.292284	3.30814	-2.35712	0.0263176	0.998706	-3.87329
12662	Chm	CHM Rab escort protein	0.122795	5.15938	2.01377	0.0546086	0.998706	-3.87362
52666	Arhgef25	Rho guanine nucleotide exchange factor 25	-0.14211	6.38782	-2.0031	0.0569734	0.998706	-3.8745
68135	Eif3h	eukaryotic translation initiation factor 3, subunit H	0.0927016	8.01662	2.03693	0.0520739	0.998706	-3.87515
66147	Necap2	NECAP endocytosis associated 2	-0.147007	5.24664	-2.0068	0.0553921	0.998706	-3.87581
11491	Adam17	a disintegrin and metallopeptidase domain 17	0.0871715	6.54706	1.99924	0.0562538	0.998706	-3.87599
14391	Gabpb1	GA repeat binding protein, beta 1	0.100988	6.3751	1.99624	0.0565994	0.998706	-3.87621
223978	Cpped1	calcineurin-like phosphoesterase domain containing 1	0.171957	4.46073	2.07522	0.048112	0.998706	-3.87631
64340	Dhx38	DEAH-box helicase 38	-0.0886527	7.10033	-2.01034	0.0549929	0.998706	-3.87886
11600	Angpt1	angiopoietin 1	0.199591	4.57752	2.068	0.0488378	0.998706	-3.87954
72844	Kctd17	potassium channel tetramerisation domain containing 17	-0.101231	6.0958	-1.99027	0.0572918	0.998706	-3.88056
26568	Slc27a3	solute carrier family 27 (fatty acid transporter), member 3	-0.135878	5.6677	-1.99022	0.0572972	0.998706	-3.88126
71679	Atp5pd	ATP synthase peripheral stalk subunit d	-0.176378	4.8115	-2.02478	0.0533904	0.998706	-3.8818
66054	Cndp2	CNDP dipeptidase 2	-0.109226	6.36508	-1.99046	0.0572693	0.998706	-3.88339
66196	Myo19	myosin XIX	-0.152329	5.27497	-1.99786	0.0564121	0.998706	-3.88397
236915	Arhgef9	CDC42 guanine nucleotide exchange factor 9	-0.228282	3.66547	-2.22348	0.035186	0.998706	-3.88424
227102	Ormdl1	ORM1-like 1 (S. cerevisiae)	0.141244	5.62192	1.98807	0.0575483	0.998706	-3.88554
71474	Ppp6r2	protein phosphatase 6, regulatory subunit 2	-0.13594	5.01443	-2.01039	0.0549878	0.998706	-3.88592
59027	Nampt	nicotinamide phosphoribosyltransferase	0.126128	6.8364	2.00091	0.0568644	0.998706	-3.88719
19352	Rabggtb	Rab geranylgeranyl transferase, b subunit	-0.149196	6.32444	-1.99455	0.0583935	0.998706	-3.88733
68267	Slc25a22	solute carrier family 25 (mitochondrial carrier, glutamate), member 22	-0.143333	5.74613	-1.98335	0.058103	0.998706	-3.88894
26563	Ror1	receptor tyrosine kinase-like orphan receptor 1	-0.132787	5.32328	-1.99429	0.0568246	0.998706	-3.88914
56273	Pex14	peroxisomal biogenesis factor 14	-0.116041	5.66972	-1.9829	0.0581561	0.998706	-3.89005
21827	Thbs3	thrombospondin 3	-0.189358	4.97985	-2.00914	0.0558026	0.998706	-3.89113
101471	Phrf1	PHD and ring finger domains 1	-0.104937	7.49764	-2.01228	0.0547754	0.998706	-3.8917
60507	Qtrt1	queuine tRNA-ribosyltransferase catalytic subunit 1	-0.132724	5.17166	-1.98999	0.0573239	0.998706	-3.89981
211329	Ncoa7	nuclear receptor coactivator 7	0.166025	4.34009	2.07536	0.0480987	0.998706	-3.89997
234686	Fhod1	formin homology 2 domain containing 1	-0.148608	5.72241	-1.97546	0.0592199	0.998706	-3.90033
235504	Slc17a5	solute carrier family 17 (anion/sugar transporter), member 5	-0.2452	3.17549	-2.35165	0.0266359	0.998706	-3.90177
17294	Mest	mesoderm specific transcript	0.0625356	10.9291	2.11319	0.0444503	0.998706	-3.90225
56456	Actl6a	actin-like 6A	-0.0739455	7.63396	-2.00516	0.0555787	0.998706	-3.90703
11865	Bmal1	basic helix-loop-helix ARNT like 1	0.260332	2.95442	2.49998	0.0191374	0.998706	-3.90715
20641	Snrpd1	small nuclear ribonucleoprotein D1	0.0902658	7.03013	1.98671	0.0577081	0.998706	-3.90788
67674	Trmt112	tRNA methyltransferase 11-2	-0.201426	3.96492	-2.12996	0.042914	0.998706	-3.90918
21371	Tbca	tubulin cofactor A	0.136571	5.67382	1.96741	0.0600116	0.998706	-3.91116
268449	Rpl23a	ribosomal protein L23A	-0.260176	4.13183	-2.07033	0.0500825	0.998706	-3.9112
67228	Dph7	diphthamine biosynethesis 7	-0.140477	4.77813	-2.00183	0.0559575	0.998706	-3.91245
54604	Pcnx1	pecanex 1	0.105068	6.57796	1.97349	0.0592774	0.998706	-3.91283
270624	Spin4	spindlin family, member 4	0.35485	3.00011	2.45442	0.0212026	0.998706	-3.91298
98366	Smap1	small ArfGAP 1	0.0932746	6.2244	1.9655	0.0602432	0.998706	-3.9137
260299	Cadm4	cell adhesion molecule 4	-0.180097	4.20532	-2.05764	0.0498969	0.998706	-3.91441
15413	Hoxb5	homeobox B5	-0.196019	3.94196	-2.1033	0.0453788	0.998706	-3.91493
18571	Pdcd6ip	programmed cell death 6 interacting protein	0.0773771	7.28097	1.9897	0.0573573	0.998706	-3.91531
20222	Sf3a2	splicing factor 3a, subunit 2	-0.0934871	7.63789	-1.99993	0.0561746	0.998706	-3.9166
407785	Ndufs6	NADH:ubiquinone oxidoreductase core subunit S6	-0.145438	5.31318	-1.97009	0.0596869	0.998706	-3.91763
19943	Rpl28	ribosomal protein L28	-0.163183	5.41399	-1.96553	0.0608754	0.998706	-3.91948
26430	Parg	poly (ADP-ribose) glycohydrolase	0.0907795	6.36872	1.9631	0.0605363	0.998706	-3.92032
66935	Cir1	corepressor interacting with RBPJ, 1	0.193965	3.88951	2.13646	0.0423312	0.998706	-3.92093
18647	Cdk14	cyclin dependent kinase 14	0.112086	5.39768	1.96175	0.0607022	0.998706	-3.92275
13667	Eif2b4	eukaryotic translation initiation factor 2B, subunit 4 delta	-0.104112	5.81951	-1.95611	0.0613976	0.998706	-3.92288
22185	U2af2	U2 small nuclear ribonucleoprotein auxiliary factor (U2AF) 2	-0.074686	8.96885	-2.03186	0.0526206	0.998706	-3.92693
18627	Per2	period circadian clock 2	0.377287	2.99471	2.43644	0.0220728	0.998706	-3.92711
18127	Nos3	nitric oxide synthase 3, endothelial cell	-0.220769	4.28871	-2.03792	0.0520048	0.998706	-3.92839
627049	Zfp800	zinc finger protein 800	0.178774	4.85539	1.98162	0.058307	0.998706	-3.93105
192187	Stab1	stabilin 1	-0.177394	5.64594	-1.95952	0.0632691	0.998706	-3.9321
11790	Speg	SPEG complex locus	-0.128877	6.10345	-1.94936	0.0622386	0.998706	-3.93249
231637	Ssh1	slingshot protein phosphatase 1	0.128203	5.39219	1.95364	0.0617039	0.998706	-3.93293
11853	Rhoc	ras homolog family member C	-0.125824	5.88136	-1.94667	0.0625767	0.998706	-3.93473
105148	Iars1	isoleucyl-tRNA synthetase 1	0.0844493	8.14439	2.00317	0.0558043	0.998706	-3.93524
223722	Mcat	malonyl CoA:ACP acyltransferase (mitochondrial)	-0.126635	5.49031	-1.94763	0.0624553	0.998706	-3.93708
69225	Naxd	NAD(P)HX dehydratase	-0.157396	5.1082	-1.96057	0.0608472	0.998706	-3.93772
70693	Adgra3	adhesion G protein-coupled receptor A3	0.0745774	7.96421	1.99215	0.0570727	0.998706	-3.94147
226016	Abhd17b	abhydrolase domain containing 17B	0.115973	5.58511	1.9423	0.0631287	0.998706	-3.94193
329504	Lcmt2	leucine carboxyl methyltransferase 2	-0.227117	4.00783	-2.08676	0.0469717	0.998706	-3.94194
19655	Rbmx	RNA binding motif protein, X chromosome	-0.0942004	7.39792	-1.97584	0.0589954	0.998706	-3.94214
66230	Mrps28	mitochondrial ribosomal protein S28	-0.158175	4.45657	-2.02012	0.0539028	0.998706	-3.9424
77604	Rbm12b2	RNA binding motif protein 12 B2	0.161571	4.90327	1.96973	0.0597304	0.998706	-3.94405
68999	Anapc10	anaphase promoting complex subunit 10	0.191631	4.00738	2.08102	0.047536	0.998706	-3.94419
66119	Tomm6	translocase of outer mitochondrial membrane 6	-0.107767	6.55968	-1.94983	0.0621793	0.998706	-3.94432
230598	Nrdc	nardilysin convertase	0.0683216	7.65507	1.9804	0.0584516	0.998706	-3.94581
242418	Dcaf10	DDB1 and CUL4 associated factor 10	0.128961	5.44084	1.94014	0.0634038	0.998706	-3.94646
12616	Cenpb	centromere protein B	-0.104072	7.47194	-1.97314	0.0593986	0.998706	-3.94969
270685	Mthfd1l	methylenetetrahydrofolate dehydrogenase (NADP+ dependent) 1-like	0.0904444	6.79858	1.95214	0.0618908	0.998706	-3.95031
29877	Hdgfl3	HDGF like 3	0.0985539	6.79792	1.95174	0.0619405	0.998706	-3.95079
53333	Tomm40	translocase of outer mitochondrial membrane 40	-0.0750663	7.53592	-1.97225	0.059426	0.998706	-3.95271
52715	Ccdc43	coiled-coil domain containing 43	0.106619	5.7777	1.93184	0.0644686	0.998706	-3.95304
216136	Ilvbl	ilvB (bacterial acetolactate synthase)-like	-0.191151	4.19688	-2.03407	0.0523819	0.998706	-3.9533
213827	Arcn1	archain 1	0.0696228	8.11462	1.98839	0.057511	0.998706	-3.95371
77721	Mrps5	mitochondrial ribosomal protein S5	-0.0916323	5.6992	-1.93056	0.0646342	0.998706	-3.95498
22151	Tubb2a	tubulin, beta 2A class IIA	-0.110414	6.87727	-1.94975	0.0621898	0.998706	-3.95756
74256	Cyld	CYLD lysine 63 deubiquitinase	0.158413	4.1937	2.02435	0.0534383	0.998706	-3.96065
268822	Adck5	aarF domain containing kinase 5	-0.179726	4.57061	-1.97635	0.0589349	0.998706	-3.96084
380768	Ccdc177	coiled-coil domain containing 177	-0.257145	3.34661	-2.20134	0.0368926	0.998706	-3.96108
98711	Rdh10	retinol dehydrogenase 10 (all-trans)	-0.12535	4.75714	-1.95808	0.0611531	0.998706	-3.96152
18132	Notch4	notch 4	-0.174324	4.47882	-1.98225	0.0582326	0.998706	-3.96166
215335	Slc36a1	solute carrier family 36 (proton/amino acid symporter), member 1	-0.153809	4.0284	-2.04228	0.0515045	0.998706	-3.96168
66377	Ndufc1	NADH:ubiquinone oxidoreductase subunit C1	-0.156463	4.78762	-1.9575	0.0612256	0.998706	-3.96214
99412	Golga2	golgin A2	-0.101498	6.11319	-1.92526	0.0653247	0.998706	-3.96453
101401	Adamts9	ADAM metallopeptidase with thrombospondin type 1 motif 9	0.169589	5.88234	1.93285	0.0668351	0.998706	-3.96502
319622	Itpripl2	inositol 1,4,5-triphosphate receptor interacting protein-like 2	0.208614	4.18766	2.022	0.0536955	0.998706	-3.96519
26465	Zfp146	zinc finger protein 146	0.0889854	7.15916	1.94936	0.0622386	0.998706	-3.96722
19325	Rab10	RAB10, member RAS oncogene family	0.0722779	7.38872	1.95699	0.0612884	0.998706	-3.96818
252903	Ap1s3	adaptor-related protein complex AP-1, sigma 3	0.371803	2.80636	2.48962	0.0195902	0.998706	-3.96999
71472	Usp19	ubiquitin specific peptidase 19	-0.083692	7.76594	-1.96727	0.0600287	0.998706	-3.97126
20844	Stam	signal transducing adaptor molecule (SH3 domain and ITAM motif) 1	0.113773	5.90804	1.91784	0.0663018	0.998706	-3.97154
240119	St6gal2	beta galactoside alpha 2,6 sialyltransferase 2	-0.276314	3.32396	-2.20348	0.0367241	0.998706	-3.97397
231042	Nup42	nucleoporin 42	0.213016	3.97138	2.05025	0.0506639	0.998706	-3.9751
66087	Emc3	ER membrane protein complex subunit 3	0.11118	5.72459	1.9128	0.0669719	0.998706	-3.97636
71728	Stk11ip	serine/threonine kinase 11 interacting protein	-0.111381	6.20102	-1.91604	0.0665403	0.998706	-3.97879
109299	Tmem250	transmembrane protein 250	-0.0999196	5.61159	-1.91022	0.0673174	0.998706	-3.97965
24017	Rnf13	ring finger protein 13	0.176842	4.60051	1.95434	0.0616168	0.998706	-3.98159
224727	Bag6	BCL2-associated athanogene 6	-0.065882	9.00362	-1.99877	0.056308	0.998706	-3.98208
16800	Arhgef2	Rho/Rac guanine nucleotide exchange factor 2	-0.0799566	7.34954	-1.9463	0.0626235	0.998706	-3.98265
68572	Mrpl58	mitochondrial ribosomal protein L58	-0.105956	5.54392	-1.90816	0.0675948	0.998706	-3.98288
68988	Prpf31	pre-mRNA processing factor 31	-0.0823021	7.24162	-1.94143	0.06324	0.998706	-3.98307
19646	Rbbp4	retinoblastoma binding protein 4, chromatin remodeling factor	0.074022	9.28691	2.00534	0.0555584	0.998706	-3.9831
66913	Kdelr2	KDEL (Lys-Asp-Glu-Leu) endoplasmic reticulum protein retention receptor 2	0.0943388	6.98038	1.93064	0.0646251	0.998706	-3.98603
66106	Smpx	small muscle protein, X-linked	0.422746	2.75915	2.46534	0.0206897	0.998706	-3.98627
56739	Rec8	REC8 meiotic recombination protein	-0.371685	3.05596	-2.32547	0.0282107	0.998706	-3.98642
67429	Nudcd1	NudC domain containing 1	0.0946193	5.95443	1.90535	0.0679744	0.998706	-3.98655
12724	Clcn2	chloride channel, voltage-sensitive 2	-0.229736	4.67353	-1.95209	0.0639981	0.998706	-3.98659
328801	Zfp414	zinc finger protein 414	-0.160514	4.768	-1.92909	0.0648255	0.998706	-3.98756
109785	Pgm3	phosphoglucomutase 3	0.152415	5.01128	1.91782	0.066304	0.998706	-3.98799
29813	Zfp385a	zinc finger protein 385A	-0.0835885	6.80178	-1.9236	0.0655418	0.998706	-3.98843
114715	Spred1	sprouty protein with EVH-1 domain 1, related sequence	0.0984935	7.22799	1.93721	0.0637777	0.998706	-3.9885
76779	Cluap1	clusterin associated protein 1	0.155078	4.07644	2.01586	0.0543755	0.998706	-3.98915
243842	Bicra	BRD4 interacting chromatin remodeling complex associated protein	-0.129953	5.86992	-1.90195	0.0684367	0.998706	-3.99169
11430	Acox1	acyl-Coenzyme A oxidase 1, palmitoyl	0.0988152	5.48801	1.90083	0.0685893	0.998706	-3.99199
76265	Tsen54	tRNA splicing endonuclease subunit 54	-0.125938	5.1509	-1.90714	0.067732	0.998706	-3.99349
276952	Rasl10b	RAS-like, family 10, member B	-0.195136	4.14571	-1.99787	0.0564114	0.998706	-3.99469
218885	Oxnad1	oxidoreductase NAD-binding domain containing 1	0.158556	4.30545	1.97361	0.0592621	0.998706	-3.99486
22658	Pcgf2	polycomb group ring finger 2	-0.107372	6.56736	-1.91307	0.0669362	0.998706	-3.99553
66422	Dctpp1	dCTP pyrophosphatase 1	-0.0947264	6.71655	-1.91565	0.0665927	0.998706	-3.99635
67974	Ccny	cyclin Y	0.0737428	7.07242	1.92604	0.0652235	0.998706	-3.99777
106326	Osbpl11	oxysterol binding protein-like 11	0.0995186	6.05365	1.89794	0.068984	0.998706	-3.9983
14904	Gtpbp1	GTP binding protein 1	-0.08272	6.78231	-1.91464	0.0667263	0.998706	-4.00035
16898	Rps2	ribosomal protein S2	-0.106709	9.67226	-2.02299	0.0566713	0.998706	-4.0004
207596	Thsd4	thrombospondin, type I, domain containing 4	0.136121	5.33309	1.89586	0.0692702	0.998706	-4.00119
83436	Plekha2	pleckstrin homology domain-containing, family A (phosphoinositide binding specific) member 2	0.226797	4.86684	1.93105	0.0670425	0.998706	-4.00145
72502	Cwf19l1	CWF19 like cell cycle control factor 1	-0.142214	4.73829	-1.91891	0.0661603	0.998706	-4.00247
68067	Mrnip	MRN complex interacting protein	0.257175	3.34501	2.15821	0.0404322	0.998706	-4.00418
11772	Ap2a2	adaptor-related protein complex 2, alpha 2 subunit	0.0707361	7.62153	1.93874	0.0635831	0.998706	-4.00677
30960	Vapa	vesicle-associated membrane protein, associated protein A	0.0794677	7.42511	1.93078	0.0646069	0.998706	-4.00736
66349	Dmac2	distal membrane arm assembly complex 2	-0.140843	4.64402	-1.92225	0.0657196	0.998706	-4.00771
213993	Ccdc186	coiled-coil domain containing 186	0.142038	5.44952	1.88732	0.0704547	0.998706	-4.00835
106952	Arap3	ArfGAP with RhoGAP domain, ankyrin repeat and PH domain 3	-0.113501	5.51215	-1.88614	0.0706191	0.998706	-4.00909
269713	Clip2	CAP-GLY domain containing linker protein 2	-0.104098	6.11942	-1.89025	0.0700459	0.998706	-4.01063
19155	Npepps	aminopeptidase puromycin sensitive	0.0644353	7.50011	1.93071	0.0646149	0.998706	-4.0112
101214	Tra2a	transformer 2 alpha	0.123997	7.87319	1.95116	0.0648406	0.998706	-4.0117
382793	Mtx3	metaxin 3	-0.135014	5.48317	-1.88274	0.0710971	0.998706	-4.01308
72023	Cyb561d1	cytochrome b-561 domain containing 1	-0.296981	3.12625	-2.23122	0.034606	0.998706	-4.01336
14569	Gdi2	GDP dissociation inhibitor 2	0.0585116	8.84612	1.9714	0.0595287	0.998706	-4.01414
170787	Hdac10	histone deacetylase 10	-0.193571	3.97207	-1.99757	0.0564455	0.998706	-4.01474
230025	Prdm13	PR domain containing 13	-0.477333	2.50761	-2.43664	0.0224162	0.998706	-4.01777
103836	Zfp692	zinc finger protein 692	-0.286617	5.03142	-1.91692	0.0727786	0.998706	-4.01856
13006	Smc3	structural maintenance of chromosomes 3	0.0659923	8.0305	1.94353	0.0629737	0.998706	-4.01869
67532	Mfap1a	microfibrillar-associated protein 1A	0.0908182	6.12149	1.88242	0.0711411	0.998706	-4.01897
15484	Hsd11b2	hydroxysteroid 11-beta dehydrogenase 2	-0.108783	5.67976	-1.87566	0.0720992	0.998706	-4.02109
13822	Epb41l2	erythrocyte membrane protein band 4.1 like 2	0.0871847	6.83586	1.90053	0.0686295	0.998706	-4.02139
100952	Emilin1	elastin microfibril interfacer 1	-0.104961	7.07808	-1.90969	0.0673893	0.998706	-4.02174
19946	Rpl30	ribosomal protein L30	-0.129602	5.45422	-1.87506	0.0721855	0.998706	-4.02178
27387	Sh2d3c	SH2 domain containing 3C	-0.135716	4.63963	-1.90522	0.0679923	0.998706	-4.02202
553127	Rtl8b	retrotransposon Gag like 8B	-0.0937816	6.19317	-1.88126	0.0713055	0.998706	-4.02268
78733	Troap	trophinin associated protein	-0.181987	5.28198	-1.88374	0.0727235	0.998706	-4.02324
73744	Man2c1	mannosidase, alpha, class 2C, member 1	-0.140342	5.59851	-1.87351	0.0724063	0.998706	-4.02344
50884	Nckap1	NCK-associated protein 1	0.0710701	8.20977	1.94484	0.0628071	0.998706	-4.02381
100041953	Sap18b	Sin3-associated polypeptide 18B	-0.082085	6.82197	-1.89855	0.0689002	0.998706	-4.02395
211064	Alkbh1	alkB homolog 1, histone H2A dioxygenase	-0.143593	5.14545	-1.87854	0.0716906	0.998706	-4.024
242409	Tmem8b	transmembrane protein 8B	-0.18733	3.65401	-2.0441	0.0513113	0.998706	-4.02429
26433	Plod3	procollagen-lysine, 2-oxoglutarate 5-dioxygenase 3	-0.099523	6.14506	-1.87907	0.0716145	0.998706	-4.0251
215789	Phactr2	phosphatase and actin regulator 2	0.122521	6.14517	1.87794	0.0717757	0.998706	-4.02595
212508	Mtg1	mitochondrial ribosome-associated GTPase 1	-0.172076	3.85556	-2.00937	0.0551024	0.998706	-4.02614
210274	Shank2	SH3 and multiple ankyrin repeat domains 2	-0.292213	3.14791	-2.16969	0.0394619	0.998706	-4.02648
68193	Rpl24	ribosomal protein L24	-0.162762	4.55539	-1.90403	0.068153	0.998706	-4.02728
67515	Ttc33	tetratricopeptide repeat domain 33	0.147083	4.46311	1.92089	0.065899	0.998706	-4.02743
66775	Hacd4	3-hydroxyacyl-CoA dehydratase 4	0.358352	2.57105	2.47702	0.0201539	0.998706	-4.02895
12505	Cd44	CD44 antigen	0.2581	3.555	2.07002	0.0486342	0.998706	-4.0295
52635	Esyt2	extended synaptotagmin-like protein 2	0.100937	5.90265	1.87026	0.0728722	0.998706	-4.03009
72033	Tsc22d2	TSC22 domain family, member 2	0.095925	6.121	1.87193	0.0726322	0.998706	-4.03274
20227	Sart1	squamous cell carcinoma antigen recognized by T cells 1	-0.0930771	7.10991	-1.90287	0.0683115	0.998706	-4.0331
20652	Soat1	sterol O-acyltransferase 1	0.0993375	5.93965	1.86877	0.0730877	0.998706	-4.0333
18415	Hspa4l	heat shock protein 4 like	0.132395	5.31947	1.86565	0.0735381	0.998706	-4.03341
69942	Rnf113a1	ring finger protein 113A1	0.296699	2.56997	2.39228	0.0243511	0.998706	-4.03521
22224	Usp10	ubiquitin specific peptidase 10	-0.0678146	8.00434	-1.9294	0.064785	0.998706	-4.03569
381694	B3glct	beta-3-glucosyltransferase	0.100931	5.47038	1.86324	0.0738892	0.998706	-4.03588
22027	Hsp90b1	heat shock protein 90, beta (Grp94), member 1	0.103053	10.0439	2.01028	0.0581444	0.998706	-4.03694
101540	Prkd2	protein kinase D2	-0.140134	4.45976	-1.90917	0.0674586	0.998706	-4.03758
666311	Zscan25	zinc finger and SCAN domain containing 25	-0.150602	4.52184	-1.90164	0.0684786	0.998706	-4.03777
76338	Rab2b	RAB2B, member RAS oncogene family	0.164705	4.31105	1.92089	0.065899	0.998706	-4.0378
68226	Efcab2	EF-hand calcium binding domain 2	0.298557	3.07775	2.17461	0.0390514	0.998706	-4.038
53611	Vti1a	vesicle transport through interaction with t-SNAREs 1A	0.141773	4.89988	1.87715	0.0718869	0.998706	-4.03826
19921	Rpl19	ribosomal protein L19	-0.152124	5.65528	-1.86462	0.0748437	0.998706	-4.03961
56077	Dgke	diacylglycerol kinase, epsilon	-0.304956	3.80112	-2.00489	0.057728	0.998706	-4.04013
244219	Zfp668	zinc finger protein 668	-0.12965	5.65299	-1.85852	0.0745778	0.998706	-4.04123
66251	Arfgap3	ADP-ribosylation factor GTPase activating protein 3	0.145582	4.46298	1.91195	0.0670855	0.998706	-4.04178
319158	H4c9	H4 clustered histone 9	-0.182526	4.08555	-1.93934	0.0635056	0.998706	-4.04396
15574	Hus1	HUS1 checkpoint clamp component	0.106751	6.04441	1.86116	0.0741926	0.998706	-4.04466
69068	Tcim	transcriptional and immune response regulator	-0.199883	3.80813	-1.99918	0.0562606	0.998706	-4.04522
50776	Polg2	polymerase (DNA directed), gamma 2, accessory subunit	-0.300769	2.64555	-2.37947	0.0250516	0.998706	-4.04814
80748	BC004004	cDNA sequence BC004004	0.142617	4.7537	1.8734	0.0724228	0.998706	-4.04815
269593	Luzp1	leucine zipper protein 1	0.0936724	7.53618	1.90498	0.0680245	0.998706	-4.04843
223726	Mpped1	metallophosphoesterase domain containing 1	-0.263202	3.56593	-2.01608	0.0543517	0.998706	-4.04871
234395	Ushbp1	USH1 protein network component harmonin binding protein 1	-0.432307	2.31023	-2.53677	0.0176073	0.998706	-4.04876
13612	Edil3	EGF-like repeats and discoidin I-like domains 3	0.371122	3.10298	2.19011	0.0382043	0.998706	-4.04932
72323	Asb6	ankyrin repeat and SOCS box-containing 6	-0.128942	5.41287	-1.85158	0.0756029	0.998706	-4.04947
217331	Unk	unkempt family zinc finger	-0.117274	6.20937	-1.86223	0.0740356	0.998706	-4.04986
22235	Ugdh	UDP-glucose dehydrogenase	0.127459	6.31018	1.8663	0.0741646	0.998706	-4.05026
381983	Lmtk3	lemur tyrosine kinase 3	-0.311724	5.32626	-1.88029	0.0794041	0.998706	-4.05198
19060	Ppp5c	protein phosphatase 5, catalytic subunit	-0.0705675	7.11292	-1.88792	0.0703705	0.998706	-4.05233
12389	Cav1	caveolin 1, caveolae protein	0.410209	2.3841	2.45571	0.0211416	0.998706	-4.0529
107242	AI837181	expressed sequence AI837181	-0.10758	5.35002	-1.84814	0.0761149	0.998706	-4.05347
67671	Rpl38	ribosomal protein L38	-0.221002	3.6622	-1.98474	0.0579393	0.998706	-4.0547
74132	Rnf6	ring finger protein (C3H2C3 type) 6	-0.135643	4.46751	-1.88822	0.0703289	0.998706	-4.05487
68642	Tmem216	transmembrane protein 216	-0.174392	4.09775	-1.93796	0.0636827	0.998706	-4.05551
227446	Relch	RAB11 binding and LisH domain, coiled-coil and HEAT repeat containing	-0.136715	5.08468	-1.8518	0.0755698	0.998706	-4.05572
79554	Cptp	ceramide-1-phosphate transfer protein	0.178088	4.12039	1.92936	0.0647902	0.998706	-4.05614
66836	Tmem223	transmembrane protein 223	-0.128289	4.88368	-1.86031	0.0743162	0.998706	-4.05626
319719	Simc1	SUMO-interacting motifs containing 1	-0.122965	5.18309	-1.84786	0.0761576	0.998706	-4.05701
110147	Ehmt2	euchromatic histone lysine N-methyltransferase 2	-0.067297	8.30108	-1.92628	0.0651916	0.998706	-4.05751
68524	Wipf2	WAS/WASL interacting protein family, member 2	0.101562	5.96128	1.84671	0.0763294	0.998706	-4.06001
20472	Six2	sine oculis-related homeobox 2	-0.176499	4.49023	-1.86926	0.0730164	0.998706	-4.06025
71843	R3hcc1	R3H domain and coiled-coil containing 1	-0.103313	5.95897	-1.84606	0.0764264	0.998706	-4.06104
24044	Scamp2	secretory carrier membrane protein 2	-0.121599	5.28855	-1.84284	0.0769106	0.998706	-4.06115
226641	Atf6	activating transcription factor 6	0.11701	5.37011	1.84058	0.0772513	0.998706	-4.06204
20333	Sec22b	SEC22 homolog B, vesicle trafficking protein	0.0961101	5.93016	1.84166	0.0770887	0.998706	-4.06522
13728	Mark2	MAP/microtubule affinity regulating kinase 2	-0.0841836	6.91394	-1.8714	0.0727092	0.998706	-4.06626
18591	Pdgfb	platelet derived growth factor, B polypeptide	-0.221294	3.41721	-2.0285	0.0529844	0.998706	-4.06711
227099	Pms1	PMS1 homolog 1, mismatch repair system component	0.158715	4.45191	1.87806	0.0717578	0.998706	-4.06755
66580	Esf1	ESF1 nucleolar pre-rRNA processing protein homolog	0.0893241	6.40533	1.84944	0.0759208	0.998706	-4.07036
64051	Sv2a	synaptic vesicle glycoprotein 2a	-0.243939	3.56801	-2.01053	0.0549719	0.998706	-4.07102
66734	Map1lc3a	microtubule-associated protein 1 light chain 3 alpha	-0.167797	4.8892	-1.84469	0.0766319	0.998706	-4.07123
72656	Ints8	integrator complex subunit 8	0.0864753	6.81723	1.86088	0.0742333	0.998706	-4.07233
235050	Zfp810	zinc finger protein 810	-0.174455	4.05279	-1.91421	0.0667834	0.998706	-4.07321
23991	Cib1	calcium and integrin binding 1	-0.149344	4.40459	-1.87756	0.0718288	0.998706	-4.0733
58193	Extl2	exostosin-like glycosyltransferase 2	-0.130821	4.57875	-1.8611	0.0742	0.998706	-4.07426
319934	Sbf2	SET binding factor 2	0.133113	6.56077	1.85855	0.0763979	0.998706	-4.07457
69161	Manbal	mannosidase, beta A, lysosomal-like	-0.132236	4.77749	-1.84515	0.0765628	0.998706	-4.07528
94230	Cpsf1	cleavage and polyadenylation specific factor 1	-0.0907724	7.7368	-1.89442	0.0694687	0.998706	-4.07635
67370	Zfp606	zinc finger protein 606	0.121054	5.23218	1.82893	0.0790314	0.998706	-4.07667
105638	Dph3	diphthamine biosynthesis 3	-0.0983843	5.615	-1.82753	0.0792473	0.998706	-4.07681
69538	Antxr1	anthrax toxin receptor 1	0.151816	5.0842	1.83225	0.07852	0.998706	-4.07682
224805	Aars2	alanyl-tRNA synthetase 2, mitochondrial	-0.111378	5.7353	-1.82929	0.0789763	0.998706	-4.07705
69440	Dennd6b	DENN domain containing 6B	-0.24868	4.93392	-1.85445	0.0802634	0.998706	-4.07723
230815	Man1c1	mannosidase, alpha, class 1C, member 1	0.134509	5.06517	1.83186	0.0785806	0.998706	-4.07793
14183	Fgfr2	fibroblast growth factor receptor 2	-0.0878723	7.07165	-1.86797	0.0732028	0.998706	-4.07866
216767	Mrpl22	mitochondrial ribosomal protein L22	0.133477	4.48621	1.86343	0.0738605	0.998706	-4.07897
11496	Adam22	a disintegrin and metallopeptidase domain 22	0.248987	2.89862	2.14227	0.0418163	0.998706	-4.08052
72900	Ndufv2	NADH:ubiquinone oxidoreductase core subunit V2	0.104801	6.74064	1.85346	0.0753237	0.998706	-4.08063
236082	Dhrsx	dehydrogenase/reductase X linked	-0.141391	5.35093	-1.82329	0.0799058	0.998706	-4.0815
68145	Etaa1	Ewing tumor-associated antigen 1	0.0980158	5.81755	1.82617	0.0794576	0.998706	-4.08154
12611	Cebpg	CCAAT/enhancer binding protein gamma	0.119974	6.28667	1.83685	0.0779161	0.998706	-4.08361
26451	Rpl27a	ribosomal protein L27A	-0.117084	6.41231	-1.84253	0.0771302	0.998706	-4.08376
65114	Vps35	VPS35 retromer complex component	0.084676	7.60571	1.87984	0.0715066	0.998706	-4.08732
224697	Adamts10	ADAM metallopeptidase with thrombospondin type 1 motif 10	-0.201821	5.63021	-1.83377	0.0831016	0.998706	-4.08789
14533	Bloc1s1	biogenesis of lysosomal organelles complex-1, subunit 1	-0.198307	4.42091	-1.85596	0.0749979	0.998706	-4.09104
233073	U2af1l4	U2 small nuclear RNA auxiliary factor 1-like 4	-0.132024	4.70541	-1.83593	0.0779572	0.998706	-4.09135
241308	Ralgps1	Ral GEF with PH domain and SH3 binding motif 1	-0.210602	3.38424	-2.01885	0.0540437	0.998706	-4.09318
68523	Ciao2b	cytosolic iron-sulfur assembly component 2B	-0.130324	4.97157	-1.81891	0.0805903	0.998706	-4.09367
67281	Rpl37	ribosomal protein L37	-0.171506	4.74732	-1.82319	0.0800562	0.998706	-4.09401
67092	Gatm	glycine amidinotransferase (L-arginine:glycine amidinotransferase)	0.264634	3.31122	2.0374	0.0520238	0.998706	-4.0949
208606	Rsrc2	arginine/serine-rich coiled-coil 2	0.0951446	6.92753	1.84912	0.0759688	0.998706	-4.09539
78610	Uvrag	UV radiation resistance associated gene	0.138634	4.57925	1.83525	0.0780623	0.998706	-4.09673
105559	Mbnl2	muscleblind like splicing factor 2	0.152708	5.33289	1.81072	0.0820998	0.998706	-4.09683
320595	Phf8	PHD finger protein 8	0.107165	5.81846	1.81436	0.0813066	0.998706	-4.0969
15511	Hspa1b	heat shock protein 1B	0.70843	2.63316	2.38933	0.0284119	0.998706	-4.09828
229877	Rap1gds1	RAP1, GTP-GDP dissociation stimulator 1	0.0845941	6.85358	1.84591	0.0764487	0.998706	-4.0985
73490	Mipol1	mirror-image polydactyly 1	0.285088	2.66446	2.27478	0.0315023	0.998706	-4.09905
66126	Elof1	ELF1 homolog, elongation factor 1	-0.121139	6.24199	-1.82114	0.0803215	0.998706	-4.09964
67603	Dusp6	dual specificity phosphatase 6	-0.100822	6.96597	-1.84733	0.0762363	0.998706	-4.09981
64290	Foxb1	forkhead box B1	-0.188971	4.2724	-1.8541	0.0752302	0.998706	-4.10125
60406	Sap30	sin3 associated polypeptide	0.114232	5.95942	1.81333	0.0814693	0.998706	-4.10194
234854	Cdk10	cyclin dependent kinase 10	-0.142663	4.80769	-1.81582	0.0810773	0.998706	-4.10292
67390	Mrm3	mitochondrial rRNA methyltransferase 3	-0.161395	3.7887	-1.92481	0.0653834	0.998706	-4.10398
108150	Galnt7	polypeptide N-acetylgalactosaminyltransferase 7	0.0994475	5.9754	1.80998	0.0820014	0.998706	-4.1048
19649	Robo3	roundabout guidance receptor 3	-1.37871	0.599067	-3.70594	0.00118814	0.998706	-4.10548
232989	Hnrnpul1	heterogeneous nuclear ribonucleoprotein U-like 1	0.0629788	8.54316	1.90148	0.0685002	0.998706	-4.10628
218850	Tasor	transcription activation suppressor	0.137382	5.38328	1.79859	0.0838328	0.998706	-4.10897
11677	Akr1b1	aldo-keto reductase family 1 member B	-0.134401	4.5288	-1.82254	0.0800224	0.998706	-4.10931
104111	Adcy3	adenylate cyclase 3	-0.136304	4.3659	-1.83933	0.0774406	0.998706	-4.10952
218518	Marveld2	MARVEL (membrane-associating) domain containing 2	0.324829	2.76337	2.23993	0.0339644	0.998706	-4.10986
22038	Plscr1	phospholipid scramblase 1	-0.157579	4.40645	-1.8353	0.0780544	0.998706	-4.11023
94092	Trim16	tripartite motif-containing 16	-0.362452	2.37555	-2.39052	0.0244462	0.998706	-4.11102
59049	Slc22a17	solute carrier family 22 (organic cation transporter), member 17	-0.215908	5.67433	-1.81641	0.0869559	0.998706	-4.11197
71767	Tysnd1	trypsin domain containing 1	-0.0983624	5.63986	-1.79673	0.0841365	0.998706	-4.11335
319370	Ubald2	UBA-like domain containing 2	-0.135556	4.77621	-1.8046	0.0828635	0.998706	-4.11557
70807	Arrdc2	arrestin domain containing 2	-0.438687	2.16044	-2.47388	0.0202967	0.998706	-4.1159
107951	Cdk9	cyclin dependent kinase 9	-0.0763759	6.76698	-1.82887	0.0790403	0.998706	-4.11658
67074	Mon2	MON2 homolog, regulator of endosome to Golgi trafficking	0.0862524	6.50988	1.81841	0.0806693	0.998706	-4.11661
98956	Nat10	N-acetyltransferase 10	-0.117505	6.78617	-1.82958	0.0798533	0.998706	-4.11699
211660	Cspp1	centrosome and spindle pole associated protein 1	-0.149667	5.25273	-1.79112	0.0850936	0.998706	-4.11767
74007	Abtb3	ankyrin repeat and BTB domain containing 3	0.212084	3.33442	1.98193	0.0582706	0.998706	-4.12033
66096	Lamtor4	late endosomal/lysosomal adaptor, MAPK and MTOR activator 4	-0.192587	3.73941	-1.91107	0.0672036	0.998706	-4.12062
224024	Scarf2	scavenger receptor class F, member 2	-0.146755	5.9407	-1.80203	0.0851106	0.998706	-4.12112
665563	Mthfd2l	methylenetetrahydrofolate dehydrogenase (NADP+ dependent) 2-like	-0.133419	4.73631	-1.80251	0.0831997	0.998706	-4.12142
14165	Fgf10	fibroblast growth factor 10	0.246052	3.84324	1.88516	0.0711915	0.998706	-4.12244
108903	Tbcd	tubulin-specific chaperone d	-0.0753576	6.38591	-1.80869	0.0822075	0.998706	-4.12288
15452	Hprt1	hypoxanthine phosphoribosyltransferase 1	0.106939	5.9677	1.79474	0.0844598	0.998706	-4.12311
27385	Magel2	MAGE family member L2	-0.319997	3.87659	-1.89624	0.072991	0.998706	-4.12461
20335	Sec61g	SEC61 translocon subunit gamma	0.514534	1.70149	2.68006	0.012668	0.998706	-4.12559
13845	Ephb3	Eph receptor B3	-0.0988982	6.19291	-1.79927	0.0837232	0.998706	-4.12672
58887	Repin1	replication initiator 1	-0.101479	5.97046	-1.79267	0.084799	0.998706	-4.127
16351	Ipp	IAP promoted placental gene	0.172521	4.00481	1.85947	0.0744387	0.998706	-4.12713
18718	Pip4k2a	phosphatidylinositol-5-phosphate 4-kinase, type II, alpha	0.12362	4.80647	1.7901	0.0852212	0.998706	-4.12788
83921	Cemip2	cell migration inducing hyaluronidase 2	0.0705753	7.41464	1.84543	0.0765212	0.998706	-4.1286
73068	Fut11	fucosyltransferase 11	0.10983	4.94797	1.78412	0.0862109	0.998706	-4.12976
13138	Dag1	dystroglycan 1	0.0839248	8.33255	1.87542	0.0721342	0.998706	-4.13057
68170	Iftap	intraflagellar transport associated protein	0.163175	3.8714	1.86923	0.0730216	0.998706	-4.13096
14302	Frk	fyn-related kinase	-0.353756	2.34444	-2.40078	0.0238966	0.998706	-4.13103
83796	Smarcd2	SWI/SNF related, matrix associated, actin dependent regulator of chromatin, subfamily d, member 2	0.0993226	6.31173	1.79787	0.0839503	0.998706	-4.13122
69590	Gpx8	glutathione peroxidase 8 (putative)	0.140724	4.96649	1.78501	0.0860631	0.998706	-4.13147
67439	Xab2	XPA binding protein 2	-0.0696703	6.5908	-1.80974	0.0820403	0.998706	-4.13319
330695	Ctxn1	cortexin 1	-0.10979	6.00133	-1.78822	0.0855314	0.998706	-4.13444
20687	Sp3	trans-acting transcription factor 3	0.0760596	7.22287	1.83124	0.0786752	0.998706	-4.13461
16543	Mdfic	MyoD family inhibitor domain containing	0.182635	3.79771	1.87747	0.0718418	0.998706	-4.13505
338366	Mia3	MIA SH3 domain ER export factor 3	0.0901877	7.01927	1.82215	0.0800836	0.998706	-4.13648
56210	Rev1	REV1, DNA directed polymerase	0.0935557	5.61866	1.77615	0.0875432	0.998706	-4.13659
13601	Ecm1	extracellular matrix protein 1	-0.215404	3.74383	-1.87906	0.0716167	0.998706	-4.13899
72098	Tmem68	transmembrane protein 68	-0.159831	4.10492	-1.83155	0.0786279	0.998706	-4.13916
74762	Mdga1	MAM domain containing glycosylphosphatidylinositol anchor 1	0.26964	2.908	2.07258	0.0483768	0.998706	-4.13951
66373	Lsm5	LSM5 homolog, U6 small nuclear RNA and mRNA degradation associated	-0.357072	2.24373	-2.36099	0.0260944	0.998706	-4.13986
67636	Etfrf1	electron transfer flavoprotein regulatory factor 1	0.186764	3.72589	1.88527	0.0707411	0.998706	-4.14008
26420	Mapk9	mitogen-activated protein kinase 9	0.0923398	5.57666	1.77156	0.0883202	0.998706	-4.14057
106618	Wdr90	WD repeat domain 90	-0.142115	6.75955	-1.81927	0.0841689	0.998706	-4.14132
20420	Shd	src homology 2 domain-containing transforming protein D	-0.222879	3.58499	-1.89014	0.0700608	0.998706	-4.14205
103537	Mbtd1	mbt domain containing 1	0.0896076	7.42787	1.83606	0.0779375	0.998706	-4.14206
13185	Vps26c	VPS26 endosomal protein sorting factor C	-0.0880984	5.7265	-1.77182	0.0882763	0.998706	-4.14355
53601	Pcdh12	protocadherin 12	-0.208855	3.62891	-1.89958	0.0687602	0.998706	-4.1437
53330	Vamp4	vesicle-associated membrane protein 4	0.129773	4.83343	1.77331	0.0880236	0.998706	-4.14436
245522	Zc4h2	zinc finger, C4H2 domain containing	0.134442	4.7878	1.77503	0.0877326	0.998706	-4.14443
51798	Ech1	enoyl coenzyme A hydratase 1, peroxisomal	0.153878	4.52163	1.78912	0.0853827	0.998706	-4.14447
11816	Apoe	apolipoprotein E	-0.153399	5.47005	-1.76945	0.089811	0.998706	-4.14537
242691	Gpatch3	G patch domain containing 3	-0.196409	3.49002	-1.91965	0.0660621	0.998706	-4.14543
101437	Dhx32	DEAH-box helicase 32 (putative)	-0.105715	5.64859	-1.7687	0.0888072	0.998706	-4.14573
66077	Aurkaip1	aurora kinase A interacting protein 1	-0.0982229	5.6909	-1.76934	0.0886966	0.998706	-4.14596
15980	Ifngr2	interferon gamma receptor 2	0.128456	4.50474	1.79157	0.08498	0.998706	-4.14653
100042807	Eif3j2	eukaryotic translation initiation factor 3, subunit J2	0.0752333	6.9583	1.8103	0.0819511	0.998706	-4.14658
12428	Ccna2	cyclin A2	0.057511	8.26349	1.86012	0.0743443	0.998706	-4.1508
216565	Ehbp1	EH domain binding protein 1	0.106596	5.19713	1.76007	0.0902878	0.998706	-4.15091
76976	Arxes2	adipocyte-related X-chromosome expressed sequence 2	0.0856044	5.36864	1.75981	0.090334	0.998706	-4.15123
58194	Sh3kbp1	SH3-domain kinase binding protein 1	0.123929	4.89627	1.76485	0.0894652	0.998706	-4.15142
52535	Mettl17	methyltransferase like 17	-0.146514	4.66213	-1.7714	0.0883479	0.998706	-4.15232
320343	Lypd6	LY6/PLAUR domain containing 6	-0.214835	3.41338	-1.95144	0.0619778	0.998706	-4.15281
67840	Mrpl57	mitochondrial ribosomal protein L57	-0.147294	4.701	-1.77085	0.08844	0.998706	-4.15309
52065	Mfhas1	malignant fibrous histiocytoma amplified sequence 1	0.102177	5.42032	1.75807	0.0906346	0.998706	-4.15336
214952	Rhot2	ras homolog family member T2	-0.12404	6.74765	-1.8028	0.0849015	0.998706	-4.15457
18708	Pik3r1	phosphoinositide-3-kinase regulatory subunit 1	-0.0955083	5.24585	-1.75622	0.0909558	0.998706	-4.15479
14211	Smc2	structural maintenance of chromosomes 2	0.081913	7.8931	1.84358	0.0767991	0.998706	-4.15552
24070	Mpdu1	mannose-P-dolichol utilization defect 1	-0.119826	5.70663	-1.76131	0.0900739	0.998706	-4.15562
68021	Bphl	biphenyl hydrolase like	-0.238774	3.65279	-1.87455	0.0722574	0.998706	-4.15568
68119	Cmtm3	CKLF-like MARVEL transmembrane domain containing 3	-0.0861864	5.7157	-1.7613	0.0900755	0.998706	-4.15591
75420	Secisbp2	SECIS binding protein 2	-0.11841	5.26858	-1.75515	0.091143	0.998706	-4.15592
13144	Dapk3	death-associated protein kinase 3	-0.101856	5.50913	-1.75688	0.0908423	0.998706	-4.15601
227700	Sh3glb2	SH3-domain GRB2-like endophilin B2	-0.103952	5.45785	-1.7556	0.0910642	0.998706	-4.1566
192199	Rspo1	R-spondin 1	0.214913	4.32127	1.7924	0.0858357	0.998706	-4.15744
110954	Rpl10	ribosomal protein L10	-0.193424	5.7694	-1.77676	0.0929214	0.998706	-4.15776
53892	Ppm1d	protein phosphatase 1D magnesium-dependent, delta isoform	-0.107358	5.40682	-1.75314	0.0914928	0.998706	-4.15843
72022	Slc35f2	solute carrier family 35, member F2	-0.278509	2.72409	-2.07749	0.0478855	0.998706	-4.15869
21648	Dynlt1b	dynein light chain Tctex-type 1B	-0.161493	4.399	-1.77533	0.0876823	0.998706	-4.15916
69860	Eif1ad	eukaryotic translation initiation factor 1A domain containing	-0.0846713	6.7848	-1.79547	0.0843403	0.998706	-4.15927
30931	Tor1a	torsin family 1, member A (torsin A)	0.101268	5.16353	1.75109	0.0918532	0.998706	-4.16045
14628	Ostm1	osteopetrosis associated transmembrane protein 1	0.1697	3.74171	1.85258	0.075454	0.998706	-4.16076
14430	Galt	galactose-1-phosphate uridyl transferase	-0.331589	3.72657	-1.8889	0.0733467	0.998706	-4.16222
106025	Sharpin	SHANK-associated RH domain interacting protein	-0.140955	4.41291	-1.77046	0.0885066	0.998706	-4.16326
232784	Zfp212	Zinc finger protein 212	-0.106916	5.1454	-1.74821	0.0923591	0.998706	-4.16334
29876	Clic4	chloride intracellular channel 4	0.0648772	8.72386	1.8693	0.073011	0.998706	-4.16352
18158	Nppb	natriuretic peptide type B	-0.570716	1.75081	-2.38587	0.025324	0.998706	-4.16374
67836	Wdr83	WD repeat domain containing 83	-0.121917	4.92412	-1.74971	0.0920957	0.998706	-4.16401
230673	Ipo13	importin 13	-0.100012	6.52008	-1.78173	0.0866088	0.998706	-4.16403
22693	Zfp30	zinc finger protein 30	0.221889	3.30475	1.93126	0.064544	0.998706	-4.16473
93742	Pard3	par-3 family cell polarity regulator	0.0690856	7.07417	1.80301	0.0831179	0.998706	-4.16478
232853	Zfp954	zinc finger protein 954	-0.216185	3.04956	-2.0058	0.0555065	0.998706	-4.16529
72747	Ttc39c	tetratricopeptide repeat domain 39C	-0.232926	3.33864	-1.9122	0.0670523	0.998706	-4.1664
15289	Hmgb1	high mobility group box 1	0.0922052	8.27303	1.84691	0.0767409	0.998706	-4.16696
216154	Med16	mediator complex subunit 16	-0.0786306	6.61879	-1.78331	0.0863452	0.998706	-4.16712
23971	Papss1	3'-phosphoadenosine 5'-phosphosulfate synthase 1	0.106116	6.32375	1.77159	0.0883145	0.998706	-4.16748
22222	Ubr1	ubiquitin protein ligase E3 component n-recognin 1	-0.133103	5.81194	-1.75601	0.091679	0.998706	-4.16758
17897	Myl3	myosin, light polypeptide 3	0.200983	5.59097	1.75794	0.095427	0.998706	-4.1677
67705	Stmp1	short transmembrane mitochondrial protein 1	0.0976705	5.78999	1.74959	0.092117	0.998706	-4.16958
58240	Hs1bp3	HCLS1 binding protein 3	-0.12704	4.84389	-1.74564	0.0928135	0.998706	-4.16991
68153	Gtf2e2	general transcription factor II E, polypeptide 2 (beta subunit)	0.0892553	6.37646	1.76679	0.0891334	0.998706	-4.17225
219022	Ttc5	tetratricopeptide repeat domain 5	-0.106251	5.54696	-1.74371	0.0931554	0.998706	-4.17235
12850	Coq7	demethyl-Q 7	-0.106662	5.09616	-1.73928	0.0939456	0.998706	-4.17315
432769	Zfp708	zinc finger protein 708	-0.272615	2.71357	-2.10471	0.0452455	0.998706	-4.17334
66520	Smim30	small integral membrane protein 30	-0.102207	4.97646	-1.74021	0.0937787	0.998706	-4.17344
108653	Rimklb	ribosomal modification protein rimK-like family member B	-0.103682	6.0787	-1.75825	0.0906042	0.998706	-4.17389
72780	Rspo3	R-spondin 3	0.200279	4.41706	1.77568	0.0876873	0.998706	-4.17393
114641	Rpl31	ribosomal protein L31	-0.144505	5.05401	-1.73797	0.0941796	0.998706	-4.17426
11538	Adnp	activity-dependent neuroprotective protein	0.16005	4.65368	1.74624	0.0927067	0.998706	-4.17628
240476	Zfp407	zinc finger protein 407	-0.118319	5.2	-1.73462	0.0947824	0.998706	-4.17744
66094	Lsm7	LSM7 homolog, U6 small nuclear RNA and mRNA degradation associated	-0.298763	3.22798	-1.93705	0.0637993	0.998706	-4.17809
70676	Gulp1	GULP, engulfment adaptor PTB domain containing 1	0.148166	4.69553	1.74147	0.0935548	0.998706	-4.17823
53627	Porcn	porcupine O-acyltransferase	-0.22107	3.16915	-1.91756	0.0663384	0.998706	-4.17841
19139	Prps1	phosphoribosyl pyrophosphate synthetase 1	0.0801175	6.24374	1.75818	0.0906161	0.998706	-4.17861
319758	Rfx7	regulatory factor X, 7	0.101115	6.97513	1.79119	0.0850763	0.998706	-4.17871
58238	Fam181b	family with sequence similarity 181, member B	0.109187	5.41276	1.73595	0.0945431	0.998706	-4.17881
14159	Fes	feline sarcoma oncogene	-0.28204	2.84273	-2.04947	0.050746	0.998706	-4.17958
381921	Taok2	TAO kinase 2	-0.153993	7.26877	-1.81543	0.086921	0.998706	-4.18001
278672	Duxbl1	double homeobox B-like 1	-0.333928	4.01444	-1.79985	0.0896279	0.998706	-4.18114
270906	Prr11	proline rich 11	0.0959177	6.18862	1.75444	0.0912663	0.998706	-4.18126
109054	Pfdn4	prefoldin 4	0.122537	5.03571	1.73198	0.0952592	0.998706	-4.18127
68099	Cibar1	CBY1 interacting BAR domain containing 1	0.0965413	5.38815	1.73177	0.095296	0.998706	-4.18141
116905	Dph1	diphthamide biosynthesis 1	-0.126049	4.68812	-1.73735	0.0942913	0.998706	-4.18318
232910	Ap2s1	adaptor-related protein complex 2, sigma 1 subunit	0.0891688	6.41428	1.76102	0.0901242	0.998706	-4.18326
68385	Tlcd1	TLC domain containing 1	-0.246991	2.84957	-2.01203	0.0548038	0.998706	-4.18395
19053	Ppp2cb	protein phosphatase 2 (formerly 2A), catalytic subunit, beta isoform	-0.0737993	7.12933	-1.79077	0.0851106	0.998706	-4.18464
70370	Fbln7	fibulin 7	-0.512594	1.5514	-2.58712	0.0156968	0.998706	-4.18537
100041574	Ermardl2	ER membrane associated RNA degradation like 2	-0.293374	2.88973	-1.99483	0.0567614	0.998706	-4.18723
107971	Frs3	fibroblast growth factor receptor substrate 3	-0.299355	2.57873	-2.09979	0.0457129	0.998706	-4.18737
212898	Dse	dermatan sulfate epimerase	0.108344	6.08113	1.74464	0.0929897	0.998706	-4.18816
209239	Gan	giant axonal neuropathy	-0.207277	3.55619	-1.83154	0.0786298	0.998706	-4.18852
50907	Preb	prolactin regulatory element binding	-0.0780027	6.6005	-1.76416	0.0895826	0.998706	-4.18852
104110	Adcy4	adenylate cyclase 4	-0.450907	2.35472	-2.23302	0.0344726	0.998706	-4.18918
170823	Glmn	glomulin, FKBP associated protein	0.149341	4.73798	1.72885	0.0958268	0.998706	-4.18989
240185	Jcad	junctional cadherin 5 associated	0.118264	5.09503	1.72257	0.0969742	0.998706	-4.18997
209478	Tbc1d12	TBC1D12: TBC1 domain family, member 12	0.174394	3.62031	1.82847	0.0791029	0.998706	-4.19012
279766	Rhbdd3	rhomboid domain containing 3	-0.134367	4.60642	-1.72967	0.0956767	0.998706	-4.19095
210172	Zfp526	zinc finger protein 526	-0.17344	4.24381	-1.75209	0.091677	0.998706	-4.1911
227624	Rabl6	RAB, member RAS oncogene family-like 6	0.0670637	7.41284	1.79878	0.0838025	0.998706	-4.19149
66258	Mrps17	mitochondrial ribosomal protein S17	-0.0956851	5.52845	-1.72455	0.0966109	0.998706	-4.1918
217715	Eif2b2	eukaryotic translation initiation factor 2B, subunit 2 beta	-0.102639	6.2093	-1.74602	0.0927464	0.998706	-4.19213
386655	Eid2	EP300 interacting inhibitor of differentiation 2	0.121761	5.07134	1.72019	0.097413	0.998706	-4.19231
14854	Gss	glutathione synthetase	-0.164661	3.80351	-1.8069	0.082494	0.998706	-4.1926
269623	Rbm48	RNA binding motif protein 48	0.226921	3.38474	1.87746	0.0718435	0.998706	-4.19446
21886	Tle2	transducin-like enhancer of split 2	-0.298484	2.58637	-2.03683	0.0520853	0.998706	-4.195
81896	Ift122	intraflagellar transport 122	-0.107645	5.42406	-1.71972	0.0975	0.998706	-4.19548
67500	Ccar1	cell division cycle and apoptosis regulator 1	0.0825859	7.88662	1.8146	0.081269	0.998706	-4.19574
13709	Elf1	E74 like ETS transcription factor 1	0.153829	4.37313	1.73932	0.093937	0.998706	-4.19656
12741	Cldn5	claudin 5	-0.182563	4.68226	-1.72489	0.0974979	0.998706	-4.19664
74246	Gale	galactose-4-epimerase, UDP	-0.136542	4.21767	-1.75043	0.0919685	0.998706	-4.19671
76055	Oga	O-GlcNAcase	0.078713	7.69228	1.80645	0.0825662	0.998706	-4.19837
16431	Itm2a	integral membrane protein 2A	0.144408	5.65839	1.72521	0.0977769	0.998706	-4.19844
72195	Supt7l	SPT7-like, STAGA complex gamma subunit	0.108565	5.06197	1.71411	0.098539	0.998706	-4.19856
21877	Tk1	thymidine kinase 1	-0.0920174	6.06693	-1.73383	0.0949233	0.998706	-4.2002
59052	Mettl9	methyltransferase like 9	0.0843684	7.42383	1.79228	0.0848623	0.998706	-4.20068
29869	Ulk2	unc-51 like kinase 2	0.111228	5.69497	1.72352	0.0968009	0.998706	-4.20138
67177	Cdt1	chromatin licensing and DNA replication factor 1	-0.0840885	7.19174	-1.78376	0.0862703	0.998706	-4.20163
67041	Oxct1	3-oxoacid CoA transferase 1	0.152116	5.82343	1.72984	0.0981826	0.998706	-4.20211
55978	Ift20	intraflagellar transport 20	-0.128585	4.85863	-1.71337	0.098678	0.998706	-4.2023
235323	Usp28	ubiquitin specific peptidase 28	0.0764718	6.18862	1.73738	0.0942856	0.998706	-4.20277
243963	Zfp473	zinc finger protein 473	0.259398	2.89627	1.97579	0.059001	0.998706	-4.203
13110	Cyp2j6	cytochrome P450, family 2, subfamily j, polypeptide 6	-0.322414	2.52411	-2.09337	0.046329	0.998706	-4.20371
11784	Apba2	amyloid beta precursor protein binding family A member 2	-0.13315	5.24	-1.7105	0.0992141	0.998706	-4.20489
16784	Lamp2	lysosomal-associated membrane protein 2	0.0972418	6.54354	1.74988	0.0920646	0.998706	-4.20518
228812	Pigu	phosphatidylinositol glycan anchor biosynthesis, class U	0.101459	5.26099	1.70786	0.099709	0.998706	-4.20535
235442	Rab8b	RAB8B, member RAS oncogene family	0.0864735	5.94667	1.72389	0.0967325	0.998706	-4.2062
214290	Tut7	terminal uridylyl transferase 7	0.119795	5.84718	1.71994	0.0974593	0.998706	-4.20676
68044	Chac2	ChaC, cation transport regulator 2	0.467174	1.74414	2.49865	0.019195	0.998706	-4.20757
67703	Kirrel3	kirre like nephrin family adhesion molecule 3	0.469073	1.91157	2.34006	0.0273228	0.998706	-4.20787
67075	Magt1	magnesium transporter 1	0.113183	6.4239	1.74158	0.093859	0.998706	-4.20859
213895	Bms1	BMS1, ribosome biogenesis factor	-0.0741878	7.54829	-1.79181	0.0849405	0.998706	-4.20862
99326	Garnl3	GTPase activating RANGAP domain-like 3	-0.290558	2.77186	-1.99562	0.0566709	0.998706	-4.20865
65107	Lrp10	low-density lipoprotein receptor-related protein 10	-0.103365	5.67413	-1.7135	0.0986524	0.998706	-4.20937
83768	Dpp7	dipeptidylpeptidase 7	-0.238003	3.29179	-1.85573	0.0749887	0.998706	-4.20946
68981	Snrpa1	small nuclear ribonucleoprotein polypeptide A'	0.0751426	6.91203	1.76075	0.0901714	0.998706	-4.20963
16779	Lamb2	laminin, beta 2	-0.121594	6.35296	-1.73955	0.0948876	0.998706	-4.2097
20910	Stxbp1	syntaxin binding protein 1	-0.113907	5.33676	-1.70596	0.100068	0.998706	-4.20982
269952	Gdpgp1	GDP-D-glucose phosphorylase 1	0.197336	3.33031	1.84784	0.07616	0.998706	-4.21035
26922	Mecr	mitochondrial trans-2-enoyl-CoA reductase	-0.11289	4.70642	-1.70793	0.099697	0.998706	-4.21093
218294	Cdc14b	CDC14 cell division cycle 14B	0.0940581	6.06091	1.72335	0.0968312	0.998706	-4.21098
17252	Rdh11	retinol dehydrogenase 11	0.133884	5.07384	1.70168	0.100877	0.998706	-4.21102
630579	Zfp808	zinc finger protein 808	0.202692	3.42376	1.84555	0.0765034	0.998706	-4.21243
16180	Il1rap	interleukin 1 receptor accessory protein	0.255597	2.71385	1.96595	0.0601885	0.998706	-4.21267
76954	Dennd2b	DENN domain containing 2B	-0.111046	5.75693	-1.71226	0.0988848	0.998706	-4.214
641340	Nrbf2	nuclear receptor binding factor 2	0.153894	4.20688	1.728	0.0959812	0.998706	-4.21434
19365	Rad52	RAD52 homolog, DNA repair protein	0.162506	4.03679	1.74018	0.093784	0.998706	-4.21494
66168	Grina	glutamate receptor, ionotropic, N-methyl D-aspartate-associated protein 1 (glutamate binding)	0.139594	4.47109	1.70772	0.099736	0.998706	-4.21615
14154	Fem1a	fem 1 homolog a	-0.093208	6.11523	-1.72174	0.0971263	0.998706	-4.21636
218975	Mapk1ip1l	mitogen-activated protein kinase 1 interacting protein 1-like	-0.0556608	8.57888	-1.82718	0.0793013	0.998706	-4.21658
22321	Vars1	valyl-tRNA synthetase 1	-0.0780904	9.10558	-1.84837	0.076081	0.998706	-4.21701
72749	Tonsl	tonsoku-like, DNA repair protein	-0.114851	5.70136	-1.70551	0.100153	0.998706	-4.21729
72775	Fance	Fanconi anemia, complementation group E	-0.112665	5.12378	-1.69445	0.102259	0.998706	-4.21842
83701	Srrt	serrate RNA effector molecule homolog (Arabidopsis)	-0.0871408	8.34687	-1.8165	0.0811608	0.998706	-4.21881
73373	Phospho2	phosphatase, orphan 2	0.145968	4.19497	1.72837	0.0959135	0.998706	-4.21942
17196	Mbp	myelin basic protein	0.14315	4.41887	1.70836	0.0996152	0.998706	-4.22195
245695	Tceanc	transcription elongation factor A (SII) N-terminal and central domain containing	-0.224919	3.25398	-1.8449	0.0766002	0.998706	-4.22238
68187	Fam135a	family with sequence similarity 135, member A	0.0950342	6.09561	1.71689	0.0980226	0.998706	-4.2229
12499	Entpd5	ectonucleoside triphosphate diphosphohydrolase 5	0.168092	3.83546	1.75149	0.0917823	0.998706	-4.22311
70549	Tln2	talin 2	0.0855903	6.92471	1.75038	0.0919764	0.998706	-4.22391
208647	Creb3l2	cAMP responsive element binding protein 3-like 2	0.111576	5.15319	1.68847	0.103414	0.998706	-4.22458
67057	Yaf2	YY1 associated factor 2	0.0987801	6.21804	1.71875	0.0976779	0.998706	-4.2255
68431	Fbxl15	F-box and leucine-rich repeat protein 15	0.295828	2.67731	2.00841	0.0552104	0.998706	-4.22706
75627	Snapc1	small nuclear RNA activating complex, polypeptide 1	-0.12373	4.85365	-1.6856	0.103973	0.998706	-4.22763
59005	Trappc2l	trafficking protein particle complex 2L	-0.187151	3.70347	-1.76551	0.0893514	0.998706	-4.22772
55983	Pdzrn3	PDZ domain containing RING finger 3	0.0889559	6.05406	1.71035	0.0992412	0.998706	-4.22789
230752	Eva1b	eva-1 homolog B	0.126467	4.76846	1.68682	0.103735	0.998706	-4.22813
269401	Zfp512b	zinc finger protein 512B	-0.167588	6.33535	-1.73402	0.100356	0.998706	-4.22827
20873	Plk4	polo like kinase 4	0.0789328	6.70598	1.73672	0.0944035	0.998706	-4.22843
13395	Dlx5	distal-less homeobox 5	-0.236577	3.45402	-1.80585	0.0826626	0.998706	-4.22957
215751	Ginm1	glycoprotein integral membrane 1	-0.128195	4.09943	-1.71349	0.0986545	0.998706	-4.23101
70361	Lman1	lectin, mannose-binding, 1	0.0698239	7.23321	1.76012	0.0902792	0.998706	-4.23117
68292	Stt3b	STT3, subunit of the oligosaccharyltransferase complex, homolog B (S. cerevisiae)	0.0614757	8.17573	1.79958	0.0836722	0.998706	-4.23173
16157	Il11ra1	interleukin 11 receptor subunit alpha 1	-0.294169	4.77464	-1.70391	0.107542	0.998706	-4.23188
26549	Itgb1bp2	integrin beta 1 binding protein 2	-0.400688	2.16561	-2.19928	0.0370552	0.998706	-4.23188
66531	Cmc2	C-X9-C motif containing 2	0.151473	4.30567	1.69932	0.101327	0.998706	-4.2332
67452	Pnpla8	patatin-like phospholipase domain containing 8	0.110811	5.55714	1.68743	0.103615	0.998706	-4.2335
15284	Hlx	H2.0-like homeobox	-0.228569	3.52349	-1.76799	0.0889281	0.998706	-4.23406
102141	Snx25	sorting nexin 25	0.140985	4.2834	1.69605	0.101952	0.998706	-4.23443
76884	Cyfip2	cytoplasmic FMR1 interacting protein 2	0.103166	5.37711	1.68352	0.104377	0.998706	-4.2358
68259	Ift80	intraflagellar transport 80	0.0855326	5.48991	1.68439	0.104207	0.998706	-4.23585
14696	Gnb4	guanine nucleotide binding protein (G protein), beta 4	-0.121615	5.27574	-1.67902	0.105261	0.998706	-4.23629
66552	Sppl2a	signal peptide peptidase like 2A	0.111658	5.6863	1.68714	0.103672	0.998706	-4.23731
66965	Ctu2	cytosolic thiouridylase subunit 2	-0.100198	5.64562	-1.68618	0.103859	0.998706	-4.23787
214240	Disp2	dispatched RND transporter family member 2	-0.605825	1.18448	-2.71463	0.011688	0.998706	-4.23801
320162	Cep95	centrosomal protein 95	0.167272	4.36923	1.69019	0.103081	0.998706	-4.23844
78653	Bola3	bolA family member 3	0.119464	4.84184	1.67442	0.10617	0.998706	-4.23883
71085	Arhgap19	Rho GTPase activating protein 19	0.0754031	6.90423	1.73973	0.0938639	0.998706	-4.23925
54393	Gabbr1	gamma-aminobutyric acid type B receptor subunit 1	-0.159977	5.22723	-1.67883	0.107011	0.998706	-4.23998
76895	Bicd2	BICD cargo adaptor 2	0.0841765	6.51942	1.71955	0.0975312	0.998706	-4.24079
26401	Map3k1	mitogen-activated protein kinase kinase kinase 1	0.0950981	5.84216	1.68986	0.103144	0.998706	-4.24272
103768	Tubg2	tubulin, gamma 2	-0.412016	2.36448	-2.04881	0.0508551	0.998706	-4.24296
29811	Ndrg2	N-myc downstream regulated gene 2	0.242259	3.54732	1.76477	0.0894779	0.998706	-4.24326
18301	Fxyd5	FXYD domain-containing ion transport regulator 5	-0.460901	1.81961	-2.34917	0.0267817	0.998706	-4.24528
110829	Lims1	LIM and senescent cell antigen-like domains 1	0.0777937	6.89993	1.73464	0.0947783	0.998706	-4.24564
67134	Nop56	NOP56 ribonucleoprotein	-0.0959509	8.04623	-1.78848	0.0866035	0.998706	-4.24593
12336	Capns1	calpain, small subunit 1	-0.0754946	6.97574	-1.73832	0.0941164	0.998706	-4.24598
66689	Klhl28	kelch-like 28	-0.231683	3.17065	-1.82106	0.0802532	0.998706	-4.24673
232157	Mob1a	MOB kinase activator 1A	0.0775613	7.40104	1.75553	0.0910764	0.998706	-4.24748
320878	Mical2	microtubule associated monooxygenase, calponin and LIM domain containing 2	0.162728	4.79558	1.66602	0.108204	0.998706	-4.24769
69894	Fam241b	family with sequence similarity 241, member B	-0.368363	1.9935	-2.17348	0.0391457	0.998706	-4.24805
104816	Aspg	asparaginase	-0.428381	2.26048	-2.14067	0.0419578	0.998706	-4.2481
68576	Lamtor5	late endosomal/lysosomal adaptor, MAPK and MTOR activator 5	-0.117819	4.69608	-1.66711	0.107627	0.998706	-4.24813
329506	Ctdspl2	CTD small phosphatase like 2	0.0799934	6.3365	1.70534	0.100184	0.998706	-4.24824
225010	Lclat1	lysocardiolipin acyltransferase 1	0.132377	4.92149	1.66338	0.108379	0.998706	-4.24861
66129	Prxl2c	peroxiredoxin like 2C	0.140152	4.85227	1.66289	0.108478	0.998706	-4.24932
235497	Leo1	Leo1, Paf1/RNA polymerase II complex component	0.0902027	5.98499	1.68775	0.103554	0.998706	-4.24939
56187	Rabggta	Rab geranylgeranyl transferase, a subunit	-0.128849	4.70591	-1.66399	0.108255	0.998706	-4.25045
16449	Jag1	jagged 1	-0.113039	6.11954	-1.69375	0.102393	0.998706	-4.25066
68653	Samm50	SAMM50 sorting and assembly machinery component	-0.0709155	7.04706	-1.73557	0.0946111	0.998706	-4.25165
387609	Zhx2	zinc fingers and homeoboxes 2	0.146639	4.63524	1.66254	0.108548	0.998706	-4.25184
58172	Sertad2	SERTA domain containing 2	0.0954716	5.39513	1.66562	0.107927	0.998706	-4.25205
68556	Uckl1	uridine-cytidine kinase 1-like 1	-0.179492	3.77848	-1.71734	0.0979389	0.998706	-4.25311
11419	Asic1	acid-sensing ion channel 1	-0.188151	3.32112	-1.77543	0.0876661	0.998706	-4.25313
12166	Bmpr1a	bone morphogenetic protein receptor, type 1A	0.0776831	7.65792	1.76341	0.0897117	0.998706	-4.25322
329154	Ankrd44	ankyrin repeat domain 44	0.172499	4.01561	1.69337	0.102467	0.998706	-4.25329
83561	Tdrd1	tudor domain containing 1	0.403782	1.8967	2.29426	0.0301983	0.998706	-4.25397
17750	Mt2	metallothionein 2	0.376568	4.49599	1.69112	0.111423	0.998706	-4.25429
17761	Map7	microtubule-associated protein 7	-0.146732	3.97515	-1.68458	0.10417	0.998706	-4.25444
99045	Mrps26	mitochondrial ribosomal protein S26	-0.107147	5.34359	-1.66076	0.108908	0.998706	-4.25516
228598	Ebf4	early B cell factor 4	0.29726	2.87388	1.86512	0.0736147	0.998706	-4.25565
22351	Vill	villin-like	-0.190237	3.79156	-1.71261	0.0988193	0.998706	-4.25567
12448	Ccne2	cyclin E2	0.108314	5.01033	1.65598	0.10988	0.998706	-4.25575
72852	Mblac2	metallo-beta-lactamase domain containing 2	-0.416262	1.84808	-2.26324	0.0322993	0.998706	-4.25657
13033	Ctsd	cathepsin D	0.0756011	7.04954	1.73205	0.0952453	0.998706	-4.25707
13713	Elk3	ELK3, member of ETS oncogene family	-0.0900264	5.74194	-1.67304	0.106443	0.998706	-4.2579
24004	Rai2	retinoic acid induced 2	0.405286	1.95462	2.2323	0.0345261	0.998706	-4.25834
234776	Atmin	ATM interactor	0.0850532	5.74879	1.67183	0.106685	0.998706	-4.2584
216795	Wnt9a	wingless-type MMTV integration site family, member 9A	0.296971	2.95416	1.88712	0.0704816	0.998706	-4.25854
24071	Synj2bp	synaptojanin 2 binding protein	0.0973337	5.31199	1.65669	0.109736	0.998706	-4.25905
22418	Wnt5a	wingless-type MMTV integration site family, member 5A	0.11551	6.30873	1.69282	0.103081	0.998706	-4.25961
12696	Cirbp	cold inducible RNA binding protein	-0.169996	5.68324	-1.67834	0.109714	0.998706	-4.26017
12354	Car7	carbonic anhydrase 7	-0.975607	0.800917	-2.96435	0.00646085	0.998706	-4.26022
15412	Hoxb4	homeobox B4	-0.166006	4.67029	-1.65321	0.110962	0.998706	-4.26024
20616	Snap91	synaptosomal-associated protein 91	0.385165	1.96004	2.19515	0.0373828	0.998706	-4.26032
83691	Crispld1	cysteine-rich secretory protein LCCL domain containing 1	0.124697	4.65615	1.65511	0.110059	0.998706	-4.26041
26398	Map2k4	mitogen-activated protein kinase kinase 4	0.0742573	6.81153	1.71832	0.0977584	0.998706	-4.26045
75646	Rai14	retinoic acid induced 14	0.068977	7.26776	1.74184	0.0934873	0.998706	-4.26054
100503890	Pet100	PET100 homolog	-0.240898	2.99307	-1.84626	0.0763972	0.998706	-4.26198
74411	Plpp6	phospholipid phosphatase 6	0.269592	2.72658	1.88369	0.0709634	0.998706	-4.2628
71147	Oxsm	3-oxoacyl-ACP synthase, mitochondrial	-0.206286	3.20005	-1.79262	0.0848078	0.998706	-4.26286
216829	Mmgt2	membrane magnesium transporter 2	0.137611	4.26604	1.66464	0.108125	0.998706	-4.26288
19876	Robo1	roundabout guidance receptor 1	0.116237	6.72609	1.71715	0.0996036	0.998706	-4.26336
238055	Apob	apolipoprotein B	-1.88596	1.39477	-2.70834	0.0165381	0.998706	-4.26383
14012	Mpzl2	myelin protein zero-like 2	0.259207	3.36181	1.78811	0.0855485	0.998706	-4.26384
70574	Cpm	carboxypeptidase M	0.14785	4.65306	1.64957	0.111196	0.998706	-4.26396
11938	Atp2a2	ATPase, Ca++ transporting, cardiac muscle, slow twitch 2	0.0784534	9.25174	1.81963	0.0805758	0.998706	-4.26398
14281	Fos	FBJ osteosarcoma oncogene	1.20538	1.43727	2.58292	0.0198022	0.998706	-4.26416
11534	Adk	adenosine kinase	0.0779287	6.6945	1.70614	0.100034	0.998706	-4.2644
20429	Shox2	SHOX homeobox 2	-0.299922	2.86507	-1.86748	0.0732729	0.998706	-4.26469
11744	Anxa11	annexin A11	-0.178876	3.31015	-1.77671	0.0874497	0.998706	-4.26485
94044	Bcl2l13	BCL2 like 13	0.0725667	7.3483	1.74085	0.093665	0.998706	-4.26487
15117	Has2	hyaluronan synthase 2	0.110825	5.42397	1.65286	0.110518	0.998706	-4.2656
20514	Slc1a5	solute carrier family 1 (neutral amino acid transporter), member 5	-0.124754	6.06846	-1.68395	0.105448	0.998706	-4.26572
102032	Smim19	small integral membrane protein 19	0.184065	3.55236	1.71664	0.0980688	0.998706	-4.26722
67830	Rer1	retention in endoplasmic reticulum sorting receptor 1	0.0880239	6.56402	1.69962	0.10127	0.998706	-4.26755
66044	Dtd1	D-tyrosyl-tRNA deacylase 1	-0.135545	4.15376	-1.66615	0.107821	0.998706	-4.2681
12933	Crmp1	collapsin response mediator protein 1	-0.0881259	6.48	-1.70141	0.100928	0.998706	-4.26833
218544	Sgtb	small glutamine-rich tetratricopeptide repeat (TPR)-containing, beta	0.185337	3.49851	1.72841	0.0959071	0.998706	-4.26912
102060	Gadd45gip1	growth arrest and DNA-damage-inducible, gamma interacting protein 1	0.108364	5.47848	1.65057	0.11099	0.998706	-4.26944
16728	L1cam	L1 cell adhesion molecule	-0.154672	3.5511	-1.70593	0.100072	0.998706	-4.26968
94254	Rcc1l	reculator of chromosome condensation 1 like	-0.111623	5.60792	-1.65548	0.109983	0.998706	-4.27015
104001	Rtn1	reticulon 1	-0.184481	4.40129	-1.64566	0.112945	0.998706	-4.27198
233895	Prr14	proline rich 14	-0.1085	5.67548	-1.65674	0.109726	0.998706	-4.27211
15402	Hoxa5	homeobox A5	0.143411	4.57443	1.64004	0.113175	0.998706	-4.27243
13639	Efna4	ephrin A4	-0.119788	5.3026	-1.64284	0.112591	0.998706	-4.27251
69581	Rhou	ras homolog family member U	0.0968259	6.33132	1.68284	0.10451	0.998706	-4.27315
18537	Pcmt1	protein-L-isoaspartate (D-aspartate) O-methyltransferase 1	0.0821646	6.22063	1.67873	0.105318	0.998706	-4.27332
382985	Rrm2b	ribonucleotide reductase M2 B (TP53 inducible)	0.0868834	7.21602	1.72626	0.0962985	0.998706	-4.27336
56741	Igdcc4	immunoglobulin superfamily, DCC subclass, member 4	0.112741	4.77232	1.63674	0.113867	0.998706	-4.27376
224440	Setd4	SET domain containing 4	-0.263272	2.75217	-1.86884	0.0730772	0.998706	-4.27506
76501	Commd9	COMM domain containing 9	-0.117018	4.50161	-1.6388	0.113435	0.998706	-4.27707
66736	Emc2	ER membrane protein complex subunit 2	0.105837	5.11901	1.63459	0.114321	0.998706	-4.27737
101604	Zfp764l1	zinc finger protein 764 like 1	-0.300702	2.5227	-1.95509	0.0615237	0.998706	-4.2775
78321	Ankrd23	ankyrin repeat domain 23	-0.329393	2.50619	-1.93215	0.0644296	0.998706	-4.27758
52430	Echdc2	enoyl Coenzyme A hydratase domain containing 2	0.198595	3.40833	1.73446	0.094811	0.998706	-4.27822
19262	Ptpra	protein tyrosine phosphatase receptor type A	0.0834359	6.56438	1.69082	0.102958	0.998706	-4.27824
28030	Gfm1	G elongation factor, mitochondrial 1	-0.0865204	6.34576	-1.68158	0.104758	0.998706	-4.27832
791260	Tomt	transmembrane O-methyltransferase	-0.205888	3.19565	-1.76479	0.089475	0.998706	-4.27909
98403	Zfp451	zinc finger protein 451	0.109686	5.76737	1.6547	0.110142	0.998706	-4.27947
84036	Kcnn1	potassium intermediate/small conductance calcium-activated channel, subfamily N, member 1	-0.372947	1.87021	-2.1289	0.0430093	0.998706	-4.27974
11826	Aqp1	aquaporin 1	-0.707273	0.901167	-2.78067	0.0100109	0.998706	-4.28014
338354	Zfp780b	zinc finger protein 780B	-0.15286	3.77123	-1.67889	0.105286	0.998706	-4.28031
14537	Gcnt1	glucosaminyl (N-acetyl) transferase 1, core 2	0.210693	3.48858	1.71373	0.0986096	0.998706	-4.28034
71684	Rbm43	RNA binding motif protein 43	-0.296588	2.67754	-1.9162	0.0665198	0.998706	-4.28039
56698	Phax	phosphorylated adaptor for RNA export	0.0872667	6.11714	1.66496	0.108059	0.998706	-4.28056
13871	Ercc2	excision repair cross-complementing rodent repair deficiency, complementation group 2	-0.0944904	6.13923	-1.66975	0.107099	0.998706	-4.28072
67374	Jam2	junction adhesion molecule 2	0.143488	4.54859	1.63024	0.11524	0.998706	-4.28073
108067	Eif2b3	eukaryotic translation initiation factor 2B, subunit 3	-0.0940339	5.33576	-1.63594	0.114036	0.998706	-4.28096
12841	Col9a3	collagen, type IX, alpha 3	-0.398698	1.91971	-2.13211	0.0427205	0.998706	-4.28096
22317	Vamp1	vesicle-associated membrane protein 1	-0.575181	1.35235	-2.41352	0.0232296	0.998706	-4.28228
74134	Cyp2s1	cytochrome P450, family 2, subfamily s, polypeptide 1	0.535834	1.13255	2.50057	0.0191119	0.998706	-4.28299
54524	Syt6	synaptotagmin VI	0.341733	2.22368	2.02075	0.0538337	0.998706	-4.28372
319518	Pdpr	pyruvate dehydrogenase phosphatase regulatory subunit	0.153023	4.43103	1.63123	0.11503	0.998706	-4.28386
17000	Ltbr	lymphotoxin B receptor	-0.107694	4.88375	-1.62569	0.116211	0.998706	-4.28389
18453	P4hb	prolyl 4-hydroxylase, beta polypeptide	0.0879341	9.53945	1.82274	0.0817789	0.998706	-4.28396
224694	Zfp81	zinc finger protein 81	-0.156097	3.7474	-1.67545	0.105965	0.998706	-4.28404
15228	Foxg1	forkhead box G1	-0.297399	4.66817	-1.64067	0.121064	0.998706	-4.28517
68028	Rpl22l1	ribosomal protein L22 like 1	-0.113649	5.48917	-1.63752	0.113703	0.998706	-4.28585
29870	Gtse1	G two S phase expressed protein 1	-0.0949465	6.45393	-1.67868	0.105327	0.998706	-4.2859
110648	Lmx1a	LIM homeobox transcription factor 1 alpha	0.188508	3.65169	1.68066	0.104938	0.998706	-4.28599
70604	Dnajb14	DnaJ heat shock protein family (Hsp40) member B14	0.282818	2.7995	1.83488	0.0781186	0.998706	-4.28745
69029	Smdt1	single-pass membrane protein with aspartate rich tail 1	-0.112391	5.74652	-1.64389	0.112372	0.998706	-4.28769
70546	Zdhhc2	zinc finger, DHHC domain containing 2	0.116294	4.56957	1.62316	0.116752	0.998706	-4.28784
66308	Mplkip	M-phase specific PLK1 intereacting protein	-0.123473	4.62565	-1.62236	0.116926	0.998706	-4.28786
20441	St3gal3	ST3 beta-galactoside alpha-2,3-sialyltransferase 3	0.120112	4.83125	1.62056	0.117313	0.998706	-4.28858
66213	Med7	mediator complex subunit 7	0.102583	5.18918	1.62446	0.116475	0.998706	-4.28929
66174	Nudt14	nudix hydrolase 14	0.184638	3.96681	1.6517	0.110757	0.998706	-4.28996
27404	Abca8b	ATP-binding cassette, sub-family A member 8b	-0.459774	1.65077	-2.27167	0.0317153	0.998706	-4.29023
68079	Pdcd2l	programmed cell death 2-like	-0.141059	4.69769	-1.61907	0.117634	0.998706	-4.29041
215653	Rassf2	Ras association (RalGDS/AF-6) domain family member 2	-0.107344	5.45727	-1.6333	0.114593	0.998706	-4.2905
75660	Lin37	lin-37 DREAM MuvB core complex component	-0.160966	3.54132	-1.69115	0.102895	0.998706	-4.2908
110175	Ggct	gamma-glutamyl cyclotransferase	0.335455	2.37045	1.95078	0.0620612	0.998706	-4.29247
71957	Ints11	integrator complex subunit 11	-0.0943304	6.3292	-1.66853	0.107342	0.998706	-4.29251
232798	Leng8	leukocyte receptor cluster (LRC) member 8	-0.281949	7.36425	-1.73787	0.103679	0.998706	-4.29274
68636	Fahd1	fumarylacetoacetate hydrolase domain containing 1	0.157404	3.39787	1.70151	0.100909	0.998706	-4.29335
73121	Rflna	refilin A	-0.291422	2.59148	-1.85898	0.0745108	0.998706	-4.29342
20682	Sox9	SRY (sex determining region Y)-box 9	-0.12853	6.08987	-1.66399	0.110123	0.998706	-4.29351
57138	Slc12a5	solute carrier family 12, member 5	-0.285231	2.72373	-1.82037	0.0803624	0.998706	-4.29372
12330	Canx	calnexin	0.065934	9.26507	1.79957	0.0836748	0.998706	-4.2938
269389	Tox2	TOX high mobility group box family member 2	0.143367	4.68203	1.61445	0.118635	0.998706	-4.29419
80292	Zxdc	ZXD family zinc finger C	-0.143724	4.49936	-1.61685	0.118114	0.998706	-4.295
192950	Nacad	NAC alpha domain containing	-0.454769	1.58632	-2.23843	0.0340743	0.998706	-4.29547
70012	Cep85	centrosomal protein 85	-0.0939215	5.64799	-1.63275	0.11471	0.998706	-4.29551
12836	Col7a1	collagen, type VII, alpha 1	-0.418434	2.88097	-1.8171	0.0845589	0.998706	-4.29567
66917	Chordc1	cysteine and histidine rich domain containing 1	0.0977728	6.83406	1.68859	0.103391	0.998706	-4.29576
269424	Jade1	jade family PHD finger 1	0.0890342	5.64643	1.63226	0.114812	0.998706	-4.29632
192285	Phf21a	PHD finger protein 21A	0.0680977	6.34892	1.66795	0.107459	0.998706	-4.29649
22717	Zfp59	zinc finger protein 59	-0.167936	3.62808	-1.67636	0.105786	0.998706	-4.29654
64704	Htra2	HtrA serine peptidase 2	-0.112671	5.6	-1.63051	0.115183	0.998706	-4.29659
230597	Zfyve9	zinc finger, FYVE domain containing 9	0.0685634	6.24349	1.66094	0.108871	0.998706	-4.29738
108083	Pip4k2b	phosphatidylinositol-5-phosphate 4-kinase, type II, beta	0.0851966	7.13587	1.70652	0.0999621	0.998706	-4.29751
232345	A2m	alpha-2-macroglobulin	0.410789	2.00206	2.00675	0.055398	0.998706	-4.29766
252973	Grhl2	grainyhead like transcription factor 2	0.221772	4.26882	1.63096	0.117085	0.998706	-4.29767
231474	Paqr3	progestin and adipoQ receptor family member III	-0.193796	3.21663	-1.7159	0.0982058	0.998706	-4.29785
195040	Tmem199	transmembrane protein 199	-0.12745	4.90049	-1.61087	0.119417	0.998706	-4.29801
72170	Chchd4	coiled-coil-helix-coiled-coil-helix domain containing 4	-0.107098	5.68334	-1.62941	0.115418	0.998706	-4.29836
320398	Lrig3	leucine-rich repeats and immunoglobulin-like domains 3	-0.102739	5.82186	-1.63763	0.11368	0.998706	-4.29887
208144	Dhx37	DEAH-box helicase 37	-0.104816	6.24738	-1.6584	0.109387	0.998706	-4.29961
11363	Acadl	acyl-Coenzyme A dehydrogenase, long-chain	0.138371	4.45025	1.61182	0.119209	0.998706	-4.29967
75782	Lca5	Leber congenital amaurosis 5 (human)	-0.142272	4.41605	-1.61321	0.118905	0.998706	-4.30003
110956	D17H6S56E-5	DNA segment, Chr 17, human D6S56E 5	0.0775156	6.41698	1.66504	0.108044	0.998706	-4.30011
13681	Eif4a1	eukaryotic translation initiation factor 4A1	-0.0740166	8.78859	-1.77654	0.0874779	0.998706	-4.30033
225870	Rin1	Ras and Rab interactor 1	-0.238286	3.17051	-1.74509	0.0929107	0.998706	-4.30149
230082	Nol6	nucleolar protein family 6 (RNA-associated)	-0.0842012	7.16167	-1.70147	0.100917	0.998706	-4.30348
102098	Arhgef18	Rho/Rac guanine nucleotide exchange factor 18	-0.0931499	5.47109	-1.61766	0.11794	0.998706	-4.30389
22648	Zfp11	zinc finger protein 11	-0.233283	2.74303	-1.79125	0.0850327	0.998706	-4.30407
12808	Cobl	cordon-bleu WH2 repeat	0.225717	2.9379	1.75464	0.0912321	0.998706	-4.3042
380969	Nckap5l	NCK-associated protein 5-like	-0.103987	6.2177	-1.65377	0.110331	0.998706	-4.30445
104156	Etv5	ets variant 5	0.08086	6.07687	1.64344	0.112466	0.998706	-4.30463
170758	Rac3	Rac family small GTPase 3	0.190421	3.58848	1.6673	0.107589	0.998706	-4.30491
26412	Map4k2	mitogen-activated protein kinase kinase kinase kinase 2	-0.14025	5.25462	-1.61121	0.119922	0.998706	-4.3054
68667	Trpm4	transient receptor potential cation channel, subfamily M, member 4	0.206099	3.46443	1.67257	0.106537	0.998706	-4.30546
76281	Tax1bp3	Tax1 (human T cell leukemia virus type I) binding protein 3	-0.126792	4.11064	-1.61709	0.118061	0.998706	-4.3055
14709	Gng8	guanine nucleotide binding protein (G protein), gamma 8	-0.50533	1.49772	-2.28438	0.0308535	0.998706	-4.30595
74763	Naa60	N(alpha)-acetyltransferase 60, NatF catalytic subunit	-0.0893252	6.0468	-1.64096	0.112982	0.998706	-4.30671
12177	Bnip3l	BCL2/adenovirus E1B interacting protein 3-like	0.161277	7.23746	1.71448	0.105428	0.998706	-4.30742
56419	Diaph3	diaphanous related formin 3	0.121229	5.20148	1.60509	0.120686	0.998706	-4.30749
67198	Spats2l	spermatogenesis associated, serine-rich 2-like	0.232877	3.67001	1.64815	0.112243	0.998706	-4.30774
103677	Smg6	SMG6 nonsense mediated mRNA decay factor	0.0775799	6.29103	1.6538	0.110327	0.998706	-4.30805
234847	Spg7	SPG7, paraplegin matrix AAA peptidase subunit	-0.0745081	6.10556	-1.64406	0.112335	0.998706	-4.30852
77532	Jrkl	Jrk-like	-0.179108	3.4858	-1.66802	0.107445	0.998706	-4.30889
78816	Gmip	Gem-interacting protein	-0.220142	3.86328	-1.63269	0.115464	0.998706	-4.30926
65256	Asb2	ankyrin repeat and SOCS box-containing 2	0.160571	4.17564	1.60957	0.119701	0.998706	-4.3094
59092	Pcbp4	poly(rC) binding protein 4	-0.0671476	8.94023	-1.77715	0.0873759	0.998706	-4.30978
12572	Cdk7	cyclin dependent kinase 7	0.0674524	6.66119	1.67078	0.106894	0.998706	-4.31041
52076	Tmem38b	transmembrane protein 38B	0.215641	2.99269	1.74276	0.0933242	0.998706	-4.31043
193838	Eme2	essential meiotic structure-specific endonuclease subunit 2	-0.205199	3.26818	-1.69222	0.102689	0.998706	-4.31073
74919	Slc35f6	solute carrier family 35, member F6	-0.131177	4.09956	-1.61056	0.119484	0.998706	-4.31074
72154	Zfp157	zinc finger protein 157	-0.125329	4.92012	-1.59713	0.122454	0.998706	-4.31083
170942	Erdr1x	erythroid differentiation regulator 1 x	-1.0524	4.34466	-1.62375	0.12636	0.998706	-4.31104
19286	Pts	6-pyruvoyl-tetrahydropterin synthase	0.156896	4.36521	1.60014	0.121784	0.998706	-4.31162
382245	Vcf2	VCP nuclear cofactor family member 2	-0.147028	3.85971	-1.62573	0.116201	0.998706	-4.31252
381359	Prdm12	PR domain containing 12	0.2306	3.16494	1.6819	0.104695	0.998706	-4.3131
227545	Proser2	proline and serine rich 2	0.36865	2.21208	1.93763	0.0637239	0.998706	-4.31328
269855	Ssc5d	scavenger receptor cysteine rich family, 5 domains	-0.199922	3.67145	-1.62992	0.115309	0.998706	-4.31434
72568	Lin9	lin-9 DREAM MuvB core complex component	-0.129099	4.26758	-1.59791	0.12228	0.998706	-4.31475
209225	Zfp710	zinc finger protein 710	-0.0825138	6.45724	-1.65945	0.109173	0.998706	-4.31494
11486	Ada	adenosine deaminase	-0.18851	3.38775	-1.668	0.107449	0.998706	-4.31497
18548	Pcsk1	proprotein convertase subtilisin/kexin type 1	-0.48557	1.16049	-2.46976	0.0204852	0.998706	-4.31506
52023	Pibf1	progesterone immunomodulatory binding factor 1	0.135651	4.32723	1.5973	0.122416	0.998706	-4.31558
78887	Sfi1	Sfi1 homolog, spindle assembly associated (yeast)	-0.181181	4.1029	-1.6019	0.121393	0.998706	-4.31605
27176	Rpl7a	ribosomal protein L7A	-0.126162	7.58442	-1.72399	0.101422	0.998706	-4.31687
70951	Spata1	spermatogenesis associated 1	-0.552011	1.08122	-2.44363	0.0217207	0.998706	-4.31695
227746	Rabepk	Rab9 effector protein with kelch motifs	-0.122944	4.55932	-1.58934	0.124205	0.998706	-4.31723
68039	Nmb	neuromedin B	0.381955	1.40579	2.2243	0.0351243	0.998706	-4.31726
13479	Dpep1	dipeptidase 1	-0.315078	2.43349	-1.87357	0.0723979	0.998706	-4.31738
74440	Cmip	c-Maf inducing protein	0.0715994	6.7932	1.67516	0.106024	0.998706	-4.31752
14284	Fosl2	fos-like antigen 2	0.18212	2.96288	1.71986	0.0974741	0.998706	-4.3184
27062	Cadps	Ca2+-dependent secretion activator	-0.279264	2.46944	-1.82719	0.0793005	0.998706	-4.31849
58220	Pard6b	par-6 family cell polarity regulator beta	0.126643	5.29074	1.5961	0.122685	0.998706	-4.31894
75695	Rilpl1	Rab interacting lysosomal protein-like 1	-0.12064	5.2251	-1.59518	0.122891	0.998706	-4.31904
22134	Tgoln1	trans-golgi network protein	0.0814023	6.34602	1.6449	0.112161	0.998706	-4.31924
381062	Ermard	ER membrane associated RNA degradation	0.155091	3.68913	1.62406	0.116559	0.998706	-4.31957
328108	Togaram1	TOG array regulator of axonemal microtubules 1	0.111598	5.90288	1.62292	0.116805	0.998706	-4.31993
320299	Iqcb1	IQ calmodulin-binding motif containing 1	0.0950032	5.4324	1.60046	0.121711	0.998706	-4.31993
66248	Alg5	ALG5 dolichyl-phosphate beta-glucosyltransferase	0.153657	4.23151	1.59376	0.123208	0.998706	-4.32014
216440	Os9	amplified in osteosarcoma	-0.0975157	5.96887	-1.62757	0.115809	0.998706	-4.32028
217517	Stxbp6	syntaxin binding protein 6 (amisyn)	0.105854	4.92526	1.58628	0.124898	0.998706	-4.32075
22318	Vamp2	vesicle-associated membrane protein 2	-0.146964	5.3021	-1.59726	0.123764	0.998706	-4.32181
74019	Traf3ip1	TRAF3 interacting protein 1	-0.130225	4.79591	-1.58296	0.125654	0.998706	-4.32225
59021	Rab2a	RAB2A, member RAS oncogene family	0.0661782	7.21756	1.68965	0.103184	0.998706	-4.3226
28010	Miip	migration and invasion inhibitory protein	-0.129514	5.31532	-1.59546	0.122844	0.998706	-4.32266
230125	Slc25a51	solute carrier family 25, member 51	0.083236	6.88815	1.67197	0.106657	0.998706	-4.32282
219148	Fam167a	family with sequence similarity 167, member A	0.17201	3.22819	1.67743	0.105574	0.998706	-4.32288
52588	Tspan14	tetraspanin 14	0.0804931	6.62525	1.66036	0.10899	0.998706	-4.32297
69181	Dyrk2	dual-specificity tyrosine phosphorylation regulated kinase 2	-0.111095	5.21973	-1.59103	0.123823	0.998706	-4.32311
76917	Flywch2	FLYWCH family member 2	0.299928	2.27331	1.90792	0.0676273	0.998706	-4.3232
223255	Stk24	serine/threonine kinase 24	0.0767471	6.9604	1.67591	0.105875	0.998706	-4.32337
15223	Foxj1	forkhead box J1	0.286341	2.75421	1.78454	0.0861408	0.998706	-4.32392
107723	Slc12a6	solute carrier family 12, member 6	0.0997484	5.08136	1.58602	0.124957	0.998706	-4.32417
30933	Tor2a	torsin family 2, member A	0.121422	5.01604	1.58429	0.125351	0.998706	-4.3243
232984	B3gnt8	UDP-GlcNAc:betaGal beta-1,3-N-acetylglucosaminyltransferase 8	-1.09045	-0.063889	-3.49889	0.00172012	0.998706	-4.32469
56863	Cldn9	claudin 9	0.440419	1.77694	2.10414	0.0453001	0.998706	-4.32489
240442	Adnp2	ADNP homeobox 2	0.0748889	6.1266	1.63074	0.115134	0.998706	-4.32503
353282	Sfmbt2	Scm-like with four mbt domains 2	0.279572	2.18769	1.89879	0.0688682	0.998706	-4.32583
23805	Apc2	APC regulator of WNT signaling pathway 2	-0.154758	4.30865	-1.58112	0.126075	0.998706	-4.32605
24088	Tlr2	toll-like receptor 2	0.730686	0.669159	2.77654	0.0101086	0.998706	-4.3262
107702	Rnh1	ribonuclease/angiogenin inhibitor 1	0.0981062	5.6198	1.60243	0.121274	0.998706	-4.32629
112406	Egln2	egl-9 family hypoxia-inducible factor 2	-0.0753541	6.42537	-1.64609	0.111914	0.998706	-4.32629
69893	Coa7	cytochrome c oxidase assembly factor 7	-0.0917013	5.15635	-1.58362	0.125503	0.998706	-4.3268
75320	Etnk1	ethanolamine kinase 1	0.0865645	6.94287	1.67258	0.106536	0.998706	-4.32726
238247	Arid4a	AT-rich interaction domain 4A	0.134011	4.87777	1.57844	0.126689	0.998706	-4.32732
14673	Gna12	guanine nucleotide binding protein, alpha 12	0.0948336	6.40417	1.64247	0.112667	0.998706	-4.32733
20280	Scp2	sterol carrier protein 2, liver	0.104402	5.16924	1.58381	0.12546	0.998706	-4.32734
22421	Wnt7a	wingless-type MMTV integration site family, member 7A	-0.164185	3.9499	-1.59978	0.121864	0.998706	-4.32746
93685	Entpd7	ectonucleoside triphosphate diphosphohydrolase 7	-0.174425	3.84928	-1.60601	0.120485	0.998706	-4.32767
67065	Polr3d	polymerase (RNA) III (DNA directed) polypeptide D	-0.123721	5.95635	-1.61745	0.118924	0.998706	-4.32776
209032	Zc3hav1l	zinc finger CCCH-type, antiviral 1-like	0.0717981	7.36224	1.69386	0.102373	0.998706	-4.32783
72171	Shq1	SHQ1 homolog (S. cerevisiae)	0.129687	4.41688	1.57841	0.126696	0.998706	-4.32792
233280	Nipa1	non imprinted in Prader-Willi/Angelman syndrome 1 homolog (human)	0.256726	2.78532	1.77615	0.0875443	0.998706	-4.32811
235582	Glyctk	glycerate kinase	-0.366587	1.75898	-2.0162	0.0543375	0.998706	-4.32815
230696	AU022252	expressed sequence AU022252	-0.125386	4.72863	-1.57584	0.127288	0.998706	-4.3284
54352	Irx5	Iroquois homeobox 5	-0.10756	5.03592	-1.58345	0.125542	0.998706	-4.32843
330959	Snapc5	small nuclear RNA activating complex, polypeptide 5	-0.152538	3.78835	-1.60654	0.120368	0.998706	-4.32863
241327	Olfml2a	olfactomedin-like 2A	0.346795	2.21169	1.92901	0.0648363	0.998706	-4.32869
55938	Apom	apolipoprotein M	-1.17974	-0.00581376	-3.22517	0.00341462	0.998706	-4.32931
17978	Ncoa2	nuclear receptor coactivator 2	0.0777681	6.81289	1.665	0.108052	0.998706	-4.32947
19186	Psme1	proteasome (prosome, macropain) activator subunit 1 (PA28 alpha)	-0.0991118	5.34925	-1.58626	0.124902	0.998706	-4.32994
53420	Syt5	synaptotagmin V	-0.860987	0.537925	-2.7996	0.00957363	0.998706	-4.33029
93747	Echs1	enoyl Coenzyme A hydratase, short chain, 1, mitochondrial	0.0978193	6.7443	1.65804	0.109461	0.998706	-4.33041
12723	Clcn1	chloride channel, voltage-sensitive 1	-0.380492	1.77061	-1.98303	0.0581402	0.998706	-4.33271
14827	Pdia3	protein disulfide isomerase associated 3	0.0773845	9.53792	1.7839	0.0867418	0.998706	-4.33278
67472	Mtfr1	mitochondrial fission regulator 1	0.0763527	6.0255	1.61567	0.11837	0.998706	-4.3331
66848	Fuca2	fucosidase, alpha-L- 2, plasma	-0.157077	3.92298	-1.59107	0.123814	0.998706	-4.33325
12494	Cd38	CD38 antigen	0.219856	3.01326	1.68922	0.103269	0.998706	-4.3334
22232	Slc35a2	solute carrier family 35 (UDP-galactose transporter), member A2	-0.132795	4.44512	-1.57019	0.128597	0.998706	-4.33381
268395	Mpg	N-methylpurine-DNA glycosylase	0.135914	4.29782	1.5733	0.127874	0.998706	-4.33389
14201	Fhl3	four and a half LIM domains 3	-0.140787	4.61276	-1.56884	0.128909	0.998706	-4.33416
74149	Zfp946	zinc finger protein 946	0.121893	4.30653	1.57231	0.128104	0.998706	-4.33418
18491	Pappa	pregnancy-associated plasma protein A	0.187122	4.10512	1.57522	0.128142	0.998706	-4.33472
20450	St8sia2	ST8 alpha-N-acetyl-neuraminide alpha-2,8-sialyltransferase 2	-0.136322	4.57635	-1.56793	0.129122	0.998706	-4.33489
21927	Tnfaip1	tumor necrosis factor, alpha-induced protein 1 (endothelial)	0.0679473	7.34301	1.68704	0.103692	0.998706	-4.33509
12466	Cct6a	chaperonin containing TCP1 subunit 6A	0.0544135	9.62054	1.78569	0.0859495	0.998706	-4.33542
11781	Ap4m1	adaptor-related protein complex AP-4, mu 1	-0.128626	4.93982	-1.57113	0.128378	0.998706	-4.33543
14560	Gdf10	growth differentiation factor 10	-0.232452	3.04328	-1.6928	0.102577	0.998706	-4.33553
72322	Xpo5	exportin 5	-0.0647844	7.99442	-1.71826	0.0977691	0.998706	-4.33578
105439	Slain1	SLAIN motif family, member 1	0.134121	4.42118	1.56805	0.129095	0.998706	-4.33587
22762	Zfpm2	zinc finger protein, multitype 2	0.289995	2.16795	1.89817	0.0689523	0.998706	-4.3362
15512	Hspa2	heat shock protein 2	-0.330505	2.17439	-1.92319	0.0655958	0.998706	-4.33637
319207	Pgbd1	piggyBac transposable element derived 1	-0.258372	2.79769	-1.73795	0.0941824	0.998706	-4.33703
231130	Tnip2	TNFAIP3 interacting protein 2	-0.537465	0.999349	-2.46488	0.0207109	0.998706	-4.33719
17701	Msx1	msh homeobox 1	-0.155552	5.37269	-1.58419	0.127736	0.998706	-4.33734
170737	Znrf1	zinc and ring finger 1	-0.112088	6.50281	-1.64192	0.11393	0.998706	-4.33807
241556	Tspan18	tetraspanin 18	0.0793194	6.60312	1.64733	0.111657	0.998706	-4.33824
209361	Taf3	TATA-box binding protein associated factor 3	0.115317	5.21437	1.57522	0.127429	0.998706	-4.33833
16553	Kif13a	kinesin family member 13A	0.0795022	6.43541	1.63592	0.114039	0.998706	-4.33855
73451	Zfp763	zinc finger protein 763	-0.12631	4.19954	-1.56822	0.129055	0.998706	-4.33938
74108	Parn	poly(A)-specific ribonuclease (deadenylation nuclease)	0.0889059	5.86631	1.60221	0.121324	0.998706	-4.33981
65103	Arl6ip6	ADP-ribosylation factor-like 6 interacting protein 6	0.0854896	5.95649	1.60715	0.120233	0.998706	-4.33995
99382	Abtb2	ankyrin repeat and BTB domain containing 2	0.149586	4.38212	1.5633	0.130206	0.998706	-4.34024
15200	Hbegf	heparin-binding EGF-like growth factor	-0.278959	2.66663	-1.76529	0.0893893	0.998706	-4.34078
18935	Phox2b	paired-like homeobox 2b	-0.29238	3.27844	-1.61923	0.120943	0.998706	-4.34104
234740	Tmem231	transmembrane protein 231	0.125049	4.3931	1.56051	0.130864	0.998706	-4.34167
68349	Ndufs3	NADH:ubiquinone oxidoreductase core subunit S3	-0.100632	5.53778	-1.58557	0.125059	0.998706	-4.34181
13560	E4f1	E4F transcription factor 1	-0.143546	4.91653	-1.56396	0.130204	0.998706	-4.34203
50490	Nox4	NADPH oxidase 4	0.337247	2.111	1.92844	0.0649106	0.998706	-4.34227
319653	Slc25a40	solute carrier family 25, member 40	-0.24928	2.88146	-1.6841	0.104265	0.998706	-4.34271
66131	Tipin	timeless interacting protein	-0.0824305	6.54932	-1.63821	0.113558	0.998706	-4.34326
231464	Cnot6l	CCR4-NOT transcription complex, subunit 6-like	0.114071	5.59652	1.58489	0.125214	0.998706	-4.34328
228545	Vps18	VPS18 CORVET/HOPS core subunit	-0.0977016	5.50004	-1.5815	0.125988	0.998706	-4.34328
70527	Stambp	STAM binding protein	0.178421	3.3446	1.62179	0.117046	0.998706	-4.34332
13990	Smarcad1	SWI/SNF-related, matrix-associated actin-dependent regulator of chromatin, subfamily a, containing DEAD/H box 1	-0.0779692	7.0738	-1.66562	0.107927	0.998706	-4.34394
72180	Zfp661	zinc finger protein 661	0.205385	3.32602	1.61769	0.117933	0.998706	-4.34418
72057	Phf10	PHD finger protein 10	0.0819866	7.16475	1.67129	0.106792	0.998706	-4.34434
20661	Sort1	sortilin 1	0.0719289	7.32357	1.67928	0.105209	0.998706	-4.34438
18432	Mybbp1a	MYB binding protein (P160) 1a	-0.0693565	9.512	-1.77604	0.087562	0.998706	-4.34502
71198	Otud1	OTU domain containing 1	0.364236	1.79849	1.96481	0.0603279	0.998706	-4.34517
67010	Rbm7	RNA binding motif protein 7	0.0805841	6.08299	1.60397	0.120934	0.998706	-4.34656
12292	Cacna1s	calcium channel, voltage-dependent, L type, alpha 1S subunit	-0.920075	0.378665	-2.89577	0.00761738	0.998706	-4.3467
69159	Rhebl1	Ras homolog enriched in brain like 1	-0.232158	3.45369	-1.61447	0.118632	0.998706	-4.34734
14422	B4galnt2	beta-1,4-N-acetyl-galactosaminyl transferase 2	-0.73989	0.664797	-2.55342	0.016953	0.998706	-4.34738
331487	Uprt	uracil phosphoribosyltransferase	-0.164035	4.23659	-1.55679	0.131743	0.998706	-4.34758
14168	Fgf13	fibroblast growth factor 13	-0.133676	4.20812	-1.55791	0.131477	0.998706	-4.34777
14787	Rhpn1	rhophilin, Rho GTPase binding protein 1	-0.173223	4.31101	-1.55439	0.132904	0.998706	-4.34777
11931	Atp1b1	ATPase, Na+/K+ transporting, beta 1 polypeptide	0.161945	5.29931	1.56959	0.131354	0.998706	-4.34783
69585	Hjv	hemojuvelin BMP co-receptor	-0.558896	1.29243	-2.27963	0.0311731	0.998706	-4.34784
72754	Arhgef10l	Rho guanine nucleotide exchange factor 10-like	0.0862664	5.55309	1.57938	0.126474	0.998706	-4.34905
14704	Gng3	guanine nucleotide binding protein (G protein), gamma 3	-0.259463	2.5107	-1.7543	0.0912903	0.998706	-4.34973
12283	Cab39	calcium binding protein 39	0.0608942	7.37196	1.67677	0.105705	0.998706	-4.351
107769	Tm6sf1	transmembrane 6 superfamily member 1	-0.23403	2.76276	-1.70592	0.100075	0.998706	-4.3511
15013	H2-Q2	histocompatibility 2, Q region locus 2	0.702482	0.855565	2.45822	0.0210227	0.998706	-4.35158
14109	Fau	FAU ubiquitin like and ribosomal protein S30 fusion	-0.13797	5.24389	-1.56633	0.13034	0.998706	-4.35158
21991	Tpi1	triosephosphate isomerase 1	0.141886	9.46476	1.78705	0.093554	0.998706	-4.35191
28106	Mydgf	myeloid derived growth factor	0.103367	5.60191	1.57665	0.127101	0.998706	-4.35216
235134	Nfrkb	nuclear factor related to kappa B binding protein	-0.106684	5.54277	-1.57467	0.127558	0.998706	-4.35244
226418	Yod1	YOD1 deubiquitinase	-0.265277	3.23902	-1.62133	0.118045	0.998706	-4.35306
232821	Ccdc106	coiled-coil domain containing 106	0.350792	1.77027	1.98518	0.0578874	0.998706	-4.35408
76650	Srxn1	sulfiredoxin 1 homolog (S. cerevisiae)	-0.171915	3.67049	-1.57465	0.127563	0.998706	-4.35437
56278	Gkap1	G kinase anchoring protein 1	0.146684	4.30468	1.54552	0.134439	0.998706	-4.35473
56295	Higd1a	HIG1 domain family, member 1A	0.132207	4.76494	1.54612	0.134296	0.998706	-4.35473
73047	Camk2n2	calcium/calmodulin-dependent protein kinase II inhibitor 2	-0.213707	3.05048	-1.62936	0.115428	0.998706	-4.35572
22214	Ube2h	ubiquitin-conjugating enzyme E2H	0.0699947	6.58903	1.63082	0.115117	0.998706	-4.356
77733	Rnf170	ring finger protein 170	0.136831	4.13076	1.54905	0.133591	0.998706	-4.35617
56324	Stam2	signal transducing adaptor molecule (SH3 domain and ITAM motif) 2	0.0912906	5.56458	1.57144	0.128305	0.998706	-4.3562
246154	Vasn	vasorin	-0.116825	4.80435	-1.54326	0.134986	0.998706	-4.35786
100129	Gpr153	G protein-coupled receptor 153	0.186943	4.457	1.54304	0.136515	0.998706	-4.35815
56613	Rps6ka4	ribosomal protein S6 kinase, polypeptide 4	0.225014	2.62027	1.71218	0.0988988	0.998706	-4.35825
100041677	Zfp984	zinc finger protein 984	0.157237	4.2153	1.54393	0.134823	0.998706	-4.3585
234023	Arglu1	arginine and glutamate rich 1	-0.123531	7.49849	-1.68364	0.108811	0.998706	-4.35863
14009	Etv1	ets variant 1	0.195193	3.07384	1.63135	0.115005	0.998706	-4.3587
56532	Ripk3	receptor-interacting serine-threonine kinase 3	-0.153459	3.46759	-1.58915	0.124247	0.998706	-4.35887
407831	Tmem204	transmembrane protein 204	0.404205	1.5657	2.06151	0.0494993	0.998706	-4.35945
319387	Adgrl3	adhesion G protein-coupled receptor L3	0.144175	3.82567	1.55395	0.132419	0.998706	-4.35965
22365	Vps45	vacuolar protein sorting 45	-0.133585	4.3139	-1.53994	0.135792	0.998706	-4.35999
269955	Rccd1	RCC1 domain containing 1	-0.190785	3.90219	-1.55158	0.132984	0.998706	-4.36011
235040	Atg4d	autophagy related 4D, cysteine peptidase	0.11761	4.60179	1.53651	0.136628	0.998706	-4.36103
17295	Met	met proto-oncogene	0.1608	4.43205	1.537	0.136508	0.998706	-4.36197
71721	Fam13c	family with sequence similarity 13, member C	0.293484	2.52869	1.71505	0.0983649	0.998706	-4.36202
106794	Dhx57	DExH-box helicase 57	-0.0829586	5.65356	-1.57145	0.128303	0.998706	-4.36206
112407	Egln3	egl-9 family hypoxia-inducible factor 3	0.195829	3.84324	1.5495	0.133682	0.998706	-4.36209
20353	Sema4c	sema domain, immunoglobulin domain (Ig), transmembrane domain (TM) and short cytoplasmic domain, (semaphorin) 4C	-0.0940263	6.6761	-1.63048	0.115189	0.998706	-4.36223
214931	Fbxl16	F-box and leucine-rich repeat protein 16	-0.127423	4.29531	-1.53509	0.136976	0.998706	-4.36253
52150	Kcnk6	potassium inwardly-rectifying channel, subfamily K, member 6	0.306032	2.42898	1.74288	0.0933032	0.998706	-4.36303
230162	Zfp189	zinc finger protein 189	0.146788	3.50319	1.57816	0.126754	0.998706	-4.36382
271278	BC024139	cDNA sequence BC024139	-0.268178	3.0678	-1.60414	0.121988	0.998706	-4.36385
14872	Gstt2	glutathione S-transferase, theta 2	-0.58245	1.03279	-2.34661	0.0269327	0.998706	-4.364
574418	Serinc4	serine incorporator 4	-0.572725	0.940459	-2.25259	0.0330506	0.998706	-4.36406
13350	Dgat1	diacylglycerol O-acyltransferase 1	-0.130644	4.63583	-1.5334	0.137389	0.998706	-4.36462
100043133	Zfp696	zinc finger protein 696	0.220755	3.10071	1.6197	0.117498	0.998706	-4.36542
19362	Rad51ap1	RAD51 associated protein 1	-0.0868222	5.68657	-1.5688	0.12892	0.998706	-4.36563
76366	Mtif3	mitochondrial translational initiation factor 3	0.134695	4.0568	1.53891	0.136042	0.998706	-4.36563
26372	Clcn6	chloride channel, voltage-sensitive 6	-0.118575	5.44165	-1.55902	0.131215	0.998706	-4.36622
56749	Dhodh	dihydroorotate dehydrogenase	-0.101921	5.08032	-1.53991	0.135798	0.998706	-4.36657
83485	Ngrn	neugrin, neurite outgrowth associated	0.132745	4.4633	1.52901	0.13847	0.998706	-4.36703
13527	Dtna	dystrobrevin alpha	0.145644	4.1155	1.53319	0.137441	0.998706	-4.36711
53872	Caprin1	cell cycle associated protein 1	0.0517281	10.0925	1.78622	0.0858614	0.998706	-4.36787
76969	Chst1	carbohydrate sulfotransferase 1	0.227172	3.10456	1.61129	0.119324	0.998706	-4.36833
225583	Minar2	membrane integral NOTCH2 associated receptor 2	-0.155281	4.14008	-1.53364	0.137331	0.998706	-4.36843
234779	Plcg2	phospholipase C, gamma 2	-0.141004	4.85082	-1.532	0.137733	0.998706	-4.36849
224794	Enpp4	ectonucleotide pyrophosphatase/phosphodiesterase 4	0.425677	1.86342	1.94675	0.062567	0.998706	-4.36872
68972	Tatdn3	TatD DNase domain containing 3	0.293584	2.16728	1.79173	0.0849537	0.998706	-4.36976
72522	Atxn7l2	ataxin 7-like 2	-0.122904	4.77471	-1.52874	0.138538	0.998706	-4.36979
14007	Celf2	CUGBP, Elav-like family member 2	0.107406	5.93567	1.58026	0.126271	0.998706	-4.37049
242291	Bpnt2	3'(2'), 5'-bisphosphate nucleotidase 2	0.0795767	7.80044	1.68335	0.104411	0.998706	-4.37058
434178	Zfp141	zinc finger protein 141	0.099488	4.4562	1.52415	0.139676	0.998706	-4.37091
278240	Spin2c	spindlin family, member 2C	-0.181432	3.60391	-1.56256	0.130381	0.998706	-4.37147
69527	Mrps9	mitochondrial ribosomal protein S9	0.0919154	5.67064	1.5629	0.130301	0.998706	-4.37171
17172	Ascl1	achaete-scute family bHLH transcription factor 1	-0.18711	4.24342	-1.52559	0.141049	0.998706	-4.37193
11630	Crybg1	crystallin beta-gamma domain containing 1	0.37878	1.87372	1.90152	0.0684947	0.998706	-4.37247
13384	Mpp3	membrane protein, palmitoylated 3 (MAGUK p55 subfamily member 3)	-0.220512	3.66752	-1.54406	0.135798	0.998706	-4.37321
105372	Utp15	UTP15 small subunit processome component	-0.0709517	6.59466	-1.6141	0.118711	0.998706	-4.37331
75665	Bicdl1	BICD family like cargo adaptor 1	0.180691	2.9935	1.607	0.120265	0.998706	-4.37365
226541	Klhl20	kelch-like 20	-0.120128	4.86592	-1.52592	0.139237	0.998706	-4.37403
240047	Mmp25	matrix metallopeptidase 25	-0.634372	0.422592	-2.53105	0.0178376	0.998706	-4.37489
70396	Asnsd1	asparagine synthetase domain containing 1	0.0886567	6.31889	1.59685	0.122518	0.998706	-4.3749
20349	Sema3e	sema domain, immunoglobulin domain (Ig), short basic domain, secreted, (semaphorin) 3E	0.256334	3.16886	1.62936	0.115428	0.998706	-4.37499
235169	Foxred1	FAD-dependent oxidoreductase domain containing 1	-0.0856032	5.49154	-1.54976	0.133421	0.998706	-4.37569
14734	Gpc3	glypican 3	0.0615773	9.0676	1.73471	0.0947658	0.998706	-4.3761
14680	Gnal	guanine nucleotide binding protein, alpha stimulating, olfactory type	-0.278871	2.54568	-1.70189	0.100839	0.998706	-4.37617
231946	Fam221a	family with sequence similarity 221, member A	0.496567	1.1749	2.15298	0.0408822	0.998706	-4.37635
238384	Slc24a4	solute carrier family 24 (sodium/potassium/calcium exchanger), member 4	-1.45324	-0.419594	-3.27117	0.00304624	0.998706	-4.37653
71435	Arhgap21	Rho GTPase activating protein 21	0.0870152	6.7347	1.62184	0.117037	0.998706	-4.37678
244416	Ppp1r3b	protein phosphatase 1, regulatory subunit 3B	0.237623	3.14109	1.59235	0.123526	0.998706	-4.37693
76088	Dock8	dedicator of cytokinesis 8	0.219195	2.87869	1.63902	0.113389	0.998706	-4.37723
225049	Ttc7	tetratricopeptide repeat domain 7	-0.154485	3.62064	-1.54101	0.135531	0.998706	-4.37725
14700	Gng10	guanine nucleotide binding protein (G protein), gamma 10	0.114054	4.66996	1.51827	0.141146	0.998706	-4.3773
77622	Apex2	apurinic/apyrimidinic endonuclease 2	-0.115759	4.52738	-1.51586	0.141751	0.998706	-4.37747
15368	Hmox1	heme oxygenase 1	0.20075	4.1231	1.52147	0.141942	0.998706	-4.37759
216119	Ybey	ybeY metallopeptidase	0.184167	3.65058	1.54141	0.135434	0.998706	-4.37784
16206	Lrig1	leucine-rich repeats and immunoglobulin-like domains 1	-0.134092	6.35184	-1.60547	0.124335	0.998706	-4.37795
18693	Pick1	protein interacting with C kinase 1	-0.131503	4.85847	-1.52138	0.140368	0.998706	-4.37813
18293	Ogdh	oxoglutarate (alpha-ketoglutarate) dehydrogenase (lipoamide)	-0.0855147	7.84749	-1.67815	0.105609	0.998706	-4.37823
170643	Kirrel1	kirre like nephrin family adhesion molecule 1	-0.068508	7.41054	-1.65697	0.109678	0.998706	-4.37832
230126	Shb	src homology 2 domain-containing transforming protein B	0.12418	4.51872	1.51464	0.14206	0.998706	-4.37854
22671	Rnf112	ring finger protein 112	0.788411	0.134041	2.8036	0.00948367	0.998706	-4.37863
68202	Ndufa5	NADH:ubiquinone oxidoreductase subunit A5	-0.122305	4.96898	-1.52162	0.140308	0.998706	-4.37937
224938	Pja2	praja ring finger ubiquitin ligase 2	0.0682089	6.88861	1.62793	0.115732	0.998706	-4.37972
75659	Wdr54	WD repeat domain 54	-0.272601	2.73646	-1.64586	0.111963	0.998706	-4.37972
396184	Flrt1	fibronectin leucine rich transmembrane protein 1	0.311622	2.22597	1.73973	0.0938637	0.998706	-4.37973
71268	Lrrfip2	leucine rich repeat (in FLII) interacting protein 2	0.0980437	5.4112	1.53937	0.135929	0.998706	-4.37993
56457	Clptm1	cleft lip and palate associated transmembrane protein 1	-0.0702507	7.03106	-1.63474	0.114288	0.998706	-4.38031
229096	Ythdf3	YTH N6-methyladenosine RNA binding protein 3	0.0701669	7.36785	1.6537	0.110347	0.998706	-4.38047
104086	Cyp27a1	cytochrome P450, family 27, subfamily a, polypeptide 1	-0.284084	2.24878	-1.73527	0.0946637	0.998706	-4.38066
100910	Chpf2	chondroitin polymerizing factor 2	-0.108749	5.07457	-1.52678	0.139024	0.998706	-4.38066
12291	Cacna1g	calcium channel, voltage-dependent, T type, alpha 1G subunit	-0.105274	5.35654	-1.54408	0.134789	0.998706	-4.38078
12649	Chek1	checkpoint kinase 1	0.0752512	6.19455	1.58358	0.125511	0.998706	-4.38078
100340	Smpdl3b	sphingomyelin phosphodiesterase, acid-like 3B	-0.334702	2.04395	-1.82466	0.0796931	0.998706	-4.38104
15529	Sdc2	syndecan 2	0.124341	5.2234	1.53058	0.138085	0.998706	-4.38118
21416	Tcf7l2	transcription factor 7 like 2, T cell specific, HMG box	-0.127974	5.23905	-1.53382	0.137438	0.998706	-4.38178
227731	Slc25a25	solute carrier family 25 (mitochondrial carrier, phosphate carrier), member 25	-0.117645	4.82394	-1.515	0.141969	0.998706	-4.38224
327655	Ppip5k1	diphosphoinositol pentakisphosphate kinase 1	-0.164287	3.44895	-1.54945	0.133496	0.998706	-4.38256
14686	Gnat2	G protein subunit alpha transducin 2	-0.838786	0.124334	-2.76422	0.010406	0.998706	-4.38326
213948	Atg9b	autophagy related 9B	0.672709	0.447289	2.51678	0.0184242	0.998706	-4.38336
67068	Dynlrb1	dynein light chain roadblock-type 1	-0.101991	6.33326	-1.59152	0.123756	0.998706	-4.38381
67454	Ikbip	IKBKB interacting protein	0.117814	4.22707	1.50756	0.143857	0.998706	-4.38448
75578	Fggy	FGGY carbohydrate kinase domain containing	-0.263408	2.51754	-1.68725	0.10365	0.998706	-4.38455
329260	Dennd1b	DENN domain containing 1B	0.130653	4.14321	1.50935	0.143399	0.998706	-4.38516
75763	Dcaf17	DDB1 and CUL4 associated factor 17	0.086989	5.33811	1.53255	0.1376	0.998706	-4.38518
235633	Als2cl	ALS2 C-terminal like	-0.354518	1.6484	-1.94703	0.0625307	0.998706	-4.38537
12977	Csf1	colony stimulating factor 1 (macrophage)	-0.167814	3.63652	-1.52838	0.138626	0.998706	-4.38558
68861	Dipk2a	divergent protein kinase domain 2A	0.106928	5.99096	1.56925	0.128815	0.998706	-4.38594
24045	Scamp3	secretory carrier membrane protein 3	-0.218861	3.43452	-1.54205	0.135279	0.998706	-4.38686
22690	Zfp28	zinc finger protein 28	-0.188231	3.30409	-1.55112	0.133095	0.998706	-4.38688
13653	Egr1	early growth response 1	0.575176	2.93257	1.5979	0.131224	0.998706	-4.38735
78903	Wrnip1	Werner helicase interacting protein 1	0.0798877	5.49145	1.53503	0.13699	0.998706	-4.38754
67883	Uxs1	UDP-glucuronate decarboxylase 1	-0.100901	4.91098	-1.51087	0.143015	0.998706	-4.38789
66190	Acer3	alkaline ceramidase 3	0.165913	3.70038	1.51972	0.140783	0.998706	-4.38793
245368	Zfp300	zinc finger protein 300	-0.518399	0.897907	-2.30534	0.0294784	0.998706	-4.38817
12469	Cct8	chaperonin containing TCP1 subunit 8	0.0486599	9.3929	1.73948	0.093909	0.998706	-4.38836
231014	Elapor2	endosome-lysosome associated apoptosis and autophagy regulator family member 2	0.290895	2.12892	1.72374	0.0967603	0.998706	-4.38849
67851	Mtres1	mitochondrial transcription rescue factor 1	0.117906	4.08139	1.50479	0.144562	0.998706	-4.38866
216616	Efemp1	epidermal growth factor-containing fibulin-like extracellular matrix protein 1	-0.234472	2.76481	-1.64469	0.112205	0.998706	-4.38951
243914	Lgi4	leucine-rich repeat LGI family, member 4	-0.225158	2.67617	-1.6131	0.11893	0.998706	-4.39076
18046	Nfyc	nuclear transcription factor-Y gamma	-0.0873734	5.59019	-1.5384	0.136166	0.998706	-4.3908
13368	Dffb	DNA fragmentation factor, beta subunit	-0.160572	3.65404	-1.51945	0.140851	0.998706	-4.39129
380718	Mks1	MKS transition zone complex subunit 1	-0.166724	4.24411	-1.49836	0.146217	0.998706	-4.3914
67903	Gipc1	GIPC PDZ domain containing family, member 1	-0.0864296	6.65872	-1.60432	0.120857	0.998706	-4.39162
320435	Rinl	Ras and Rab interactor-like	0.420458	1.61949	1.95464	0.0615793	0.998706	-4.39168
26432	Plod2	procollagen lysine, 2-oxoglutarate 5-dioxygenase 2	0.0972701	6.19933	1.57821	0.126741	0.998706	-4.39206
66067	Gtpbp8	GTP-binding protein 8 (putative)	-0.237005	2.83139	-1.60665	0.120344	0.998706	-4.39217
22350	Ezr	ezrin	0.0921921	6.88064	1.61183	0.119206	0.998706	-4.39319
20969	Sdc1	syndecan 1	-0.0727416	7.61291	-1.65436	0.110212	0.998706	-4.39333
17988	Ndrg1	N-myc downstream regulated gene 1	0.344705	3.36558	1.5464	0.13983	0.998706	-4.39372
80877	Lrba	LPS-responsive beige-like anchor	0.121118	5.27772	1.51945	0.140851	0.998706	-4.39438
80880	Kank3	KN motif and ankyrin repeat domains 3	-0.138436	3.94719	-1.49931	0.14597	0.998706	-4.39446
215418	Csrnp1	cysteine-serine-rich nuclear protein 1	0.137965	4.06838	1.49629	0.146753	0.998706	-4.39468
67711	Nsmce1	NSE1 homolog, SMC5-SMC6 complex component	0.100188	5.44756	1.52534	0.139381	0.998706	-4.39554
226419	Dyrk3	dual-specificity tyrosine phosphorylation regulated kinase 3	-0.118117	4.30322	-1.49237	0.14777	0.998706	-4.39558
19063	Ppt1	palmitoyl-protein thioesterase 1	0.0937381	5.29341	1.51946	0.140848	0.998706	-4.39572
68671	Pcyt2	phosphate cytidylyltransferase 2, ethanolamine	-0.170606	5.47114	-1.53235	0.142251	0.998706	-4.39631
66403	Asf1a	anti-silencing function 1A histone chaperone	0.0813692	6.07178	1.56157	0.130615	0.998706	-4.39643
72981	Thap12	THAP domain containing 12	0.0607133	7.61981	1.65243	0.110608	0.998706	-4.3968
106529	Tecr	trans-2,3-enoyl-CoA reductase	-0.0599875	7.63977	-1.65602	0.109872	0.998706	-4.39683
70567	Fra10ac1	FRA10A associated CGG repeat 1	-0.125317	4.45822	-1.49066	0.148217	0.998706	-4.39728
15482	Hspa1l	heat shock protein 1-like	-0.203148	2.64771	-1.62321	0.116741	0.998706	-4.39732
72433	Rab38	RAB38, member RAS oncogene family	0.372355	1.83588	1.89315	0.0696434	0.998706	-4.3975
319448	Fndc3a	fibronectin type III domain containing 3A	0.0780101	6.94315	1.61658	0.118173	0.998706	-4.39756
20649	Sntb1	syntrophin, basic 1	-0.225743	2.53906	-1.62429	0.11651	0.998706	-4.39762
17181	Matn2	matrilin 2	0.276914	2.07341	1.7331	0.0950557	0.998706	-4.3982
106073	Mfsd5	major facilitator superfamily domain containing 5	-0.0809338	5.49328	-1.52631	0.13914	0.998706	-4.39872
74840	Manf	mesencephalic astrocyte-derived neurotrophic factor	0.0971878	7.08272	1.61814	0.11854	0.998706	-4.39901
68505	Vps51	VPS51 GARP complex subunit	-0.0733808	5.69484	-1.53763	0.136354	0.998706	-4.39919
68744	Zfp740	zinc finger protein 740	0.0592048	7.44524	1.643	0.112558	0.998706	-4.39938
380702	Shisa6	shisa family member 6	0.493226	0.861544	2.17208	0.0392618	0.998706	-4.39974
56745	C1qtnf1	C1q and tumor necrosis factor related protein 1	-0.373265	1.83607	-1.83528	0.0780575	0.998706	-4.4002
93734	Mpv17l	Mpv17 transgene, kidney disease mutant-like	-0.485127	1.01921	-2.1213	0.0437015	0.998706	-4.40045
66151	Prr13	proline rich 13	-0.100929	4.71428	-1.48981	0.14844	0.998706	-4.4005
102791	Tcta	T cell leukemia translocation altered gene	-0.191443	2.82112	-1.57694	0.127033	0.998706	-4.4009
14275	Folr1	folate receptor alpha	-0.522784	0.9222	-2.14973	0.0411637	0.998706	-4.40097
208111	Zfp976	zinc finger protein 976	0.217828	3.17271	1.54894	0.133616	0.998706	-4.40098
243369	Sspo	SCO-spondin	-0.696277	0.522422	-2.39863	0.0240109	0.998706	-4.40147
140577	Ankrd6	ankyrin repeat domain 6	0.101815	4.8847	1.49688	0.146599	0.998706	-4.40225
11932	Atp1b2	ATPase, Na+/K+ transporting, beta 2 polypeptide	0.228424	3.24501	1.53972	0.135844	0.998706	-4.40225
217198	Plekhh3	pleckstrin homology domain containing, family H (with MyTH4 domain) member 3	0.227384	2.84176	1.59466	0.123006	0.998706	-4.40257
70394	Kptn	kaptin	-0.142839	3.81791	-1.49458	0.147196	0.998706	-4.40258
72157	Pgm1	phosphoglucomutase 1	0.185364	6.51902	1.59445	0.130881	0.998706	-4.40261
240641	Kif20b	kinesin family member 20B	0.087436	6.5269	1.58658	0.124829	0.998706	-4.40302
70611	Fbxo33	F-box protein 33	0.128582	4.52134	1.484	0.149963	0.998706	-4.40307
70650	Zcchc8	zinc finger, CCHC domain containing 8	-0.0848111	6.62579	-1.59172	0.123667	0.998706	-4.40336
381678	Zcwpw1	zinc finger, CW type with PWWP domain 1	-0.268038	2.5565	-1.61486	0.118547	0.998706	-4.40338
320541	Slc35e2	solute carrier family 35, member E2	0.109981	5.24007	1.50653	0.144117	0.998706	-4.40361
193740	Hspa1a	heat shock protein 1A	0.955655	0.347907	2.5253	0.0180717	0.998706	-4.40372
56399	Akap8	A kinase anchor protein 8	-0.124403	7.69136	-1.65874	0.114506	0.998706	-4.40412
14371	Fzd9	frizzled class receptor 9	-0.183729	3.22594	-1.52113	0.14043	0.998706	-4.40424
64685	Nmi	N-myc (and STAT) interactor	0.814119	0.248233	2.54822	0.0171551	0.998706	-4.40432
18640	Pfkfb2	6-phosphofructo-2-kinase/fructose-2,6-biphosphatase 2	-0.181105	3.63619	-1.49722	0.14651	0.998706	-4.40463
93737	Pard6g	par-6 family cell polarity regulator gamma	0.0698776	6.40877	1.57616	0.127214	0.998706	-4.40499
117148	Necab2	N-terminal EF-hand calcium binding protein 2	-0.10395	4.3757	-1.48102	0.150751	0.998706	-4.40519
66643	Lix1	limb and CNS expressed 1	0.101321	5.79077	1.53316	0.13745	0.998706	-4.40553
66078	Tsen34	tRNA splicing endonuclease subunit 34	-0.0747532	7.09804	-1.61922	0.117602	0.998706	-4.40596
103172	Chchd10	coiled-coil-helix-coiled-coil-helix domain containing 10	-0.182606	3.36498	-1.52209	0.14019	0.998706	-4.40646
67375	Qprt	quinolinate phosphoribosyltransferase	-0.223423	2.51674	-1.61252	0.119057	0.998706	-4.40659
114713	Rasa2	RAS p21 protein activator 2	-0.106	4.92223	-1.49077	0.148188	0.998706	-4.40663
54672	Adgrg3	adhesion G protein-coupled receptor G3	-0.291425	2.27565	-1.6879	0.103525	0.998706	-4.40688
330671	B4galnt4	beta-1,4-N-acetyl-galactosaminyl transferase 4	-0.0866368	6.51869	-1.58168	0.125945	0.998706	-4.40692
329002	Zfp236	zinc finger protein 236	0.0824237	6.08475	1.55458	0.132268	0.998706	-4.40696
107375	Slc25a45	solute carrier family 25, member 45	-0.65362	0.726581	-2.33225	0.0277947	0.998706	-4.40729
381405	Zfp663	zinc finger protein 663	0.41421	1.14978	2.01573	0.0543903	0.998706	-4.40778
17160	Man2b2	mannosidase 2, alpha B2	0.130857	4.35565	1.47631	0.152002	0.998706	-4.40825
381979	Brsk1	BR serine/threonine kinase 1	-0.104136	4.72524	-1.48406	0.149948	0.998706	-4.40826
54598	Calcrl	calcitonin receptor-like	0.153374	4.52291	1.47911	0.151605	0.998706	-4.40837
218820	Zfp503	zinc finger protein 503	-0.0896423	7.21827	-1.62552	0.116426	0.998706	-4.40866
94185	Tnfrsf21	tumor necrosis factor receptor superfamily, member 21	-0.120725	5.44796	-1.51159	0.142869	0.998706	-4.40891
382014	Ano8	anoctamin 8	-0.13549	5.56081	-1.52261	0.141842	0.998706	-4.409
72865	Rtl8c	retrotransposon Gag like 8C	-0.139339	4.12705	-1.47517	0.152307	0.998706	-4.40905
105847	Lmf2	lipase maturation factor 2	-0.087929	5.89916	-1.54291	0.13507	0.998706	-4.40946
50759	Fbxo16	F-box protein 16	0.183599	3.41878	1.50657	0.144109	0.998706	-4.40955
21399	Tcea1	transcription elongation factor A (SII) 1	0.0707411	6.54596	1.57795	0.126802	0.998706	-4.41023
24030	Mrps12	mitochondrial ribosomal protein S12	-0.112019	5.15473	-1.49401	0.147344	0.998706	-4.4104
243548	Prickle2	prickle planar cell polarity protein 2	0.147059	3.85533	1.47898	0.151294	0.998706	-4.41059
675812	Zfp605	zinc finger protein 605	0.217771	3.15206	1.5223	0.140137	0.998706	-4.41101
101197	Zfp956	zinc finger protein 956	-0.204473	3.04554	-1.53901	0.136019	0.998706	-4.41104
76877	Rab36	RAB36, member RAS oncogene family	-0.184508	3.49755	-1.49157	0.14798	0.998706	-4.41104
70997	Spef1	sperm flagellar 1	-0.198039	3.28377	-1.51358	0.142328	0.998706	-4.41115
106585	Ankrd12	ankyrin repeat domain 12	0.219169	3.10919	1.51971	0.140785	0.998706	-4.41125
50918	Myadm	myeloid-associated differentiation marker	0.109487	5.8734	1.53653	0.136661	0.998706	-4.41134
23948	Mmp17	matrix metallopeptidase 17	0.155137	3.53734	1.48778	0.148971	0.998706	-4.41169
140743	Rem2	rad and gem related GTP binding protein 2	-0.23695	2.4898	-1.61214	0.119139	0.998706	-4.41274
12759	Clu	clusterin	0.156424	3.55434	1.49225	0.147802	0.998706	-4.41277
54607	Socs6	suppressor of cytokine signaling 6	0.0737688	6.4889	1.57438	0.127624	0.998706	-4.41297
11764	Ap1b1	adaptor protein complex AP-1, beta 1 subunit	-0.0614538	6.87067	-1.59745	0.122382	0.998706	-4.41312
240479	Dipk1c	divergent protein kinase domain 1C	-0.204239	2.61726	-1.5752	0.127435	0.998706	-4.41483
15208	Hes5	hes family bHLH transcription factor 5	-0.206168	5.34916	-1.51753	0.148442	0.998706	-4.41515
75387	Sirt4	sirtuin 4	-0.278719	2.25184	-1.6552	0.110039	0.998706	-4.41516
272322	Bmal2	basic helix-loop-helix ARNT like 2	0.464059	1.14477	1.9442	0.0628885	0.998706	-4.41559
105859	Csdc2	cold shock domain containing C2, RNA binding	0.279257	2.13592	1.65694	0.109685	0.998706	-4.41571
66713	Actr2	actin related protein 2	0.0650411	8.02154	1.65745	0.109581	0.998706	-4.41591
18643	Pfn1	profilin 1	-0.0536507	9.5801	-1.72996	0.0956239	0.998706	-4.41599
100534287	Dchs2	dachsous cadherin related 2	-0.503304	0.944992	-2.04019	0.0517266	0.998706	-4.41633
210998	Fam91a1	family with sequence similarity 91, member A1	0.0607201	7.41225	1.6284	0.115633	0.998706	-4.41636
229599	Ciart	circadian associated repressor of transcription	0.299591	2.55873	1.57486	0.127929	0.998706	-4.41664
20443	St3gal4	ST3 beta-galactoside alpha-2,3-sialyltransferase 4	0.139369	3.90917	1.46862	0.154064	0.998706	-4.41686
13481	Dpm2	dolichyl-phosphate mannosyltransferase subunit 2, regulatory	-0.0955096	4.87986	-1.47769	0.151635	0.998706	-4.41709
19699	Reln	reelin	0.282347	3.85543	1.47378	0.158643	0.998706	-4.41715
27279	Tnfrsf12a	tumor necrosis factor receptor superfamily, member 12a	-0.440369	1.57327	-1.85693	0.0748115	0.998706	-4.41717
59045	Stard3	StAR related lipid transfer domain containing 3	-0.104681	5.18156	-1.48854	0.14877	0.998706	-4.41721
72805	Zfp839	zinc finger protein 839	-0.148461	3.94994	-1.46434	0.15522	0.998706	-4.41752
54613	St3gal6	ST3 beta-galactoside alpha-2,3-sialyltransferase 6	0.194181	3.34996	1.49812	0.146279	0.998706	-4.41786
225055	Fbxo11	F-box protein 11	-0.0775246	7.07649	-1.60578	0.120534	0.998706	-4.41792
54710	Hs3st3b1	heparan sulfate (glucosamine) 3-O-sulfotransferase 3B1	-0.129056	4.878	-1.47918	0.15124	0.998706	-4.41856
207798	Gramd1c	GRAM domain containing 1C	-0.403362	1.75265	-1.79463	0.0844783	0.998706	-4.41888
100039707	Mthfsl	5, 10-methenyltetrahydrofolate synthetase-like	-0.312347	2.06008	-1.71233	0.0988716	0.998706	-4.41937
56426	Pdcd10	programmed cell death 10	0.200593	3.83531	1.46709	0.155225	0.998706	-4.41963
81006	Gpr63	G protein-coupled receptor 63	-0.319445	1.90905	-1.73504	0.0947059	0.998706	-4.41979
12721	Coro1a	coronin, actin binding protein 1A	0.242062	2.92238	1.52493	0.139483	0.998706	-4.42006
109222	Rarres1	retinoic acid receptor responder (tazarotene induced) 1	0.998114	-0.293875	2.79074	0.00977597	0.998706	-4.42021
20743	Sptbn2	spectrin beta, non-erythrocytic 2	-0.0786076	6.22531	-1.55449	0.13229	0.998706	-4.42042
14585	Gfra1	glial cell line derived neurotrophic factor family receptor alpha 1	-0.178856	3.50968	-1.46946	0.153838	0.998706	-4.42057
56772	Mllt11	myeloid/lymphoid or mixed-lineage leukemia; translocated to, 11	-0.144791	4.2245	-1.458	0.156946	0.998706	-4.42085
432442	Akap7	A kinase anchor protein 7	-0.156948	3.82843	-1.4628	0.155638	0.998706	-4.42093
654795	Sdr39u1	short chain dehydrogenase/reductase family 39U, member 1	-0.264686	2.28865	-1.65026	0.111053	0.998706	-4.42101
12160	Bmp5	bone morphogenetic protein 5	0.122962	4.43515	1.45809	0.156923	0.998706	-4.42117
76509	Plet1	placenta expressed transcript 1	0.4195	1.42152	1.92588	0.0652435	0.998706	-4.42118
320360	Ric3	RIC3 acetylcholine receptor chaperone	-0.125807	4.11237	-1.45738	0.157116	0.998706	-4.42131
53382	Txnl1	thioredoxin-like 1	0.0639713	7.48724	1.62495	0.116368	0.998706	-4.42182
70348	Ube3d	ubiquitin protein ligase E3D	0.211125	3.05458	1.51474	0.142034	0.998706	-4.42184
230837	Asap3	ArfGAP with SH3 domain, ankyrin repeat and PH domain 3	0.225474	2.79966	1.53332	0.13741	0.998706	-4.42218
16818	Lck	lymphocyte protein tyrosine kinase	0.17119	3.2939	1.49302	0.147601	0.998706	-4.42228
105653	Phyhip	phytanoyl-CoA hydroxylase interacting protein	-0.567379	0.660844	-2.18375	0.0383007	0.998706	-4.42247
100090	Zbtb48	zinc finger and BTB domain containing 48	-0.147067	4.50011	-1.45954	0.156525	0.998706	-4.42257
52589	Ncald	neurocalcin delta	-0.110086	4.53552	-1.4598	0.156455	0.998706	-4.42258
22642	Zbtb17	zinc finger and BTB domain containing 17	-0.0793589	5.9314	-1.53029	0.138155	0.998706	-4.42264
64058	Perp	PERP, TP53 apoptosis effector	0.227952	4.30238	1.46062	0.159953	0.998706	-4.42266
50780	Rgs3	regulator of G-protein signaling 3	-0.100708	4.65971	-1.46194	0.155871	0.998706	-4.42305
215693	Zmat1	zinc finger, matrin type 1	0.346352	1.81257	1.75647	0.0909118	0.998706	-4.42324
64138	Ctsz	cathepsin Z	-0.0739093	5.81806	-1.52362	0.139809	0.998706	-4.42332
11444	Chrnb2	cholinergic receptor nicotinic beta 2 subunit	-0.284637	1.95452	-1.68112	0.104847	0.998706	-4.42342
11515	Adcy9	adenylate cyclase 9	0.495288	1.42082	1.85309	0.0753788	0.998706	-4.42363
233046	Rasgrp4	RAS guanyl releasing protein 4	-0.327426	1.75791	-1.77202	0.0882412	0.998706	-4.42403
360013	Myo18a	myosin XVIIIA	-0.081055	6.56292	-1.57255	0.128048	0.998706	-4.42407
71643	Zgrf1	zinc finger, GRF-type containing 1	-0.122556	4.88509	-1.46928	0.153886	0.998706	-4.42423
20637	Snrnp70	small nuclear ribonucleoprotein 70 (U1)	-0.116077	8.86967	-1.70078	0.106751	0.998706	-4.42436
12479	Cd1d1	CD1d1 antigen	-0.198845	2.49018	-1.59202	0.1236	0.998706	-4.42455
67846	Tmem39a	transmembrane protein 39a	0.0715876	5.86021	1.52406	0.1397	0.998706	-4.42461
108767	Pnrc1	proline-rich nuclear receptor coactivator 1	0.122204	5.4005	1.50005	0.14625	0.998706	-4.42477
74769	Pik3cb	phosphatidylinositol-4,5-bisphosphate 3-kinase catalytic subunit beta	0.130278	4.28734	1.45263	0.158421	0.998706	-4.42485
67857	Ppp6c	protein phosphatase 6, catalytic subunit	0.0897863	5.71625	1.51189	0.142756	0.998706	-4.42501
237010	Klhl4	kelch-like 4	0.154388	3.49044	1.46601	0.154767	0.998706	-4.42525
18505	Pax3	paired box 3	-0.11576	5.42105	-1.49793	0.146329	0.998706	-4.42566
65221	Slc15a3	solute carrier family 15, member 3	-0.657885	0.538065	-2.22957	0.0347291	0.998706	-4.42568
68927	Ptcd2	pentatricopeptide repeat domain 2	0.09956	5.30716	1.48532	0.149616	0.998706	-4.42571
544922	Zkscan4	zinc finger with KRAB and SCAN domains 4	-0.303554	1.98807	-1.68465	0.104158	0.998706	-4.42576
70835	Prss22	serine protease 22	0.674219	0.486468	2.34342	0.0271223	0.998706	-4.426
72612	Hpf1	histone PARylation factor 1	0.0807898	5.91048	1.52268	0.140043	0.998706	-4.42638
81535	Sgpp1	sphingosine-1-phosphate phosphatase 1	0.183511	3.77028	1.45644	0.157375	0.998706	-4.4264
17159	Man2b1	mannosidase 2, alpha B1	-0.0933198	5.22132	-1.48569	0.149518	0.998706	-4.42651
80285	Parp9	poly (ADP-ribose) polymerase family, member 9	0.369738	1.40961	1.8734	0.0724228	0.998706	-4.42697
56274	Stk3	serine/threonine kinase 3	0.0860322	5.28878	1.48504	0.14969	0.998706	-4.4271
69747	Zswim7	zinc finger SWIM-type containing 7	0.23827	2.40235	1.60399	0.120931	0.998706	-4.42728
242505	Rasef	RAS and EF hand domain containing	0.316489	2.03761	1.68655	0.103787	0.998706	-4.42746
18011	Neurl1a	neuralized E3 ubiquitin protein ligase 1A	-0.207161	2.94449	-1.51317	0.14243	0.998706	-4.42758
16949	Loxl1	lysyl oxidase-like 1	-0.181314	3.55343	-1.46332	0.155497	0.998706	-4.42764
225724	Mapk4	mitogen-activated protein kinase 4	0.205735	2.96913	1.50801	0.143741	0.998706	-4.42764
329384	Ptrh1	peptidyl-tRNA hydrolase 1 homolog	-0.363011	1.63614	-1.77365	0.087966	0.998706	-4.42791
12862	Cox6a2	cytochrome c oxidase subunit 6A2	0.396099	1.76747	1.77959	0.0869658	0.998706	-4.42805
320816	Ankrd16	ankyrin repeat domain 16	-0.236924	4.86166	-1.47233	0.160168	0.998706	-4.42822
21859	Timp3	tissue inhibitor of metalloproteinase 3	-0.0967915	5.71469	-1.5154	0.141868	0.998706	-4.42834
192734	Lrrc75b	leucine rich repeat containing 75B	-0.466881	1.50561	-1.84302	0.0768837	0.998706	-4.4284
70564	Prxl2a	peroxiredoxin like 2A	0.103946	5.09686	1.46962	0.153795	0.998706	-4.42867
109674	Ampd2	adenosine monophosphate deaminase 2	-0.0865541	6.71439	-1.57507	0.127466	0.998706	-4.42894
16825	Ldb1	LIM domain binding 1	-0.0785668	8.11892	-1.65478	0.110126	0.998706	-4.42902
50917	Galns	galactosamine (N-acetyl)-6-sulfatase	0.166602	3.29816	1.47161	0.15326	0.998706	-4.42962
117146	Ube3b	ubiquitin protein ligase E3B	0.0599042	7.41235	1.61697	0.118087	0.998706	-4.42964
18089	Nkx2-3	NK2 homeobox 3	-0.242508	1.99935	-1.65802	0.109465	0.998706	-4.43015
330171	Kctd10	potassium channel tetramerisation domain containing 10	-0.0638351	6.53288	-1.56287	0.130308	0.998706	-4.4303
28071	Polr1f	RNA polymerase I subunit F	0.0906723	5.45549	1.48967	0.148475	0.998706	-4.4305
24064	Spry2	sprouty RTK signaling antagonist 2	-0.110828	5.29585	-1.48088	0.150789	0.998706	-4.43057
67511	Tmed9	transmembrane p24 trafficking protein 9	-0.0665167	7.27574	-1.60718	0.120225	0.998706	-4.4306
70316	Ndufab1	NADH:ubiquinone oxidoreductase subunit AB1	-0.0990247	4.76582	-1.45716	0.157175	0.998706	-4.43087
77619	Prelid2	PRELI domain containing 2	0.211043	3.57258	1.45766	0.157497	0.998706	-4.43131
381511	Pdp1	pyruvate dehydrogenase phosphatase catalytic subunit 1	-0.191978	3.65359	-1.45033	0.159056	0.998706	-4.43155
227644	Snapc4	small nuclear RNA activating complex, polypeptide 4	-0.152424	5.77962	-1.51664	0.145907	0.998706	-4.43157
19106	Eif2ak2	eukaryotic translation initiation factor 2-alpha kinase 2	-0.147412	4.05554	-1.44198	0.161376	0.998706	-4.4323
208151	Tmem132b	transmembrane protein 132B	0.649084	0.668118	2.14536	0.0415445	0.998706	-4.43237
60613	Kcnq4	potassium voltage-gated channel, subfamily Q, member 4	0.239366	2.41411	1.58539	0.125101	0.998706	-4.43238
18040	Nefm	neurofilament, medium polypeptide	-0.207659	5.17122	-1.48674	0.156038	0.998706	-4.43257
56075	Pdss1	prenyl (solanesyl) diphosphate synthase, subunit 1	-0.133722	4.24193	-1.4417	0.161456	0.998706	-4.43267
26403	Map3k11	mitogen-activated protein kinase kinase kinase 11	-0.0906227	6.64309	-1.56734	0.129259	0.998706	-4.43323
216821	Tmem11	transmembrane protein 11	-0.0954468	5.76762	-1.51094	0.142997	0.998706	-4.43328
13836	Epha2	Eph receptor A2	-0.134924	4.29092	-1.44034	0.161835	0.998706	-4.43345
235300	Tlcd5	TLC domain containing 5	-0.121469	4.05845	-1.44006	0.161915	0.998706	-4.43347
330189	Tmem120b	transmembrane protein 120B	-0.200182	2.75663	-1.51718	0.14142	0.998706	-4.43362
13195	Ddc	dopa decarboxylase	-0.172976	3.38487	-1.46285	0.155625	0.998706	-4.43362
54405	Ndufa1	NADH:ubiquinone oxidoreductase subunit A1	-0.132565	4.51504	-1.44656	0.160102	0.998706	-4.43394
109229	Fam118b	family with sequence similarity 118, member B	0.100737	5.0992	1.46497	0.155051	0.998706	-4.43422
216445	Arhgap9	Rho GTPase activating protein 9	-1.01477	0.0682154	-2.50422	0.0189549	0.998706	-4.4344
239647	Pced1b	PC-esterase domain containing 1B	-0.178701	2.63284	-1.53202	0.137729	0.998706	-4.43459
224893	Zfp959	zinc finger protein 959	0.197391	3.1096	1.47661	0.151924	0.998706	-4.43477
76889	Coq8b	coenzyme Q8B	-0.131454	4.28138	-1.43986	0.16197	0.998706	-4.43494
58178	Sorcs1	sortilin-related VPS10 domain containing receptor 1	0.372933	1.58512	1.73049	0.0955289	0.998706	-4.43561
74318	Hopx	HOP homeobox	-0.177776	3.47263	-1.45523	0.157705	0.998706	-4.43587
71355	Col24a1	collagen, type XXIV, alpha 1	-0.333953	1.73089	-1.70353	0.100526	0.998706	-4.4362
243755	Slc13a4	solute carrier family 13 (sodium/sulfate symporters), member 4	-0.49678	1.02793	-2.03518	0.0522627	0.998706	-4.4364
12913	Creb3	cAMP responsive element binding protein 3	-0.137414	4.08507	-1.43515	0.163296	0.998706	-4.43681
67959	Puf60	poly-U binding splicing factor 60	-0.0567946	8.22211	-1.65268	0.110557	0.998706	-4.43746
56354	Dnajc7	DnaJ heat shock protein family (Hsp40) member C7	0.0616207	7.53332	1.61521	0.118471	0.998706	-4.43752
67563	Ciao3	cytosolic iron-sulfur assembly component 3	-0.118866	4.42879	-1.43697	0.162783	0.998706	-4.43769
232855	Zfp772	zinc finger protein 772	0.161491	3.19166	1.46525	0.154974	0.998706	-4.43771
56700	Glmp	glycosylated lysosomal membrane protein	0.090236	5.19834	1.46904	0.153951	0.998706	-4.43801
50767	Pnpla6	patatin-like phospholipase domain containing 6	-0.115261	5.16207	-1.46596	0.154781	0.998706	-4.43812
52686	Mettl2	methyltransferase 2, methylcytidine	0.0775399	6.15892	1.52723	0.138911	0.998706	-4.43816
68477	Rmnd5a	required for meiotic nuclear division 5 homolog A	0.0690448	7.13668	1.59522	0.122882	0.998706	-4.43821
66266	Eapp	E2F-associated phosphoprotein	0.111216	4.97529	1.45585	0.157535	0.998706	-4.43842
240263	Fem1c	fem 1 homolog c	0.078292	5.83909	1.50817	0.1437	0.998706	-4.43847
106947	Slc39a3	solute carrier family 39 (zinc transporter), member 3	0.127664	4.21492	1.43237	0.164083	0.998706	-4.43901
72318	Cyth4	cytohesin 4	0.673498	0.676762	2.22202	0.0352957	0.998706	-4.43933
67708	Pcnx4	pecanex homolog 4	0.110791	4.61551	1.44082	0.161703	0.998706	-4.43934
76983	Scfd1	Sec1 family domain containing 1	-0.098434	5.64142	-1.49404	0.147336	0.998706	-4.4394
66101	Ppih	peptidyl prolyl isomerase H	-0.157182	3.59333	-1.43976	0.161999	0.998706	-4.43947
78514	Arhgap10	Rho GTPase activating protein 10	0.078273	5.63141	1.49042	0.14828	0.998706	-4.43954
16443	Itsn1	intersectin 1 (SH3 domain protein 1A)	0.0517368	7.76313	1.62996	0.115299	0.998706	-4.43955
110012	Tpgs1	tubulin polyglutamylase complex subunit 1	-0.108126	4.72987	-1.44405	0.160801	0.998706	-4.43999
71990	Ddx54	DEAD box helicase 54	-0.0613851	7.48355	-1.61241	0.119081	0.998706	-4.4401
11536	Gpr182	G protein-coupled receptor 182	-0.325147	1.91856	-1.64653	0.111824	0.998706	-4.44085
240613	Brd10	bromodomain containing 10	0.106839	5.59759	1.49142	0.148019	0.998706	-4.44086
240913	Adamts4	ADAM metallopeptidase with thrombospondin type 1 motif 4	-0.153293	4.18881	-1.42914	0.165	0.998706	-4.44142
414758	Zfp950	zinc finger protein 950	0.165675	3.57613	1.4363	0.162972	0.998706	-4.44164
26942	Spag1	sperm associated antigen 1	-0.215451	3.19969	-1.46386	0.15535	0.998706	-4.44176
74747	Ddit4	DNA-damage-inducible transcript 4	0.379126	5.65398	1.50177	0.154941	0.998706	-4.44192
140742	Sesn1	sestrin 1	0.102065	4.46213	1.43214	0.164149	0.998706	-4.44225
66648	Tpgs2	tubulin polyglutamylase complex subunit 2	-0.078499	5.53122	-1.48099	0.15076	0.998706	-4.44271
338351	Akap17b	A kinase anchor protein 17B	-0.159221	3.61556	-1.43465	0.163438	0.998706	-4.44311
98170	Tmem132a	transmembrane protein 132A	-0.0720168	8.1575	-1.64531	0.112076	0.998706	-4.44344
57276	Vsig2	V-set and immunoglobulin domain containing 2	-0.975612	-0.481042	-2.76237	0.0104515	0.998706	-4.44368
66408	Aptx	aprataxin	0.103873	4.63915	1.4356	0.163169	0.998706	-4.44376
207818	Smagp	small cell adhesion glycoprotein	-0.258325	1.95676	-1.61707	0.118066	0.998706	-4.44423
56811	Dkk2	dickkopf WNT signaling pathway inhibitor 2	0.195556	3.26232	1.44784	0.159744	0.998706	-4.44436
72881	Zdhhc4	zinc finger, DHHC domain containing 4	-0.101712	4.76281	-1.44074	0.161725	0.998706	-4.44444
15939	Ier5	immediate early response 5	0.1041	5.18235	1.45808	0.156924	0.998706	-4.44453
68526	Gpr155	G protein-coupled receptor 155	-0.568157	0.949908	-1.93809	0.0636658	0.998706	-4.44474
66435	Uggt2	UDP-glucose glycoprotein glucosyltransferase 2	-0.148863	4.48528	-1.42882	0.165128	0.998706	-4.4454
22696	Zfp37	zinc finger protein 37	0.10674	4.62196	1.43282	0.163957	0.998706	-4.44622
112403	Dxo	decapping exoribonuclease	-0.101205	5.17536	-1.45801	0.156943	0.998706	-4.44625
74239	Iqce	IQ motif containing E	-0.10075	4.93645	-1.44807	0.159682	0.998706	-4.4467
67054	Paics	phosphoribosylaminoimidazole carboxylase, phosphoribosylaminoribosylaminoimidazole, succinocarboxamide synthetase	0.0561376	9.13304	1.68686	0.103727	0.998706	-4.44716
66921	Prpf38b	PRP38 pre-mRNA processing factor 38 (yeast) domain containing B	-0.102407	7.19094	-1.59037	0.125848	0.998706	-4.44721
11980	Atp8a1	ATPase phospholipid transporting 8A1	0.177717	4.6168	1.43528	0.166194	0.998706	-4.44736
211798	Mfsd9	major facilitator superfamily domain containing 9	-0.316376	1.75686	-1.68104	0.104864	0.998706	-4.44744
109697	Cpa1	carboxypeptidase A1, pancreatic	-1.01876	-0.200132	-2.64955	0.0135962	0.998706	-4.44758
21957	Tnnt3	troponin T3, skeletal, fast	-0.45827	1.48725	-1.78379	0.0862653	0.998706	-4.44782
56632	Sphk2	sphingosine kinase 2	-0.0770504	5.78592	-1.49654	0.146687	0.998706	-4.44796
100503041	Pdzd7	PDZ domain containing 7	-0.317825	1.60359	-1.70904	0.0994868	0.998706	-4.44804
192167	Nlgn1	neuroligin 1	-0.587171	0.453053	-2.02155	0.053746	0.998706	-4.44823
23962	Oasl2	2'-5' oligoadenylate synthetase-like 2	-1.27416	-0.879647	-3.08597	0.00480926	0.998706	-4.44823
69076	Triap1	TP53 regulated inhibitor of apoptosis 1	-0.108659	4.60658	-1.42707	0.165591	0.998706	-4.44839
26446	Psmb3	proteasome (prosome, macropain) subunit, beta type 3	-0.0818046	5.81695	-1.49599	0.146829	0.998706	-4.44889
72565	Uaca	uveal autoantigen with coiled-coil domains and ankyrin repeats	0.0761752	6.37911	1.5391	0.135995	0.998706	-4.44899
231991	Creb5	cAMP responsive element binding protein 5	0.29948	1.97253	1.61744	0.117986	0.998706	-4.449
22169	Cmpk2	cytidine/uridine monophosphate kinase 2	-0.294905	2.25796	-1.55389	0.132432	0.998706	-4.4492
208936	Adamts18	ADAM metallopeptidase with thrombospondin type 1 motif 18	0.229853	3.61542	1.42765	0.167096	0.998706	-4.44928
19672	Rcn1	reticulocalbin 1	0.0628336	7.46761	1.60256	0.121247	0.998706	-4.44941
108014	Srsf9	serine and arginine-rich splicing factor 9	-0.060315	7.34186	-1.59619	0.122664	0.998706	-4.44942
74183	Perm1	PPARGC1 and ESRR induced regulator, muscle 1	-0.405118	1.05506	-1.87208	0.072611	0.998706	-4.4497
72886	Yju2	YJU2 splicing factor	-0.118624	3.99986	-1.41582	0.168828	0.998706	-4.44977
217201	Rundc1	RUN domain containing 1	0.0935093	4.61363	1.42776	0.165395	0.998706	-4.45001
18010	Neu1	neuraminidase 1	0.120563	4.11224	1.41631	0.168685	0.998706	-4.45005
381812	Cracr2a	calcium release activated channel regulator 2A	-0.3535	1.60878	-1.7022	0.100779	0.998706	-4.45021
17957	Napb	N-ethylmaleimide sensitive fusion protein attachment protein beta	0.252809	2.35507	1.51492	0.141988	0.998706	-4.45059
14489	Mtpn	myotrophin	0.0616567	8.13728	1.63715	0.113781	0.998706	-4.45082
228775	Trib3	tribbles pseudokinase 3	0.381603	2.64933	1.50147	0.149643	0.998706	-4.4509
15430	Hoxd10	homeobox D10	-0.374276	3.06879	-1.47239	0.158406	0.998706	-4.45102
74013	Rftn2	raftlin family member 2	-0.186007	3.10705	-1.43908	0.16219	0.998706	-4.45111
276829	Smtnl2	smoothelin-like 2	0.144788	5.31879	1.46376	0.157759	0.998706	-4.45155
18072	Nhlh2	nescient helix loop helix 2	-0.207241	3.28526	-1.43083	0.164521	0.998706	-4.45169
545474	Scrt2	scratch family zinc finger 2	-0.29089	2.30044	-1.50561	0.144446	0.998706	-4.4517
106489	Sft2d1	SFT2 domain containing 1	-0.263342	2.32526	-1.52765	0.138809	0.998706	-4.45249
76566	Rflnb	refilin B	0.100854	5.40762	1.46389	0.155343	0.998706	-4.45263
52187	Rragd	Ras-related GTP binding D	0.0767157	6.78101	1.56097	0.130754	0.998706	-4.45282
21821	Ift88	intraflagellar transport 88	-0.102734	4.58051	-1.42211	0.167012	0.998706	-4.45303
77038	Arfgap2	ADP-ribosylation factor GTPase activating protein 2	-0.105389	4.79486	-1.42965	0.164854	0.998706	-4.45328
16453	Jak3	Janus kinase 3	-0.277901	2.50706	-1.52413	0.139681	0.998706	-4.45355
11891	Rab27a	RAB27A, member RAS oncogene family	0.258593	2.19624	1.55386	0.13244	0.998706	-4.45359
268903	Nrip1	nuclear receptor interacting protein 1	0.104293	6.4807	1.54109	0.136535	0.998706	-4.45417
80286	Tusc3	tumor suppressor candidate 3	0.111644	5.74792	1.48401	0.150123	0.998706	-4.45438
13924	Ptprv	protein tyrosine phosphatase receptor type V	-0.779993	-0.333952	-2.45165	0.0213344	0.998706	-4.45469
74427	Eaf1	ELL associated factor 1	-0.0883827	6.63002	-1.54559	0.134422	0.998706	-4.45472
17313	Mgp	matrix Gla protein	2.22901	-1.52945	3.37269	0.00261361	0.998706	-4.45474
213498	Arhgef11	Rho guanine nucleotide exchange factor 11	0.0915921	5.6676	1.48171	0.150569	0.998706	-4.45506
15410	Hoxb3	homeobox B3	-0.166923	6.07142	-1.5254	0.146036	0.998706	-4.45555
21849	Trim28	tripartite motif-containing 28	-0.0526643	10.4553	-1.74419	0.0930708	0.998706	-4.45607
71951	Gpc2	glypican 2 cerebroglycan	-0.197794	6.32439	-1.53621	0.145059	0.998706	-4.45608
94281	Sfxn4	sideroflexin 4	0.264253	2.28771	1.52846	0.138606	0.998706	-4.45617
77889	Lbh	limb-bud and heart	0.130623	6.69932	1.55337	0.137036	0.998706	-4.45625
72693	Zcchc12	zinc finger, CCHC domain containing 12	-0.306543	1.90832	-1.60278	0.121198	0.998706	-4.45647
22294	Uxt	ubiquitously expressed prefoldin like chaperone	-0.338201	1.70921	-1.65258	0.110577	0.998706	-4.45655
14936	Gys1	glycogen synthase 1, muscle	0.098824	6.41751	1.53175	0.138051	0.998706	-4.45658
74488	Lrrc15	leucine rich repeat containing 15	0.750665	0.0605843	2.28669	0.0306988	0.998706	-4.45661
69456	Commd10	COMM domain containing 10	0.0958166	5.53849	1.47025	0.153625	0.998706	-4.45708
74320	Wdr33	WD repeat domain 33	-0.0694472	7.18541	-1.58091	0.126123	0.998706	-4.45708
12848	Cops2	COP9 signalosome subunit 2	0.0561258	7.75585	1.61349	0.118844	0.998706	-4.45709
19301	Pxmp2	peroxisomal membrane protein 2	-0.286023	2.16162	-1.55715	0.131658	0.998706	-4.45718
54214	Golga4	golgin A4	0.0840675	6.7351	1.55456	0.132274	0.998706	-4.4572
100042555	Il11ra3	interleukin 11 receptor subunit alpha 3	-0.474775	0.929686	-1.84361	0.0767946	0.998706	-4.45741
52033	Pbk	PDZ binding kinase	0.0778093	6.17775	1.51304	0.142463	0.998706	-4.45748
110784	Nr3c2	nuclear receptor subfamily 3, group C, member 2	-1.12485	-0.885255	-2.68628	0.012486	0.998706	-4.4576
56407	Trpc4ap	transient receptor potential cation channel, subfamily C, member 4 associated protein	0.0603055	7.64361	1.60743	0.120172	0.998706	-4.45781
100042150	Nrg2	neuregulin 2	0.554632	0.488251	2.06027	0.0496265	0.998706	-4.45782
14175	Fgf4	fibroblast growth factor 4	0.730604	-0.136929	2.35063	0.0266958	0.998706	-4.45783
66254	Dimt1	DIM1 rRNA methyltransferase and ribosome maturation factor	-0.168842	3.63667	-1.40925	0.170741	0.998706	-4.45802
237926	Rsad1	radical S-adenosyl methionine domain containing 1	0.15607	3.74631	1.40389	0.172313	0.998706	-4.45803
223664	Lrrc14	leucine rich repeat containing 14	-0.0938101	5.34796	-1.45807	0.156927	0.998706	-4.45811
234072	Adprhl1	ADP-ribosylhydrolase like 1	0.446509	1.10868	1.83091	0.0787262	0.998706	-4.45829
117589	Asb7	ankyrin repeat and SOCS box-containing 7	0.10994	4.9295	1.43184	0.164234	0.998706	-4.45838
68112	Entr1	endosome associated trafficking regulator 1	-0.107248	6.43853	-1.53047	0.139285	0.998706	-4.45853
13008	Csrp2	cysteine and glycine-rich protein 2	0.0725653	6.86109	1.55861	0.131312	0.998706	-4.45854
17827	Mtx1	metaxin 1	-0.118747	4.14471	-1.40342	0.172453	0.998706	-4.4586
108682	Gpt2	glutamic pyruvate transaminase (alanine aminotransferase) 2	0.167239	5.62951	1.4814	0.156117	0.998706	-4.45868
16600	Klf4	Kruppel-like transcription factor 4 (gut)	0.337511	1.73117	1.63014	0.115263	0.998706	-4.45902
74778	Rrp7a	ribosomal RNA processing 7 homolog A	-0.0691191	6.16338	-1.51198	0.142732	0.998706	-4.45921
66270	Retreg1	reticulophagy regulator 1	0.269012	2.21752	1.53514	0.136963	0.998706	-4.45926
12532	Cdc25c	cell division cycle 25C	0.0861002	5.42662	1.45852	0.156806	0.998706	-4.45959
76897	Ralyl	RALY RNA binding protein-like	-0.693781	0.162527	-2.30214	0.0296847	0.998706	-4.45973
100342	Tent5b	terminal nucleotidyltransferase 5B	-0.803103	0.028234	-2.16744	0.03965	0.998706	-4.46006
72745	Tmem161b	transmembrane protein 161B	-0.141063	3.63548	-1.40294	0.172595	0.998706	-4.46033
78070	Cpt1c	carnitine palmitoyltransferase 1c	-0.13852	4.13099	-1.40115	0.173122	0.998706	-4.4605
68966	Ngdn	neuroguidin, EIF4E binding protein	-0.0957528	5.23436	-1.44202	0.161367	0.998706	-4.46089
330657	Prss53	serine protease 53	-0.89763	-0.189621	-2.43086	0.0223493	0.998706	-4.46126
634731	Susd1	sushi domain containing 1	0.135566	3.72289	1.39899	0.173764	0.998706	-4.4615
60611	Foxj2	forkhead box J2	-0.115835	3.99467	-1.39793	0.174077	0.998706	-4.4616
78751	Zc3h6	zinc finger CCCH type containing 6	0.194577	3.08986	1.42023	0.167552	0.998706	-4.46164
21846	Tie1	tyrosine kinase with immunoglobulin-like and EGF-like domains 1	-0.132181	5.62141	-1.47531	0.154469	0.998706	-4.46179
240518	Peli3	pellino 3	-0.251434	2.91061	-1.47241	0.153045	0.998706	-4.46193
20352	Sema4b	sema domain, immunoglobulin domain (Ig), transmembrane domain (TM) and short cytoplasmic domain, (semaphorin) 4B	-0.155471	4.36762	-1.40384	0.172756	0.998706	-4.46244
67151	Psmd9	proteasome (prosome, macropain) 26S subunit, non-ATPase, 9	0.0865435	5.44109	1.45366	0.158136	0.998706	-4.46256
78689	Naa35	N(alpha)-acetyltransferase 35, NatC auxiliary subunit	0.0654326	6.71274	1.54602	0.13432	0.998706	-4.46265
50934	Slc7a8	solute carrier family 7 (cationic amino acid transporter, y+ system), member 8	-0.493557	1.16279	-1.81487	0.0812273	0.998706	-4.46296
18024	Nfe2l2	nuclear factor, erythroid derived 2, like 2	0.111073	5.22546	1.44145	0.161526	0.998706	-4.46299
12154	Bmp10	bone morphogenetic protein 10	0.628872	0.503038	1.94117	0.0632721	0.998706	-4.46319
381201	Ap5b1	adaptor-related protein complex 5, beta 1 subunit	0.346279	1.6491	1.62513	0.116331	0.998706	-4.46326
104158	Ces1d	carboxylesterase 1D	1.2364	-0.542836	2.80569	0.00943688	0.998706	-4.46333
21667	Cripto	cripto, EGF-CFC family member	0.832471	-0.530776	2.34165	0.0272278	0.998706	-4.46341
330096	Shisa3	shisa family member 3	0.179468	4.5645	1.41251	0.172843	0.998706	-4.46371
73229	Zfp983	zinc finger protein 983	-0.236035	2.76439	-1.44194	0.161389	0.998706	-4.46372
83961	Nrg4	neuregulin 4	-0.735545	0.11368	-2.21166	0.036088	0.998706	-4.46378
17155	Man1a	mannosidase 1, alpha	0.106351	4.46349	1.40296	0.172589	0.998706	-4.4638
107581	Col16a1	collagen, type XVI, alpha 1	-0.212492	3.6066	-1.39826	0.175322	0.998706	-4.46384
110075	Bmp3	bone morphogenetic protein 3	-0.363596	1.29245	-1.68573	0.103947	0.998706	-4.464
104601	Mycbpap	MYCBP associated protein	0.31867	1.83945	1.58402	0.125412	0.998706	-4.46411
67095	Trak1	trafficking protein, kinesin binding 1	0.0900669	6.03172	1.50217	0.145234	0.998706	-4.46424
19881	Rom1	rod outer segment membrane protein 1	-0.221467	2.0792	-1.54932	0.133525	0.998706	-4.46428
218793	Ube2e2	ubiquitin-conjugating enzyme E2E 2	0.125657	4.10746	1.39485	0.174993	0.998706	-4.46435
19336	Rab24	RAB24, member RAS oncogene family	-0.102727	5.38498	-1.45439	0.157936	0.998706	-4.46449
12009	Cep131	centrosomal protein 131	-0.112336	6.02148	-1.49793	0.147367	0.998706	-4.46473
21745	Tep1	telomerase associated protein 1	-0.168403	4.23875	-1.39689	0.175263	0.998706	-4.46506
19662	Rbp4	retinol binding protein 4, plasma	-0.901289	1.93821	-1.57844	0.136021	0.998706	-4.46516
56096	Plac1	placental specific protein 1	-0.428522	1.38953	-1.75035	0.0919834	0.998706	-4.46546
224826	Ubr2	ubiquitin protein ligase E3 component n-recognin 2	0.0750552	6.78933	1.5526	0.132741	0.998706	-4.46549
321000	Lrif1	ligand dependent nuclear receptor interacting factor 1	0.136358	3.81474	1.39108	0.176122	0.998706	-4.46566
73061	Cldn34c1	claudin 34C1	0.216156	2.34126	1.49638	0.146728	0.998706	-4.46572
107585	Dio3	deiodinase, iodothyronine type III	-0.297568	1.39007	-1.67514	0.106028	0.998706	-4.4659
27984	Efhd2	EF hand domain containing 2	0.0881191	5.43341	1.45362	0.158148	0.998706	-4.46597
15235	Mst1	macrophage stimulating 1 (hepatocyte growth factor-like)	0.828642	0.08687	2.1479	0.0413228	0.998706	-4.4666
71713	Cdc40	cell division cycle 40	0.0772522	6.00241	1.49368	0.14743	0.998706	-4.46678
70579	Zc3h11a	zinc finger CCCH type containing 11A	0.238667	2.85264	1.44095	0.161666	0.998706	-4.46687
69020	Zfp707	zinc finger protein 707	-0.206027	2.78833	-1.43978	0.161993	0.998706	-4.46693
269261	Rpl12	ribosomal protein L12	-0.147988	5.7038	-1.47897	0.155461	0.998706	-4.46703
16790	Anpep	alanyl aminopeptidase, membrane	0.141036	3.72019	1.38997	0.176455	0.998706	-4.46707
104910	Slc25a47	solute carrier family 25, member 47	-0.175058	2.67622	-1.44514	0.160496	0.998706	-4.46708
170472	Recql5	RecQ protein-like 5	-0.109782	5.26711	-1.44075	0.161721	0.998706	-4.46722
170763	Zfp87	zinc finger protein 87	-0.149181	3.6218	-1.39008	0.176422	0.998706	-4.46723
241732	Tspyl3	TSPY-like 3	-0.17275	3.1089	-1.41653	0.168621	0.998706	-4.46754
100041621	Ermardl1	ER membrane associated RNA degradation like 1	-0.379597	1.01805	-1.81264	0.0815788	0.998706	-4.46759
71761	Amdhd1	amidohydrolase domain containing 1	-1.35731	-0.976876	-2.84464	0.00860468	0.998706	-4.46791
100532	Rell1	RELT-like 1	0.0872548	4.99119	1.42263	0.166863	0.998706	-4.46799
192188	Stab2	stabilin 2	-0.593173	0.468541	-2.04428	0.0512921	0.998706	-4.46801
214932	Hdhd5	haloacid dehalogenase like hydrolase domain containing 5	0.112867	4.43079	1.39683	0.174405	0.998706	-4.46819
208982	Hmgcll1	3-hydroxymethyl-3-methylglutaryl-Coenzyme A lyase-like 1	0.193375	2.66532	1.45536	0.157671	0.998706	-4.46827
102747	Lrrc49	leucine rich repeat containing 49	-0.0876777	4.91732	-1.41539	0.168951	0.998706	-4.46871
56695	Pnkd	paroxysmal nonkinesiogenic dyskinesia	-0.0989818	5.48907	-1.45567	0.157585	0.998706	-4.46899
72016	Tedc2	tubulin epsilon and delta complex 2	-0.0879254	5.19268	-1.43239	0.164077	0.998706	-4.469
218138	Gmds	GDP-mannose 4, 6-dehydratase	-0.11551	3.85262	-1.38554	0.177789	0.998706	-4.4691
12020	Nkx3-2	NK3 homeobox 2	-0.342725	1.4281	-1.62881	0.115544	0.998706	-4.4693
75458	Cklf	chemokine-like factor	-0.207925	2.72766	-1.4376	0.162607	0.998706	-4.46941
21938	Tnfrsf1b	tumor necrosis factor receptor superfamily, member 1b	0.289433	1.66809	1.60966	0.119683	0.998706	-4.46951
71782	Ankle2	ankyrin repeat and LEM domain containing 2	0.0816834	6.2977	1.51235	0.142638	0.998706	-4.46965
21809	Tgfb3	transforming growth factor, beta 3	0.133977	3.48685	1.38976	0.176518	0.998706	-4.46965
619547	Rpl34-ps1	ribosomal protein L34, pseudogene 1	0.0992153	7.15331	1.56657	0.130959	0.998706	-4.46968
67655	Ctdp1	CTD phosphatase subunit 1	-0.0846659	6.32878	-1.51558	0.141822	0.998706	-4.46989
12409	Cbr2	carbonyl reductase 2	0.913952	0.0384813	2.30956	0.0292086	0.998706	-4.47022
12039	Bckdha	branched chain ketoacid dehydrogenase E1, alpha polypeptide	-0.106911	5.32342	-1.44219	0.16132	0.998706	-4.47022
20229	Sat1	spermidine/spermine N1-acetyl transferase 1	-0.132555	3.74637	-1.38399	0.178259	0.998706	-4.47023
16529	Kcnk5	potassium channel, subfamily K, member 5	0.126614	4.18395	1.38699	0.177351	0.998706	-4.47025
19069	Nup88	nucleoporin 88	0.0553762	7.305	1.5779	0.126812	0.998706	-4.47036
55948	Sfn	stratifin	0.290151	3.46595	1.40429	0.175942	0.998706	-4.47044
74091	Npl	N-acetylneuraminate pyruvate lyase	-0.203849	2.99976	-1.40171	0.172958	0.998706	-4.47068
216613	Ccdc85a	coiled-coil domain containing 85A	0.361825	0.950667	1.78546	0.085987	0.998706	-4.47072
121022	Mrps6	mitochondrial ribosomal protein S6	0.111068	4.84316	1.40666	0.1715	0.998706	-4.47111
67884	Cfap410	cilia and flagella associated protein 410	0.124732	4.26009	1.38789	0.177081	0.998706	-4.47116
22113	Phlda2	pleckstrin homology like domain, family A, member 2	-0.368139	1.94569	-1.55336	0.132662	0.998706	-4.47123
226025	Trpm3	transient receptor potential cation channel, subfamily M, member 3	0.376527	1.11358	1.73378	0.0949323	0.998706	-4.47156
268706	Slc38a9	solute carrier family 38, member 9	-0.188102	3.22966	-1.39516	0.174902	0.998706	-4.47167
20017	Polr1b	polymerase (RNA) I polypeptide B	-0.0791076	6.76151	-1.5427	0.135122	0.998706	-4.47179
50524	Sall2	spalt like transcription factor 2	-0.0647707	7.52371	-1.59096	0.123839	0.998706	-4.47181
22201	Uba1	ubiquitin-like modifier activating enzyme 1	-0.0513107	9.49684	-1.68732	0.103637	0.998706	-4.47182
66809	Krt20	keratin 20	0.452466	1.04732	1.81455	0.0812774	0.998706	-4.47197
16205	Gimap1	GTPase, IMAP family member 1	-0.378084	1.47139	-1.63249	0.114763	0.998706	-4.47207
68283	Matcap2	microtubule associated tyrosine carboxypeptidase 2	0.326719	1.43639	1.64762	0.111597	0.998706	-4.47218
18423	Otx1	orthodenticle homeobox 1	-0.149258	4.39529	-1.39429	0.17557	0.998706	-4.47224
80860	Ghdc	GH3 domain containing	0.187102	2.84713	1.41684	0.168531	0.998706	-4.47232
26394	Lypla2	lysophospholipase 2	-0.0744382	7.05905	-1.56107	0.130732	0.998706	-4.47267
70020	Ino80b	INO80 complex subunit B	-0.1107	4.90934	-1.41284	0.169693	0.998706	-4.47273
231583	Slc26a1	solute carrier family 26 (sulfate transporter), member 1	0.687224	-0.0719771	2.26026	0.0325075	0.998706	-4.47309
332397	Nanos1	nanos C2HC-type zinc finger 1	0.247251	2.02555	1.53386	0.137276	0.998706	-4.4731
23885	Gmcl1	germ cell-less, spermatogenesis associated 1	0.0845391	5.50375	1.44878	0.159484	0.998706	-4.47326
244144	Usp35	ubiquitin specific peptidase 35	-0.21139	2.85459	-1.4131	0.169616	0.998706	-4.47346
14073	Faah	fatty acid amide hydrolase	0.55835	0.672988	1.92331	0.0655797	0.998706	-4.47346
11479	Acvr1b	activin A receptor, type 1B	-0.0831213	5.63569	-1.46035	0.156304	0.998706	-4.47351
109594	Lmo1	LIM domain only 1	0.160801	3.08638	1.39447	0.175107	0.998706	-4.4737
69834	Rab43	RAB43, member RAS oncogene family	0.139235	3.94419	1.37876	0.179846	0.998706	-4.47383
68098	Rchy1	ring finger and CHY zinc finger domain containing 1	0.0862903	5.21712	1.42886	0.16508	0.998706	-4.47394
230737	Gnl2	guanine nucleotide binding protein nucleolar 2	-0.0669249	6.60897	-1.52735	0.138882	0.998706	-4.47399
231507	Plac8	placenta-specific 8	0.339836	2.04594	1.55168	0.13296	0.998706	-4.47419
216459	Myl6b	myosin, light polypeptide 6B	0.21645	2.56086	1.45118	0.15882	0.998706	-4.47437
231630	Ficd	FIC domain containing	-0.414688	1.65057	-1.62617	0.116107	0.998706	-4.47439
72543	Mvb12b	multivesicular body subunit 12B	-0.0631654	6.44168	-1.51618	0.141673	0.998706	-4.47474
68817	Ddi2	DNA-damage inducible protein 2	0.0858894	5.61084	1.45794	0.156963	0.998706	-4.47494
104479	Ccdc117	coiled-coil domain containing 117	0.113453	6.15818	1.49324	0.148925	0.998706	-4.47511
52898	Rnasek	ribonuclease, RNase K	-0.115611	4.14176	-1.37958	0.179595	0.998706	-4.47527
93691	Klf7	Kruppel-like transcription factor 7 (ubiquitous)	-0.245861	2.42048	-1.44948	0.15929	0.998706	-4.47577
66091	Ndufa3	NADH:ubiquinone oxidoreductase subunit A3	-0.113411	4.9243	-1.41277	0.169713	0.998706	-4.47601
18426	Ovol1	ovo like zinc finger 1	-0.884091	-0.278915	-2.43392	0.0221972	0.998706	-4.47604
19116	Prlr	prolactin receptor	-1.27473	-0.926388	-2.68518	0.0125181	0.998706	-4.47608
100503884	Ccdc149	coiled-coil domain containing 149	-0.363862	1.23705	-1.68853	0.103402	0.998706	-4.47627
67921	Ube2f	ubiquitin-conjugating enzyme E2F (putative)	0.0810718	5.27437	1.42973	0.164833	0.998706	-4.47702
74011	Slc25a27	solute carrier family 25, member 27	-0.214155	3.58307	-1.37568	0.182214	0.998706	-4.47708
114712	Ferd3l	Fer3 like bHLH transcription factor	-0.544432	0.395188	-1.82449	0.0797186	0.998706	-4.47746
67475	Ero1b	endoplasmic reticulum oxidoreductase 1 beta	0.247528	2.11388	1.51471	0.142042	0.998706	-4.47796
66090	Ypel3	yippee like 3	-0.141333	3.72313	-1.371	0.182224	0.998706	-4.47798
235132	Zbtb44	zinc finger and BTB domain containing 44	0.110796	4.99708	1.4144	0.16924	0.998706	-4.47828
170721	Papln	papilin, proteoglycan-like sulfated glycoprotein	-0.901809	-0.328885	-2.3605	0.0261226	0.998706	-4.47838
99526	Usp53	ubiquitin specific peptidase 53	-0.164382	3.4411	-1.37478	0.181063	0.998706	-4.47843
14051	Eya4	EYA transcriptional coactivator and phosphatase 4	-0.146622	3.57281	-1.37057	0.182355	0.998706	-4.47848
103268	Cep57l1	centrosomal protein 57-like 1	0.142655	4.01118	1.37058	0.182351	0.998706	-4.47871
243866	Meiosin	meiosis initiator	-0.570265	0.588958	-1.86969	0.0729554	0.998706	-4.47879
67776	Vwa5a	von Willebrand factor A domain containing 5A	0.166824	3.62027	1.37148	0.182076	0.998706	-4.47893
56048	Lgals8	lectin, galactose binding, soluble 8	-0.168484	2.758	-1.40301	0.172572	0.998706	-4.47905
224143	Poglut1	protein O-glucosyltransferase 1	-0.0748155	6.18992	-1.49455	0.147204	0.998706	-4.47917
66231	Thoc7	THO complex 7	0.0793559	6.37154	1.50483	0.144553	0.998706	-4.47923
109267	Ssc4d	scavenger receptor cysteine rich family, 4 domains	0.312696	1.62809	1.62199	0.117005	0.998706	-4.47966
69940	Exoc1	exocyst complex component 1	-0.0744822	5.83118	-1.46707	0.154481	0.998706	-4.47983
270160	Rab39	RAB39, member RAS oncogene family	0.408896	1.12556	1.65669	0.109735	0.998706	-4.47992
245596	Hdx	highly divergent homeobox	0.188998	2.68332	1.41784	0.168241	0.998706	-4.48014
93835	Amn	amnionless	-1.10897	-0.854224	-2.57058	0.0163021	0.998706	-4.48056
71693	Colec11	collectin sub-family member 11	0.97546	-0.57898	2.35719	0.0263133	0.998706	-4.48072
56516	Rbms2	RNA binding motif, single stranded interacting protein 2	-0.0714184	6.77189	-1.53425	0.137181	0.998706	-4.48091
70233	Cd2bp2	CD2 cytoplasmic tail binding protein 2	-0.0649767	7.22954	-1.56446	0.129935	0.998706	-4.48102
11829	Aqp4	aquaporin 4	-0.441921	1.16492	-1.73632	0.0944758	0.998706	-4.48102
101502	Hsd3b7	hydroxy-delta-5-steroid dehydrogenase, 3 beta- and steroid delta-isomerase 7	-0.184255	2.85799	-1.39672	0.174436	0.998706	-4.48115
12390	Cav2	caveolin 2	0.351117	1.61333	1.56984	0.128678	0.998706	-4.48163
70031	Cmtm8	CKLF-like MARVEL transmembrane domain containing 8	0.191536	3.28859	1.37101	0.18222	0.998706	-4.48253
22652	Mkrn3	makorin, ring finger protein, 3	-0.20766	3.03476	-1.38311	0.178522	0.998706	-4.48264
229949	Ak5	adenylate kinase 5	-0.345944	1.40577	-1.61383	0.118769	0.998706	-4.48266
56043	Akr1e1	aldo-keto reductase family 1, member E1	0.120178	4.77978	1.39438	0.175135	0.998706	-4.48289
72027	Slc39a4	solute carrier family 39 (zinc transporter), member 4	-0.826783	-0.199325	-2.08196	0.0474431	0.998706	-4.48302
19889	Rp2	retinitis pigmentosa 2 homolog	0.105526	4.46083	1.37878	0.179838	0.998706	-4.48304
18994	Pou3f4	POU domain, class 3, transcription factor 4	-0.200814	4.38865	-1.3845	0.182644	0.998706	-4.48322
328440	Npm2	nucleophosmin/nucleoplasmin 2	-0.805577	-0.169281	-2.17082	0.0393671	0.998706	-4.48325
243923	Rgs9bp	regulator of G-protein signalling 9 binding protein	0.19533	3.04924	1.38219	0.178802	0.998706	-4.48335
13627	Eef1a1	eukaryotic translation elongation factor 1 alpha 1	0.0872183	12.7891	1.84631	0.0822955	0.998706	-4.48344
57275	Lenep	lens epithelial protein	-0.385684	1.09873	-1.66662	0.107726	0.998706	-4.48357
242747	Zfp933	zinc finger protein 933	0.168737	3.46238	1.36568	0.183867	0.998706	-4.48373
106722	Mpig6b	megakaryocyte and platelet inhibitory receptor G6b	1.29768	-0.669925	2.43547	0.0226942	0.998706	-4.48381
75796	Cdyl2	chromodomain protein, Y chromosome-like 2	-0.198806	2.88648	-1.38247	0.178718	0.998706	-4.48382
53356	Eif3g	eukaryotic translation initiation factor 3, subunit G	-0.0613765	7.63817	-1.58546	0.125084	0.998706	-4.48394
24063	Spry1	sprouty RTK signaling antagonist 1	-0.0986315	5.33458	-1.42862	0.16515	0.998706	-4.48402
50786	Hs6st2	heparan sulfate 6-O-sulfotransferase 2	0.0840573	5.91353	1.46538	0.154939	0.998706	-4.48437
14282	Fosb	FBJ osteosarcoma oncogene B	1.41006	-0.527146	2.21724	0.0397301	0.998706	-4.48437
76375	Det1	DET1 partner of COP1 E3 ubiquitin ligase	-0.134652	4.28224	-1.37021	0.182467	0.998706	-4.48453
210503	Zfp677	zinc finger protein 677	-0.312682	1.36588	-1.59894	0.122051	0.998706	-4.48515
244672	Cwf19l2	CWF19 like cell cycle control factor 2	0.0949401	4.86384	1.3977	0.174145	0.998706	-4.48535
66966	Trit1	tRNA isopentenyltransferase 1	-0.11204	4.44008	-1.37383	0.181353	0.998706	-4.48542
68312	Gstm7	glutathione S-transferase, mu 7	0.331973	1.78548	1.52304	0.139954	0.998706	-4.48545
68588	Cthrc1	collagen triple helix repeat containing 1	0.128308	4.16025	1.36302	0.184693	0.998706	-4.48559
66226	Trappc2	trafficking protein particle complex 2	-0.222321	2.34759	-1.43934	0.162116	0.998706	-4.48561
12453	Ccni	cyclin I	0.0649546	8.1717	1.61225	0.119115	0.998706	-4.48572
212514	Spice1	spindle and centriole associated protein 1	-0.0947169	5.07884	-1.40931	0.170723	0.998706	-4.48587
71781	Slc16a14	solute carrier family 16 (monocarboxylic acid transporters), member 14	-1.24498	-1.60159	-2.62455	0.0144036	0.998706	-4.48599
12495	Entpd1	ectonucleoside triphosphate diphosphohydrolase 1	0.265538	1.95266	1.48906	0.148634	0.998706	-4.486
329416	Nostrin	nitric oxide synthase trafficker	-0.739061	-0.150561	-2.19695	0.0372392	0.998706	-4.48602
330050	Fam185a	family with sequence similarity 185, member A	-0.113265	3.90695	-1.3586	0.186072	0.998706	-4.48602
16980	Lrrn2	leucine rich repeat protein 2, neuronal	-0.197958	2.55003	-1.40568	0.171786	0.998706	-4.48603
245860	Atg9a	autophagy related 9A	0.0945455	5.20289	1.41671	0.168568	0.998706	-4.48615
67158	Sft2d3	SFT2 domain containing 3	-0.122057	3.72172	-1.3569	0.186606	0.998706	-4.48624
26611	Rcn2	reticulocalbin 2	0.0633374	7.36675	1.56555	0.12968	0.998706	-4.48632
384061	Fndc5	fibronectin type III domain containing 5	0.196425	2.86449	1.37352	0.181448	0.998706	-4.48654
382913	Neil2	nei like 2 (E. coli)	-0.569803	0.766317	-1.79017	0.0852099	0.998706	-4.48661
65247	Asb1	ankyrin repeat and SOCS box-containing 1	-0.119383	4.4895	-1.37333	0.181505	0.998706	-4.48691
54170	Rragc	Ras-related GTP binding C	0.083578	5.82219	1.46195	0.15587	0.998706	-4.48699
67988	Tmx3	thioredoxin-related transmembrane protein 3	0.0761929	6.12573	1.48332	0.150144	0.998706	-4.48705
57028	Pdxp	pyridoxal (pyridoxine, vitamin B6) phosphatase	0.116493	5.53506	1.43895	0.162781	0.998706	-4.48722
12386	Ctnna2	catenin alpha 2	0.202254	3.31962	1.35936	0.185982	0.998706	-4.48729
14190	Fgl2	fibrinogen-like protein 2	0.343205	1.5587	1.56755	0.12921	0.998706	-4.48778
94246	Arid4b	AT-rich interaction domain 4B	0.0981936	6.13202	1.48145	0.150637	0.998706	-4.48787
16514	Kcnj11	potassium inwardly rectifying channel, subfamily J, member 11	0.320183	1.32254	1.62615	0.116112	0.998706	-4.48824
217980	Larp4b	La ribonucleoprotein 4B	0.0716679	7.01449	1.546	0.134324	0.998706	-4.48834
22130	Ttf1	transcription termination factor, RNA polymerase I	0.0933853	4.95939	1.39559	0.174775	0.998706	-4.48835
17883	Myh3	myosin, heavy polypeptide 3, skeletal muscle, embryonic	-0.62418	2.78361	-1.38193	0.188046	0.998706	-4.48873
11541	Adora2b	adenosine A2b receptor	0.447641	0.917208	1.74552	0.0928341	0.998706	-4.48904
170716	Cyp4f13	cytochrome P450, family 4, subfamily f, polypeptide 13	-0.555712	0.53322	-1.90696	0.0677562	0.998706	-4.48938
212999	Tnpo2	transportin 2 (importin 3, karyopherin beta 2b)	-0.0772689	7.28983	-1.56088	0.130775	0.998706	-4.48941
414069	Actmap	actin maturation protease	0.135602	3.42188	1.35378	0.187587	0.998706	-4.48954
330361	Gcfc2	GC-rich sequence DNA binding factor 2	-0.103852	4.42399	-1.36775	0.183226	0.998706	-4.48965
239739	Lamp3	lysosomal-associated membrane protein 3	0.304543	1.60451	1.5504	0.133266	0.998706	-4.48995
26428	Orc4	origin recognition complex, subunit 4	0.070464	5.75706	1.45135	0.158773	0.998706	-4.49011
19734	Rgs16	regulator of G-protein signaling 16	-0.153541	3.35209	-1.35326	0.187751	0.998706	-4.49028
71742	Ulk3	unc-51-like kinase 3	-0.164718	3.55674	-1.3504	0.188655	0.998706	-4.49029
100763	Ube3c	ubiquitin protein ligase E3C	0.0707139	6.91555	1.53504	0.136987	0.998706	-4.4904
52892	Sco1	SCO1 cytochrome c oxidase assembly protein	0.0992302	4.93147	1.39032	0.176349	0.998706	-4.49068
20419	Shcbp1	Shc SH2-domain binding protein 1	0.0718293	6.10476	1.47693	0.151836	0.998706	-4.49069
353187	Nr1d2	nuclear receptor subfamily 1, group D, member 2	-0.12422	3.74321	-1.3491	0.189065	0.998706	-4.49069
72179	Fbxl2	F-box and leucine-rich repeat protein 2	-0.263273	1.87195	-1.48292	0.15025	0.998706	-4.49071
66939	Aagab	alpha- and gamma-adaptin binding protein	0.0653958	5.96446	1.46666	0.154593	0.998706	-4.49081
13608	Edar	ectodysplasin-A receptor	-0.695938	0.121701	-2.03417	0.0523711	0.998706	-4.49103
71988	Esco2	establishment of sister chromatid cohesion N-acetyltransferase 2	0.0925157	5.20796	1.40927	0.170734	0.998706	-4.49104
319195	Rpl17	ribosomal protein L17	-0.130327	4.54064	-1.37321	0.181543	0.998706	-4.49105
110611	Hdlbp	high density lipoprotein (HDL) binding protein	0.0482937	9.25384	1.66044	0.108973	0.998706	-4.49106
142688	Asb13	ankyrin repeat and SOCS box-containing 13	-0.135526	4.50317	-1.37016	0.182482	0.998706	-4.49113
19193	Pipox	pipecolic acid oxidase	-0.231862	1.84522	-1.46975	0.153759	0.998706	-4.49158
76894	Mettl15	methyltransferase like 15	0.209449	2.2871	1.42597	0.165904	0.998706	-4.49166
399591	Tmsb15l	thymosin beta 15b like	0.792888	-0.605526	2.22427	0.0351259	0.998706	-4.49187
22427	Wrn	Werner syndrome RecQ like helicase	0.111492	4.63019	1.37358	0.181431	0.998706	-4.49222
21401	Tcea3	transcription elongation factor A (SII), 3	0.378011	1.78703	1.52863	0.138565	0.998706	-4.49225
72047	Ddx42	DEAD box helicase 42	-0.0602919	7.5371	-1.57466	0.127559	0.998706	-4.4925
12028	Bax	BCL2-associated X protein	-0.0673724	6.40692	-1.49882	0.146099	0.998706	-4.49273
231842	Amz1	archaelysin family metallopeptidase 1	-0.776068	-0.165336	-2.17583	0.0389505	0.998706	-4.49274
107173	Gpr137	G protein-coupled receptor 137	-0.113612	4.36157	-1.36028	0.185548	0.998706	-4.49289
192232	Hps4	HPS4, biogenesis of lysosomal organelles complex 3 subunit 2	-0.106454	5.3899	-1.42492	0.166206	0.998706	-4.49307
27414	Sergef	secretion regulating guanine nucleotide exchange factor	-0.201339	2.78881	-1.37756	0.180211	0.998706	-4.49307
11474	Actn3	actinin alpha 3	0.211093	2.33261	1.41393	0.169377	0.998706	-4.49318
26875	Pclo	piccolo (presynaptic cytomatrix protein)	0.35713	1.912	1.46505	0.15573	0.998706	-4.4934
433809	Rnf207	ring finger protein 207	0.43399	0.829153	1.70917	0.0994637	0.998706	-4.49352
319880	Tmcc3	transmembrane and coiled coil domains 3	0.166873	3.53436	1.34558	0.190184	0.998706	-4.49363
67013	Oma1	OMA1 zinc metallopeptidase	-0.154063	4.01423	-1.3461	0.19002	0.998706	-4.4938
18457	Bloc1s6	biogenesis of lysosomal organelles complex-1, subunit 6, pallidin	0.077757	5.64537	1.43962	0.16204	0.998706	-4.49382
50766	Crim1	cysteine rich transmembrane BMP regulator 1	0.119048	4.66494	1.37405	0.181286	0.998706	-4.49389
20918	Eif1	eukaryotic translation initiation factor 1	-0.0802677	7.92679	-1.59382	0.123392	0.998706	-4.49394
74405	Efhc2	EF-hand domain (C-terminal) containing 2	-0.724342	0.0764959	-2.04473	0.0512448	0.998706	-4.49411
231889	Bud31	BUD31 homolog	0.0805453	6.35005	1.48841	0.148805	0.998706	-4.49413
22359	Vldlr	very low density lipoprotein receptor	0.182977	3.91502	1.34862	0.190672	0.998706	-4.49414
20411	Sorbs1	sorbin and SH3 domain containing 1	0.0979537	5.2727	1.41121	0.170168	0.998706	-4.49458
12638	Cftr	cystic fibrosis transmembrane conductance regulator	-1.10007	-0.138163	-2.19697	0.0379438	0.998706	-4.49488
237558	Myrfl	myelin regulatory factor-like	0.9329	-0.798239	2.47137	0.0204112	0.998706	-4.49505
93713	Pcdhga5	protocadherin gamma subfamily A, 5	0.281513	1.56383	1.51451	0.142094	0.998706	-4.49508
58909	Fam13a	family with sequence similarity 13, member A	0.263706	1.81859	1.48892	0.148672	0.998706	-4.49523
72774	Neil1	nei endonuclease VIII-like 1 (E. coli)	-0.233207	2.22596	-1.42279	0.166817	0.998706	-4.49545
83671	Sytl2	synaptotagmin-like 2	0.295981	1.88663	1.45907	0.156653	0.998706	-4.49554
69550	Bst2	bone marrow stromal cell antigen 2	-0.328513	1.31434	-1.58443	0.125318	0.998706	-4.49565
19367	Rad9a	RAD9 checkpoint clamp component A	-0.0779016	5.41435	-1.42122	0.167267	0.998706	-4.49587
19275	Ptprn	protein tyrosine phosphatase receptor type N	-0.270093	1.83611	-1.46397	0.155321	0.998706	-4.49596
245643	Frmpd3	FERM and PDZ domain containing 3	-0.362258	1.16081	-1.62564	0.116222	0.998706	-4.49604
27384	Akr1c13	aldo-keto reductase family 1, member C13	-0.716274	-0.375613	-2.10054	0.0456419	0.998706	-4.49625
80987	Nckipsd	NCK interacting protein with SH3 domain	-0.125688	3.93739	-1.34175	0.191407	0.998706	-4.49645
93838	Dqx1	DEAQ RNA-dependent ATPase	-0.293008	1.63524	-1.49913	0.146017	0.998706	-4.49649
433375	Creg1	cellular repressor of E1A-stimulated genes 1	0.146631	4.26383	1.3482	0.18935	0.998706	-4.49665
76927	Tsacc	TSSK6 activating co-chaperone	-0.405851	1.05353	-1.67961	0.105144	0.998706	-4.49675
338337	Cog3	component of oligomeric golgi complex 3	-0.0876383	5.5581	-1.4315	0.164329	0.998706	-4.49677
75424	Zfp820	zinc finger protein 820	0.147297	3.41322	1.33886	0.192333	0.998706	-4.49687
13204	Dhx15	DEAH-box helicase 15	0.0527417	8.91799	1.63901	0.11339	0.998706	-4.49693
245532	Awat2	acyl-CoA wax alcohol acyltransferase 2	0.618406	0.114764	1.97447	0.0591595	0.998706	-4.49718
622675	Zfp827	zinc finger protein 827	-0.147167	4.61419	-1.36829	0.183965	0.998706	-4.49725
218763	Lrrc3b	leucine rich repeat containing 3B	-0.50163	0.536753	-1.79636	0.0841953	0.998706	-4.49734
103098	Slc6a15	solute carrier family 6 (neurotransmitter transporter), member 15	0.196718	2.5198	1.36958	0.18266	0.998706	-4.49736
54169	Kat6b	K(lysine) acetyltransferase 6B	0.0961785	5.46645	1.41935	0.167805	0.998706	-4.4974
71817	Tmem50a	transmembrane protein 50A	0.0855355	5.66936	1.43692	0.162796	0.998706	-4.49751
245403	Dcaf12l2	DDB1 and CUL4 associated factor 12-like 2	0.628655	0.553263	1.84801	0.0761344	0.998706	-4.49757
109006	Ciapin1	cytokine induced apoptosis inhibitor 1	-0.0770418	6.53764	-1.49949	0.145924	0.998706	-4.49781
52552	Parp8	poly (ADP-ribose) polymerase family, member 8	-0.13784	3.94362	-1.33953	0.192118	0.998706	-4.49781
70428	Polr3b	polymerase (RNA) III (DNA directed) polypeptide B	0.0710026	6.02958	1.46628	0.154694	0.998706	-4.49821
56846	Necab3	N-terminal EF-hand calcium binding protein 3	-0.491715	0.482047	-1.82071	0.0803087	0.998706	-4.49842
57330	Gigyf1	GRB10 interacting GYF protein 1	-0.186656	7.01788	-1.54634	0.142951	0.998706	-4.49852
26570	Slc7a11	solute carrier family 7 (cationic amino acid transporter, y+ system), member 11	-0.255817	3.67688	-1.34159	0.196862	0.998706	-4.49856
66320	Tmem208	transmembrane protein 208	-0.107453	4.53318	-1.35788	0.186299	0.998706	-4.49871
331491	Fnd3c2	fibronectin type III domain containing 3C2	-0.22559	2.23011	-1.39128	0.176061	0.998706	-4.49899
110557	H2-Q6	histocompatibility 2, Q region locus 6	-0.413061	1.06801	-1.62025	0.117379	0.998706	-4.49905
57875	Angptl4	angiopoietin-like 4	-0.122224	3.75425	-1.3345	0.193736	0.998706	-4.49925
76829	Dok5	docking protein 5	0.241387	2.43876	1.39211	0.175812	0.998706	-4.49935
209200	Dtx3l	deltex 3-like, E3 ubiquitin ligase	0.283588	2.44513	1.39315	0.175546	0.998706	-4.49959
214895	Lman2l	lectin, mannose-binding 2-like	-0.0879475	5.33039	-1.40711	0.171368	0.998706	-4.49959
240675	Vwa2	von Willebrand factor A domain containing 2	-0.16146	3.82539	-1.33321	0.194154	0.998706	-4.49959
74901	Kbtbd11	kelch repeat and BTB (POZ) domain containing 11	0.117417	5.94592	1.47073	0.155524	0.998706	-4.49967
233878	Sez6l2	seizure related 6 homolog like 2	-0.419688	1.03878	-1.60851	0.119933	0.998706	-4.49968
76299	Erp44	endoplasmic reticulum protein 44	0.0897639	5.90954	1.45161	0.158702	0.998706	-4.49971
20273	Scn8a	sodium channel, voltage-gated, type VIII, alpha	-0.132245	3.54468	-1.3328	0.194287	0.998706	-4.49977
16678	Krt1	keratin 1	-1.15115	-0.960721	-2.44229	0.021786	0.998706	-4.49991
20519	Slc22a3	solute carrier family 22 (organic cation transporter), member 3	0.882074	-0.59683	2.17297	0.0391881	0.998706	-4.50007
433766	Trim63	tripartite motif-containing 63	0.32768	1.71297	1.50894	0.143503	0.998706	-4.50025
14008	Etv2	ets variant 2	-0.393071	0.843875	-1.71065	0.0991851	0.998706	-4.50028
67282	Washc3	WASH complex subunit 3	0.143747	3.76525	1.33197	0.194556	0.998706	-4.50038
100561	Slc15a4	solute carrier family 15, member 4	0.139843	4.75581	1.36727	0.183944	0.998706	-4.50064
218461	Pde8b	phosphodiesterase 8B	-0.381344	0.964912	-1.59382	0.123196	0.998706	-4.50112
21417	Zeb1	zinc finger E-box binding homeobox 1	-0.0940245	6.41333	-1.49487	0.147201	0.998706	-4.50126
195208	Dcdc2a	doublecortin domain containing 2a	0.397992	1.00198	1.67123	0.106804	0.998706	-4.50135
55951	Mpc1	mitochondrial pyruvate carrier 1	0.289691	2.04346	1.42517	0.166135	0.998706	-4.50182
13641	Efnb1	ephrin B1	0.0718505	6.82995	1.52149	0.14034	0.998706	-4.50185
12795	Plk3	polo like kinase 3	-0.158984	4.11339	-1.34192	0.191918	0.998706	-4.50187
242851	Gnat3	G protein subunit alpha transducin 3	-1.60032	-1.24666	-2.54106	0.0181729	0.998706	-4.50209
59048	C1galt1c1	C1GALT1-specific chaperone 1	0.147482	3.21519	1.3346	0.193705	0.998706	-4.50218
19935	Mrpl23	mitochondrial ribosomal protein L23	-0.274465	1.97915	-1.42306	0.16674	0.998706	-4.50254
104010	Cdh22	cadherin 22	0.406817	1.33665	1.51026	0.143258	0.998706	-4.50267
94179	Krt23	keratin 23	-0.986687	-0.991347	-2.36137	0.0260722	0.998706	-4.50292
71912	Jsrp1	junctional sarcoplasmic reticulum protein 1	0.695803	-0.273159	1.97847	0.0586816	0.998706	-4.50302
11806	Apoa1	apolipoprotein A-I	-1.66402	0.17337	-1.83792	0.0865689	0.998706	-4.50307
75079	Zbtb49	zinc finger and BTB domain containing 49	-0.159902	3.46198	-1.32709	0.196142	0.998706	-4.50308
30937	Lmcd1	LIM and cysteine-rich domains 1	-0.688686	0.0551802	-1.92879	0.0648643	0.998706	-4.50309
79560	Ublcp1	ubiquitin-like domain containing CTD phosphatase 1	-0.0955172	5.08338	-1.38555	0.177785	0.998706	-4.50325
14102	Fas	Fas cell surface death receptor	0.714263	0.148545	1.95858	0.0610925	0.998706	-4.50367
[truncated: 11,966 more rows]
