# Supplementary material for: The roles of the acetyltransferase domains of the chromatin regulators KAT6A and KAT6B in vivo
Source: Development. 2026 Jun 18;153(12):dev205559. doi: 10.1242/dev.205559 (PMC13327545; doi:10.1242/dev.205559)
Supplement: Table S7. — GO terms BP (biological process) of genes differentially expressed in Kat6a-/-Kat6b+/+ vs. Kat6a+/+Kat6b+/+ and in Kat6aG656E/G656EKat6bG577E/G577E vs. Kat6a+/+Kat6b+/+ E9.5 embryos [file develop-153-205559-TableS7.xlsx]

## Sheet: Read me
RNA-sequencing results – Gene ontology terms (biological process)
	Table S7: GO terms BP (biological process) of genes differentially expressed in Kat6a–/–Kat6b+/+ vs. Kat6a+/+Kat6b+/+ and in Kat6aG656E/G656EKat6bG577E/G577E vs. Kat6a+/+Kat6b+/+ E9.5 embryos
	Table S8: GO terms BP (biological process) of genes differentially expressed in Kat6a–/–Kat6b+/+ vs. Kat6a+/+Kat6b+/+ but not in Kat6aG656E/G656EKat6bG577E/G577E vs. Kat6a+/+Kat6b+/+ E9.5 embryos
	Table S9: GO terms BP (biological process) of genes differentially expressed in Kat6aG656E/G656EKat6bG577E/G577E vs. Kat6a+/+Kat6b+/+ but not in in Kat6a–/–Kat6b+/+ vs. Kat6a+/+Kat6b+/+ E9.5 embryos
	Table S10: GO terms BP (biological process) of genes differentially expressed in Kat6a+/+Kat6b–/– vs. Kat6a+/+Kat6b+/+ and in Kat6aG656E/G656EKat6bG577E/G577E vs. Kat6a+/+Kat6b+/+ E9.5 embryos
	Table S11: GO terms BP (biological process) of genes differentially expressed in Kat6a+/+Kat6b–/– vs. Kat6a+/+Kat6b+/+ but not in Kat6aG656E/G656EKat6bG577E/G577E vs. Kat6a+/+Kat6b+/+ E9.5 embryos
	Table S12: GO terms BP (biological process) of genes differentially expressed in Kat6aG656E/G656EKat6bG577E/G577E vs. Kat6a+/+Kat6b+/+ but not in Kat6a+/+Kat6b–/– vs. Kat6a+/+Kat6b+/+ E9.5 embryos

## Sheet: Table S7 GO BP Kat6a KO & DPM
Table S7: GO terms BP (biological process) of genes differentially expressed in Kat6a–/–Kat6b+/+ vs. Kat6a+/+Kat6b+/+ and in Kat6aG656E/G656EKat6bG577E/G577E vs. Kat6a+/+Kat6b+/+ E9.5 embryos
Category	Term	Count	%	PValue
GOTERM_BP_DIRECT	GO:0051017~actin filament bundle assembly	3	4.22535	0.00368178
GOTERM_BP_DIRECT	GO:1902669~positive regulation of axon guidance	2	2.8169	0.00449543
GOTERM_BP_DIRECT	GO:0007399~nervous system development	5	7.04225	0.00533958
GOTERM_BP_DIRECT	GO:0007507~heart development	5	7.04225	0.00577146
GOTERM_BP_DIRECT	GO:0001974~blood vessel remodeling	3	4.22535	0.00615132
GOTERM_BP_DIRECT	GO:0021915~neural tube development	3	4.22535	0.00735057
GOTERM_BP_DIRECT	GO:0001756~somitogenesis	3	4.22535	0.0076021
GOTERM_BP_DIRECT	GO:0048704~embryonic skeletal system morphogenesis	3	4.22535	0.0076021
GOTERM_BP_DIRECT	GO:2000045~regulation of G1/S transition of mitotic cell cycle	3	4.22535	0.0086466
GOTERM_BP_DIRECT	GO:0072144~glomerular mesangial cell development	2	2.8169	0.00897095
GOTERM_BP_DIRECT	GO:0031175~neuron projection development	4	5.6338	0.00908292
GOTERM_BP_DIRECT	GO:0003151~outflow tract morphogenesis	3	4.22535	0.00946974
GOTERM_BP_DIRECT	GO:0001947~heart looping	3	4.22535	0.0100372
GOTERM_BP_DIRECT	GO:0007411~axon guidance	4	5.6338	0.0105767
GOTERM_BP_DIRECT	GO:0008285~negative regulation of cell population proliferation	5	7.04225	0.0124429
GOTERM_BP_DIRECT	GO:0006279~premeiotic DNA replication	2	2.8169	0.0134267
GOTERM_BP_DIRECT	GO:0051965~positive regulation of synapse assembly	3	4.22535	0.0147541
GOTERM_BP_DIRECT	GO:1902396~protein localization to bicellular tight junction	2	2.8169	0.0156471
GOTERM_BP_DIRECT	GO:0010977~negative regulation of neuron projection development	3	4.22535	0.0179589
GOTERM_BP_DIRECT	GO:0030182~neuron differentiation	4	5.6338	0.0194864
GOTERM_BP_DIRECT	GO:0060371~regulation of atrial cardiac muscle cell membrane depolarization	2	2.8169	0.0200732
GOTERM_BP_DIRECT	GO:0048703~embryonic viscerocranium morphogenesis	2	2.8169	0.0222789
GOTERM_BP_DIRECT	GO:0045955~negative regulation of calcium ion-dependent exocytosis	2	2.8169	0.0222789
GOTERM_BP_DIRECT	GO:0001843~neural tube closure	3	4.22535	0.0226443
GOTERM_BP_DIRECT	GO:0060070~canonical Wnt signaling pathway	3	4.22535	0.0264524
GOTERM_BP_DIRECT	GO:0000727~double-strand break repair via break-induced replication	2	2.8169	0.0266757
GOTERM_BP_DIRECT	GO:2000810~regulation of bicellular tight junction assembly	2	2.8169	0.0266757
GOTERM_BP_DIRECT	GO:0030953~astral microtubule organization	2	2.8169	0.0266757
GOTERM_BP_DIRECT	GO:0090557~establishment of endothelial intestinal barrier	2	2.8169	0.0288668
GOTERM_BP_DIRECT	GO:0071679~commissural neuron axon guidance	2	2.8169	0.0332343
GOTERM_BP_DIRECT	GO:0003214~cardiac left ventricle morphogenesis	2	2.8169	0.0332343
GOTERM_BP_DIRECT	GO:0030308~negative regulation of cell growth	3	4.22535	0.0357571
GOTERM_BP_DIRECT	GO:0001764~neuron migration	3	4.22535	0.0461289
GOTERM_BP_DIRECT	GO:0008584~male gonad development	3	4.22535	0.0466735
GOTERM_BP_DIRECT	GO:0006268~DNA unwinding involved in DNA replication	2	2.8169	0.048369
