# Supplementary material for: The roles of the acetyltransferase domains of the chromatin regulators KAT6A and KAT6B in vivo
Source: Development. 2026 Jun 18;153(12):dev205559. doi: 10.1242/dev.205559 (PMC13327545; doi:10.1242/dev.205559)
Supplement: Table S8. — GO terms BP (biological process) of genes differentially expressed in Kat6a-/-Kat6b+/+ vs. Kat6a+/+Kat6b+/+ but not in Kat6aG656E/G656EKat6bG577E/G577E vs. Kat6a+/+Kat6b+/+ E9.5 embryos [file develop-153-205559-TableS8.xlsx]

## Sheet: Read me
RNA-sequencing results – Gene ontology terms (biological process)
	Table S7: GO terms BP (biological process) of genes differentially expressed in Kat6a–/–Kat6b+/+ vs. Kat6a+/+Kat6b+/+ and in Kat6aG656E/G656EKat6bG577E/G577E vs. Kat6a+/+Kat6b+/+ E9.5 embryos
	Table S8: GO terms BP (biological process) of genes differentially expressed in Kat6a–/–Kat6b+/+ vs. Kat6a+/+Kat6b+/+ but not in Kat6aG656E/G656EKat6bG577E/G577E vs. Kat6a+/+Kat6b+/+ E9.5 embryos
	Table S9: GO terms BP (biological process) of genes differentially expressed in Kat6aG656E/G656EKat6bG577E/G577E vs. Kat6a+/+Kat6b+/+ but not in in Kat6a–/–Kat6b+/+ vs. Kat6a+/+Kat6b+/+ E9.5 embryos
	Table S10: GO terms BP (biological process) of genes differentially expressed in Kat6a+/+Kat6b–/– vs. Kat6a+/+Kat6b+/+ and in Kat6aG656E/G656EKat6bG577E/G577E vs. Kat6a+/+Kat6b+/+ E9.5 embryos
	Table S11: GO terms BP (biological process) of genes differentially expressed in Kat6a+/+Kat6b–/– vs. Kat6a+/+Kat6b+/+ but not in Kat6aG656E/G656EKat6bG577E/G577E vs. Kat6a+/+Kat6b+/+ E9.5 embryos
	Table S12: GO terms BP (biological process) of genes differentially expressed in Kat6aG656E/G656EKat6bG577E/G577E vs. Kat6a+/+Kat6b+/+ but not in Kat6a+/+Kat6b–/– vs. Kat6a+/+Kat6b+/+ E9.5 embryos

## Sheet: Table S8 GO BP Kat6a KO not DPM
Table S8: GO terms BP (biological process) of genes differentially expressed in Kat6a–/–Kat6b+/+ vs. Kat6a+/+Kat6b+/+ but not in Kat6aG656E/G656EKat6bG577E/G577E vs. Kat6a+/+Kat6b+/+ E9.5 embryos
Category	Term	Count	%	PValue
GOTERM_BP_DIRECT	GO:0006357~regulation of transcription by RNA polymerase II	47	18.2171	6.52281e-13
GOTERM_BP_DIRECT	GO:0045944~positive regulation of transcription by RNA polymerase II	40	15.5039	4.87846e-12
GOTERM_BP_DIRECT	GO:0045893~positive regulation of DNA-templated transcription	26	10.0775	1.72158e-08
GOTERM_BP_DIRECT	GO:0030182~neuron differentiation	15	5.81395	4.12815e-08
GOTERM_BP_DIRECT	GO:0000122~negative regulation of transcription by RNA polymerase II	29	11.2403	5.11096e-08
GOTERM_BP_DIRECT	GO:0007399~nervous system development	15	5.81395	5.14894e-07
GOTERM_BP_DIRECT	GO:0048468~cell development	7	2.71318	6.61245e-07
GOTERM_BP_DIRECT	GO:0007389~pattern specification process	8	3.10078	8.68539e-07
GOTERM_BP_DIRECT	GO:0098609~cell-cell adhesion	12	4.65116	1.69205e-06
GOTERM_BP_DIRECT	GO:0060441~epithelial tube branching involved in lung morphogenesis	6	2.32558	1.96858e-06
GOTERM_BP_DIRECT	GO:0016055~Wnt signaling pathway	12	4.65116	2.92787e-06
GOTERM_BP_DIRECT	GO:0016477~cell migration	14	5.42636	3.44169e-06
GOTERM_BP_DIRECT	GO:0060048~cardiac muscle contraction	7	2.71318	4.63754e-06
GOTERM_BP_DIRECT	GO:0030336~negative regulation of cell migration	10	3.87597	5.87597e-06
GOTERM_BP_DIRECT	GO:0001525~angiogenesis	13	5.03876	7.19466e-06
GOTERM_BP_DIRECT	GO:0030178~negative regulation of Wnt signaling pathway	7	2.71318	8.06939e-06
GOTERM_BP_DIRECT	GO:0030036~actin cytoskeleton organization	12	4.65116	8.22058e-06
GOTERM_BP_DIRECT	GO:0007411~axon guidance	11	4.26357	9.39093e-06
GOTERM_BP_DIRECT	GO:0009653~anatomical structure morphogenesis	7	2.71318	2.49847e-05
GOTERM_BP_DIRECT	GO:0048646~anatomical structure formation involved in morphogenesis	5	1.93798	3.30112e-05
GOTERM_BP_DIRECT	GO:0042472~inner ear morphogenesis	7	2.71318	4.3742e-05
GOTERM_BP_DIRECT	GO:0060070~canonical Wnt signaling pathway	8	3.10078	4.99478e-05
GOTERM_BP_DIRECT	GO:0009887~animal organ morphogenesis	9	3.48837	5.97786e-05
GOTERM_BP_DIRECT	GO:0001755~neural crest cell migration	6	2.32558	6.60215e-05
GOTERM_BP_DIRECT	GO:0045665~negative regulation of neuron differentiation	7	2.71318	6.75721e-05
GOTERM_BP_DIRECT	GO:0022409~positive regulation of cell-cell adhesion	5	1.93798	0.000117242
GOTERM_BP_DIRECT	GO:0050679~positive regulation of epithelial cell proliferation	7	2.71318	0.000145809
GOTERM_BP_DIRECT	GO:0016331~morphogenesis of embryonic epithelium	4	1.55039	0.000162802
GOTERM_BP_DIRECT	GO:0043066~negative regulation of apoptotic process	17	6.58915	0.000164626
GOTERM_BP_DIRECT	GO:0007605~sensory perception of sound	11	4.26357	0.000177782
GOTERM_BP_DIRECT	GO:0030198~extracellular matrix organization	9	3.48837	0.000187989
GOTERM_BP_DIRECT	GO:0001708~cell fate specification	5	1.93798	0.000193182
GOTERM_BP_DIRECT	GO:0090090~negative regulation of canonical Wnt signaling pathway	8	3.10078	0.000211603
GOTERM_BP_DIRECT	GO:0010628~positive regulation of gene expression	16	6.20155	0.000216057
GOTERM_BP_DIRECT	GO:0006366~transcription by RNA polymerase II	10	3.87597	0.000235811
GOTERM_BP_DIRECT	GO:0071542~dopaminergic neuron differentiation	5	1.93798	0.000242125
GOTERM_BP_DIRECT	GO:0032956~regulation of actin cytoskeleton organization	7	2.71318	0.000268595
GOTERM_BP_DIRECT	GO:0008284~positive regulation of cell population proliferation	16	6.20155	0.000280289
GOTERM_BP_DIRECT	GO:0048701~embryonic cranial skeleton morphogenesis	5	1.93798	0.000365784
GOTERM_BP_DIRECT	GO:0001709~cell fate determination	4	1.55039	0.000377467
GOTERM_BP_DIRECT	GO:0071526~semaphorin-plexin signaling pathway	5	1.93798	0.000484189
GOTERM_BP_DIRECT	GO:0030335~positive regulation of cell migration	10	3.87597	0.000554205
GOTERM_BP_DIRECT	GO:0048863~stem cell differentiation	6	2.32558	0.000575054
GOTERM_BP_DIRECT	GO:0030154~cell differentiation	16	6.20155	0.000578819
GOTERM_BP_DIRECT	GO:0001568~blood vessel development	6	2.32558	0.000720745
GOTERM_BP_DIRECT	GO:0007156~homophilic cell adhesion via plasma membrane adhesion molecules	8	3.10078	0.000828964
GOTERM_BP_DIRECT	GO:0009888~tissue development	5	1.93798	0.000929749
GOTERM_BP_DIRECT	GO:0043087~regulation of GTPase activity	5	1.93798	0.0010751
GOTERM_BP_DIRECT	GO:0007155~cell adhesion	13	5.03876	0.00119166
GOTERM_BP_DIRECT	GO:0031018~endocrine pancreas development	4	1.55039	0.00121423
GOTERM_BP_DIRECT	GO:0030324~lung development	7	2.71318	0.00124291
GOTERM_BP_DIRECT	GO:0007507~heart development	10	3.87597	0.00169246
GOTERM_BP_DIRECT	GO:0030517~negative regulation of axon extension	4	1.55039	0.00188136
GOTERM_BP_DIRECT	GO:0001843~neural tube closure	6	2.32558	0.00189476
GOTERM_BP_DIRECT	GO:0048286~lung alveolus development	5	1.93798	0.00192967
GOTERM_BP_DIRECT	GO:0032355~response to estradiol	6	2.32558	0.00206159
GOTERM_BP_DIRECT	GO:0090103~cochlea morphogenesis	4	1.55039	0.00207737
GOTERM_BP_DIRECT	GO:0035023~regulation of Rho protein signal transduction	4	1.55039	0.00228562
GOTERM_BP_DIRECT	GO:0045892~negative regulation of DNA-templated transcription	15	5.81395	0.00254682
GOTERM_BP_DIRECT	GO:0043588~skin development	5	1.93798	0.00256523
GOTERM_BP_DIRECT	GO:0042475~odontogenesis of dentin-containing tooth	5	1.93798	0.00270762
GOTERM_BP_DIRECT	GO:0072089~stem cell proliferation	5	1.93798	0.00270762
GOTERM_BP_DIRECT	GO:0007517~muscle organ development	5	1.93798	0.00285534
GOTERM_BP_DIRECT	GO:0031016~pancreas development	4	1.55039	0.00298629
GOTERM_BP_DIRECT	GO:0060040~retinal bipolar neuron differentiation	3	1.16279	0.00309392
GOTERM_BP_DIRECT	GO:0038203~TORC2 signaling	3	1.16279	0.00309392
GOTERM_BP_DIRECT	GO:0090263~positive regulation of canonical Wnt signaling pathway	6	2.32558	0.00317656
GOTERM_BP_DIRECT	GO:0008045~motor neuron axon guidance	4	1.55039	0.00324594
GOTERM_BP_DIRECT	GO:0048714~positive regulation of oligodendrocyte differentiation	4	1.55039	0.00324594
GOTERM_BP_DIRECT	GO:0048839~inner ear development	5	1.93798	0.0033314
GOTERM_BP_DIRECT	GO:0001701~in utero embryonic development	10	3.87597	0.00349606
GOTERM_BP_DIRECT	GO:2000116~regulation of cysteine-type endopeptidase activity	3	1.16279	0.00376033
GOTERM_BP_DIRECT	GO:0016339~calcium-dependent cell-cell adhesion via plasma membrane cell adhesion molecules	4	1.55039	0.00380573
GOTERM_BP_DIRECT	GO:0007420~brain development	8	3.10078	0.00392996
GOTERM_BP_DIRECT	GO:0006355~regulation of DNA-templated transcription	18	6.97674	0.00395905
GOTERM_BP_DIRECT	GO:0072659~protein localization to plasma membrane	7	2.71318	0.00416034
GOTERM_BP_DIRECT	GO:0009611~response to wounding	6	2.32558	0.00436866
GOTERM_BP_DIRECT	GO:0060487~lung epithelial cell differentiation	3	1.16279	0.00448719
GOTERM_BP_DIRECT	GO:0001501~skeletal system development	6	2.32558	0.0046716
GOTERM_BP_DIRECT	GO:0009952~anterior/posterior pattern specification	6	2.32558	0.0046716
GOTERM_BP_DIRECT	GO:0003281~ventricular septum development	4	1.55039	0.00509281
GOTERM_BP_DIRECT	GO:0008283~cell population proliferation	9	3.48837	0.00514379
GOTERM_BP_DIRECT	GO:0034329~cell junction assembly	3	1.16279	0.00527344
GOTERM_BP_DIRECT	GO:0097475~motor neuron migration	3	1.16279	0.00527344
GOTERM_BP_DIRECT	GO:0007219~Notch signaling pathway	6	2.32558	0.00532178
GOTERM_BP_DIRECT	GO:0030177~positive regulation of Wnt signaling pathway	4	1.55039	0.00545056
GOTERM_BP_DIRECT	GO:0001656~metanephros development	4	1.55039	0.00545056
GOTERM_BP_DIRECT	GO:0030308~negative regulation of cell growth	6	2.32558	0.00549382
GOTERM_BP_DIRECT	GO:0007267~cell-cell signaling	5	1.93798	0.00577367
GOTERM_BP_DIRECT	GO:0045165~cell fate commitment	5	1.93798	0.00577367
GOTERM_BP_DIRECT	GO:0061436~establishment of skin barrier	4	1.55039	0.00582304
GOTERM_BP_DIRECT	GO:0048484~enteric nervous system development	3	1.16279	0.00611803
GOTERM_BP_DIRECT	GO:0006518~peptide metabolic process	3	1.16279	0.00611803
GOTERM_BP_DIRECT	GO:0043589~skin morphogenesis	3	1.16279	0.00611803
GOTERM_BP_DIRECT	GO:0003197~endocardial cushion development	3	1.16279	0.00611803
GOTERM_BP_DIRECT	GO:0060445~branching involved in salivary gland morphogenesis	3	1.16279	0.00701991
GOTERM_BP_DIRECT	GO:1902808~positive regulation of cell cycle G1/S phase transition	3	1.16279	0.00701991
GOTERM_BP_DIRECT	GO:0045747~positive regulation of Notch signaling pathway	4	1.55039	0.00703037
GOTERM_BP_DIRECT	GO:0050673~epithelial cell proliferation	5	1.93798	0.00735071
GOTERM_BP_DIRECT	GO:0010629~negative regulation of gene expression	10	3.87597	0.00752963
GOTERM_BP_DIRECT	GO:0010977~negative regulation of neuron projection development	5	1.93798	0.00763843
GOTERM_BP_DIRECT	GO:0001657~ureteric bud development	4	1.55039	0.00885499
GOTERM_BP_DIRECT	GO:0060042~retina morphogenesis in camera-type eye	3	1.16279	0.00899148
GOTERM_BP_DIRECT	GO:0060044~negative regulation of cardiac muscle cell proliferation	3	1.16279	0.00899148
GOTERM_BP_DIRECT	GO:0099558~maintenance of synapse structure	3	1.16279	0.00899148
GOTERM_BP_DIRECT	GO:0030900~forebrain development	5	1.93798	0.00952087
GOTERM_BP_DIRECT	GO:0001764~neuron migration	6	2.32558	0.00981035
GOTERM_BP_DIRECT	GO:0048596~embryonic camera-type eye morphogenesis	3	1.16279	0.0111801
GOTERM_BP_DIRECT	GO:0045198~establishment of epithelial cell apical/basal polarity	3	1.16279	0.0111801
GOTERM_BP_DIRECT	GO:0014912~negative regulation of smooth muscle cell migration	3	1.16279	0.0111801
GOTERM_BP_DIRECT	GO:0051897~positive regulation of phosphatidylinositol 3-kinase/protein kinase B signal transduction	7	2.71318	0.0115741
GOTERM_BP_DIRECT	GO:0071347~cellular response to interleukin-1	4	1.55039	0.0132672
GOTERM_BP_DIRECT	GO:0001756~somitogenesis	4	1.55039	0.0132672
GOTERM_BP_DIRECT	GO:0001889~liver development	5	1.93798	0.0132838
GOTERM_BP_DIRECT	GO:0007224~smoothened signaling pathway	5	1.93798	0.0132838
GOTERM_BP_DIRECT	GO:0061028~establishment of endothelial barrier	3	1.16279	0.0135779
GOTERM_BP_DIRECT	GO:0048557~embryonic digestive tract morphogenesis	3	1.16279	0.0135779
GOTERM_BP_DIRECT	GO:0045666~positive regulation of neuron differentiation	5	1.93798	0.013705
GOTERM_BP_DIRECT	GO:0007275~multicellular organism development	4	1.55039	0.0138919
GOTERM_BP_DIRECT	GO:0001942~hair follicle development	4	1.55039	0.0151908
GOTERM_BP_DIRECT	GO:0001649~osteoblast differentiation	5	1.93798	0.0159382
GOTERM_BP_DIRECT	GO:0001829~trophectodermal cell differentiation	3	1.16279	0.0161772
GOTERM_BP_DIRECT	GO:0051403~stress-activated MAPK cascade	3	1.16279	0.0161772
GOTERM_BP_DIRECT	GO:1904340~positive regulation of dopaminergic neuron differentiation	2	0.775194	0.0169222
GOTERM_BP_DIRECT	GO:0030902~hindbrain development	3	1.16279	0.0175501
GOTERM_BP_DIRECT	GO:0003151~outflow tract morphogenesis	4	1.55039	0.0179878
GOTERM_BP_DIRECT	GO:0044342~type B pancreatic cell proliferation	3	1.16279	0.0189706
GOTERM_BP_DIRECT	GO:0030334~regulation of cell migration	5	1.93798	0.0199632
GOTERM_BP_DIRECT	GO:0001822~kidney development	6	2.32558	0.0203619
GOTERM_BP_DIRECT	GO:0048665~neuron fate specification	3	1.16279	0.0204379
GOTERM_BP_DIRECT	GO:0007498~mesoderm development	3	1.16279	0.0204379
GOTERM_BP_DIRECT	GO:0050770~regulation of axonogenesis	3	1.16279	0.0204379
GOTERM_BP_DIRECT	GO:0009410~response to xenobiotic stimulus	8	3.10078	0.0208543
GOTERM_BP_DIRECT	GO:0070830~bicellular tight junction assembly	4	1.55039	0.0218599
GOTERM_BP_DIRECT	GO:0006338~chromatin remodeling	15	5.81395	0.0218811
GOTERM_BP_DIRECT	GO:0023019~signal transduction involved in regulation of gene expression	3	1.16279	0.0219509
GOTERM_BP_DIRECT	GO:0071300~cellular response to retinoic acid	4	1.55039	0.0226846
GOTERM_BP_DIRECT	GO:0050678~regulation of epithelial cell proliferation	3	1.16279	0.0235089
GOTERM_BP_DIRECT	GO:0007423~sensory organ development	3	1.16279	0.0235089
GOTERM_BP_DIRECT	GO:0001934~positive regulation of protein phosphorylation	7	2.71318	0.0238073
GOTERM_BP_DIRECT	GO:0008286~insulin receptor signaling pathway	5	1.93798	0.0239556
GOTERM_BP_DIRECT	GO:0035176~social behavior	4	1.55039	0.0243843
GOTERM_BP_DIRECT	GO:0055010~ventricular cardiac muscle tissue morphogenesis	3	1.16279	0.0251109
GOTERM_BP_DIRECT	GO:0048844~artery morphogenesis	3	1.16279	0.0251109
GOTERM_BP_DIRECT	GO:0010482~regulation of epidermal cell division	2	0.775194	0.025276
GOTERM_BP_DIRECT	GO:0035847~uterine epithelium development	2	0.775194	0.025276
GOTERM_BP_DIRECT	GO:0003167~atrioventricular bundle cell differentiation	2	0.775194	0.025276
GOTERM_BP_DIRECT	GO:0031641~regulation of myelination	3	1.16279	0.0267561
GOTERM_BP_DIRECT	GO:2001222~regulation of neuron migration	3	1.16279	0.0267561
GOTERM_BP_DIRECT	GO:0060252~positive regulation of glial cell proliferation	3	1.16279	0.0267561
GOTERM_BP_DIRECT	GO:0006468~protein phosphorylation	8	3.10078	0.026806
GOTERM_BP_DIRECT	GO:0007612~learning	4	1.55039	0.0270593
GOTERM_BP_DIRECT	GO:0035019~somatic stem cell population maintenance	4	1.55039	0.0279844
GOTERM_BP_DIRECT	GO:0003007~heart morphogenesis	4	1.55039	0.0279844
GOTERM_BP_DIRECT	GO:0007043~cell-cell junction assembly	3	1.16279	0.0284438
GOTERM_BP_DIRECT	GO:0044344~cellular response to fibroblast growth factor stimulus	3	1.16279	0.0284438
GOTERM_BP_DIRECT	GO:0001570~vasculogenesis	4	1.55039	0.0289262
GOTERM_BP_DIRECT	GO:0045669~positive regulation of osteoblast differentiation	4	1.55039	0.0298846
GOTERM_BP_DIRECT	GO:2000147~positive regulation of cell motility	3	1.16279	0.0301729
GOTERM_BP_DIRECT	GO:0002009~morphogenesis of an epithelium	3	1.16279	0.0301729
GOTERM_BP_DIRECT	GO:0044331~cell-cell adhesion mediated by cadherin	3	1.16279	0.0301729
GOTERM_BP_DIRECT	GO:0030279~negative regulation of ossification	3	1.16279	0.0301729
GOTERM_BP_DIRECT	GO:0001892~embryonic placenta development	3	1.16279	0.0319428
GOTERM_BP_DIRECT	GO:0030511~positive regulation of transforming growth factor beta receptor signaling pathway	3	1.16279	0.0319428
GOTERM_BP_DIRECT	GO:0035556~intracellular signal transduction	9	3.48837	0.0333022
GOTERM_BP_DIRECT	GO:0097118~neuroligin clustering involved in postsynaptic membrane assembly	2	0.775194	0.0335592
GOTERM_BP_DIRECT	GO:1903691~positive regulation of wound healing, spreading of epidermal cells	2	0.775194	0.0335592
GOTERM_BP_DIRECT	GO:0030910~olfactory placode formation	2	0.775194	0.0335592
GOTERM_BP_DIRECT	GO:0072086~specification of loop of Henle identity	2	0.775194	0.0335592
GOTERM_BP_DIRECT	GO:0021533~cell differentiation in hindbrain	2	0.775194	0.0335592
GOTERM_BP_DIRECT	GO:0043010~camera-type eye development	4	1.55039	0.0349252
GOTERM_BP_DIRECT	GO:0002053~positive regulation of mesenchymal cell proliferation	3	1.16279	0.0356015
GOTERM_BP_DIRECT	GO:0001954~positive regulation of cell-matrix adhesion	3	1.16279	0.0356015
GOTERM_BP_DIRECT	GO:0010001~glial cell differentiation	3	1.16279	0.0356015
GOTERM_BP_DIRECT	GO:0035116~embryonic hindlimb morphogenesis	3	1.16279	0.0356015
GOTERM_BP_DIRECT	GO:0034332~adherens junction organization	3	1.16279	0.0356015
GOTERM_BP_DIRECT	GO:0043616~keratinocyte proliferation	3	1.16279	0.0374887
GOTERM_BP_DIRECT	GO:0035115~embryonic forelimb morphogenesis	3	1.16279	0.0394134
GOTERM_BP_DIRECT	GO:0010719~negative regulation of epithelial to mesenchymal transition	3	1.16279	0.0394134
GOTERM_BP_DIRECT	GO:0043410~positive regulation of MAPK cascade	6	2.32558	0.0402962
GOTERM_BP_DIRECT	GO:0031333~negative regulation of protein-containing complex assembly	3	1.16279	0.0413749
GOTERM_BP_DIRECT	GO:0010468~regulation of gene expression	9	3.48837	0.0416661
GOTERM_BP_DIRECT	GO:0072513~positive regulation of secondary heart field cardioblast proliferation	2	0.775194	0.0417722
GOTERM_BP_DIRECT	GO:0010454~negative regulation of cell fate commitment	2	0.775194	0.0417722
GOTERM_BP_DIRECT	GO:0061551~trigeminal ganglion development	2	0.775194	0.0417722
GOTERM_BP_DIRECT	GO:0090102~cochlea development	3	1.16279	0.0433724
GOTERM_BP_DIRECT	GO:0031069~hair follicle morphogenesis	3	1.16279	0.0454052
GOTERM_BP_DIRECT	GO:0050919~negative chemotaxis	3	1.16279	0.0474725
GOTERM_BP_DIRECT	GO:0002027~regulation of heart rate	3	1.16279	0.0495736
GOTERM_BP_DIRECT	GO:0048663~neuron fate commitment	3	1.16279	0.0495736
GOTERM_BP_DIRECT	GO:0072075~metanephric mesenchyme development	2	0.775194	0.0499157
GOTERM_BP_DIRECT	GO:0030323~respiratory tube development	2	0.775194	0.0499157
GOTERM_BP_DIRECT	GO:0007501~mesodermal cell fate specification	2	0.775194	0.0499157
GOTERM_BP_DIRECT	GO:0003337~mesenchymal to epithelial transition involved in metanephros morphogenesis	2	0.775194	0.0499157
