# Supplementary material for: The roles of the acetyltransferase domains of the chromatin regulators KAT6A and KAT6B in vivo
Source: Development. 2026 Jun 18;153(12):dev205559. doi: 10.1242/dev.205559 (PMC13327545; doi:10.1242/dev.205559)
Supplement: Table S10. — GO terms BP (biological process) of genes differentially expressed in Kat6a+/+Kat6b-/- vs. Kat6a+/+Kat6b+/+ and in Kat6aG656E/G656EKat6bG577E/G577E vs. Kat6a+/+Kat6b+/+ E9.5 embryos [file develop-153-205559-TableS10.xlsx]

## Sheet: Read me
RNA-sequencing results – Gene ontology terms (biological process)
	Table S7: GO terms BP (biological process) of genes differentially expressed in Kat6a–/–Kat6b+/+ vs. Kat6a+/+Kat6b+/+ and in Kat6aG656E/G656EKat6bG577E/G577E vs. Kat6a+/+Kat6b+/+ E9.5 embryos
	Table S8: GO terms BP (biological process) of genes differentially expressed in Kat6a–/–Kat6b+/+ vs. Kat6a+/+Kat6b+/+ but not in Kat6aG656E/G656EKat6bG577E/G577E vs. Kat6a+/+Kat6b+/+ E9.5 embryos
	Table S9: GO terms BP (biological process) of genes differentially expressed in Kat6aG656E/G656EKat6bG577E/G577E vs. Kat6a+/+Kat6b+/+ but not in in Kat6a–/–Kat6b+/+ vs. Kat6a+/+Kat6b+/+ E9.5 embryos
	Table S10: GO terms BP (biological process) of genes differentially expressed in Kat6a+/+Kat6b–/– vs. Kat6a+/+Kat6b+/+ and in Kat6aG656E/G656EKat6bG577E/G577E vs. Kat6a+/+Kat6b+/+ E9.5 embryos
	Table S11: GO terms BP (biological process) of genes differentially expressed in Kat6a+/+Kat6b–/– vs. Kat6a+/+Kat6b+/+ but not in Kat6aG656E/G656EKat6bG577E/G577E vs. Kat6a+/+Kat6b+/+ E9.5 embryos
	Table S12: GO terms BP (biological process) of genes differentially expressed in Kat6aG656E/G656EKat6bG577E/G577E vs. Kat6a+/+Kat6b+/+ but not in Kat6a+/+Kat6b–/– vs. Kat6a+/+Kat6b+/+ E9.5 embryos

## Sheet: Table S10 GO BP Kat6b KO & DPM
Table S10: GO terms BP (biological process) of genes differentially expressed in Kat6a+/+Kat6b–/– vs. Kat6a+/+Kat6b+/+ and in Kat6aG656E/G656EKat6bG577E/G577E vs. Kat6a+/+Kat6b+/+ E9.5 embryos
Category	Term	Count	%	PValue
GOTERM_BP_DIRECT	GO:0002181~cytoplasmic translation	9	19.1489	9.76749e-12
GOTERM_BP_DIRECT	GO:0140236~translation at presynapse	7	14.8936	5.91482e-10
GOTERM_BP_DIRECT	GO:0140242~translation at postsynapse	7	14.8936	6.50901e-10
GOTERM_BP_DIRECT	GO:0006412~translation	8	17.0213	3.23186e-08
GOTERM_BP_DIRECT	GO:0070527~platelet aggregation	3	6.38298	0.00159714
GOTERM_BP_DIRECT	GO:0045727~positive regulation of translation	3	6.38298	0.00770101
GOTERM_BP_DIRECT	GO:1904668~positive regulation of ubiquitin protein ligase activity	2	4.25532	0.0150132
GOTERM_BP_DIRECT	GO:0015031~protein transport	4	8.51064	0.0351188
GOTERM_BP_DIRECT	GO:0031145~anaphase-promoting complex-dependent catabolic process	2	4.25532	0.0385772
GOTERM_BP_DIRECT	GO:0000027~ribosomal large subunit assembly	2	4.25532	0.0385772
GOTERM_BP_DIRECT	GO:0090303~positive regulation of wound healing	2	4.25532	0.0414836
GOTERM_BP_DIRECT	GO:0007017~microtubule-based process	2	4.25532	0.0429336
GOTERM_BP_DIRECT	GO:2000819~regulation of nucleotide-excision repair	2	4.25532	0.0443815
