# Supplementary material for: The roles of the acetyltransferase domains of the chromatin regulators KAT6A and KAT6B in vivo
Source: Development. 2026 Jun 18;153(12):dev205559. doi: 10.1242/dev.205559 (PMC13327545; doi:10.1242/dev.205559)
Supplement: Table S12. — GO terms BP (biological process) of genes differentially expressed in Kat6aG656E/G656EKat6bG577E/G577E vs. Kat6a+/+Kat6b+/+ but not in Kat6a+/+Kat6b-/- vs. Kat6a+/+Kat6b+/+ E9.5 embryos [file develop-153-205559-TableS12.xlsx]

## Sheet: Read me
RNA-sequencing results – Gene ontology terms (biological process)
	Table S7: GO terms BP (biological process) of genes differentially expressed in Kat6a–/–Kat6b+/+ vs. Kat6a+/+Kat6b+/+ and in Kat6aG656E/G656EKat6bG577E/G577E vs. Kat6a+/+Kat6b+/+ E9.5 embryos
	Table S8: GO terms BP (biological process) of genes differentially expressed in Kat6a–/–Kat6b+/+ vs. Kat6a+/+Kat6b+/+ but not in Kat6aG656E/G656EKat6bG577E/G577E vs. Kat6a+/+Kat6b+/+ E9.5 embryos
	Table S9: GO terms BP (biological process) of genes differentially expressed in Kat6aG656E/G656EKat6bG577E/G577E vs. Kat6a+/+Kat6b+/+ but not in in Kat6a–/–Kat6b+/+ vs. Kat6a+/+Kat6b+/+ E9.5 embryos
	Table S10: GO terms BP (biological process) of genes differentially expressed in Kat6a+/+Kat6b–/– vs. Kat6a+/+Kat6b+/+ and in Kat6aG656E/G656EKat6bG577E/G577E vs. Kat6a+/+Kat6b+/+ E9.5 embryos
	Table S11: GO terms BP (biological process) of genes differentially expressed in Kat6a+/+Kat6b–/– vs. Kat6a+/+Kat6b+/+ but not in Kat6aG656E/G656EKat6bG577E/G577E vs. Kat6a+/+Kat6b+/+ E9.5 embryos
	Table S12: GO terms BP (biological process) of genes differentially expressed in Kat6aG656E/G656EKat6bG577E/G577E vs. Kat6a+/+Kat6b+/+ but not in Kat6a+/+Kat6b–/– vs. Kat6a+/+Kat6b+/+ E9.5 embryos

## Sheet: Table S12 GO BP DPMnot Kat6b KO
Table S12: GO terms BP (biological process) of genes differentially expressed in Kat6aG656E/G656EKat6bG577E/G577E vs. Kat6a+/+Kat6b+/+ but not in Kat6a+/+Kat6b–/– vs. Kat6a+/+Kat6b+/+ E9.5 embryos
Category	Term	Count	%	PValue
GOTERM_BP_DIRECT	GO:0071456~cellular response to hypoxia	14	4.10557	1.094e-08
GOTERM_BP_DIRECT	GO:0008283~cell population proliferation	16	4.69208	2.38021e-06
GOTERM_BP_DIRECT	GO:0045892~negative regulation of DNA-templated transcription	24	7.03812	3.75792e-06
GOTERM_BP_DIRECT	GO:0000122~negative regulation of transcription by RNA polymerase II	30	8.79765	4.16155e-06
GOTERM_BP_DIRECT	GO:0007507~heart development	15	4.39883	1.55242e-05
GOTERM_BP_DIRECT	GO:0006357~regulation of transcription by RNA polymerase II	38	11.1437	3.59823e-05
GOTERM_BP_DIRECT	GO:0001701~in utero embryonic development	15	4.39883	5.01864e-05
GOTERM_BP_DIRECT	GO:0002181~cytoplasmic translation	9	2.6393	5.89052e-05
GOTERM_BP_DIRECT	GO:0005977~glycogen metabolic process	6	1.75953	7.98852e-05
GOTERM_BP_DIRECT	GO:0007219~Notch signaling pathway	9	2.6393	0.000115786
GOTERM_BP_DIRECT	GO:0050767~regulation of neurogenesis	6	1.75953	0.000174723
GOTERM_BP_DIRECT	GO:0043069~negative regulation of programmed cell death	5	1.46628	0.000289282
GOTERM_BP_DIRECT	GO:0048704~embryonic skeletal system morphogenesis	6	1.75953	0.000472271
GOTERM_BP_DIRECT	GO:0006338~chromatin remodeling	23	6.74487	0.000522658
GOTERM_BP_DIRECT	GO:0006457~protein folding	8	2.34604	0.000601018
GOTERM_BP_DIRECT	GO:0001666~response to hypoxia	10	2.93255	0.000735651
GOTERM_BP_DIRECT	GO:0140236~translation at presynapse	6	1.75953	0.000744234
GOTERM_BP_DIRECT	GO:0030199~collagen fibril organization	6	1.75953	0.000744234
GOTERM_BP_DIRECT	GO:0003151~outflow tract morphogenesis	6	1.75953	0.000798983
GOTERM_BP_DIRECT	GO:0140242~translation at postsynapse	6	1.75953	0.000798983
GOTERM_BP_DIRECT	GO:0007399~nervous system development	12	3.51906	0.000805444
GOTERM_BP_DIRECT	GO:0002040~sprouting angiogenesis	5	1.46628	0.000917773
GOTERM_BP_DIRECT	GO:0001569~branching involved in blood vessel morphogenesis	5	1.46628	0.00111041
GOTERM_BP_DIRECT	GO:0043433~negative regulation of DNA-binding transcription factor activity	6	1.75953	0.00135147
GOTERM_BP_DIRECT	GO:0045893~positive regulation of DNA-templated transcription	20	5.8651	0.00137463
GOTERM_BP_DIRECT	GO:0031175~neuron projection development	9	2.6393	0.00138359
GOTERM_BP_DIRECT	GO:0006470~protein dephosphorylation	6	1.75953	0.00143637
GOTERM_BP_DIRECT	GO:0005978~glycogen biosynthetic process	4	1.17302	0.00157419
GOTERM_BP_DIRECT	GO:0001764~neuron migration	8	2.34604	0.0016398
GOTERM_BP_DIRECT	GO:0005981~regulation of glycogen catabolic process	3	0.879765	0.0018051
GOTERM_BP_DIRECT	GO:0008285~negative regulation of cell population proliferation	13	3.81232	0.00187429
GOTERM_BP_DIRECT	GO:0051726~regulation of cell cycle	10	2.93255	0.00192163
GOTERM_BP_DIRECT	GO:0006096~glycolytic process	5	1.46628	0.00233455
GOTERM_BP_DIRECT	GO:0098974~postsynaptic actin cytoskeleton organization	4	1.17302	0.00233714
GOTERM_BP_DIRECT	GO:0018401~peptidyl-proline hydroxylation to 4-hydroxy-L-proline	3	0.879765	0.00250854
GOTERM_BP_DIRECT	GO:0006346~DNA methylation-dependent constitutive heterochromatin formation	4	1.17302	0.00263408
GOTERM_BP_DIRECT	GO:0000027~ribosomal large subunit assembly	4	1.17302	0.00295328
GOTERM_BP_DIRECT	GO:0009952~anterior/posterior pattern specification	7	2.05279	0.00307287
GOTERM_BP_DIRECT	GO:0010977~negative regulation of neuron projection development	6	1.75953	0.00355755
GOTERM_BP_DIRECT	GO:0006364~rRNA processing	7	2.05279	0.00371684
GOTERM_BP_DIRECT	GO:0055010~ventricular cardiac muscle tissue morphogenesis	4	1.17302	0.00404947
GOTERM_BP_DIRECT	GO:0001822~kidney development	8	2.34604	0.00460914
GOTERM_BP_DIRECT	GO:0048703~embryonic viscerocranium morphogenesis	3	0.879765	0.0052578
GOTERM_BP_DIRECT	GO:0010976~positive regulation of neuron projection development	8	2.34604	0.00548255
GOTERM_BP_DIRECT	GO:0006397~mRNA processing	9	2.6393	0.00548437
GOTERM_BP_DIRECT	GO:0009725~response to hormone	5	1.46628	0.0057035
GOTERM_BP_DIRECT	GO:0048706~embryonic skeletal system development	5	1.46628	0.0057035
GOTERM_BP_DIRECT	GO:0030036~actin cytoskeleton organization	9	2.6393	0.0061827
GOTERM_BP_DIRECT	GO:0030336~negative regulation of cell migration	7	2.05279	0.00687986
GOTERM_BP_DIRECT	GO:0007369~gastrulation	4	1.17302	0.00747186
GOTERM_BP_DIRECT	GO:0030953~astral microtubule organization	3	0.879765	0.00759877
GOTERM_BP_DIRECT	GO:2000810~regulation of bicellular tight junction assembly	3	0.879765	0.00759877
GOTERM_BP_DIRECT	GO:0005979~regulation of glycogen biosynthetic process	3	0.879765	0.00759877
GOTERM_BP_DIRECT	GO:0007411~axon guidance	8	2.34604	0.00760191
GOTERM_BP_DIRECT	GO:0045944~positive regulation of transcription by RNA polymerase II	25	7.33138	0.00972906
GOTERM_BP_DIRECT	GO:0045879~negative regulation of smoothened signaling pathway	4	1.17302	0.010007
GOTERM_BP_DIRECT	GO:0000082~G1/S transition of mitotic cell cycle	5	1.46628	0.0103826
GOTERM_BP_DIRECT	GO:0032922~circadian regulation of gene expression	5	1.46628	0.0103826
GOTERM_BP_DIRECT	GO:0051764~actin crosslink formation	3	0.879765	0.0118256
GOTERM_BP_DIRECT	GO:0071679~commissural neuron axon guidance	3	0.879765	0.0118256
GOTERM_BP_DIRECT	GO:0005980~glycogen catabolic process	3	0.879765	0.0118256
GOTERM_BP_DIRECT	GO:0001501~skeletal system development	6	1.75953	0.0140949
GOTERM_BP_DIRECT	GO:0000398~mRNA splicing, via spliceosome	7	2.05279	0.0143841
GOTERM_BP_DIRECT	GO:0043065~positive regulation of apoptotic process	11	3.22581	0.0146174
GOTERM_BP_DIRECT	GO:0010811~positive regulation of cell-substrate adhesion	4	1.17302	0.0146422
GOTERM_BP_DIRECT	GO:0010629~negative regulation of gene expression	11	3.22581	0.0150062
GOTERM_BP_DIRECT	GO:0050680~negative regulation of epithelial cell proliferation	5	1.46628	0.0151651
GOTERM_BP_DIRECT	GO:0070373~negative regulation of ERK1 and ERK2 cascade	5	1.46628	0.015769
GOTERM_BP_DIRECT	GO:0030308~negative regulation of cell growth	6	1.75953	0.0164037
GOTERM_BP_DIRECT	GO:0061621~canonical glycolysis	3	0.879765	0.0168572
GOTERM_BP_DIRECT	GO:0060412~ventricular septum morphogenesis	4	1.17302	0.0173437
GOTERM_BP_DIRECT	GO:0008380~RNA splicing	7	2.05279	0.0183833
GOTERM_BP_DIRECT	GO:0042326~negative regulation of phosphorylation	3	0.879765	0.0187033
GOTERM_BP_DIRECT	GO:0000463~maturation of LSU-rRNA from tricistronic rRNA transcript (SSU-rRNA, 5.8S rRNA, LSU-rRNA)	3	0.879765	0.0187033
GOTERM_BP_DIRECT	GO:0032968~positive regulation of transcription elongation by RNA polymerase II	4	1.17302	0.0213492
GOTERM_BP_DIRECT	GO:0008284~positive regulation of cell population proliferation	14	4.10557	0.0217695
GOTERM_BP_DIRECT	GO:0051216~cartilage development	5	1.46628	0.0218862
GOTERM_BP_DIRECT	GO:0003169~coronary vein morphogenesis	2	0.58651	0.0221766
GOTERM_BP_DIRECT	GO:0044772~mitotic cell cycle phase transition	3	0.879765	0.0226361
GOTERM_BP_DIRECT	GO:0030968~endoplasmic reticulum unfolded protein response	4	1.17302	0.0235256
GOTERM_BP_DIRECT	GO:0008360~regulation of cell shape	6	1.75953	0.023545
GOTERM_BP_DIRECT	GO:0030182~neuron differentiation	8	2.34604	0.0240162
GOTERM_BP_DIRECT	GO:0006268~DNA unwinding involved in DNA replication	3	0.879765	0.024719
GOTERM_BP_DIRECT	GO:0021915~neural tube development	4	1.17302	0.0258177
GOTERM_BP_DIRECT	GO:0006915~apoptotic process	13	3.81232	0.0272256
GOTERM_BP_DIRECT	GO:0001843~neural tube closure	5	1.46628	0.0283893
GOTERM_BP_DIRECT	GO:0098609~cell-cell adhesion	7	2.05279	0.0285304
GOTERM_BP_DIRECT	GO:0048010~vascular endothelial growth factor receptor signaling pathway	3	0.879765	0.0291077
GOTERM_BP_DIRECT	GO:0046427~positive regulation of receptor signaling pathway via JAK-STAT	4	1.17302	0.0294724
GOTERM_BP_DIRECT	GO:0030855~epithelial cell differentiation	5	1.46628	0.0301759
GOTERM_BP_DIRECT	GO:0007389~pattern specification process	4	1.17302	0.0307482
GOTERM_BP_DIRECT	GO:2000045~regulation of G1/S transition of mitotic cell cycle	4	1.17302	0.0320526
GOTERM_BP_DIRECT	GO:0060261~positive regulation of transcription initiation by RNA polymerase II	4	1.17302	0.0320526
GOTERM_BP_DIRECT	GO:0009263~deoxyribonucleotide biosynthetic process	2	0.58651	0.0330804
GOTERM_BP_DIRECT	GO:0009265~2'-deoxyribonucleotide biosynthetic process	2	0.58651	0.0330804
GOTERM_BP_DIRECT	GO:0010643~cell communication by chemical coupling	2	0.58651	0.0330804
GOTERM_BP_DIRECT	GO:0009185~ribonucleoside diphosphate metabolic process	2	0.58651	0.0330804
GOTERM_BP_DIRECT	GO:2000974~negative regulation of pro-B cell differentiation	2	0.58651	0.0330804
GOTERM_BP_DIRECT	GO:0006412~translation	7	2.05279	0.0334655
GOTERM_BP_DIRECT	GO:0099645~neurotransmitter receptor localization to postsynaptic specialization membrane	3	0.879765	0.0362199
GOTERM_BP_DIRECT	GO:0043161~proteasome-mediated ubiquitin-dependent protein catabolic process	9	2.6393	0.0384178
GOTERM_BP_DIRECT	GO:0097150~neuronal stem cell population maintenance	3	0.879765	0.0387245
GOTERM_BP_DIRECT	GO:0043388~positive regulation of DNA binding	3	0.879765	0.0387245
GOTERM_BP_DIRECT	GO:0010613~positive regulation of cardiac muscle hypertrophy	3	0.879765	0.0387245
GOTERM_BP_DIRECT	GO:0001947~heart looping	4	1.17302	0.0390008
GOTERM_BP_DIRECT	GO:0098869~cellular oxidant detoxification	4	1.17302	0.0390008
GOTERM_BP_DIRECT	GO:0016567~protein ubiquitination	11	3.22581	0.0395672
GOTERM_BP_DIRECT	GO:0042752~regulation of circadian rhythm	4	1.17302	0.0404749
GOTERM_BP_DIRECT	GO:0010971~positive regulation of G2/M transition of mitotic cell cycle	3	0.879765	0.041293
GOTERM_BP_DIRECT	GO:0048844~artery morphogenesis	3	0.879765	0.041293
GOTERM_BP_DIRECT	GO:0016079~synaptic vesicle exocytosis	3	0.879765	0.041293
GOTERM_BP_DIRECT	GO:0098963~dendritic transport of messenger ribonucleoprotein complex	2	0.58651	0.0438629
GOTERM_BP_DIRECT	GO:0060528~secretory columnal luminar epithelial cell differentiation involved in prostate glandular acinus development	2	0.58651	0.0438629
GOTERM_BP_DIRECT	GO:0006942~regulation of striated muscle contraction	2	0.58651	0.0438629
GOTERM_BP_DIRECT	GO:0072144~glomerular mesangial cell development	2	0.58651	0.0438629
GOTERM_BP_DIRECT	GO:0007159~leukocyte cell-cell adhesion	3	0.879765	0.0439238
GOTERM_BP_DIRECT	GO:0051898~negative regulation of phosphatidylinositol 3-kinase/protein kinase B signal transduction	4	1.17302	0.0450638
GOTERM_BP_DIRECT	GO:0007566~embryo implantation	4	1.17302	0.0450638
GOTERM_BP_DIRECT	GO:0061484~hematopoietic stem cell homeostasis	3	0.879765	0.046615
GOTERM_BP_DIRECT	GO:0071425~hematopoietic stem cell proliferation	3	0.879765	0.0493652
