# Supplementary material for: The roles of the acetyltransferase domains of the chromatin regulators KAT6A and KAT6B in vivo
Source: Development. 2026 Jun 18;153(12):dev205559. doi: 10.1242/dev.205559 (PMC13327545; doi:10.1242/dev.205559)
Supplement: Table S13. — Genes differentially expressed in Kat6aG656E/G656EKat6b+/+ vs. Kat6a+/+Kat6b+/+ E14.5 foetal liver haematopoietic cells [file develop-153-205559-TableS13.xlsx]

## Sheet: Read me
						RNA-sequencing results of E14.5 foetal liver haematopoietic cells – differentially expressed genes
						Table S13: Genes differentially expressed in Kat6aG656E/G656EKat6b+/+ vs. Kat6a+/+Kat6b+/+ E14.5 foetal liver haematopoietic cells
						Table S14: Genes differentially expressed in Kat6a+/+Kat6bG577E/G577E vs. Kat6a+/+Kat6b+/+ E14.5 foetal liver haematopoietic cells
						Table S15: Genes differentially expressed in Kat6aG656E/G656EKat6bG577E/G577E vs. Kat6a+/+Kat6b+/+ E14.5 foetal liver haematopoietic cells

## Sheet: Table S13 Kat6a PM vs WT
Table S13: Genes differentially expressed in Kat6aG656E/G656EKat6b+/+ vs. Kat6a+/+Kat6b+/+ E14.5 foetal liver haematopoietic cells
GeneID	Symbol	Full_name_from_nomenclature_authority	logFC	AveExpr	t	P.Value	adj.P.Val	B
217830	Dglucy	D-glutamate cyclase	1.27595	3.39815	11.0252	7.25744e-09	9.32799e-05	10.5483
12873	Cpa3	carboxypeptidase A3, mast cell	-1.03306	4.66313	-9.02619	1.15845e-07	0.000744478	8.0173
27056	Irf5	interferon regulatory factor 5	0.683806	5.05411	8.23583	3.90956e-07	0.00167499	6.76841
140486	Igf2bp1	insulin-like growth factor 2 mRNA binding protein 1	-0.614162	7.13959	-7.5531	1.18972e-06	0.00341741	5.4809
14461	Gata2	GATA binding protein 2	-0.565676	6.39983	-7.47377	1.35925e-06	0.00341741	5.39786
104759	Pld4	phospholipase D family member 4	0.575957	5.34369	7.37907	1.59531e-06	0.00341741	5.32314
12983	Csf2rb	colony stimulating factor 2 receptor, beta, low-affinity (granulocyte-macrophage)	0.456997	6.66026	7.26424	1.94025e-06	0.00356258	4.99789
17105	Lyz2	lysozyme 2	0.545109	7.38938	6.97745	3.18816e-06	0.00512219	4.44635
16541	Napsa	napsin A aspartic peptidase	0.612736	5.88131	6.90812	3.60087e-06	0.00514244	4.44065
55932	Gbp3	guanylate binding protein 3	0.928681	3.58517	6.68296	5.37102e-06	0.00690337	4.28545
216233	Socs2	suppressor of cytokine signaling 2	0.7237	3.33461	6.50842	7.35763e-06	0.00792164	3.99542
74127	Krt80	keratin 80	1.02433	2.78218	6.50557	7.39591e-06	0.00792164	3.99164
94346	Tmem40	transmembrane protein 40	0.513846	4.43794	6.23999	1.20363e-05	0.0110502	3.43745
74617	Scpep1	serine carboxypeptidase 1	0.518847	4.19098	5.99211	1.91282e-05	0.0141767	2.97672
16521	Kcnj5	potassium inwardly-rectifying channel, subfamily J, member 5	-2.58797	1.14096	-6.431	8.47129e-06	0.0083755	2.90923
11816	Apoe	apolipoprotein E	-0.794631	7.40181	-6.57979	1.91103e-05	0.0141767	2.80841
227357	Espnl	espin-like	1.17182	1.77528	5.84985	2.50481e-05	0.0141767	2.7597
12306	Anxa2	annexin A2	0.606409	4.98338	5.92254	2.18166e-05	0.0141767	2.74375
18602	Padi4	peptidyl arginine deiminase, type IV	1.08308	2.32204	5.79031	2.80626e-05	0.0141767	2.72011
74901	Kbtbd11	kelch repeat and BTB (POZ) domain containing 11	0.87622	3.23447	5.78981	2.80893e-05	0.0141767	2.69282
330409	Cecr2	CECR2, histone acetyl-lysine reader	-1.04535	5.01503	-6.16803	2.7303e-05	0.0141767	2.68888
12984	Csf2rb2	colony stimulating factor 2 receptor, beta 2, low-affinity (granulocyte-macrophage)	0.6276	3.95645	5.7684	2.92647e-05	0.0141767	2.58799
13841	Epha7	Eph receptor A7	-0.966511	2.57483	-5.72205	3.19867e-05	0.0141767	2.58676
50934	Slc7a8	solute carrier family 7 (cationic amino acid transporter, y+ system), member 8	-0.616273	4.0664	-5.72638	3.17217e-05	0.0141767	2.51933
27412	Peg12	paternally expressed 12	-0.943655	3.22359	-5.64978	3.67653e-05	0.0142834	2.46794
75746	Morc4	microrchidia 4	-0.971777	3.2887	-5.64552	3.70693e-05	0.0142834	2.45675
68713	Ifitm1	interferon induced transmembrane protein 1	0.907065	6.02414	6.35962	3.08513e-05	0.0141767	2.43157
20317	Serpinf1	serine (or cysteine) peptidase inhibitor, clade F, member 1	0.900614	3.98834	5.73146	3.6023e-05	0.0142834	2.39628
12614	Celsr1	cadherin, EGF LAG seven-pass G-type receptor 1	0.583595	3.92557	5.66899	3.54271e-05	0.0142834	2.38112
17916	Myo1f	myosin IF	0.350456	7.11687	5.7801	2.86166e-05	0.0141767	2.21205
17085	Ly9	lymphocyte antigen 9	0.592096	5.31739	5.64159	3.77839e-05	0.0142834	2.12907
17084	Ly86	lymphocyte antigen 86	0.700885	3.62724	5.50276	4.89067e-05	0.0169891	2.12198
242202	Pde5a	phosphodiesterase 5A, cGMP-specific	-1.18766	2.2142	-5.43457	5.58805e-05	0.0172383	2.06377
14734	Gpc3	glypican 3	-0.688599	3.69263	-5.40676	5.90122e-05	0.0172383	1.96234
72709	C1qtnf6	C1q and tumor necrosis factor related protein 6	0.881371	3.65384	5.45691	5.76424e-05	0.0172383	1.95593
107766	Haao	3-hydroxyanthranilate 3,4-dioxygenase	0.516668	4.12718	5.41523	5.80401e-05	0.0172383	1.8677
54373	Prss16	serine protease 16 (thymus)	0.915855	2.40716	5.31981	7.00267e-05	0.0195664	1.86331
17969	Ncf1	neutrophil cytosolic factor 1	0.33325	7.32155	5.59791	4.0646e-05	0.0149264	1.83868
245595	Zfp711	zinc finger protein 711	-1.28903	3.2842	-5.35514	7.78712e-05	0.0205304	1.78152
19128	Pros1	protein S (alpha)	-0.717322	3.32632	-5.26353	7.8269e-05	0.0205304	1.72939
19373	Rag1	recombination activating 1	-1.45973	4.7361	-6.00266	8.52142e-05	0.0205537	1.70932
232288	Frmd4b	FERM domain containing 4B	0.568256	4.22644	5.32762	6.89563e-05	0.0195664	1.6711
12978	Csf1r	colony stimulating factor 1 receptor	0.413816	6.89888	5.48276	5.08538e-05	0.0172006	1.64319
73139	Cenpv	centromere protein V	-0.719459	4.71653	-5.29	7.42746e-05	0.0203117	1.64179
17534	Mrc2	mannose receptor, C type 2	-2.06161	0.347674	-5.55872	4.38584e-05	0.0156587	1.6249
217410	Trib2	tribbles pseudokinase 2	-1.68347	2.7013	-5.30524	9.95706e-05	0.0205537	1.55996
213002	Ifitm6	interferon induced transmembrane protein 6	1.00482	1.60545	5.15172	9.77457e-05	0.0205537	1.51439
81840	Sorcs2	sortilin-related VPS10 domain containing receptor 2	-0.702678	3.71009	-5.18253	9.19248e-05	0.0205537	1.50911
14598	Ggt1	gamma-glutamyltransferase 1	1.46849	1.02048	5.16859	9.45132e-05	0.0205537	1.40972
13136	Cd55	CD55 molecule, decay accelerating factor for complement	-0.680195	3.96984	-5.12091	0.000103944	0.0205537	1.40573
16399	Itga2b	integrin alpha 2b	-0.776322	5.44931	-5.42165	8.84597e-05	0.0205537	1.39661
13058	Cybb	cytochrome b-245, beta polypeptide	0.546839	5.02497	5.21529	8.61275e-05	0.0205537	1.3428
218294	Cdc14b	CDC14 cell division cycle 14B	-0.583209	3.62084	-5.07228	0.000114566	0.0219778	1.31473
27055	Fkbp9	FK506 binding protein 9	-0.517393	4.43135	-5.12924	0.00010223	0.0205537	1.29892
109978	Art4	ADP-ribosyltransferase 4	-0.679546	4.11728	-5.05065	0.000119643	0.0222866	1.25486
14062	F2r	coagulation factor II thrombin receptor	-0.562318	5.83961	-5.2461	8.80522e-05	0.0205537	1.25315
208618	Etl4	enhancer trap locus 4	-2.1072	0.405795	-5.41879	5.76365e-05	0.0172383	1.24552
12772	Ccr2	C-C motif chemokine receptor 2	0.507038	4.9147	5.15867	9.64001e-05	0.0205537	1.24466
12769	Ccr9	C-C motif chemokine receptor 9	-1.23872	4.18383	-5.46781	0.000132644	0.0240907	1.23982
67063	Pgap4	post-GPI attachment to proteins GalNAc transferase 4	-0.715032	3.39744	-4.98796	0.000135706	0.0242255	1.215
12654	Chi3l1	chitinase 3 like 1	1.46111	0.775673	5.15771	9.65848e-05	0.0205537	1.21069
406217	Bex4	brain expressed X-linked 4	-0.597583	5.39123	-5.13061	0.000102747	0.0205537	1.1997
83397	Akap12	A kinase anchor protein 12	-1.20682	2.79673	-4.95721	0.000160348	0.0267656	1.09706
78830	Slc25a12	solute carrier family 25 (mitochondrial carrier, Aralar), member 12	0.405992	6.88907	5.17729	9.28893e-05	0.0205537	1.03887
207728	Pde2a	phosphodiesterase 2A, cGMP-stimulated	-0.454054	5.59465	-5.09116	0.000110316	0.0214832	1.02922
19285	Cavin1	caveolae associated 1	-0.835981	3.58505	-4.89181	0.000164775	0.0269878	1.0162
226352	Epb41l5	erythrocyte membrane protein band 4.1 like 5	-0.667564	3.82669	-4.91502	0.000157217	0.0265883	1.0123
211961	Asxl3	ASXL transcriptional regulator 3	-2.85992	-0.521218	-5.78733	2.8223e-05	0.0141767	1.01157
78317	Ccdc88b	coiled-coil domain containing 88B	0.350094	6.942	5.15562	9.69875e-05	0.0205537	0.985075
20351	Sema4a	sema domain, immunoglobulin domain (Ig), transmembrane domain (TM) and short cytoplasmic domain, (semaphorin) 4A	0.815038	2.98915	4.86635	0.000173494	0.0277186	0.985009
20198	S100a4	S100 calcium binding protein A4	1.1034	1.94017	4.84711	0.000180396	0.0277186	0.981261
268567	Tmem229b	transmembrane protein 229B	0.41691	6.93345	5.13272	0.000101522	0.0205537	0.932571
51875	Tmem141	transmembrane protein 141	0.847468	2.09553	4.81535	0.000192415	0.028523	0.922316
171504	Apobr	apolipoprotein B receptor	0.608255	4.6998	4.98729	0.000142953	0.0251696	0.881672
14221	Fjx1	four jointed box 1	-0.822421	2.94153	-4.76968	0.000211147	0.0295633	0.812321
114774	Pawr	PRKC, apoptosis, WT1, regulator	-1.13285	1.98596	-4.76837	0.000211711	0.0295633	0.806417
76306	Slc18b1	solute carrier family 18, subfamily B, member 1	-1.49797	1.36512	-4.85286	0.000178306	0.0277186	0.798704
70101	Cyp4f16	cytochrome P450, family 4, subfamily f, polypeptide 16	0.796447	2.70247	4.74889	0.000220286	0.0295633	0.772429
11540	Adora2a	adenosine A2a receptor	-0.871617	1.55696	-4.73126	0.000228355	0.0296469	0.763682
383619	Aim2	absent in melanoma 2	0.39356	5.11086	4.93311	0.000151577	0.0259763	0.747876
16414	Itgb2	integrin beta 2	0.340118	6.16521	4.99768	0.000133077	0.0240907	0.737376
15903	Id3	inhibitor of DNA binding 3	0.560126	4.1844	4.83922	0.00018331	0.0277186	0.722976
103098	Slc6a15	solute carrier family 6 (neurotransmitter transporter), member 15	-2.27359	-1.27345	-5.43902	5.53957e-05	0.0172383	0.721762
16498	Kcnab2	potassium voltage-gated channel, shaker-related subfamily, beta member 2	0.266321	7.8179	5.0573	0.000118058	0.0222866	0.718603
72754	Arhgef10l	Rho guanine nucleotide exchange factor 10-like	0.621952	3.77104	4.77704	0.000208008	0.0295633	0.68954
13860	Eps8	epidermal growth factor receptor pathway substrate 8	0.710117	2.71059	4.7079	0.000239511	0.0299415	0.688407
69926	Dnah17	dynein, axonemal, heavy chain 17	-0.659276	2.49154	-4.69567	0.000245573	0.0302394	0.688258
213233	Tapbpl	TAP binding protein-like	0.499369	4.43733	4.84036	0.000182884	0.0277186	0.668559
74762	Mdga1	MAM domain containing glycosylphosphatidylinositol anchor 1	-0.475346	5.05314	-4.85472	0.000177632	0.0277186	0.649329
99633	Adgrl2	adhesion G protein-coupled receptor L2	-0.61731	3.5839	-4.71965	0.000233833	0.0299415	0.632652
107769	Tm6sf1	transmembrane 6 superfamily member 1	0.329004	6.1359	4.94199	0.000148883	0.0258593	0.623742
14525	Gcsam	germinal center associated, signaling and motility	0.823365	2.26094	4.65471	0.000267047	0.031315	0.611135
19374	Rag2	recombination activating gene 2	-0.576119	3.35138	-4.70702	0.000239942	0.0299415	0.607113
22436	Xdh	xanthine dehydrogenase	1.18702	1.61227	4.64954	0.000269895	0.031315	0.598063
66686	Dcbld1	discoidin, CUB and LCCL domain containing 1	-0.747868	2.44728	-4.63984	0.000275312	0.031315	0.591259
15466	Hrh2	histamine receptor H2	0.862938	2.37334	4.64038	0.000275004	0.031315	0.578083
16161	Il12rb1	interleukin 12 receptor, beta 1	0.830365	2.35772	4.62544	0.000283563	0.0314613	0.545463
244202	Nlrp10	NLR family, pyrin domain containing 10	1.20288	1.64969	4.60845	0.000293621	0.0314613	0.529195
78388	Mvp	major vault protein	0.424267	4.88767	4.75898	0.000215804	0.0295633	0.444206
22658	Pcgf2	polycomb group ring finger 2	-0.676435	3.2121	-4.59194	0.00030375	0.0317407	0.420521
16197	Il7r	interleukin 7 receptor	-0.866878	3.78523	-4.70632	0.000289158	0.0314613	0.406658
54153	Rasa4	RAS p21 protein activator 4	0.832967	3.02291	4.57761	0.000312829	0.031853	0.394033
12523	Cd84	CD84 antigen	0.467172	4.98821	4.74273	0.000223071	0.0295633	0.390071
107526	Gimap4	GTPase, IMAP family member 4	0.674058	3.57243	4.62319	0.000284877	0.0314613	0.377355
230103	Npr2	natriuretic peptide receptor 2	-1.30608	0.635775	-4.63248	0.000279495	0.0314613	0.373904
237886	Slfn9	schlafen 9	0.625658	5.53829	4.90424	0.000223342	0.0295633	0.369387
50918	Myadm	myeloid-associated differentiation marker	0.428061	4.99411	4.73762	0.000225411	0.0295633	0.36012
26382	Fgd2	FYVE, RhoGEF and PH domain containing 2	0.426145	5.89346	4.79923	0.000198823	0.0290394	0.350094
207607	Ccdc40	coiled-coil domain containing 40	0.548657	3.59798	4.58717	0.000306746	0.0317952	0.32784
16011	Igfbp5	insulin-like growth factor binding protein 5	-5.36329	-0.67653	-5.95793	2.92802e-05	0.0141767	0.318327
13134	Dach1	dachshund family transcription factor 1	-1.15307	1.90296	-4.48948	0.000375102	0.0349362	0.309988
67865	Rgs10	regulator of G-protein signalling 10	-0.565771	5.18358	-4.64411	0.000272915	0.031315	0.262429
268445	Ankrd13b	ankyrin repeat domain 13b	-0.289109	5.63399	-4.71214	0.000237448	0.0299415	0.251303
100042480	Nhsl2	NHS like 2	0.532589	4.36192	4.60827	0.000293734	0.0314613	0.245793
19091	Prkg1	protein kinase, cGMP-dependent, type I	-0.890026	2.03068	-4.44891	0.000407894	0.0364074	0.225861
72572	Spats2	spermatogenesis associated, serine-rich 2	-0.412222	4.56187	-4.59812	0.000299917	0.0317407	0.217392
64099	Parvg	parvin, gamma	0.38116	8.01075	4.83778	0.000193068	0.028523	0.21107
18601	Padi3	peptidyl arginine deiminase, type III	1.02325	1.73284	4.44011	0.000415387	0.0366514	0.211044
54613	St3gal6	ST3 beta-galactoside alpha-2,3-sialyltransferase 6	-0.906033	4.35907	-4.63475	0.000364805	0.0344767	0.189136
14735	Gpc4	glypican 4	-1.24506	2.80301	-4.42897	0.000435643	0.0378332	0.177124
70435	Inf2	inverted formin, FH2 and WH2 domain containing	0.314153	5.82851	4.69277	0.000247034	0.0302394	0.163077
20308	Ccl9	C-C motif chemokine ligand 9	0.502143	5.53713	4.70233	0.00025853	0.031055	0.162899
19260	Ptpn22	protein tyrosine phosphatase, non-receptor type 22 (lymphoid)	0.392482	4.35136	4.5758	0.000313994	0.031853	0.152393
11305	Abca2	ATP-binding cassette, sub-family A member 2	0.288307	7.72542	4.7754	0.000208702	0.0295633	0.140102
15412	Hoxb4	homeobox B4	0.812555	2.19776	4.39353	0.000457437	0.0389367	0.110218
74568	Mlkl	mixed lineage kinase domain-like	0.885401	4.65249	4.81411	0.000362117	0.0344767	0.101758
218215	Rnf144b	ring finger protein 144B	0.563752	3.8925	4.50577	0.00036271	0.0344767	0.0961522
11636	Ak1	adenylate kinase 1	0.80153	2.01291	4.37799	0.000472412	0.0397903	0.094497
52187	Rragd	Ras-related GTP binding D	-4.32481	-1.9254	-5.79712	2.76997e-05	0.0141767	0.0932083
66049	Rogdi	rogdi homolog	0.38088	5.21206	4.61297	0.000290913	0.0314613	0.0833786
17063	Muc13	mucin 13, epithelial transmembrane	-0.390551	5.36861	-4.59429	0.000302285	0.0317407	0.0572304
320472	Ppm1e	protein phosphatase 1E (PP2C domain containing)	-0.984903	2.4882	-4.35611	0.000494349	0.0407684	0.0533341
64058	Perp	PERP, TP53 apoptosis effector	-0.82247	2.9789	-4.37182	0.000478499	0.039936	0.0438105
68891	Cd177	CD177 antigen	1.8825	0.955534	4.4447	0.000473657	0.0397903	0.0393185
15900	Irf8	interferon regulatory factor 8	0.456535	6.60881	4.71995	0.000264729	0.031315	0.02062
217151	Arl5c	ADP-ribosylation factor-like 5C	-1.78307	1.42941	-4.40791	0.000450006	0.0387369	0.0107286
14388	Gab1	growth factor receptor bound protein 2-associated protein 1	-0.561511	5.06398	-4.529	0.000350994	0.0344376	0.00840107
13039	Ctsl	cathepsin L	-0.443913	4.85536	-4.51377	0.00035677	0.0344767	-0.0177458
14159	Fes	feline sarcoma oncogene	0.362568	7.13975	4.67464	0.000256371	0.031055	-0.017795
23957	Nr0b2	nuclear receptor subfamily 0, group B, member 2	1.17211	1.51995	4.29893	0.000556698	0.0438972	-0.0508453
67122	Nrarp	Notch-regulated ankyrin repeat protein	-0.73885	3.62958	-4.35565	0.000494816	0.0407684	-0.0709088
214084	Slc18a2	solute carrier family 18 (vesicular monoamine), member 2	-0.669898	4.29054	-4.44852	0.000433825	0.0378332	-0.0950364
20855	Stc1	stanniocalcin 1	-0.94922	2.32232	-4.29686	0.000561172	0.0439707	-0.100727
14168	Fgf13	fibroblast growth factor 13	-1.6032	0.859426	-4.34533	0.000505536	0.041182	-0.108288
22401	Zmat3	zinc finger matrin type 3	-0.73086	2.74288	-4.28512	0.00057292	0.0440813	-0.111644
232748	Tcaf2	TRPM8 channel-associated factor 2	-1.7877	-1.48667	-4.7523	0.000218763	0.0295633	-0.115152
58233	Dnaja4	DnaJ heat shock protein family (Hsp40) member A4	-1.26362	2.94032	-4.30963	0.000620249	0.0463492	-0.137485
72433	Rab38	RAB38, member RAS oncogene family	-0.510833	4.27771	-4.39922	0.000452076	0.0387369	-0.142563
13650	Rhbdf1	rhomboid 5 homolog 1	-2.31685	-0.528833	-4.57084	0.000317217	0.031853	-0.15214
24057	Sh3yl1	Sh3 domain YSC-like 1	-0.967521	2.29815	-4.24361	0.000624638	0.0464074	-0.153751
64339	Fndc4	fibronectin type III domain containing 4	-1.13672	2.10321	-4.2389	0.000630798	0.0465957	-0.163545
16174	Il18rap	interleukin 18 receptor accessory protein	0.354505	5.40179	4.50998	0.000359569	0.0344767	-0.169937
212980	Slc45a3	solute carrier family 45, member 3	-0.941131	2.97191	-4.23359	0.000637814	0.0468447	-0.210146
54418	Fmn2	formin 2	-1.78373	-0.814076	-4.5323	0.000343404	0.0339521	-0.214143
74116	Pi16	peptidase inhibitor 16	0.489324	3.28192	4.28935	0.000567893	0.0439707	-0.222434
19222	Ptgir	prostaglandin I receptor (IP)	0.617026	2.96235	4.25768	0.000606593	0.045862	-0.250678
12332	Capg	capping actin protein, gelsolin like	0.441633	5.76159	4.50628	0.000374982	0.0349362	-0.256217
21822	Tgtp1	T cell specific GTPase 1	1.3373	2.46946	4.34851	0.000718273	0.0501737	-0.260757
64138	Ctsz	cathepsin Z	0.344685	7.24195	4.54749	0.000332831	0.0331618	-0.282606
16194	Il6ra	interleukin 6 receptor, alpha	0.407428	5.69339	4.46098	0.000397848	0.0360109	-0.299749
69146	Gsdmd	gasdermin D	0.370475	5.3852	4.43901	0.000416331	0.0366514	-0.308181
93719	Ear6	eosinophil-associated, ribonuclease A family, member 6	-1.99773	1.71894	-4.26179	0.000730948	0.0507831	-0.343515
23859	Dlg2	discs large MAGUK scaffold protein 2	-1.74029	-0.687692	-4.28239	0.000576181	0.0440813	-0.368029
216445	Arhgap9	Rho GTPase activating protein 9	0.264445	6.91738	4.48099	0.000381737	0.0350462	-0.396823
14347	Fut7	fucosyltransferase 7	0.509518	4.37636	4.30868	0.000545526	0.0435506	-0.402889
11690	Alox5ap	arachidonate 5-lipoxygenase activating protein	0.385927	6.54041	4.45884	0.000401917	0.0361247	-0.419225
83691	Crispld1	cysteine-rich secretory protein LCCL domain containing 1	1.40223	0.692852	4.15475	0.000751877	0.0515842	-0.427027
12035	Bcat1	branched chain aminotransferase 1, cytosolic	-1.41527	1.83777	-4.1116	0.000822853	0.0547986	-0.431528
80718	Rab27b	RAB27B, member RAS oncogene family	-0.840215	2.78856	-4.12628	0.000797976	0.0534187	-0.439979
239273	Abcc4	ATP-binding cassette, sub-family C member 4	0.373078	5.42239	4.34465	0.000506244	0.041182	-0.490074
17079	Cd180	CD180 antigen	0.464845	4.63477	4.29111	0.000565827	0.0439707	-0.49213
15168	Hcn3	hyperpolarization-activated, cyclic nucleotide-gated K+ 3	-0.833334	2.6507	-4.06671	0.000903926	0.0583827	-0.513565
107515	Lgr4	leucine-rich repeat-containing G protein-coupled receptor 4	-0.600572	3.52032	-4.12848	0.000794322	0.0534187	-0.521398
245607	Gprasp2	G protein-coupled receptor associated sorting protein 2	-0.660088	2.71723	-4.09613	0.000849939	0.0560219	-0.5322
192678	Rassf3	Ras association (RalGDS/AF-6) domain family member 3	0.317508	5.67606	4.32923	0.000522717	0.0419905	-0.569061
231510	Gpat3	glycerol-3-phosphate acyltransferase 3	-2.94404	-0.260513	-4.353	0.000610484	0.0458863	-0.594018
73656	Ms4a6c	membrane-spanning 4-domains, subfamily A, member 6C	0.570667	4.5979	4.23732	0.000668307	0.048257	-0.607477
217328	Myo15b	myosin XVB	0.414655	4.51089	4.19188	0.000695787	0.0491371	-0.668596
105841	Dennd3	DENN domain containing 3	0.464631	4.86446	4.20665	0.000674662	0.0484437	-0.687114
16421	Itgb7	integrin beta 7	0.384477	4.34132	4.15901	0.000745212	0.0514958	-0.691344
74039	Nfam1	Nfat activating molecule with ITAM motif 1	0.275663	6.79751	4.33593	0.000515493	0.0416706	-0.698414
235472	Prtg	protogenin	-2.46494	-1.72771	-4.88819	0.000379281	0.0350462	-0.699091
75906	Fam184a	family with sequence similarity 184, member A	-2.23037	-2.114	-4.57248	0.000316145	0.031853	-0.726825
54445	Unc93b1	unc-93 homolog B1, TLR signaling regulator	0.342429	6.73482	4.30134	0.000553913	0.0438972	-0.765346
12549	Arhgap31	Rho GTPase activating protein 31	0.455998	3.75648	4.06394	0.000909184	0.0584287	-0.766578
20971	Sdc4	syndecan 4	-1.95842	1.72496	-4.07177	0.00136275	0.0758175	-0.790351
386655	Eid2	EP300 interacting inhibitor of differentiation 2	-0.646272	3.01946	-3.95531	0.00114186	0.0673228	-0.800799
18605	Enpp1	ectonucleotide pyrophosphatase/phosphodiesterase 1	-1.24253	1.181	-3.91364	0.00124633	0.0718799	-0.803474
26411	Map4k1	mitogen-activated protein kinase kinase kinase kinase 1	0.295284	6.74714	4.27528	0.000584774	0.044474	-0.817495
66205	Cd302	CD302 antigen	-0.745703	2.05121	-3.90546	0.00126794	0.0727537	-0.817768
72148	Tdrp	testis development related protein	-3.15815	-2.19632	-4.88851	0.000165879	0.0269878	-0.826973
320435	Rinl	Ras and Rab interactor-like	0.288902	6.0978	4.2244	0.000650153	0.0474797	-0.842208
13401	Dmwd	dystrophia myotonica-containing WD repeat motif	-0.517995	4.82931	-4.08655	0.000867141	0.0568641	-0.847099
14370	Fzd8	frizzled class receptor 8	-1.0702	1.94685	-3.8705	0.00136467	0.0758175	-0.862976
16992	Lta	lymphotoxin A	-1.80159	-0.925401	-4.1998	0.00068437	0.0488678	-0.88455
241230	St8sia6	ST8 alpha-N-acetyl-neuraminide alpha-2,8-sialyltransferase 6	-2.68715	-1.62807	-4.46174	0.000397221	0.0360109	-0.895485
216799	Nlrp3	NLR family, pyrin domain containing 3	0.814189	1.61965	3.84878	0.00142848	0.0777975	-0.899405
20498	Slc12a4	solute carrier family 12, member 4	-0.515335	4.98493	-4.0815	0.000892066	0.0582017	-0.907608
73174	Tbkbp1	TBK1 binding protein 1	0.271344	6.08151	4.19262	0.00069471	0.0491371	-0.921288
14586	Gfra2	glial cell line derived neurotrophic factor family receptor alpha 2	-1.51117	1.78998	-3.8573	0.0014677	0.0782754	-0.923258
217866	Cdc42bpb	CDC42 binding protein kinase beta	-0.419677	4.74142	-4.04838	0.000939313	0.0600529	-0.934875
317750	Slc24a5	solute carrier family 24, member 5	1.06161	0.889944	3.82856	0.00149056	0.0789793	-0.940277
67855	Asprv1	aspartic peptidase, retroviral-like 1	1.59608	-0.135444	3.94211	0.00117396	0.0688989	-0.949039
326620	H4c2	H4 clustered histone 2	-1.50537	-0.355545	-3.9883	0.00106544	0.0639309	-0.955515
22635	Zan	zonadhesin	0.645218	2.5398	3.86915	0.00136856	0.0758175	-0.970899
246316	Lgi2	leucine-rich repeat LGI family, member 2	-2.55926	-1.8087	-4.21236	0.000666684	0.048257	-0.993337
13386	Dlk1	delta like non-canonical Notch ligand 1	-0.694744	5.63608	-4.32225	0.000943801	0.0600529	-0.99946
12608	Cebpb	CCAAT/enhancer binding protein beta	0.321984	6.16638	4.15307	0.000754519	0.0515842	-1.00702
238875	Gapt	Grb2-binding adaptor, transmembrane	0.556542	3.62657	3.92868	0.00120756	0.0702296	-1.02331
16952	Anxa1	annexin A1	0.375309	6.30112	4.14415	0.000773335	0.0525909	-1.03836
243923	Rgs9bp	regulator of G-protein signalling 9 binding protein	-1.38211	0.848902	-3.7948	0.00160037	0.0813028	-1.03902
17970	Ncf2	neutrophil cytosolic factor 2	0.304186	6.31219	4.13637	0.000781326	0.0528546	-1.05949
29810	Bag3	BCL2-associated athanogene 3	-0.75505	3.46388	-3.84844	0.00144344	0.0781677	-1.06216
16409	Itgam	integrin alpha M	0.328733	5.77605	4.10467	0.000834877	0.0553127	-1.06579
18669	Abcb1b	ATP-binding cassette, sub-family B member 1B	0.541155	3.51115	3.88277	0.00132991	0.0749708	-1.07004
70785	Dennd1c	DENN domain containing 1C	0.389043	4.61419	3.98979	0.00106212	0.0639309	-1.07398
245469	Pdzd4	PDZ domain containing 4	-0.911268	2.31768	-3.748	0.00176618	0.0865576	-1.07957
16819	Lcn2	lipocalin 2	1.41557	3.87789	4.21142	0.001684	0.0845487	-1.12084
12362	Casp1	caspase 1	0.533245	3.66341	3.88427	0.00132572	0.0749708	-1.12499
106522	Pkdcc	protein kinase domain containing, cytoplasmic	-0.724224	2.14115	-3.74666	0.00177115	0.0865576	-1.12898
20128	Trim30a	tripartite motif-containing 30A	0.460885	4.85889	4.00029	0.00104792	0.0638337	-1.13375
69774	Ms4a6b	membrane-spanning 4-domains, subfamily A, member 6B	0.589888	2.82228	3.80124	0.00157882	0.0808467	-1.1363
20862	Stfa2	stefin A2	1.58768	1.60063	3.79551	0.00197064	0.0895005	-1.14073
12043	Bcl2	B cell leukemia/lymphoma 2	0.385518	4.78748	3.95764	0.00113629	0.0673228	-1.14442
74519	Cyp2j9	cytochrome P450, family 2, subfamily j, polypeptide 9	0.86951	1.16265	3.70864	0.00191892	0.0889605	-1.15222
320878	Mical2	microtubule associated monooxygenase, calponin and LIM domain containing 2	0.653377	3.48737	3.80892	0.00155349	0.0808467	-1.15375
268885	Stfa2l1	stefin A2 like 1	1.26634	2.33209	3.81784	0.00191975	0.0889605	-1.1575
57916	Tnfrsf13b	tumor necrosis factor receptor superfamily, member 13b	0.392141	5.50139	4.0189	0.000999214	0.062043	-1.19478
210297	Lrch2	leucine-rich repeats and calponin homology (CH) domain containing 2	-1.01482	1.01183	-3.6691	0.0020857	0.0924398	-1.2254
75766	Dcstamp	dendrocyte expressed seven transmembrane protein	2.08946	-1.85825	4.18482	0.000706108	0.0495935	-1.2277
70423	Tspan15	tetraspanin 15	-0.9207	2.96483	-3.69734	0.00196516	0.0895005	-1.22916
214552	Cep164	centrosomal protein 164	0.34613	5.66543	4.00943	0.00101924	0.0628008	-1.22965
268291	Rnf217	ring finger protein 217	-0.616148	2.58666	-3.70907	0.00191719	0.0889605	-1.24129
225049	Ttc7	tetratricopeptide repeat domain 7	0.253975	6.87989	4.07058	0.000896626	0.0582037	-1.24746
83674	Cnnm1	cyclin M1	-2.27636	-0.832847	-3.95709	0.00113759	0.0673228	-1.26207
14620	Gjb3	gap junction protein, beta 3	0.877202	1.59854	3.65484	0.00214938	0.0940426	-1.27179
19218	Ptger3	prostaglandin E receptor 3 (subtype EP3)	0.467372	3.96921	3.8368	0.00146496	0.0782754	-1.27325
12767	Cxcr4	C-X-C motif chemokine receptor 4	0.346912	6.18007	4.02203	0.000992669	0.0619358	-1.28469
241226	Itga8	integrin alpha 8	-1.22925	0.0925643	-3.6796	0.00204005	0.0910441	-1.30918
102626	Mapkapk3	mitogen-activated protein kinase-activated protein kinase 3	0.303029	6.98253	4.04285	0.000950272	0.0601667	-1.32084
108899	Zfta	zinc finger translocation associated	-0.302267	6.31329	-4.00344	0.00103213	0.0631716	-1.32715
226610	Fam78b	family with sequence similarity 78, member B	-1.5122	-0.485318	-3.7193	0.00187629	0.0889605	-1.32779
667823	Trim5	tripartite motif-containing 5	0.834645	1.42766	3.62045	0.00231102	0.0977574	-1.33338
223649	Nrbp2	nuclear receptor binding protein 2	-1.9639	-1.28306	-3.93218	0.0011987	0.0700311	-1.33394
13180	Pcbd1	pterin 4 alpha carbinolamine dehydratase/dimerization cofactor of hepatocyte nuclear factor 1 alpha (TCF1) 1	0.574793	2.63291	3.65922	0.00212963	0.09374	-1.33743
16912	Psmb9	proteasome (prosome, macropain) subunit, beta type 9 (large multifunctional peptidase 2)	0.407577	4.9765	3.90202	0.00127714	0.0729561	-1.33968
15902	Id2	inhibitor of DNA binding 2	0.452523	4.52865	3.86712	0.00137441	0.0758175	-1.3401
60525	Acss2	acyl-CoA synthetase short-chain family member 2	-0.51676	5.10953	-3.88038	0.00139485	0.0762894	-1.34238
53871	Pkd2l2	polycystic kidney disease 2-like 2	-1.49522	-0.10564	-3.74182	0.00178932	0.0871139	-1.35413
208440	Dip2c	disco interacting protein 2 homolog C	-0.604502	2.52464	-3.64524	0.00219332	0.0949182	-1.36864
14083	Ptk2	PTK2 protein tyrosine kinase 2	-0.363678	5.04733	-3.86711	0.00137442	0.0758175	-1.37382
66813	Bcl2l14	BCL2 like 14	1.1187	2.06645	3.58531	0.00248875	0.102129	-1.37895
20187	Ryk	receptor-like tyrosine kinase	-0.467375	4.62512	-3.8022	0.00157564	0.0808467	-1.38037
210293	Dock10	dedicator of cytokinesis 10	0.32819	7.37054	4.03904	0.000977121	0.0615634	-1.3836
665622	H2bc24	H2B clustered histone 24	-1.18271	0.143181	-3.60692	0.0023779	0.0985247	-1.3915
20512	Slc1a3	solute carrier family 1 (glial high affinity glutamate transporter), member 3	-2.14378	-0.219094	-3.80875	0.00155404	0.0808467	-1.3923
18479	Pak1	p21 (RAC1) activated kinase 1	0.277217	6.58275	3.98653	0.00106941	0.0639309	-1.39682
319173	H2ac10	H2A clustered histone 10	-1.95298	-1.35118	-3.7958	0.00159699	0.0813028	-1.39727
406219	Krt87	keratin 87	2.19624	-1.3562	3.86114	0.00154984	0.0808467	-1.39943
14619	Gjb2	gap junction protein, beta 2	-1.66229	1.43007	-3.6066	0.00250296	0.102129	-1.41056
13617	Ednra	endothelin receptor type A	-2.07633	-1.2168	-3.78908	0.00161976	0.0819638	-1.41415
218820	Zfp503	zinc finger protein 503	-0.968981	2.79369	-3.67966	0.00231173	0.0977574	-1.41618
320253	Marchf3	membrane associated ring-CH-type finger 3	-0.645121	3.60145	-3.6753	0.00205862	0.091555	-1.43345
77577	Spns3	SPNS lysolipid transporter 3, sphingosine-1-phosphate (putative)	0.34875	4.87946	3.83847	0.00145981	0.0782754	-1.44279
320557	Fam169a	family with sequence similarity 169, member A	-0.53231	3.32156	-3.65284	0.00215845	0.0940426	-1.4461
246177	Myo1g	myosin IG	0.236484	7.55676	4.00852	0.00102119	0.0628008	-1.44706
52055	Rab11fip5	RAB11 family interacting protein 5 (class I)	0.742677	2.80272	3.64224	0.00222614	0.0953754	-1.45444
100182	Akna	AT-hook transcription factor	0.27089	7.2661	3.99199	0.00105723	0.0639309	-1.45526
107227	Macrod1	mono-ADP ribosylhydrolase 1	-0.471896	3.80508	-3.70246	0.00194406	0.0892391	-1.46537
11790	Speg	SPEG complex locus	0.905882	2.17974	3.58907	0.00252984	0.102606	-1.47513
545192	Baiap3	BAI1-associated protein 3	0.927935	1.28437	3.53468	0.00276915	0.107204	-1.47737
24088	Tlr2	toll-like receptor 2	0.467202	3.71255	3.70678	0.00192645	0.0889605	-1.48069
319934	Sbf2	SET binding factor 2	0.642414	3.3919	3.69842	0.00201772	0.0906776	-1.48565
71326	Treml1	triggering receptor expressed on myeloid cells-like 1	-0.805919	2.3024	-3.54535	0.00270755	0.106098	-1.49293
69239	Pdzph1	PDZ and pleckstrin homology domains 1	-1.4943	0.0288132	-3.60223	0.00240155	0.0989332	-1.50201
84682	Cox4i2	cytochrome c oxidase subunit 4I2	0.539026	3.04441	3.65026	0.00217023	0.0942366	-1.50698
327747	Mettl24	methyltransferase like 24	-1.91459	-1.21752	-3.75287	0.00174814	0.0864188	-1.51513
109901	Cela1	chymotrypsin-like elastase family, member 1	0.602338	2.90784	3.56558	0.00259447	0.103884	-1.56066
219140	Spata13	spermatogenesis associated 13	0.248293	6.21191	3.89007	0.00130963	0.0744811	-1.56862
320207	Pik3r5	phosphoinositide-3-kinase regulatory subunit 5	0.356266	4.57449	3.76169	0.00171597	0.0854861	-1.56975
330662	Dock1	dedicator of cytokinesis 1	0.461386	4.5607	3.76782	0.00170964	0.0854861	-1.57107
320782	Tmem154	transmembrane protein 154	0.572444	4.11214	3.74336	0.00193106	0.0889605	-1.58555
14582	Gfi1b	growth factor independent 1B	-0.538577	6.20592	-3.95272	0.00157338	0.0808467	-1.58566
237504	Rassf9	Ras association (RalGDS/AF-6) domain family (N-terminal) member 9	2.07664	-1.22474	3.70976	0.00191439	0.0889605	-1.58608
110454	Ly6a	lymphocyte antigen 6 family member A	1.06962	1.63431	3.48634	0.0031508	0.115051	-1.60866
67092	Gatm	glycine amidinotransferase (L-arginine:glycine amidinotransferase)	-0.440753	4.68399	-3.72012	0.00187303	0.0889605	-1.61159
18033	Nfkb1	nuclear factor of kappa light polypeptide gene enhancer in B cells 1, p105	0.266578	7.31907	3.91334	0.00124712	0.0718799	-1.62096
66141	Ifitm3	interferon induced transmembrane protein 3	0.840518	5.61533	4.11399	0.00191463	0.0889605	-1.62755
74100	Arpp21	cyclic AMP-regulated phosphoprotein, 21	-0.616832	2.55199	-3.52833	0.00280652	0.107991	-1.63038
53625	B3gnt2	UDP-GlcNAc:betaGal beta-1,3-N-acetylglucosaminyltransferase 2	-0.303009	5.93464	-3.82773	0.00149319	0.0789793	-1.63598
68149	Otub2	OTU domain, ubiquitin aldehyde binding 2	-0.610684	3.26211	-3.54729	0.00269652	0.106098	-1.64716
21946	Pglyrp1	peptidoglycan recognition protein 1	0.584423	4.47268	3.74058	0.00203363	0.0910441	-1.64945
18590	Pdgfa	platelet derived growth factor, alpha	-0.908637	0.331519	-3.44005	0.00338055	0.120695	-1.65033
11732	Ank	progressive ankylosis	-0.319638	5.4418	-3.74759	0.00176771	0.0865576	-1.68849
13637	Efna2	ephrin A2	-1.21754	-0.805964	-3.50163	0.00296903	0.110973	-1.68953
22368	Trpv2	transient receptor potential cation channel, subfamily V, member 2	0.366297	5.02971	3.73205	0.00182653	0.0879264	-1.69264
239554	Foxred2	FAD-dependent oxidoreductase domain containing 2	0.31893	4.84195	3.72017	0.00187285	0.0889605	-1.69483
71982	Snx10	sorting nexin 10	0.564071	5.46756	3.90887	0.00180586	0.0875875	-1.70498
68813	Dock5	dedicator of cytokinesis 5	0.321768	5.45008	3.77118	0.00168199	0.0845487	-1.70742
12018	Bak1	BCL2-antagonist/killer 1	0.226397	7.19379	3.86507	0.00138036	0.0758193	-1.70837
106393	Srl	sarcalumenin	0.403593	4.76364	3.70926	0.00191641	0.0889605	-1.7094
77057	Ston1	stonin 1	-1.86203	-1.02716	-3.52318	0.00283715	0.108207	-1.7195
71607	Snx20	sorting nexin 20	0.346498	4.52478	3.68519	0.00201615	0.0906776	-1.72029
106722	Mpig6b	megakaryocyte and platelet inhibitory receptor G6b	-4.34929	-2.62436	-4.40612	0.000984201	0.061707	-1.72544
14296	Frat1	frequently rearranged in advanced T cell lymphomas	-0.415425	4.41321	-3.60899	0.00236754	0.0984789	-1.73154
57344	As3mt	arsenite methyltransferase	0.411467	5.23053	3.74421	0.00182041	0.0879264	-1.74024
21897	Tlr1	toll-like receptor 1	0.888644	0.989851	3.38565	0.00379103	0.128226	-1.74122
72691	Calhm2	calcium homeostasis modulator family member 2	0.472944	3.9014	3.61479	0.00233877	0.0981986	-1.7444
667373	Ifit1bl1	interferon induced protein with tetratricpeptide repeats 1B like 1	2.16094	-1.46111	3.549	0.0026931	0.106098	-1.74663
329910	Acot11	acyl-CoA thioesterase 11	0.348899	4.68736	3.68625	0.00201166	0.0906776	-1.74714
13640	Efna5	ephrin A5	-1.68076	-1.26175	-3.50485	0.00294895	0.110973	-1.7477
19012	Plpp1	phospholipid phosphatase 1	-1.01875	1.7441	-3.38234	0.00381753	0.128784	-1.7488
56325	Abcb9	ATP-binding cassette, sub-family B member 9	0.470019	2.64852	3.46344	0.00321791	0.116507	-1.75071
73341	Arhgef6	Rac/Cdc42 guanine nucleotide exchange factor 6	0.347986	7.26619	3.87828	0.00144744	0.0781677	-1.75252
14696	Gnb4	guanine nucleotide binding protein (G protein), beta 4	-0.412405	4.27411	-3.60571	0.00238397	0.0985247	-1.77185
12507	Cd5	CD5 antigen	1.10175	0.16883	3.37533	0.00387434	0.129679	-1.77481
17957	Napb	N-ethylmaleimide sensitive fusion protein attachment protein beta	-1.3402	-0.272257	-3.42993	0.00345343	0.121942	-1.77638
14536	Nr6a1	nuclear receptor subfamily 6, group A, member 1	-0.643858	2.00938	-3.39901	0.00368584	0.126331	-1.78354
70082	Lysmd2	LysM, putative peptidoglycan-binding, domain containing 2	-0.551959	2.41729	-3.44835	0.0033219	0.119264	-1.78519
14729	Gp5	glycoprotein 5 platelet	-0.791824	2.59671	-3.40814	0.00361561	0.125282	-1.79334
665596	H2bc23	H2B clustered histone 23	-1.09916	0.399773	-3.36995	0.00391843	0.129696	-1.79526
16449	Jag1	jagged 1	-1.32097	-0.313174	-3.40741	0.00362117	0.125282	-1.80797
17977	Ncoa1	nuclear receptor coactivator 1	-0.441705	3.42089	-3.50008	0.00297875	0.110973	-1.8165
14659	Glrp1	glutamine repeat protein 1	0.825153	0.852586	3.33926	0.00417998	0.133146	-1.82442
70560	Wars2	tryptophanyl tRNA synthetase 2 (mitochondrial)	0.28037	4.55976	3.62021	0.00231216	0.0977574	-1.83604
23871	Ets1	E26 avian leukemia oncogene 1, 5' domain	-0.572234	4.76764	-3.7022	0.00234552	0.0981986	-1.83737
22364	Vpreb3	V-set pre-B cell surrogate light chain 3	-2.1551	0.80581	-3.44081	0.00449586	0.13473	-1.85207
230784	Sesn2	sestrin 2	-0.494061	3.8598	-3.50725	0.00293403	0.110915	-1.85819
16885	Limk1	LIM domain kinase 1	0.287123	5.73107	3.72067	0.00187089	0.0889605	-1.86003
56458	Foxo1	forkhead box O1	-0.407322	4.20414	-3.54846	0.00268985	0.106098	-1.86775
94092	Trim16	tripartite motif-containing 16	0.602482	2.24229	3.37962	0.00383948	0.128848	-1.86776
58238	Fam181b	family with sequence similarity 181, member B	-1.24025	0.964482	-3.34557	0.00444828	0.13473	-1.86911
27278	Clnk	cytokine-dependent hematopoietic cell linker	0.913104	0.339123	3.31071	0.00443874	0.13473	-1.8775
15205	Hes1	hes family bHLH transcription factor 1	-0.753259	1.87889	-3.34111	0.00416372	0.133125	-1.87883
12444	Ccnd2	cyclin D2	0.348303	8.11315	3.86675	0.00157548	0.0808467	-1.87973
22363	Vpreb1b	V-set pre-B cell surrogate light chain 1B	-3.04785	-0.978139	-3.5666	0.00332127	0.119264	-1.88749
26968	Islr	immunoglobulin superfamily containing leucine-rich repeat	1.03979	0.324466	3.30508	0.00449161	0.13473	-1.88791
209488	Hsh2d	hematopoietic SH2 domain containing	1.09641	2.14774	3.43842	0.00411847	0.132007	-1.88865
545030	Wdfy4	WD repeat and FYVE domain containing 4	0.297363	7.95999	3.81556	0.00156806	0.0808467	-1.90024
50780	Rgs3	regulator of G-protein signaling 3	0.566208	2.88299	3.43247	0.00343499	0.121625	-1.90205
12273	C5ar1	complement component 5a receptor 1	1.02635	0.168064	3.30841	0.00446024	0.13473	-1.90319
56644	Clec7a	C-type lectin domain family 7, member a	0.487019	3.92793	3.52695	0.00281467	0.107991	-1.90334
104709	Pik3r6	phosphoinositide-3-kinase regulatory subunit 5	0.347028	4.17259	3.55705	0.00264156	0.105115	-1.90679
20556	Slfn2	schlafen 2	0.495691	4.119	3.54344	0.00272483	0.106128	-1.90814
246727	Oas3	2'-5' oligoadenylate synthetase 3	1.15081	1.88613	3.3679	0.00442197	0.13473	-1.90936
11423	Ache	acetylcholinesterase	-1.14537	2.92512	-3.40838	0.0043355	0.13473	-1.90987
14199	Fhl1	four and a half LIM domains 1	-1.01781	1.84655	-3.29214	0.00461556	0.136064	-1.91086
103080	Septin10	septin 10	0.68394	1.70714	3.3154	0.00439522	0.13473	-1.91111
77574	Tcaf1	TRPM8 channel-associated factor 1	-0.698228	2.7743	-3.35611	0.0040343	0.131566	-1.94078
69069	Tmem273	transmembrane protein 273	0.686626	1.64569	3.30338	0.00450774	0.13473	-1.94321
11828	Aqp3	aquaporin 3	-0.726325	2.83337	-3.32997	0.00426253	0.133952	-1.94542
16469	Jrk	jerky	-0.422646	3.13113	-3.41662	0.00355162	0.124384	-1.94763
58859	Efemp2	epidermal growth factor-containing fibulin-like extracellular matrix protein 2	-1.11848	0.0361081	-3.30231	0.0045179	0.13473	-1.94929
235587	Parp3	poly (ADP-ribose) polymerase family, member 3	0.399148	4.10889	3.53572	0.00276309	0.107204	-1.95523
329207	Rbm44	RNA binding motif protein 44	0.767349	2.53897	3.35994	0.00407052	0.131784	-1.96571
20972	Syngr1	synaptogyrin 1	-0.491997	2.84677	-3.33221	0.00424248	0.133648	-1.96685
12519	Cd80	CD80 antigen	-1.2979	-0.531848	-3.31708	0.00437968	0.13473	-1.96711
18186	Nrp1	neuropilin 1	0.438496	3.51912	3.45033	0.00330805	0.119264	-1.97516
12323	Camk2b	calcium/calmodulin-dependent protein kinase II, beta	0.848119	1.16301	3.27415	0.00479343	0.140023	-1.97524
100038347	Fam174b	family with sequence similarity 174, member B	-0.425573	3.33778	-3.40137	0.00366755	0.12604	-1.98898
170719	Oxr1	oxidation resistance 1	0.290305	5.90781	3.6621	0.00211672	0.093492	-1.99094
227545	Proser2	proline and serine rich 2	-2.55548	-1.29573	-3.4957	0.00307782	0.113322	-1.9923
16438	Itpr1	inositol 1,4,5-trisphosphate receptor 1	0.29111	6.54261	3.7002	0.00195335	0.0893467	-1.99232
20319	Sfrp2	secreted frizzled-related protein 2	-2.23627	-1.93025	-3.4724	0.00315771	0.115051	-1.9968
69553	Ripor3	RIPOR family member 3	-1.29672	0.205528	-3.27001	0.00483536	0.140608	-2.00341
77945	Rpgrip1	retinitis pigmentosa GTPase regulator interacting protein 1	0.542049	3.14195	3.38745	0.00377669	0.128226	-2.01339
215821	Arfgef3	ARFGEF family member 3	-2.23891	-2.08223	-3.57484	0.00254432	0.102606	-2.01455
72844	Kctd17	potassium channel tetramerisation domain containing 17	0.620003	2.70849	3.36828	0.00393227	0.129696	-2.01474
73690	Glipr1	GLI pathogenesis related 1	0.327834	5.81486	3.65368	0.00215465	0.0940426	-2.01643
20111	Rps6ka1	ribosomal protein S6 kinase polypeptide 1	0.177154	8.22983	3.75929	0.00172465	0.0855868	-2.0169
54403	Slc4a4	solute carrier family 4 (anion exchanger), member 4	-1.87211	-1.87419	-3.48332	0.00308588	0.113322	-2.02387
16145	Igtp	interferon gamma induced GTPase	0.48867	3.67914	3.43758	0.00339816	0.120988	-2.04003
13404	Dmc1	DNA meiotic recombinase 1	-1.02073	-0.153982	-3.22788	0.00528282	0.148578	-2.04021
106572	Rab31	RAB31, member RAS oncogene family	0.368647	5.8144	3.64437	0.00226513	0.0967234	-2.05107
69816	Mzb1	marginal zone B and B1 cell-specific protein 1	-0.734805	3.93984	-3.5113	0.00364256	0.125517	-2.0549
12491	Cd36	CD36 molecule	-0.934779	2.10243	-3.23247	0.00523209	0.148055	-2.06481
107321	Lpxn	leupaxin	0.69135	1.5929	3.22647	0.00529842	0.148691	-2.07117
224454	Zdhhc14	zinc finger, DHHC domain containing 14	-0.582561	3.42409	-3.33459	0.00422129	0.133571	-2.07271
263406	Plekhg3	pleckstrin homology domain containing, family G (with RhoGef domain) member 3	0.411297	4.32312	3.49329	0.00302165	0.111923	-2.07327
18038	Nfkbil1	nuclear factor of kappa light polypeptide gene enhancer in B cells inhibitor like 1	0.352363	4.57974	3.50137	0.00297063	0.110973	-2.08134
97130	Nhsl3	NHS like 3	0.557349	3.10186	3.35385	0.00405355	0.131566	-2.08165
212163	Ark2n	arkadia (RNF111) N-terminal like PKA signaling regulator 2N	-0.293432	5.53635	-3.57699	0.00253279	0.102606	-2.09269
17060	Blnk	B cell linker	-1.84536	1.20036	-3.28097	0.00613544	0.159355	-2.09796
18488	Cntn3	contactin 3	-1.31265	0.643396	-3.18922	0.00572927	0.155683	-2.0984
214642	Cped1	cadherin-like and PC-esterase domain containing 1	0.843725	0.616508	3.18257	0.00580977	0.15622	-2.10278
68507	Ppfia4	protein tyrosine phosphatase, receptor type, f polypeptide (PTPRF), interacting protein (liprin), alpha 4	0.360083	3.5241	3.39332	0.00373027	0.127175	-2.10854
434223	Gvin3	GTPase, very large interferon inducible, family member 3	0.566564	6.62195	3.8385	0.00249965	0.102129	-2.11012
11666	Abcd1	ATP-binding cassette, sub-family D member 1	0.228501	6.45033	3.6387	0.00222375	0.0953754	-2.11773
231821	Adap1	ArfGAP with dual PH domains 1	0.241764	5.9841	3.60989	0.00236303	0.0984789	-2.11939
329650	Med12l	mediator complex subunit 12-like	-0.594567	3.2128	-3.31825	0.00436892	0.13473	-2.12417
195046	Nlrp1a	NLR family, pyrin domain containing 1A	0.577926	3.89135	3.44035	0.00362599	0.125282	-2.13222
66226	Trappc2	trafficking protein particle complex 2	-0.928283	1.46602	-3.18992	0.00572086	0.155683	-2.14351
16822	Lcp2	lymphocyte cytosolic protein 2	0.427211	5.37543	3.58459	0.00271623	0.106115	-2.15038
18952	Septin4	septin 4	-0.799056	2.44183	-3.20138	0.00558495	0.154041	-2.15211
23821	Bace1	beta-site APP cleaving enzyme 1	0.264083	5.4624	3.54615	0.00270301	0.106098	-2.15657
13011	Cst7	cystatin F (leukocystatin)	0.352675	5.04271	3.51511	0.00288581	0.109414	-2.16053
56489	Ikbke	inhibitor of kappaB kinase epsilon	0.420138	5.25135	3.55487	0.00283052	0.108207	-2.17784
329727	Dennd2c	DENN domain containing 2C	-0.455213	3.35743	-3.29446	0.00459305	0.135711	-2.18458
320159	Togaram2	TOG array regulator of axonemal microtubules 2	1.49304	-1.279	3.23686	0.00518413	0.147742	-2.18805
100504221	Efcab8	EF-hand calcium binding domain 8	-2.6521	-2.45422	-3.53002	0.00279651	0.107939	-2.19248
100039796	Tgtp2	T cell specific GTPase 2	1.53049	1.84785	3.28135	0.00652509	0.163021	-2.1941
78286	Nav2	neuron navigator 2	0.588866	3.17883	3.29756	0.00456326	0.135142	-2.1998
14600	Ghr	growth hormone receptor	-1.08498	-0.476568	-3.13338	0.00644056	0.163021	-2.2026
52323	Klhl7	kelch-like 7	-0.316439	5.13803	-3.47209	0.0031598	0.115051	-2.224
102747	Lrrc49	leucine rich repeat containing 49	0.521395	3.59224	3.3362	0.004207	0.133513	-2.23267
237175	Adgrg2	adhesion G protein-coupled receptor G2	-2.23029	-1.59161	-3.3679	0.0039354	0.129696	-2.23732
245631	Pwwp3b	PWWP domain containing 3B	-0.482036	2.58133	-3.20801	0.00550776	0.152897	-2.23953
13723	Emb	embigin	0.317879	8.23752	3.68503	0.00221116	0.0953691	-2.24211
105348	Golm1	golgi membrane protein 1	-0.313276	6.78758	-3.57555	0.00254658	0.102606	-2.24735
100503659	Cbarp	calcium channel, voltage-dependent, beta subunit associated regulatory protein	-0.489387	2.86876	-3.2349	0.00520547	0.147936	-2.24797
71091	Cdkl1	cyclin dependent kinase like 1	-2.46854	-1.51651	-3.3864	0.00378507	0.128226	-2.25232
100040608	Fancf	Fanconi anemia, complementation group F	-0.387772	3.57235	-3.30261	0.00451503	0.13473	-2.25512
142688	Asb13	ankyrin repeat and SOCS box-containing 13	-0.553833	2.3935	-3.18782	0.0057461	0.155812	-2.25522
14939	Gzmb	granzyme B	-2.86755	-2.70858	-3.4947	0.00301274	0.111916	-2.26551
382864	Colq	collagen like tail subunit of asymmetric acetylcholinesterase	-1.52127	0.0252969	-3.1054	0.00689104	0.167621	-2.26648
69219	Ddah1	dimethylarginine dimethylaminohydrolase 1	-0.884368	2.32858	-3.11927	0.00663356	0.16428	-2.26845
67217	L3hypdh	L-3-hydroxyproline dehydratase (trans-)	-1.01231	0.395765	-3.08023	0.00719792	0.169745	-2.28247
216459	Myl6b	myosin, light polypeptide 6B	0.354979	3.66349	3.31198	0.00442692	0.13473	-2.28861
74153	Uba7	ubiquitin-like modifier activating enzyme 7	0.288048	5.85467	3.5161	0.0028798	0.109414	-2.29316
59289	Ackr2	atypical chemokine receptor 2	2.07775	-1.96133	3.34537	0.00445008	0.13473	-2.30796
212937	Tifab	TRAF-interacting protein with forkhead-associated domain, family member B	0.266185	6.85002	3.56646	0.00258967	0.103884	-2.31205
19294	Nectin2	nectin cell adhesion molecule 2	-0.687641	2.96523	-3.17558	0.00589556	0.157211	-2.31485
226101	Myof	myoferlin	1.00915	0.259644	3.05983	0.00751124	0.173637	-2.32186
245666	Iqsec2	IQ motif and Sec7 domain 2	0.411842	3.35082	3.27166	0.00481863	0.14044	-2.3275
666060	Frmpd1	FERM and PDZ domain containing 1	-1.37628	-0.177808	-3.12062	0.00661487	0.164133	-2.32786
70574	Cpm	carboxypeptidase M	-1.33945	-1.25075	-3.12179	0.00659864	0.164047	-2.33149
14675	Gna14	guanine nucleotide binding protein, alpha 14	-0.741975	2.00726	-3.09299	0.00700852	0.169007	-2.33472
211389	Suox	sulfite oxidase	-0.748687	1.93744	-3.10171	0.00688177	0.167621	-2.33597
74764	Klc4	kinesin light chain 4	0.357322	4.46902	3.36029	0.00399901	0.1312	-2.34307
213391	Rassf4	Ras association (RalGDS/AF-6) domain family member 4	0.374831	5.08883	3.43569	0.00342225	0.121509	-2.34765
110326	Tas1r1	taste receptor, type 1, member 1	0.963585	1.00747	3.0475	0.00770715	0.176146	-2.34871
14127	Fcer1g	Fc receptor, IgE, high affinity I, gamma polypeptide	0.248527	5.33041	3.44455	0.0033486	0.119887	-2.35837
19156	Psap	prosaposin	0.233898	8.85338	3.61511	0.00233717	0.0981986	-2.36182
228608	Smox	spermine oxidase	-0.348678	4.46827	-3.32216	0.00433314	0.13473	-2.36295
20324	Cavin2	caveolae associated 2	-0.867695	2.42658	-3.10424	0.00698499	0.168756	-2.36817
16000	Igf1	insulin-like growth factor 1	-0.917247	1.66133	-3.07002	0.00738744	0.172457	-2.36965
270152	Jaml	junction adhesion molecule like	1.90032	-0.455793	3.08593	0.00742038	0.172467	-2.37135
246277	Csad	cysteine sulfinic acid decarboxylase	0.284101	4.5783	3.37193	0.00390219	0.129696	-2.37661
544817	Arhgap27	Rho GTPase activating protein 27	0.30565	6.15284	3.5042	0.002953	0.110973	-2.38024
16780	Lamb3	laminin, beta 3	1.51282	-1.47752	3.14076	0.00634168	0.161726	-2.3841
239849	Cd200r4	CD200 receptor 4	-0.848082	0.51742	-3.01862	0.00818574	0.178322	-2.39603
218442	Serinc5	serine incorporator 5	-0.508213	5.82727	-3.51	0.00370884	0.126781	-2.39628
13591	Ebf1	early B cell factor 1	-1.80142	1.7676	-3.11064	0.00876881	0.182996	-2.39632
56464	Ctsf	cathepsin F	-0.885847	1.78853	-3.02109	0.0081437	0.178315	-2.39727
14789	P3h3	prolyl 3-hydroxylase 3	-0.725159	1.69181	-3.05655	0.00756288	0.174256	-2.39779
214048	Larp1b	La ribonucleoprotein 1B	-0.389819	4.73165	-3.31602	0.00438944	0.13473	-2.40364
229658	Vangl1	VANGL planar cell polarity 1	-0.857235	3.51214	-3.1971	0.00646369	0.163021	-2.40717
110006	Gusb	glucuronidase, beta	0.242767	7.95089	3.55966	0.00262709	0.104863	-2.41376
330323	Mindy4	MINDY lysine 48 deubiquitinase 4	0.530182	2.37284	3.1219	0.00659718	0.164047	-2.41903
14064	F2rl2	coagulation factor II thrombin receptor like 2	-1.2351	0.706256	-2.99922	0.00852342	0.182118	-2.41948
109042	Cavin3	caveolae associated 3	-0.748309	1.21034	-3.02684	0.0080467	0.177096	-2.42265
66395	Ahnak	AHNAK nucleoprotein	0.51304	4.16435	3.31041	0.00467303	0.136817	-2.4297
20684	Sp100	nuclear antigen Sp100	0.652331	3.88151	3.30992	0.00521396	0.147936	-2.43109
75665	Bicdl1	BICD family like cargo adaptor 1	0.485542	2.40821	3.10197	0.00687814	0.167621	-2.4516
16149	Cd74	CD74 antigen (invariant polypeptide of major histocompatibility complex, class II antigen-associated)	0.806294	2.58047	3.12895	0.00697674	0.168756	-2.45972
319161	H4c18	H4 clustered histone 18	-1.28225	-0.253843	-2.99885	0.00852992	0.182118	-2.46555
17951	Naip5	NLR family, apoptosis inhibitory protein 5	0.37534	4.62301	3.31898	0.00436219	0.13473	-2.47098
74241	Chpf	chondroitin polymerizing factor	-0.678608	2.32663	-3.02808	0.0080259	0.177096	-2.47328
214804	Syde2	synapse defective 1, Rho GTPase, homolog 2 (C. elegans)	-0.604899	2.795	-3.10057	0.00689826	0.167621	-2.47564
24001	Tiam2	T cell lymphoma invasion and metastasis 2	0.453084	2.68437	3.09962	0.00691195	0.167621	-2.47775
27371	Sh2d2a	SH2 domain containing 2A	0.716857	1.18911	2.98944	0.0086987	0.182996	-2.47959
224129	Adcy5	adenylate cyclase 5	-1.25345	-0.4158	-2.96399	0.00917186	0.185647	-2.48038
319167	H2ac11	H2A clustered histone 11	-0.644366	1.51646	-3.00521	0.00841771	0.180815	-2.48084
80898	Erap1	endoplasmic reticulum aminopeptidase 1	0.283231	7.16901	3.49146	0.00304313	0.112395	-2.50243
54357	Epb41l4b	erythrocyte membrane protein band 4.1 like 4b	0.494506	3.59719	3.18544	0.00577485	0.156171	-2.50387
17988	Ndrg1	N-myc downstream regulated gene 1	0.528086	2.54583	3.04394	0.00776459	0.176146	-2.51657
235527	Plscr4	phospholipid scramblase 4	-1.25181	-1.70013	-3.00773	0.00837362	0.180278	-2.51673
26557	Homer2	homer scaffolding protein 2	-1.08529	2.56148	-3.0394	0.00874855	0.182996	-2.51783
268857	Nlrc3	NLR family, CARD domain containing 3	0.338062	4.62965	3.31151	0.00443127	0.13473	-2.51868
12593	Cdyl	chromodomain protein, Y chromosome-like	-0.243073	5.47602	-3.36	0.00400145	0.1312	-2.5278
66180	P3h4	prolyl 3-hydroxylase family member 4 (non-enzymatic)	-0.972048	0.160327	-2.93336	0.00977452	0.191512	-2.53091
75568	Capsl	calcyphosine-like	0.836711	0.3395	2.93462	0.00974888	0.191433	-2.53378
74048	Vsir	V-set immunoregulatory receptor	0.223135	6.0973	3.42157	0.00351474	0.123429	-2.53465
20660	Sorl1	sortilin-related receptor, LDLR class A repeats-containing	0.529679	5.84709	3.51769	0.00409547	0.131894	-2.53981
18810	Plec	plectin	0.24501	7.15996	3.47	0.00317374	0.115232	-2.54157
17002	Ltf	lactotransferrin	1.659	4.82857	3.55877	0.00636824	0.162081	-2.54846
69202	Ptms	parathymosin	-0.423897	4.04661	-3.21471	0.00543085	0.151088	-2.55103
16764	Aff3	AF4/FMR2 family, member 3	0.291083	4.24617	3.25358	0.00500519	0.144242	-2.5518
215900	Calhm6	calcium homeostasis modulator family member 6	0.67464	1.36122	2.97028	0.00905267	0.185647	-2.55211
213575	Dync2li1	dynein cytoplasmic 2 light intermediate chain 1	0.554492	2.0523	3.01973	0.00816688	0.178319	-2.55262
77015	Mpped2	metallophosphoesterase domain containing 2	-0.71147	1.51439	-2.95198	0.00940355	0.187969	-2.5528
107527	Il1rl2	interleukin 1 receptor-like 2	0.657417	2.38089	3.05238	0.007629	0.175412	-2.55551
18553	Pcsk6	proprotein convertase subtilisin/kexin type 6	-1.91742	-1.60074	-3.06254	0.0074689	0.173281	-2.56519
12145	Cxcr5	C-X-C motif chemokine receptor 5	1.08877	-0.155897	2.91685	0.0101151	0.195806	-2.56527
54195	Gucy1b1	guanylate cyclase 1, soluble, beta 1	-0.935106	0.501525	-2.91767	0.010098	0.195806	-2.56668
665433	H2ac23	H2A clustered histone 23	-1.24806	0.775737	-2.92168	0.0102203	0.196354	-2.56682
328660	Bex6	brain expressed family member 6	0.468079	4.19499	3.23594	0.0053122	0.148753	-2.56999
71648	Optn	optineurin	-0.693465	4.35103	-3.22659	0.00633973	0.161726	-2.57194
67464	Entpd4	ectonucleoside triphosphate diphosphohydrolase 4	0.261232	4.86607	3.2894	0.0046422	0.136536	-2.57306
229055	Zbtb10	zinc finger and BTB domain containing 10	-0.308616	4.13836	-3.1978	0.00562705	0.15454	-2.58208
21745	Tep1	telomerase associated protein 1	0.240276	5.57043	3.35457	0.00404741	0.131566	-2.58401
52552	Parp8	poly (ADP-ribose) polymerase family, member 8	0.250068	6.64194	3.42771	0.0034696	0.122178	-2.58574
15410	Hoxb3	homeobox B3	0.565453	1.13467	2.95572	0.0093309	0.187214	-2.59008
230857	Ece1	endothelin converting enzyme 1	0.335106	5.47732	3.3513	0.00408364	0.131877	-2.59301
102566	Ano10	anoctamin 10	0.344325	3.89835	3.19293	0.0056849	0.155464	-2.59391
116701	Fgfrl1	fibroblast growth factor receptor-like 1	-0.316863	3.91453	-3.13663	0.00639681	0.162487	-2.59636
56807	Scamp5	secretory carrier membrane protein 5	-0.542331	2.21011	-2.99439	0.00860959	0.182996	-2.59775
383787	Ankrd63	ankyrin repeat domain 63	-0.958163	0.512888	-2.88811	0.0107361	0.201186	-2.61015
55963	Slc1a4	solute carrier family 1 (glutamate/neutral amino acid transporter), member 4	-0.385784	4.0222	-3.14124	0.00633536	0.161726	-2.61237
319152	H3c10	H3 clustered histone 10	-1.18493	-0.640833	-2.88785	0.0107418	0.201186	-2.61271
52665	Echdc1	enoyl Coenzyme A hydratase domain containing 1	0.352907	4.12821	3.1829	0.0058057	0.15622	-2.61418
19340	Rab3d	RAB3D, member RAS oncogene family	0.267762	5.09239	3.29987	0.00454114	0.134838	-2.61678
66568	Rwdd3	RWD domain containing 3	0.696675	1.52973	2.92982	0.0098465	0.192317	-2.62175
170736	Parvb	parvin, beta	-0.535077	4.43004	-3.17603	0.0061594	0.159355	-2.62494
360213	Trim46	tripartite motif-containing 46	0.606509	2.11643	2.96545	0.00914407	0.185647	-2.62658
72685	Dnajc6	DnaJ heat shock protein family (Hsp40) member C6	0.991296	1.16219	2.88269	0.0108572	0.20195	-2.63012
320974	Lrrn4	leucine rich repeat neuronal 4	0.59813	3.13592	3.09775	0.00712118	0.169745	-2.63648
69698	Slc52a3	solute carrier protein family 52, member 3	0.836304	1.53717	2.91023	0.0102551	0.196729	-2.64032
16842	Lef1	lymphoid enhancer binding factor 1	-3.01372	-0.0506372	-3.02266	0.0109979	0.202515	-2.64076
67826	Snap47	synaptosomal-associated protein, 47	0.305912	4.31329	3.1899	0.00572107	0.155683	-2.64293
78887	Sfi1	Sfi1 homolog, spindle assembly associated (yeast)	0.276529	5.39903	3.30517	0.00449075	0.13473	-2.64663
22646	Zfp105	zinc finger protein 105	-0.752049	1.98866	-2.94565	0.00952804	0.189633	-2.64713
14800	Gria2	glutamate receptor, ionotropic, AMPA2 (alpha 2)	-1.31214	-0.165686	-2.86537	0.0112534	0.205454	-2.64916
17972	Ncf4	neutrophil cytosolic factor 4	0.281628	5.67328	3.33365	0.00422964	0.133571	-2.6519
21349	Tal1	T cell acute lymphocytic leukemia 1	-0.31641	7.69361	-3.44343	0.00360044	0.125282	-2.65677
268973	Nlrc4	NLR family, CARD domain containing 4	0.40191	2.91065	3.04462	0.00775368	0.176146	-2.6642
81897	Tlr9	toll-like receptor 9	0.758314	1.62592	2.90528	0.0103609	0.197872	-2.66788
236451	Phf11b	PHD finger protein 11B	0.908483	0.482516	2.8582	0.0114216	0.206412	-2.66836
68480	Card19	caspase recruitment domain family, member 19	0.407051	3.63229	3.12759	0.00651907	0.163021	-2.66896
12511	Cd6	CD6 antigen	1.24444	-0.60933	2.87264	0.0110855	0.203546	-2.66967
67622	Mxra7	matrix-remodelling associated 7	-0.734	1.39896	-2.87005	0.0111449	0.20428	-2.67396
70549	Tln2	talin 2	0.450491	2.87547	3.03314	0.00794166	0.176695	-2.67509
98932	Myl9	myosin, light polypeptide 9, regulatory	-1.92667	-0.573452	-2.90898	0.0105461	0.19968	-2.67628
67455	Klhl13	kelch-like 13	-0.961654	-0.138828	-2.84565	0.0117215	0.208956	-2.67734
22032	Traf4	TNF receptor associated factor 4	-0.332084	5.97113	-3.31895	0.00439373	0.13473	-2.6791
78816	Gmip	Gem-interacting protein	0.281005	6.41725	3.36997	0.00391828	0.129696	-2.67941
72512	Sting1	stimulator of interferon response cGAMP interactor 1	0.314958	6.26254	3.36919	0.00401483	0.131304	-2.68214
77717	Smim41	small integral membrane protein 41	-2.05947	-1.78922	-2.93633	0.00986049	0.192317	-2.69229
213956	Fam83f	family with sequence similarity 83, member F	1.21531	-0.598824	2.86105	0.0113544	0.206226	-2.69569
67993	Nudt12	nudix hydrolase 12	-0.374006	3.42699	-3.042	0.00779606	0.176146	-2.69663
99326	Garnl3	GTPase activating RANGAP domain-like 3	-0.880113	-0.302926	-2.83247	0.0120452	0.21163	-2.69881
244237	Tnfrsf26	tumor necrosis factor receptor superfamily, member 26	0.488175	2.67501	3.01292	0.00828359	0.179241	-2.69918
11497	Adam3	ADAM metallopeptidase domain 3	0.627053	1.34805	2.88667	0.010768	0.201186	-2.69981
18844	Plxna1	plexin A1	-0.373955	5.20943	-3.25116	0.00508231	0.145813	-2.70106
114643	Oas1c	2'-5' oligoadenylate synthetase 1C	0.636117	0.973992	2.85999	0.0113792	0.206226	-2.71176
216456	Gls2	glutaminase 2 (liver, mitochondrial)	-0.892685	1.04909	-2.82773	0.0121634	0.212193	-2.71358
12223	Btc	betacellulin, epidermal growth factor family member	-1.57371	-1.98227	-2.88544	0.0107955	0.201186	-2.71427
17076	Ly75	lymphocyte antigen 75	0.526392	2.60394	2.98688	0.00874518	0.182996	-2.7167
23882	Gadd45g	growth arrest and DNA-damage-inducible 45 gamma	-0.626464	2.56732	-2.9176	0.0100994	0.195806	-2.72486
100043757	Zfp831	zinc finger protein 831	0.467775	4.26726	3.19372	0.00597737	0.158081	-2.72511
17385	Mmp11	matrix metallopeptidase 11	-0.760067	0.85865	-2.82614	0.0122033	0.212214	-2.73143
12484	Cd24a	CD24a antigen	-0.24276	8.27415	-3.4077	0.00361898	0.125282	-2.73168
74610	Abcb8	ATP-binding cassette, sub-family B member 8	0.194126	6.47652	3.33868	0.00418508	0.133146	-2.7334
67419	Armh4	armadillo-like helical domain containing 4	-1.20169	-0.667238	-2.83703	0.0125319	0.214763	-2.74257
378460	Pram1	PML-RAR alpha-regulated adaptor molecule 1	0.549532	2.9349	2.9855	0.00877036	0.182996	-2.74745
98845	Eps8l2	EPS8-like 2	1.05721	-0.396227	2.80484	0.0127513	0.216217	-2.75035
73046	Glrx5	glutaredoxin 5	-0.240522	7.63367	-3.3727	0.00389583	0.129696	-2.75083
54721	Tyk2	tyrosine kinase 2	0.267218	6.38204	3.32588	0.00429934	0.13473	-2.75247
70152	Tmt1a	thiol methyltransferase 1A1	0.25735	5.19516	3.24078	0.00514163	0.147183	-2.75248
108099	Prkag2	protein kinase, AMP-activated, gamma 2 non-catalytic subunit	0.387472	5.50069	3.28983	0.00497054	0.143565	-2.75693
107022	Gramd2b	GRAM domain containing 2B	0.554174	2.88684	2.99139	0.00866344	0.182996	-2.75908
76901	Jade2	jade family PHD finger 2	0.282926	5.03433	3.22202	0.00534815	0.14911	-2.76119
22239	Ugt8a	UDP galactosyltransferase 8A	-1.87429	-2.3036	-2.97785	0.00891115	0.184583	-2.76375
320398	Lrig3	leucine-rich repeats and immunoglobulin-like domains 3	-0.706675	0.838345	-2.81006	0.0126149	0.215414	-2.7655
56715	Rabgef1	RAB guanine nucleotide exchange factor (GEF) 1	-0.357214	4.94956	-3.17421	0.00591241	0.157334	-2.77785
11749	Anxa6	annexin A6	0.243838	6.98495	3.34789	0.0041047	0.131894	-2.77914
231986	Jazf1	JAZF zinc finger 1	-1.32251	-0.666213	-2.8007	0.0128605	0.21721	-2.77974
544922	Zkscan4	zinc finger with KRAB and SCAN domains 4	-1.22499	-0.790324	-2.80874	0.0126492	0.215414	-2.793
269346	Slc28a2	solute carrier family 28 (sodium-coupled nucleoside transporter), member 2	0.379707	4.2493	3.12744	0.00652113	0.163021	-2.79618
74096	Hvcn1	hydrogen voltage-gated channel 1	0.481056	2.93837	2.96492	0.00915406	0.185647	-2.8021
270028	Nalf1	NALCN channel auxiliary factor 1	-1.29647	-0.858035	-2.78003	0.0134196	0.220566	-2.80291
56380	Arid3b	AT-rich interaction domain 3B	-0.275676	4.89148	-3.1807	0.00583257	0.156422	-2.80542
330671	B4galnt4	beta-1,4-N-acetyl-galactosaminyl transferase 4	0.520405	2.93507	2.96839	0.00908831	0.185647	-2.81583
15284	Hlx	H2.0-like homeobox	-0.471305	3.07573	-2.97162	0.00902737	0.185647	-2.81669
17075	Epcam	epithelial cell adhesion molecule	-1.16838	-1.17906	-2.79149	0.013107	0.219148	-2.8169
14664	Slc6a9	solute carrier family 6 (neurotransmitter transporter, glycine), member 9	-0.68793	3.99536	-3.02618	0.00891821	0.184583	-2.821
13400	Dmpk	dystrophia myotonica-protein kinase	-0.729235	3.18002	-2.97354	0.00972684	0.191433	-2.8249
22352	Vim	vimentin	0.222344	8.51006	3.38029	0.00383411	0.128848	-2.82941
76132	Faxc	failed axon connections homolog	-1.40643	-1.89746	-2.79261	0.0130767	0.219148	-2.82975
59049	Slc22a17	solute carrier family 22 (organic cation transporter), member 17	-0.437322	2.52767	-2.91656	0.0101212	0.195806	-2.83074
78908	Igsf3	immunoglobulin superfamily, member 3	-0.76671	4.52493	-3.13188	0.00842667	0.180815	-2.83176
19142	Prss12	serine protease 12 neurotrypsin (motopsin)	-1.6235	-1.94966	-2.84766	0.0116731	0.208672	-2.83231
20779	Src	Rous sarcoma oncogene	-0.502687	2.51015	-2.89353	0.0106161	0.200365	-2.83972
234582	Ccdc102a	coiled-coil domain containing 102A	0.289291	3.9042	3.05641	0.00756515	0.174256	-2.84586
100040462	Mndal	myeloid nuclear differentiation antigen like	0.429165	5.80493	3.31841	0.00534024	0.14911	-2.84821
192166	Sardh	sarcosine dehydrogenase	-0.980221	0.94494	-2.74819	0.014327	0.225667	-2.84957
85030	Tnfrsf25	tumor necrosis factor receptor superfamily, member 25	-0.56559	1.93707	-2.81726	0.0124291	0.214347	-2.85239
66107	Wfdc21	WAP four-disulfide core domain 21	1.23067	0.806631	2.75583	0.0145194	0.225951	-2.85374
230145	Galnt12	polypeptide N-acetylgalactosaminyltransferase 12	0.491056	2.48211	2.90613	0.0103426	0.197817	-2.85539
394432	Ugt1a7c	UDP glucuronosyltransferase 1 family, polypeptide A7C	0.431194	3.4422	3.01781	0.00819953	0.178322	-2.856
217265	Abca5	ATP-binding cassette, sub-family A member 5	-1.00445	-0.0185666	-2.73559	0.0147025	0.227328	-2.85686
19277	Ptpro	protein tyrosine phosphatase receptor type O	0.924912	0.838906	2.75644	0.0140864	0.224144	-2.85957
70497	Arhgap17	Rho GTPase activating protein 17	0.223827	6.21883	3.26457	0.00489097	0.141585	-2.86266
76645	Pkd1l2	polycystic kidney disease 1 like 2	1.02387	-0.75559	2.74328	0.0144723	0.225951	-2.86269
14724	Gp1bb	glycoprotein Ib, beta polypeptide	-1.3848	-0.145389	-2.73675	0.0149078	0.228925	-2.86431
268977	Ltbp1	latent transforming growth factor beta binding protein 1	-0.721767	3.56534	-2.95108	0.0101761	0.195861	-2.86934
319178	H2bc3	H2B clustered histone 3	-1.00185	-0.810999	-2.73717	0.0146549	0.226939	-2.87074
94353	Hmgn3	high mobility group nucleosomal binding domain 3	-0.765187	0.635716	-2.74479	0.0144273	0.225951	-2.87271
382056	Crtc1	CREB regulated transcription coactivator 1	0.205978	5.80379	3.22884	0.00527213	0.148578	-2.87341
12346	Car1	carbonic anhydrase 1	-0.77713	3.40293	-2.92604	0.0107698	0.201186	-2.87423
19696	Rel	reticuloendotheliosis oncogene	0.317421	4.83948	3.15449	0.00616194	0.159355	-2.87522
12774	Ccr5	C-C motif chemokine receptor 5	0.49496	2.37689	2.87728	0.0109795	0.202515	-2.87547
382014	Ano8	anoctamin 8	-0.288306	4.39304	-3.0893	0.00706274	0.169424	-2.88437
66058	Tmem176a	transmembrane protein 176A	0.466868	4.72242	3.16416	0.00666935	0.164848	-2.88671
225288	Fhod3	formin homology 2 domain containing 3	-0.874822	1.59535	-2.75223	0.0142089	0.225447	-2.89115
105835	Sgsm3	small G protein signaling modulator 3	-0.269387	5.15352	-3.1492	0.00623066	0.160486	-2.89335
78177	Ninl	ninein-like	-0.293123	5.27935	-3.15783	0.006119	0.159355	-2.89413
208922	Cpeb3	cytoplasmic polyadenylation element binding protein 3	-0.867532	1.46316	-2.73457	0.0147331	0.227328	-2.89569
18610	Pdyn	prodynorphin	1.8342	-1.95332	2.80729	0.0126872	0.215414	-2.89674
83433	Trem2	triggering receptor expressed on myeloid cells 2	0.762153	1.32713	2.76164	0.0139367	0.223407	-2.89859
22068	Trpc6	transient receptor potential cation channel, subfamily C, member 6	-1.13733	0.260402	-2.70732	0.0155791	0.235067	-2.90423
59056	Evc	EvC ciliary complex subunit 1	-0.545858	3.11041	-2.9138	0.0101793	0.195861	-2.90765
210162	Zkscan2	zinc finger with KRAB and SCAN domains 2	-1.1877	-1.40002	-2.71898	0.0152115	0.231925	-2.91107
56743	Lat2	linker for activation of T cells family, member 2	0.362168	4.04971	3.03435	0.00792162	0.176695	-2.91512
16330	Inpp5b	inositol polyphosphate-5-phosphatase B	-0.199131	6.80323	-3.26461	0.00489055	0.141585	-2.91587
14667	Gm2a	GM2 ganglioside activator protein	0.208276	6.16869	3.23933	0.0051573	0.147304	-2.91702
20359	Sema6b	sema domain, transmembrane domain (TM), and cytoplasmic domain, (semaphorin) 6B	0.318696	4.41575	3.08567	0.00711651	0.169745	-2.91903
16975	Lrp8	low density lipoprotein receptor-related protein 8, apolipoprotein e receptor	0.245799	5.81376	3.20567	0.00553487	0.153318	-2.92277
94280	Sfxn3	sideroflexin 3	0.354783	4.37159	3.08396	0.00714206	0.169745	-2.92291
54371	Chst2	carbohydrate sulfotransferase 2	0.958774	1.85154	2.79723	0.0137472	0.223378	-2.923
54132	Pdlim1	PDZ and LIM domain 1 (elfin)	-0.343618	4.79047	-3.06748	0.00739224	0.172457	-2.92519
13610	S1pr3	sphingosine-1-phosphate receptor 3	0.557349	2.69635	2.89811	0.010516	0.19968	-2.92638
268527	Greb1	gene regulated by estrogen in breast cancer protein	-1.72492	-1.15953	-2.74307	0.0144786	0.225951	-2.92796
320365	Fry	FRY microtubule binding protein	0.33382	4.1092	3.04105	0.00781165	0.176146	-2.93166
207495	Baiap2l2	BAI1-associated protein 2-like 2	1.60738	-0.930936	2.72136	0.0151375	0.231071	-2.93506
22351	Vill	villin-like	0.449859	5.46314	3.2414	0.00621944	0.160486	-2.93869
29861	Dpf1	double PHD fingers 1	-0.790178	0.985711	-2.70556	0.0156351	0.235589	-2.93903
226527	Cryzl2	crystallin zeta like 2	0.290788	3.90307	3.01945	0.00817161	0.178319	-2.93913
110095	Pygl	liver glycogen phosphorylase	0.206662	6.30753	3.23165	0.00524119	0.148055	-2.94324
328417	Parp4	poly (ADP-ribose) polymerase family, member 4	0.293104	4.50686	3.0744	0.00728619	0.170893	-2.95224
19094	Mapk11	mitogen-activated protein kinase 11	-0.810213	0.348872	-2.6761	0.0166057	0.243115	-2.9545
381810	Lpar5	lysophosphatidic acid receptor 5	0.348677	4.63167	3.08113	0.00718446	0.169745	-2.95558
57783	Tnip1	TNFAIP3 interacting protein 1	0.252571	5.37909	3.15536	0.00615071	0.159355	-2.95664
14998	H2-DMa	histocompatibility 2, class II, locus DMa	0.343116	4.1205	3.03287	0.00794598	0.176695	-2.95681
68328	Rab13	RAB13, member RAS oncogene family	-1.12425	-0.59349	-2.67619	0.0166026	0.243115	-2.95737
59310	Myl10	myosin, light chain 10, regulatory	0.829543	0.612107	2.70102	0.015781	0.23751	-2.96132
380712	Tlcd2	TLC domain containing 2	0.350153	3.6016	2.9455	0.00953109	0.189633	-2.96306
106557	Ldhal6b	lactate dehydrogenase A-like 6B	-1.21708	-1.40474	-2.71082	0.0154678	0.234443	-2.96532
14191	Fgr	FGR proto-oncogene, Src family tyrosine kinase	0.64851	1.92262	2.77141	0.0136598	0.22224	-2.97073
109934	Abr	active BCR-related gene	0.218956	6.79837	3.24629	0.0050824	0.145813	-2.97668
231932	Gimap7	GTPase, IMAP family member 7	0.748905	1.70682	2.7616	0.0139388	0.223407	-2.97741
320790	Chd7	chromodomain helicase DNA binding protein 7	-0.393666	6.46834	-3.25848	0.00584165	0.156422	-2.97838
116904	Alpk3	alpha-kinase 3	0.519806	3.65993	2.96047	0.00945381	0.18868	-2.98101
16848	Lfng	LFNG O-fucosylpeptide 3-beta-N-acetylglucosaminyltransferase	0.266628	5.48562	3.15684	0.0061317	0.159355	-2.9824
668158	Ccdc85c	coiled-coil domain containing 85C	-0.292602	5.02495	-3.10528	0.00683063	0.167546	-2.98299
18029	Nfic	nuclear factor I/C	0.324234	5.27908	3.14819	0.00625458	0.16078	-2.98336
75599	Pcdh1	protocadherin 1	0.989636	-0.504861	2.6575	0.0172479	0.249087	-2.98792
53374	Chst3	carbohydrate sulfotransferase 3	-1.92303	0.713789	-2.74474	0.0182832	0.256823	-2.99016
12479	Cd1d1	CD1d1 antigen	0.243967	4.27533	3.01519	0.00824444	0.178996	-2.99056
15312	Hmgn1	high mobility group nucleosomal binding domain 1	-0.187226	8.20902	-3.28711	0.00466465	0.136817	-2.99368
12652	Chga	chromogranin A	1.19553	-0.404387	2.65035	0.0175009	0.25115	-2.99493
76857	Spopl	speckle-type BTB/POZ protein-like	-0.404167	4.04195	-2.97527	0.00895904	0.18513	-2.99564
14622	Gjb5	gap junction protein, beta 5	1.1323	-1.55301	2.68593	0.0162754	0.240999	-2.99991
268297	Scml4	Scm polycomb group protein like 4	0.90362	1.34188	2.72069	0.0154298	0.234277	-2.99991
239552	Apol8	apolipoprotein L 8	-0.724265	2.78063	-2.76441	0.0138873	0.223407	-3.00149
93695	Gpnmb	glycoprotein (transmembrane) nmb	2.15045	-1.42285	2.75057	0.014467	0.225951	-3.00497
56878	Rbms1	RNA binding motif, single stranded interacting protein 1	0.320122	4.89239	3.0785	0.00722404	0.169745	-3.01149
21859	Timp3	tissue inhibitor of metalloproteinase 3	-1.18053	1.82383	-2.72823	0.0166074	0.243115	-3.01295
107993	Bfsp2	beaded filament structural protein 2, phakinin	-0.732617	2.80354	-2.83659	0.0126605	0.215414	-3.0184
15567	Slc6a4	solute carrier family 6 (neurotransmitter transporter, serotonin), member 4	-2.38025	-1.90238	-2.80361	0.0129446	0.218125	-3.02005
17857	Mx1	MX dynamin-like GTPase 1	0.709719	1.10508	2.69534	0.0159655	0.238801	-3.02072
236285	Lancl3	LanC lantibiotic synthetase component C-like 3 (bacterial)	-0.786917	0.707815	-2.65842	0.0172155	0.249087	-3.02206
104156	Etv5	ets variant 5	0.378979	4.42021	3.03794	0.00786254	0.176695	-3.02318
52502	Carhsp1	calcium regulated heat stable protein 1	-0.291155	4.69544	-3.02964	0.00799975	0.177096	-3.02471
234669	Ces2b	carboxyesterase 2B	1.32571	-0.772669	2.64328	0.0177549	0.25189	-3.02487
67015	Ccdc91	coiled-coil domain containing 91	-0.306321	4.21432	-2.98813	0.00872258	0.182996	-3.03069
22761	Zfpm1	zinc finger protein, multitype 1	-0.434404	8.19844	-3.37318	0.0056144	0.154522	-3.031
56613	Rps6ka4	ribosomal protein S6 kinase, polypeptide 4	0.228311	5.0988	3.0827	0.00716079	0.169745	-3.0311
23921	Sh2b2	SH2B adaptor protein 2	0.235222	5.43509	3.12735	0.00652234	0.163021	-3.03224
78784	Celf3	CUGBP, Elav-like family member 3	-1.44663	-1.98325	-2.68037	0.0164614	0.243115	-3.03426
16415	Itgb2l	integrin beta 2-like	0.849307	1.79017	2.7177	0.0155235	0.23501	-3.0362
14268	Fn1	fibronectin 1	-0.485118	3.62623	-2.91796	0.0101308	0.195806	-3.03833
108897	Aif1l	allograft inflammatory factor 1-like	-1.11817	0.410693	-2.64687	0.0179773	0.253914	-3.04078
75607	Wnk2	WNK lysine deficient protein kinase 2	-1.24432	-1.57925	-2.64845	0.0175687	0.25146	-3.04518
244891	Scaper	S phase cyclin A-associated protein in the ER	0.370143	3.67104	2.92478	0.00995009	0.19377	-3.04631
353187	Nr1d2	nuclear receptor subfamily 1, group D, member 2	0.419215	4.04961	2.95479	0.00934879	0.187214	-3.05092
16511	Kcnh2	potassium voltage-gated channel, subfamily H (eag-related), member 2	0.664399	3.07928	2.87756	0.0117932	0.209362	-3.05095
52639	Wipi1	WD repeat domain, phosphoinositide interacting 1	-0.605573	3.57764	-2.84189	0.0120551	0.21163	-3.05715
14678	Gnai2	G protein subunit alpha i2	0.156503	9.37979	3.29973	0.00454251	0.134838	-3.05793
66922	Rras2	related RAS viral (r-ras) oncogene 2	-0.332282	4.15905	-2.96854	0.00908542	0.185647	-3.05818
18019	Nfatc2	nuclear factor of activated T cells, cytoplasmic, calcineurin dependent 2	0.500067	3.90433	2.99083	0.00923746	0.186096	-3.05853
16913	Psmb8	proteasome (prosome, macropain) subunit, beta type 8 (large multifunctional peptidase 7)	0.362345	6.65544	3.24321	0.00596841	0.158081	-3.06711
22177	Tyrobp	TYRO protein tyrosine kinase binding protein	0.374829	5.98526	3.17948	0.00653201	0.163021	-3.08004
53321	Cntnap1	contactin associated protein-like 1	0.948504	0.253121	2.5997	0.0193993	0.266958	-3.08112
20343	Sell	selectin, lymphocyte	0.219292	6.31917	3.16451	0.00603387	0.158685	-3.08177
59092	Pcbp4	poly(rC) binding protein 4	0.295434	6.17058	3.16606	0.00610261	0.159355	-3.08225
12499	Entpd5	ectonucleoside triphosphate diphosphohydrolase 5	0.316308	5.41769	3.09097	0.0070381	0.169402	-3.08828
17948	Naip2	NLR family, apoptosis inhibitory protein 2	0.322145	5.17538	3.06681	0.00740255	0.172457	-3.09112
11481	Acvr2b	activin receptor IIB	-0.33851	4.55116	-2.99227	0.00864768	0.182996	-3.09843
18516	Pbx3	pre B cell leukemia homeobox 3	-0.379015	3.87401	-2.89149	0.0106611	0.200845	-3.09947
228875	Slc35c2	solute carrier family 35, member C2	0.197965	6.65023	3.1715	0.00594611	0.157904	-3.10282
140571	Plxnb3	plexin B3	0.881664	0.0621096	2.58211	0.0201034	0.271929	-3.1039
381633	Nicol1	NELL2 interacting cell ontogeny regulator 1	-0.742268	0.714348	-2.63229	0.0181565	0.255323	-3.10396
214763	Cgas	cyclic GMP-AMP synthase	0.270486	5.4914	3.10706	0.00680519	0.167246	-3.10535
18441	P2ry1	purinergic receptor P2Y, G-protein coupled 1	-0.450629	3.59864	-2.8608	0.0113603	0.206226	-3.10703
68591	Mocos	molybdenum cofactor sulfurase	0.966915	-0.370138	2.5771	0.0203083	0.274184	-3.10722
12628	Cfh	complement component factor h	-0.725536	1.52756	-2.65008	0.0175106	0.25115	-3.11224
17395	Mmp9	matrix metallopeptidase 9	1.03605	1.18506	2.62426	0.0189683	0.263852	-3.11622
20181	Rxra	retinoid X receptor alpha	-0.264805	5.34071	-3.06092	0.00749427	0.173557	-3.11906
56045	Samhd1	SAM domain and HD domain, 1	0.22152	7.50412	3.20274	0.005569	0.153932	-3.12106
13167	Dbi	diazepam binding inhibitor	0.21437	6.35432	3.1435	0.00630548	0.161726	-3.12321
17130	Smad6	SMAD family member 6	0.41729	3.96628	2.94042	0.00967006	0.190651	-3.12638
67111	Naaa	N-acylethanolamine acid amidase	0.639673	1.87866	2.6786	0.0165211	0.243115	-3.13082
72536	Tagap	T cell activation Rho GTPase activating protein	0.251463	4.46969	2.98409	0.00879614	0.183236	-3.13179
56012	Pgam2	phosphoglycerate mutase 2	0.698667	0.62669	2.56775	0.0206961	0.276803	-3.13434
72057	Phf10	PHD finger protein 10	-0.224926	7.56311	-3.18471	0.00578366	0.156171	-3.13753
11512	Adcy6	adenylate cyclase 6	-0.492194	5.73987	-3.13945	0.00803753	0.177096	-3.14149
69189	Mcemp1	mast cell expressed membrane protein 1	0.487553	2.62103	2.73871	0.0146087	0.226544	-3.14221
231147	Sh3tc1	SH3 domain and tetratricopeptide repeats 1	0.27406	4.3754	2.96627	0.00912846	0.185647	-3.14557
66011	Ranbp17	RAN binding protein 17	-0.421515	3.43263	-2.84303	0.0117852	0.209362	-3.14583
16490	Kcna2	potassium voltage-gated channel, shaker-related subfamily, member 2	-1.47381	-1.37939	-2.56303	0.0208946	0.277723	-3.14613
80907	Lactb	lactamase, beta	0.283991	5.41712	3.06655	0.00740656	0.172457	-3.14811
22362	Vpreb1a	V-set pre-B cell surrogate light chain 1A	-2.02736	0.646585	-2.62766	0.0226351	0.290841	-3.14855
328563	Apol11b	apolipoprotein L 11b	-1.99613	-2.09284	-2.69501	0.0159763	0.238801	-3.15003
19889	Rp2	retinitis pigmentosa 2 homolog	0.261411	5.63179	3.08912	0.00706539	0.169424	-3.15313
223970	Rmi2	RecQ mediated genome instability 2	0.227163	5.19052	3.03745	0.00787048	0.176695	-3.1544
227659	Slc2a6	solute carrier family 2 (facilitated glucose transporter), member 6	0.845934	0.915809	2.5668	0.0207359	0.277047	-3.15639
19224	Ptgs1	prostaglandin-endoperoxide synthase 1	0.196347	6.32852	3.12974	0.00648975	0.163021	-3.1575
27260	Plek2	pleckstrin 2	-0.697171	2.22492	-2.62363	0.018479	0.259009	-3.16673
11931	Atp1b1	ATPase, Na+/K+ transporting, beta 1 polypeptide	-0.486462	3.13701	-2.7495	0.0142887	0.225618	-3.16807
69713	Pin4	peptidyl-prolyl cis/trans isomerase, NIMA-interacting, 4 (parvulin)	-0.858896	0.0974023	-2.53942	0.0219151	0.286255	-3.16944
15953	Ifi47	interferon gamma inducible protein 47	0.398704	4.96867	3.04047	0.00835114	0.180096	-3.17409
104111	Adcy3	adenylate cyclase 3	0.28602	3.9282	2.87895	0.0109416	0.202515	-3.17948
208982	Hmgcll1	3-hydroxymethyl-3-methylglutaryl-Coenzyme A lyase-like 1	-1.95352	-1.74952	-2.58207	0.0206216	0.276374	-3.18001
244233	Scart1	scavenger receptor family member expressed on T cells 1	-1.6979	-1.21713	-2.54867	0.0217639	0.285149	-3.19165
75767	Rab11fip1	RAB11 family interacting protein 1 (class I)	-0.310803	5.08096	-2.98997	0.00868915	0.182996	-3.19348
214855	Arid5a	AT-rich interaction domain 5A	0.275242	5.2402	3.04405	0.00776284	0.176146	-3.19404
13861	Epx	eosinophil peroxidase	-1.58613	2.68742	-2.71262	0.0208875	0.277723	-3.20039
20401	Sh3bp1	SH3-domain binding protein 1	0.162591	7.54257	3.16311	0.00605166	0.158739	-3.20139
16162	Il12rb2	interleukin 12 receptor, beta 2	0.392795	4.00702	2.89661	0.0105487	0.19968	-3.20264
17691	Sik1	salt inducible kinase 1	0.258993	5.51273	3.04745	0.00770804	0.176146	-3.20297
319974	Auts2	autism susceptibility candidate 2	-0.488059	1.76384	-2.64207	0.0177985	0.25189	-3.20825
268958	Capn11	calpain 11	2.32988	-3.66631	3.11349	0.0145166	0.225951	-3.20831
56702	H1f5	H1.5 linker histone, cluster member	-1.34466	-0.769992	-2.51191	0.0231638	0.295121	-3.21017
69288	Rhobtb1	Rho-related BTB domain containing 1	0.435465	3.33755	2.81562	0.0124711	0.214433	-3.21053
13051	Cx3cr1	C-X3-C motif chemokine receptor 1	0.322972	4.15015	2.91492	0.0101558	0.195861	-3.21105
66394	Nosip	nitric oxide synthase interacting protein	0.200059	6.194	3.08233	0.00716643	0.169745	-3.21869
18826	Lcp1	lymphocyte cytosolic protein 1	0.296842	9.37128	3.27551	0.00565753	0.155045	-3.22033
53313	Atp2a3	ATPase, Ca++ transporting, ubiquitous	0.203257	7.78617	3.16425	0.00603725	0.158685	-3.22751
73086	Rps6ka5	ribosomal protein S6 kinase, polypeptide 5	0.226396	4.92303	2.98578	0.00876529	0.182996	-3.23513
11639	Ak4	adenylate kinase 4	-0.415223	3.63915	-2.77264	0.0136251	0.221957	-3.23584
54139	Irf6	interferon regulatory factor 6	0.819229	1.30834	2.57175	0.0205526	0.276321	-3.23736
57746	Piwil2	piwi-like RNA-mediated gene silencing 2	0.875158	0.390913	2.50011	0.0237202	0.29686	-3.23977
404545	Ano7	anoctamin 7	1.15837	-1.34846	2.50227	0.0236175	0.29686	-3.2435
27053	Asns	asparagine synthetase	-0.502385	7.292	-3.22575	0.00780998	0.176146	-3.2465
12890	Cplx2	complexin 2	-1.93645	2.4572	-2.71321	0.022564	0.290841	-3.24788
68607	Serhl	serine hydrolase-like	0.26327	4.42189	2.90848	0.0102923	0.19715	-3.24804
635253	Usp51	ubiquitin specific protease 51	-1.20858	-1.7262	-2.49202	0.0241084	0.300257	-3.25829
53310	Dlg3	discs large MAGUK scaffold protein 3	-0.43524	4.00994	-2.83865	0.0119529	0.211032	-3.2683
217219	Fam171a2	family with sequence similarity 171, member A2	-0.506842	3.07152	-2.71568	0.0153147	0.233223	-3.26893
80288	Bcl9l	B cell CLL/lymphoma 9-like	0.298272	5.70435	3.03861	0.00789951	0.176695	-3.2694
11534	Adk	adenosine kinase	-0.17208	6.77341	-3.08734	0.00709177	0.16974	-3.26989
26936	Mprip	myosin phosphatase Rho interacting protein	0.16721	7.61108	3.13119	0.0064701	0.163021	-3.2701
50884	Nckap1	NCK-associated protein 1	-0.492746	4.43601	-2.8523	0.0120856	0.21163	-3.27251
66848	Fuca2	fucosidase, alpha-L- 2, plasma	0.206473	6.60974	3.07856	0.00722303	0.169745	-3.27448
69608	Sec24d	SEC24 homolog D, COPII coat complex component	-0.492835	2.84454	-2.67345	0.0166955	0.243898	-3.27604
17394	Mmp8	matrix metallopeptidase 8	0.943971	0.74211	2.50284	0.0235904	0.29686	-3.27766
18537	Pcmt1	protein-L-isoaspartate (D-aspartate) O-methyltransferase 1	-0.185136	6.70861	-3.0798	0.0072044	0.169745	-3.27981
246730	Oas1a	2'-5' oligoadenylate synthetase 1A	0.670638	3.69626	2.86528	0.0134412	0.220638	-3.27985
80876	Ifitm2	interferon induced transmembrane protein 2	0.262228	7.10164	3.11372	0.00680538	0.167246	-3.28059
381113	Cdkl4	cyclin dependent kinase like 4	-1.45611	-1.3445	-2.48144	0.0246258	0.303708	-3.28157
12672	Chrm4	cholinergic receptor, muscarinic 4	-1.73619	-2.13862	-2.5652	0.020803	0.277654	-3.28519
259277	Klk8	kallikrein related-peptidase 8	0.283246	5.70675	3.03096	0.00797775	0.177095	-3.28677
15248	Hic1	hypermethylated in cancer 1	-0.930503	-0.235723	-2.45957	0.0257289	0.309016	-3.28685
71778	Klhl5	kelch-like 5	0.2288	6.05821	3.04855	0.00769037	0.176146	-3.28714
229898	Gbp5	guanylate binding protein 5	0.502374	2.18563	2.64728	0.0176106	0.251778	-3.28871
72281	Sh2d4a	SH2 domain containing 4A	-0.667185	4.88499	-2.91673	0.0126611	0.215414	-3.28941
72865	Rtl8c	retrotransposon Gag like 8C	-0.539893	1.76631	-2.58887	0.01983	0.270855	-3.2904
170772	Glcci1	glucocorticoid induced transcript 1	-0.614888	3.38491	-2.74969	0.0151182	0.231071	-3.29722
212439	AA986860	expressed sequence AA986860	-1.1861	1.45565	-2.51389	0.0245758	0.303708	-3.30172
192176	Flna	filamin, alpha	0.187173	9.28844	3.17746	0.00587236	0.156918	-3.30304
278240	Spin2c	spindlin family, member 2C	1.30317	-1.74907	2.47211	0.0250907	0.3051	-3.30652
14758	Gpm6b	glycoprotein m6b	-0.833537	0.579383	-2.46556	0.0254222	0.306837	-3.30678
16911	Lmo4	LIM domain only 4	-0.258964	6.31492	-3.04393	0.00776476	0.176146	-3.31382
117591	Slc2a9	solute carrier family 2 (facilitated glucose transporter), member 9	0.444308	3.33141	2.74424	0.0144439	0.225951	-3.31682
78255	Ralgps2	Ral GEF with PH domain and SH3 binding motif 2	-0.229457	5.94044	-3.0243	0.00808929	0.177669	-3.31928
16792	Laptm5	lysosomal-associated protein transmembrane 5	0.230022	9.16748	3.17371	0.00602817	0.158685	-3.31963
319719	Simc1	SUMO-interacting motifs containing 1	-0.290211	4.39929	-2.8563	0.0114665	0.206413	-3.31977
56016	Hebp2	heme binding protein 2	-1.19112	-1.64037	-2.45626	0.0259001	0.309016	-3.31982
29820	Tnfrsf19	tumor necrosis factor receptor superfamily, member 19	-1.29519	-0.222564	-2.44108	0.0270909	0.314442	-3.32487
72324	Plxdc1	plexin domain containing 1	-1.21631	0.420463	-2.44236	0.0269112	0.31359	-3.3252
233529	Kctd14	potassium channel tetramerisation domain containing 14	0.238076	4.23733	2.83802	0.0119077	0.210812	-3.32613
14961	H2-Ab1	histocompatibility 2, class II antigen A, beta 1	-0.897708	1.0686	-2.47388	0.0250021	0.304748	-3.32694
18054	Ngp	neutrophilic granule protein	1.53783	4.92706	3.0841	0.013559	0.221957	-3.32919
12845	Comp	cartilage oligomeric matrix protein	-1.06053	-1.2257	-2.43832	0.0268451	0.313103	-3.33
18612	Etv4	ets variant 4	0.916249	0.193248	2.44109	0.0266969	0.312225	-3.33037
54384	Mtmr7	myotubularin related protein 7	-1.15938	-1.34271	-2.43606	0.0269665	0.31395	-3.33141
228852	Ppp1r16b	protein phosphatase 1, regulatory subunit 16B	-0.426401	2.68753	-2.6876	0.0162202	0.240459	-3.33244
26432	Plod2	procollagen lysine, 2-oxoglutarate 5-dioxygenase 2	-0.410685	2.42343	-2.62017	0.0186093	0.259702	-3.33292
20863	Stfa3	stefin A3	0.802751	3.11081	2.71379	0.017674	0.25189	-3.33888
404634	Macroh2a2	macroH2A.2 histone	-0.572141	1.74286	-2.56903	0.0206426	0.276374	-3.33972
50935	St6galnac6	ST6 (alpha-N-acetyl-neuraminyl-2,3-beta-galactosyl-1,3)-N-acetylgalactosaminide alpha-2,6-sialyltransferase 6	0.204664	5.62057	2.98584	0.00876423	0.182996	-3.34134
110173	Manba	mannosidase, beta A, lysosomal	0.2487	5.41182	2.97125	0.00903435	0.185647	-3.34242
16803	Lbp	lipopolysaccharide binding protein	0.255279	5.28016	2.96445	0.009163	0.185647	-3.34357
276891	Timd4	T cell immunoglobulin and mucin domain containing 4	-0.862653	1.74892	-2.51302	0.0234263	0.29686	-3.34371
269831	Tspan12	tetraspanin 12	-1.47145	-0.505208	-2.42715	0.0274505	0.316329	-3.35035
14958	H1f0	H1.0 linker histone	-0.297418	6.61116	-3.052	0.00792671	0.176695	-3.35375
108800	Ston2	stonin 2	-0.564705	4.93294	-2.91808	0.0121861	0.212214	-3.35468
66540	Fam107b	family with sequence similarity 107, member B	0.230064	8.13233	3.11464	0.00669817	0.165243	-3.35537
14950	H13	histocompatibility 13	0.173106	7.76064	3.10006	0.00690565	0.167621	-3.35648
109032	Sp110	Sp110 nuclear body protein	0.224972	6.1573	3.02365	0.00810036	0.177669	-3.35953
66725	Lrrk2	leucine-rich repeat kinase 2	0.377555	3.27786	2.7082	0.0155509	0.235067	-3.3613
269633	Wdr86	WD repeat domain 86	-1.01636	-0.804961	-2.408	0.0285177	0.322942	-3.36254
67861	Akr1b10	aldo-keto reductase family 1, member B10	0.259876	4.58019	2.86883	0.0111732	0.20428	-3.37066
21838	Thy1	thymus cell antigen 1, theta	0.792521	0.401202	2.42781	0.0274142	0.316329	-3.37269
103172	Chchd10	coiled-coil-helix-coiled-coil-helix domain containing 10	-0.356969	5.03558	-2.86958	0.0111728	0.20428	-3.3739
22339	Vegfa	vascular endothelial growth factor A	-0.379102	5.12535	-2.91251	0.0105867	0.200105	-3.37499
78244	Dnajc21	DnaJ heat shock protein family (Hsp40) member C21	-0.221542	5.73953	-2.96542	0.00914453	0.185647	-3.37513
71371	Arid5b	AT-rich interaction domain 5B	0.524645	2.13348	2.59638	0.01953	0.267896	-3.37555
20558	Slfn4	schlafen 4	0.723353	0.532401	2.43324	0.027119	0.314442	-3.3779
26410	Map3k8	mitogen-activated protein kinase kinase kinase 8	0.572545	1.52047	2.50785	0.0233539	0.296315	-3.37924
68044	Chac2	ChaC, cation transport regulator 2	-0.407365	2.76167	-2.61355	0.0188615	0.262651	-3.38018
53376	Usp2	ubiquitin specific peptidase 2	-0.48462	1.94197	-2.54217	0.0217939	0.285252	-3.38475
19415	Rasal1	RAS protein activator like 1 (GAP1 like)	0.509691	1.84122	2.5261	0.0225115	0.290794	-3.386
18845	Plxna2	plexin A2	-0.542065	3.47713	-2.66871	0.0170432	0.247521	-3.38853
29815	Bcar3	breast cancer anti-estrogen resistance 3	-1.73794	-2.14907	-2.44776	0.0263435	0.310636	-3.3935
107895	Mgat5	mannoside acetylglucosaminyltransferase 5	0.352901	4.1037	2.81167	0.0125731	0.215182	-3.39463
16364	Irf4	interferon regulatory factor 4	-0.765556	1.95985	-2.55577	0.0218975	0.286255	-3.40095
56375	B4galt4	UDP-Gal:betaGlcNAc beta 1,4-galactosyltransferase, polypeptide 4	0.408499	3.89636	2.78238	0.0133785	0.220427	-3.40121
68028	Rpl22l1	ribosomal protein L22 like 1	-0.275807	6.03344	-2.98133	0.0088468	0.183993	-3.40407
74741	C2cd5	C2 calcium-dependent domain containing 5	0.198122	6.41886	3.01049	0.00832569	0.179849	-3.40421
242083	Ppm1l	protein phosphatase 1 (formerly 2C)-like	-0.527238	4.4043	-2.79401	0.0141082	0.224144	-3.40621
20661	Sort1	sortilin 1	0.178987	6.66466	3.02749	0.00803576	0.177096	-3.4065
68203	Diras2	DIRAS family, GTP-binding RAS-like 2	-1.17106	-0.266826	-2.37686	0.0303373	0.329886	-3.40734
58217	Trem1	triggering receptor expressed on myeloid cells 1	0.316527	3.18977	2.68809	0.0162038	0.240459	-3.41014
77056	Tmco4	transmembrane and coiled-coil domains 4	0.306644	4.49461	2.83972	0.0118661	0.210365	-3.41124
76408	Abcc3	ATP-binding cassette, sub-family C member 3	-0.7857	2.72783	-2.63587	0.0200336	0.271929	-3.41249
214575	Tdrd5	tudor domain containing 5	-1.8287	-2.10079	-2.43408	0.0270734	0.314442	-3.41399
71751	Map3k13	mitogen-activated protein kinase kinase kinase 13	-0.787454	0.247164	-2.38164	0.0300511	0.328887	-3.41661
11881	Arsb	arylsulfatase B	0.271043	5.41059	2.93429	0.0097556	0.191433	-3.41893
68146	Arl13b	ADP-ribosylation factor-like 13B	-0.310982	3.8445	-2.74165	0.0145208	0.225951	-3.4197
50709	H1f4	H1.4 linker histone, cluster member	-1.21592	0.0857464	-2.3896	0.0302183	0.329162	-3.42043
213948	Atg9b	autophagy related 9B	0.464637	3.44226	2.63252	0.018148	0.255323	-3.42492
319180	H2bc7	H2B clustered histone 7	-0.912543	-0.960197	-2.36304	0.0311791	0.333776	-3.42702
16777	Lamb1	laminin B1	-1.22977	-0.020744	-2.36225	0.0312279	0.333776	-3.42825
22004	Tpm2	tropomyosin 2, beta	-0.476131	4.27941	-2.82483	0.013173	0.219148	-3.42825
102866	Pls3	plastin 3 (T-isoform)	-0.49436	2.59374	-2.58314	0.0200615	0.271929	-3.4284
13835	Epha1	Eph receptor A1	-0.825634	-0.287777	-2.38842	0.0296494	0.327746	-3.43229
381310	Stum	mechanosensory transduction mediator	-1.22178	-1.82857	-2.37124	0.0306767	0.331892	-3.43279
22038	Plscr1	phospholipid scramblase 1	-0.241944	4.66126	-2.8168	0.0124409	0.214347	-3.43963
15163	Hcls1	hematopoietic cell specific Lyn substrate 1	0.278539	7.32214	3.05715	0.00793579	0.176695	-3.43985
17295	Met	met proto-oncogene	0.384437	4.50539	2.82804	0.0123485	0.213614	-3.44116
68870	Ak8	adenylate kinase 8	0.727374	-0.319697	2.3636	0.0311445	0.333776	-3.44122
268935	Scube3	signal peptide, CUB domain, EGF-like 3	-1.12677	-0.569653	-2.3639	0.03121	0.333776	-3.44284
68021	Bphl	biphenyl hydrolase like	0.224017	4.60635	2.83115	0.0120779	0.21163	-3.44567
69046	Isca1	iron-sulfur cluster assembly 1	-0.231032	6.09057	-2.94467	0.00954758	0.189668	-3.44744
319150	H3c2	H3 clustered histone 2	-1.4019	-1.22416	-2.35175	0.0322432	0.337203	-3.4481
107375	Slc25a45	solute carrier family 25, member 45	0.297398	6.09987	2.98158	0.00908872	0.185647	-3.45019
54426	Hgfac	hepatocyte growth factor activator	0.808602	0.699115	2.42122	0.0277767	0.317911	-3.4532
19264	Ptprc	protein tyrosine phosphatase receptor type C	0.239475	7.48323	3.04344	0.00779018	0.176146	-3.45356
192657	Ell2	elongation factor for RNA polymerase II 2	-0.584961	5.94544	-3.00644	0.0117188	0.208956	-3.45382
77889	Lbh	limb-bud and heart	0.219904	5.64736	2.94227	0.00959533	0.190029	-3.45469
56760	Clec1b	C-type lectin domain family 1, member b	-0.784031	0.760784	-2.37917	0.0301985	0.329162	-3.46034
623898	Speer1h	spermatogenesis associated glutamate (E)-rich protein 1H	1.23352	-1.12025	2.33855	0.0327254	0.340495	-3.46197
21414	Tcf7	transcription factor 7, T cell specific	0.389774	3.99932	2.75612	0.0140956	0.224144	-3.46661
68682	Slc44a2	solute carrier family 44, member 2	0.165444	6.87096	3.00231	0.00846877	0.181415	-3.47623
319236	Trim12c	tripartite motif-containing 12C	0.289246	4.71609	2.82214	0.0123046	0.213316	-3.47685
245007	Zbtb38	zinc finger and BTB domain containing 38	0.28747	4.33422	2.78922	0.0131683	0.219148	-3.47839
22750	Zfp9	zinc finger protein 9	-1.49464	-0.339153	-2.34418	0.0339821	0.346095	-3.4827
194401	Mical3	microtubule associated monooxygenase, calponin and LIM domain containing 3	-0.386313	5.76909	-2.92853	0.0109037	0.202462	-3.48629
70737	Cgn	cingulin	-1.24819	-0.980636	-2.32611	0.0335378	0.344299	-3.4863
54216	Pcdh7	protocadherin 7	-0.566732	4.37019	-2.81969	0.0146094	0.226544	-3.48674
209760	Tmc7	transmembrane channel-like gene family 7	-0.82189	-0.110317	-2.3302	0.0332689	0.342358	-3.49242
12550	Cdh1	cadherin 1	-1.89695	-1.51107	-2.35551	0.0322205	0.337203	-3.4927
245670	Rragb	Ras-related GTP binding B	0.358572	3.13936	2.64163	0.0178144	0.25189	-3.49693
22652	Mkrn3	makorin, ring finger protein, 3	-0.647816	0.701466	-2.37457	0.0304752	0.330351	-3.4971
107986	Ddb2	damage specific DNA binding protein 2	0.330918	3.65221	2.69438	0.0159968	0.238801	-3.49748
12393	Runx2	runt related transcription factor 2	0.197233	5.83049	2.93033	0.00983622	0.192317	-3.49782
211401	Mtss1	MTSS I-BAR domain containing 1	-0.322199	5.50263	-2.8834	0.0110146	0.202534	-3.50117
12606	Cebpa	CCAAT/enhancer binding protein alpha	0.201417	6.65299	2.97947	0.00888111	0.184409	-3.50147
76438	Rftn1	raftlin lipid raft linker 1	0.214021	6.09862	2.94026	0.00963537	0.190528	-3.50165
319169	H2ac15	H2A clustered histone 15	-1.30794	-1.21162	-2.31057	0.0347946	0.350561	-3.50475
69215	Sat2	spermidine/spermine N1-acetyl transferase 2	-2.07279	-2.22964	-2.39668	0.029344	0.326188	-3.50495
17312	Clec10a	C-type lectin domain family 10, member A	0.853104	-0.115639	2.32529	0.0335924	0.344583	-3.50941
54326	Elovl2	ELOVL fatty acid elongase 2	-0.945917	-0.30957	-2.31498	0.0342812	0.346942	-3.50955
15118	Has3	hyaluronan synthase 3	-0.817904	0.00863274	-2.31709	0.0341394	0.346572	-3.51039
15000	H2-DMb2	histocompatibility 2, class II, locus Mb2	0.491726	1.75888	2.45631	0.0258974	0.309016	-3.5119
216152	Plppr3	phospholipid phosphatase related 3	0.221593	7.50563	3.01324	0.00827804	0.179241	-3.514
22152	Tubb3	tubulin, beta 3 class III	-1.29569	-0.313893	-2.29901	0.0353743	0.353394	-3.52097
11988	Slc7a2	solute carrier family 7 (cationic amino acid transporter, y+ system), member 2	-0.528774	2.63941	-2.5291	0.022376	0.290504	-3.52215
56222	Cited4	Cbp/p300-interacting transactivator, with Glu/Asp-rich carboxy-terminal domain, 4	-0.782374	6.21887	-3.0273	0.0133063	0.22011	-3.52259
320078	Olfml2b	olfactomedin-like 2B	0.886222	0.388017	2.32481	0.033624	0.344632	-3.52611
329470	Accs	1-aminocyclopropane-1-carboxylate synthase (inactive)	0.34006	4.11504	2.73513	0.0147163	0.227328	-3.52674
15354	Hmgb3	high mobility group box 3	-0.231685	7.4941	-2.99076	0.00867479	0.182996	-3.5276
110948	Hlcs	holocarboxylase synthetase (biotin- [propriony-Coenzyme A-carboxylase (ATP-hydrolysing)] ligase)	0.25848	4.84527	2.82174	0.0123147	0.213316	-3.53224
56744	Pf4	platelet factor 4	-1.68367	2.49614	-2.50294	0.0312704	0.333776	-3.53549
70292	Afap1	actin filament associated protein 1	-0.624114	2.17887	-2.48279	0.0245816	0.303708	-3.53594
54393	Gabbr1	gamma-aminobutyric acid type B receptor subunit 1	0.378101	3.38025	2.6453	0.017682	0.25189	-3.53915
22234	Ugcg	UDP-glucose ceramide glucosyltransferase	-0.34634	7.61251	-3.0462	0.00923111	0.186096	-3.54069
52004	Cdk2ap2	cyclin dependent kinase 2 associated protein 2	0.205453	5.83513	2.89747	0.01053	0.19968	-3.54244
277414	Trp53i11	transformation related protein 53 inducible protein 11	-0.428905	3.73558	-2.6752	0.0166989	0.243898	-3.54264
50523	Lats2	large tumor suppressor 2	0.367387	3.74804	2.67034	0.0168019	0.244807	-3.5445
232408	Klrb1f	killer cell lectin-like receptor subfamily B member 1F	0.631591	1.69981	2.45761	0.0258302	0.309016	-3.54867
231637	Ssh1	slingshot protein phosphatase 1	-0.270094	4.60211	-2.76155	0.0139393	0.223407	-3.55165
57890	Il17re	interleukin 17 receptor E	0.526919	2.07127	2.5116	0.0231782	0.295121	-3.55465
15135	Hbb-y	hemoglobin Y, beta-like embryonic chain	-2.40839	1.39399	-2.37004	0.0392065	0.368983	-3.5549
76491	Abhd14b	abhydrolase domain containing 14b	0.284397	3.58917	2.66903	0.016847	0.244949	-3.55765
23887	Ggt5	gamma-glutamyltransferase 5	0.681097	1.63499	2.40153	0.028887	0.324807	-3.5603
67071	Rps6ka6	ribosomal protein S6 kinase polypeptide 6	-0.509541	4.56571	-2.77329	0.0153814	0.233961	-3.56073
244911	C2cd4a	C2 calcium-dependent domain containing 4A	-0.715299	2.78477	-2.46259	0.0261694	0.310104	-3.56441
16601	Klf9	Kruppel-like transcription factor 9	-0.57666	2.96775	-2.49508	0.0239608	0.298708	-3.56567
331474	Rtl5	retrotransposon Gag like 5	0.403024	2.86649	2.57532	0.0203815	0.274595	-3.56777
20908	Stx3	syntaxin 3	-0.370124	3.28899	-2.57054	0.0205795	0.276374	-3.56804
64291	Osbpl1a	oxysterol binding protein-like 1A	0.281424	5.41402	2.85945	0.0113919	0.206226	-3.56859
384724	Cyp2t4	cytochrome P450, family 2, subfamily t, polypeptide 4	-1.13249	-1.46729	-2.26296	0.0379627	0.362507	-3.57071
217169	Tns4	tensin 4	0.99368	-0.588761	2.26501	0.0378111	0.36234	-3.57118
20361	Sema7a	sema domain, immunoglobulin domain (Ig), and GPI membrane anchor, (semaphorin) 7A	-0.939083	0.823919	-2.29949	0.0353412	0.353394	-3.57267
71819	Kif23	kinesin family member 23	0.174425	7.07593	2.96187	0.00921221	0.186096	-3.57471
78885	Coro7	coronin 7	0.178836	6.93644	2.95467	0.00935124	0.187214	-3.57703
11854	Rhod	ras homolog family member D	-1.46747	-1.89533	-2.27456	0.0371117	0.3606	-3.57722
16779	Lamb2	laminin, beta 2	0.467657	1.97029	2.45588	0.0259197	0.309016	-3.57761
268739	Arhgef40	Rho guanine nucleotide exchange factor 40	-0.279359	4.6998	-2.72893	0.0149043	0.228925	-3.58101
14460	Gata1	GATA binding protein 1	-0.614662	6.31603	-2.98647	0.0131242	0.219148	-3.58119
271305	Phf21b	PHD finger protein 21B	-0.626931	0.679362	-2.32289	0.0337514	0.345163	-3.58416
18595	Pdgfra	platelet derived growth factor receptor, alpha polypeptide	-1.64248	-2.54049	-2.29032	0.0369777	0.3606	-3.58545
17758	Map4	microtubule-associated protein 4	0.192423	6.02775	2.89096	0.0106728	0.200845	-3.58921
64008	Aqp9	aquaporin 9	0.325563	4.68957	2.76092	0.0139575	0.223407	-3.59078
18707	Pik3cd	phosphatidylinositol-4,5-bisphosphate 3-kinase catalytic subunit delta	0.166945	7.83156	2.98749	0.00873412	0.182996	-3.59089
230597	Zfyve9	zinc finger, FYVE domain containing 9	-0.519833	2.45442	-2.36572	0.031014	0.333776	-3.59111
16796	Lasp1	LIM and SH3 protein 1	0.180662	7.13745	2.95689	0.00930826	0.187214	-3.59552
11898	Ass1	argininosuccinate synthetase 1	0.300195	3.41033	2.60098	0.0193489	0.266958	-3.59607
217593	Slc25a21	solute carrier family 25 (mitochondrial oxodicarboxylate carrier), member 21	-0.596386	4.10013	-2.64074	0.0196238	0.26861	-3.59672
64685	Nmi	N-myc (and STAT) interactor	0.268033	4.50007	2.75166	0.0142253	0.225447	-3.59688
232227	Iqsec1	IQ motif and Sec7 domain 1	0.258474	6.22046	2.90177	0.0104364	0.19902	-3.59767
229900	Gbp7	guanylate binding protein 7	0.325266	5.41869	2.86622	0.0116562	0.20866	-3.59962
319187	H2bc15	H2B clustered histone 15	-1.12838	-1.04696	-2.24397	0.0393967	0.370285	-3.60318
12502	Cd3g	CD3 antigen, gamma polypeptide	1.03886	-1.32089	2.24049	0.0396644	0.370794	-3.60394
56792	Stap1	signal transducing adaptor family member 1	0.295107	5.17361	2.82556	0.012218	0.212214	-3.60402
14680	Gnal	guanine nucleotide binding protein, alpha stimulating, olfactory type	-0.795323	-0.221477	-2.25753	0.0383676	0.3646	-3.60405
218232	Ptpdc1	protein tyrosine phosphatase domain containing 1	-0.754069	0.841071	-2.31514	0.0342707	0.346942	-3.60519
330830	Drc7	dynein regulatory complex subunit 7	0.410768	3.27114	2.5822	0.0200996	0.271929	-3.60622
269423	Abhd18	abhydrolase domain containing 18	-0.353228	3.15442	-2.56994	0.0206047	0.276374	-3.60907
243780	Dennd11	DENN domain containing 11	-0.249914	5.02323	-2.78816	0.013197	0.219148	-3.60925
232337	Zfp637	zinc finger protein 637	-0.253975	4.90207	-2.76269	0.0139068	0.223407	-3.6096
12478	Cd19	CD19 antigen	-1.97886	1.81109	-2.39149	0.0381418	0.363407	-3.6139
19130	Prox1	prospero homeobox 1	-1.35605	-2.07732	-2.2335	0.0402082	0.37141	-3.61461
100033459	Ifi208	interferon activated gene 208	-0.838552	-0.425854	-2.23555	0.0400481	0.371384	-3.61571
16189	Il4	interleukin 4	-1.21749	-1.83952	-2.23774	0.0398777	0.370794	-3.61646
100503584	Zfp534	zinc finger protein 534	0.585032	1.48041	2.36779	0.0308873	0.333608	-3.61662
12661	Chl1	cell adhesion molecule L1-like	-1.38438	-1.33046	-2.22794	0.0406842	0.372977	-3.61696
66665	Msantd3	Myb/SANT-like DNA-binding domain containing 3	-0.625354	2.26549	-2.44971	0.0264738	0.311302	-3.62072
66222	Serpinb1a	serine (or cysteine) peptidase inhibitor, clade B, member 1a	0.25133	7.30574	2.95227	0.00956541	0.189729	-3.62402
21888	Tle4	transducin-like enhancer of split 4	0.159134	6.13596	2.88626	0.0107771	0.201186	-3.62578
227737	Niban2	niban apoptosis regulator 2	0.321179	5.86542	2.88368	0.0114643	0.206413	-3.62836
17311	Kitl	kit ligand	-1.09635	-0.993988	-2.21756	0.0414736	0.375717	-3.6295
242669	Azin2	antizyme inhibitor 2	-0.925597	-0.914381	-2.23458	0.0401238	0.37141	-3.6363
107684	Coro2a	coronin, actin binding protein 2A	0.233225	7.87781	2.97101	0.00915077	0.185647	-3.63746
664883	Nova1	NOVA alternative splicing regulator 1	-0.922789	-0.421535	-2.22043	0.0412432	0.375234	-3.63987
269589	Sytl1	synaptotagmin-like 1	0.371835	3.11518	2.56326	0.0208847	0.277723	-3.64451
74137	Nuak2	NUAK family, SNF1-like kinase, 2	0.332858	3.40269	2.58349	0.0200473	0.271929	-3.64485
381269	Mreg	melanoregulin	-1.0715	0.11976	-2.21749	0.0414799	0.375717	-3.64617
209039	Tns2	tensin 2	-0.810738	0.0920507	-2.23914	0.0397692	0.370794	-3.64655
18514	Pbx1	pre B cell leukemia homeobox 1	-0.331909	4.85381	-2.75939	0.0141069	0.224144	-3.64675
68732	Carmil1	capping protein regulator and myosin 1 linker 1	0.729263	0.446229	2.24146	0.0395894	0.370794	-3.64879
104886	Rab15	RAB15, member RAS oncogene family	-0.990063	-1.44231	-2.20308	0.0426556	0.379673	-3.64934
13076	Cyp1a1	cytochrome P450, family 1, subfamily a, polypeptide 1	-1.60539	-1.73817	-2.2139	0.0419998	0.378137	-3.65222
242377	Pm20d2	peptidase M20 domain containing 2	-0.849249	-1.02372	-2.20101	0.0428275	0.380153	-3.65227
319176	H2ac20	H2A clustered histone 20	-1.73036	-2.39907	-2.21837	0.0418136	0.377674	-3.65443
71839	Osgin1	oxidative stress induced growth inhibitor 1	0.550957	2.042	2.3906	0.0295212	0.326819	-3.65507
381404	Pabpc1l	poly(A) binding protein, cytoplasmic 1-like	0.989421	-1.33601	2.19739	0.0431282	0.380868	-3.65677
50915	Grb14	growth factor receptor bound protein 14	-0.829394	-1.06582	-2.19816	0.0430643	0.380868	-3.65803
19159	Cyth3	cytohesin 3	-0.490816	6.3595	-2.92415	0.0131382	0.219148	-3.65912
102502	Pls1	plastin 1 (I-isoform)	-1.77682	-1.23461	-2.20874	0.0436669	0.382665	-3.66099
103988	Gck	glucokinase	0.758223	0.191113	2.23724	0.0399163	0.370794	-3.66103
18557	Cdk18	cyclin dependent kinase 18	0.509404	3.64929	2.55423	0.021661	0.284091	-3.66138
260305	Nphp4	nephronophthisis 4 (juvenile) homolog (human)	0.484107	2.00819	2.4099	0.0284101	0.32229	-3.66719
20856	Stc2	stanniocalcin 2	-0.649566	1.39746	-2.26339	0.0379308	0.362507	-3.66748
232086	Tmem150a	transmembrane protein 150A	-0.725769	0.601424	-2.27226	0.0372785	0.360693	-3.67219
72147	Zbtb46	zinc finger and BTB domain containing 46	-0.562206	3.33876	-2.48922	0.0246134	0.303708	-3.67384
232560	Caprin2	caprin family member 2	-0.255668	4.01025	-2.60539	0.0191763	0.265227	-3.67549
73692	Cplane1	ciliogenesis and planar polarity effector 1	0.618301	4.57879	2.80145	0.016755	0.24444	-3.67614
70047	Trnt1	tRNA nucleotidyl transferase, CCA-adding, 1	-0.189877	6.06958	-2.84353	0.0117731	0.209362	-3.68031
72144	Slc37a3	solute carrier family 37 (glycerol-3-phosphate transporter), member 3	-0.686172	1.80644	-2.32324	0.0337285	0.345163	-3.68106
18616	Peg3	paternally expressed 3	-0.402798	3.4942	-2.55555	0.0212128	0.280254	-3.68193
67149	Nkain1	Na+/K+ transporting ATPase interacting 1	-0.487575	2.71536	-2.45792	0.0258141	0.309016	-3.68222
270624	Spin4	spindlin family, member 4	-0.978299	-1.37375	-2.17788	0.0447871	0.388652	-3.68256
22441	Xlr	X-linked lymphocyte-regulated	-0.83165	-0.529884	-2.19125	0.0436442	0.382665	-3.68364
227522	Rpp38	ribonuclease P/MRP 38 subunit	-0.292144	4.04116	-2.63551	0.0180379	0.254424	-3.68734
18507	Pax5	paired box 5	-1.79247	2.7088	-2.49615	0.0337831	0.345163	-3.68823
381546	Ccdc24	coiled-coil domain containing 24	-2.01354	-2.5537	-2.21738	0.0422071	0.378137	-3.69057
93722	Pcdhga10	protocadherin gamma subfamily A, 10	-1.07678	-1.83509	-2.17274	0.0452338	0.389671	-3.69105
72701	Zfp618	zinc finger protein 618	-1.1311	-1.3868	-2.17185	0.045311	0.389814	-3.6918
74051	Steap2	six transmembrane epithelial antigen of prostate 2	1.17721	-1.72909	2.17788	0.0458602	0.392699	-3.69469
218624	Il31ra	interleukin 31 receptor A	0.917611	0.241317	2.20489	0.0425058	0.379394	-3.69536
69987	Spaca9	sperm acrosome associated 9	0.532044	0.888035	2.27836	0.0368362	0.360316	-3.69711
53856	Prg3	proteoglycan 3	-1.25036	1.96207	-2.32063	0.0384102	0.3646	-3.69785
94045	P2rx5	purinergic receptor P2X, ligand-gated ion channel, 5	-1.53416	-2.42481	-2.181	0.0445177	0.387922	-3.69926
17537	Meis3	Meis homeobox 3	-1.40671	-2.02349	-2.17487	0.0450474	0.389109	-3.70241
74735	Trim14	tripartite motif-containing 14	0.248516	5.50247	2.80735	0.0126856	0.215414	-3.7025
242050	Igsf10	immunoglobulin superfamily, member 10	-0.387219	2.48764	-2.45499	0.0259657	0.309016	-3.70345
18951	Septin5	septin 5	0.487604	2.2878	2.39092	0.0295025	0.326819	-3.70378
238871	Pde4d	phosphodiesterase 4D, cAMP specific	-0.204109	5.37188	-2.773	0.0136152	0.221957	-3.70398
73094	Sgip1	SH3-domain GRB2-like (endophilin) interacting protein 1	0.522646	1.42037	2.32076	0.0338934	0.34574	-3.70577
14042	Ext1	exostosin glycosyltransferase 1	-0.258357	4.75344	-2.68845	0.016192	0.240459	-3.70658
213326	Scyl2	SCY1-like 2 (S. cerevisiae)	-0.261769	6.11362	-2.83087	0.0120848	0.21163	-3.70728
75732	Iqcd	IQ motif containing D	-0.767703	1.32654	-2.23341	0.0402154	0.37141	-3.71133
11870	Art1	ADP-ribosyltransferase 1	0.910087	-1.06461	2.16096	0.046272	0.393742	-3.71382
107607	Nod1	nucleotide-binding oligomerization domain containing 1	0.440732	2.23355	2.40141	0.0288941	0.324807	-3.71413
214922	Slc39a2	solute carrier family 39 (zinc transporter), member 2	-1.36423	-1.93441	-2.15366	0.0469272	0.393809	-3.71683
27965	Spg21	SPG21, maspardin	0.176227	5.96807	2.82758	0.0121673	0.212193	-3.71824
269152	Kif26b	kinesin family member 26B	-1.26725	-1.92368	-2.15958	0.0463955	0.393742	-3.71882
280645	B3gat2	beta-1,3-glucuronyltransferase 2	-1.04922	-0.657388	-2.16322	0.0460716	0.393708	-3.71927
319184	H2bc12	H2B clustered histone 12	-0.832508	0.136955	-2.2055	0.0424557	0.379286	-3.71937
14747	Cmklr1	chemerin chemokine-like receptor 1	-0.888408	-0.0117397	-2.21032	0.0420605	0.378137	-3.72034
15569	Elavl2	ELAV like RNA binding protein 1	-1.34252	-1.59741	-2.1633	0.047148	0.394749	-3.72086
52855	Lair1	leukocyte-associated Ig-like receptor 1	0.540715	1.32718	2.29844	0.0354137	0.353394	-3.72428
69104	Marchf5	membrane associated ring-CH-type finger 5	-0.17706	6.79597	-2.86367	0.011293	0.205601	-3.72545
217303	Cd300a	CD300A molecule	0.326727	3.95587	2.60639	0.0191375	0.265058	-3.72552
381091	H2-Eb2	histocompatibility 2, class II antigen E beta2	-1.11174	-2.35856	-2.1496	0.0472956	0.39499	-3.72663
69149	Kbtbd3	kelch repeat and BTB (POZ) domain containing 3	-0.437917	2.01895	-2.3542	0.0317291	0.335255	-3.72709
381812	Cracr2a	calcium release activated channel regulator 2A	0.245928	4.91964	2.72583	0.0149994	0.229814	-3.73017
16597	Klf12	Kruppel-like transcription factor 12	-0.871777	0.494117	-2.20172	0.0427678	0.379954	-3.73356
69582	Plekhm2	pleckstrin homology domain containing, family M (with RUN domain) member 2	0.207462	5.28376	2.74759	0.0143447	0.22567	-3.73444
56386	B4galt6	UDP-Gal:betaGlcNAc beta 1,4-galactosyltransferase, polypeptide 6	0.310922	5.71298	2.81696	0.0129487	0.218125	-3.73505
217835	Rin3	Ras and Rab interactor 3	0.165945	6.93076	2.87662	0.0109946	0.202515	-3.73644
18645	Pfn2	profilin 2	-1.46488	-2.27408	-2.1464	0.0475868	0.395429	-3.73702
18751	Prkcb	protein kinase C, beta	-0.612634	4.6793	-2.72896	0.0187779	0.261771	-3.73734
12370	Casp8	caspase 8	0.215007	6.68131	2.86365	0.0112934	0.205601	-3.73938
56312	Nupr1	nuclear protein transcription regulator 1	-0.895093	-0.826381	-2.13426	0.0487098	0.399507	-3.74104
80911	Acox3	acyl-Coenzyme A oxidase 3, pristanoyl	0.247772	5.07968	2.7386	0.0146118	0.226544	-3.74249
229600	BC028528	cDNA sequence BC028528	0.417096	2.84168	2.47148	0.0251226	0.305199	-3.74284
230796	Wdtc1	WD and tetratricopeptide repeats 1	-0.177691	5.81678	-2.79598	0.0129861	0.21847	-3.74417
233489	Picalm	phosphatidylinositol binding clathrin assembly protein	-0.219851	7.83281	-2.8995	0.0104857	0.199664	-3.74616
14677	Gnai1	G protein subunit alpha i1	-1.45147	-1.59868	-2.13191	0.0493792	0.401945	-3.74641
381678	Zcwpw1	zinc finger, CW type with PWWP domain 1	-0.360445	2.8819	-2.42546	0.0275431	0.316364	-3.74969
16192	Il5ra	interleukin 5 receptor, alpha	-0.481839	1.64916	-2.31568	0.0342338	0.346942	-3.75731
27276	Plekhb1	pleckstrin homology domain containing, family B (evectins) member 1	1.10288	-1.48567	2.12082	0.0499805	0.40348	-3.75784
101543	Wtip	WT1 interacting protein	-0.604449	0.476632	-2.19313	0.0434856	0.382037	-3.75787
320332	H4c16	H4 histone 16	-1.51649	-1.99813	-2.1275	0.0493453	0.401923	-3.7604
69707	Iqcg	IQ motif containing G	0.620454	0.873324	2.17926	0.0446673	0.388532	-3.76468
21936	Tnfrsf18	tumor necrosis factor receptor superfamily, member 18	0.62769	0.851676	2.25079	0.038876	0.368186	-3.76487
21331	T2	brachyury 2	1.19432	-2.11611	2.12083	0.0499793	0.40348	-3.7666
75538	Garin5a	golgi associated RAB2 interactor 5A	0.692957	0.39597	2.1865	0.0440472	0.385391	-3.7679
230737	Gnl2	guanine nucleotide binding protein nucleolar 2	-0.189369	7.00068	-2.85406	0.0115198	0.207082	-3.76938
94214	Spock2	sparc/osteonectin, cwcv and kazal-like domains proteoglycan 2	0.882861	-0.226871	2.13278	0.0488474	0.399896	-3.77178
15184	Hdac5	histone deacetylase 5	0.199768	5.67087	2.7824	0.0133545	0.22038	-3.77467
19106	Eif2ak2	eukaryotic translation initiation factor 2-alpha kinase 2	0.339931	5.8385	2.80179	0.0138115	0.223407	-3.77534
11857	Arhgdib	Rho, GDP dissociation inhibitor beta	0.203227	9.08661	2.93847	0.00967126	0.190651	-3.77621
72054	Cyp4f18	cytochrome P450, family 4, subfamily f, polypeptide 18	0.564189	2.52266	2.39555	0.0294823	0.326819	-3.77861
93692	Glrx	glutaredoxin	0.223	5.37036	2.7503	0.0142652	0.225524	-3.7808
12262	C1qc	complement component 1, q subcomponent, C chain	-0.857862	3.44168	-2.52015	0.0277428	0.317911	-3.78138
19186	Psme1	proteasome (prosome, macropain) activator subunit 1 (PA28 alpha)	0.210156	7.58865	2.88007	0.0109162	0.202462	-3.78146
89867	Sec16b	SEC16 homolog B, endoplasmic reticulum export factor	0.7529	-0.600176	2.11849	0.0502034	0.40348	-3.78569
16985	Lsp1	lymphocyte specific 1	0.312931	7.7438	2.93004	0.0114343	0.206412	-3.78787
22337	Vdr	vitamin D (1,25-dihydroxyvitamin D3) receptor	0.361744	2.73298	2.41144	0.0283229	0.321869	-3.78803
30925	Slamf6	SLAM family member 6	-1.12199	1.12678	-2.27092	0.041421	0.375717	-3.7889
54447	Asah2	N-acylsphingosine amidohydrolase 2	0.506636	3.15815	2.5007	0.0244072	0.303058	-3.79151
14025	Bcl11a	BCL11 transcription factor A	-0.211534	7.73441	-2.87752	0.0109741	0.202515	-3.79183
22591	Xpc	xeroderma pigmentosum, complementation group C	0.173393	6.34307	2.8153	0.0124793	0.214433	-3.79259
73449	Smim33	small integral membrane protein 33	1.20097	-0.858481	2.09662	0.0523881	0.411127	-3.79612
140743	Rem2	rad and gem related GTP binding protein 2	-1.08078	-1.84337	-2.08908	0.0531035	0.412225	-3.79753
319148	H3c3	H3 clustered histone 3	-0.512298	1.18423	-2.2339	0.0401773	0.37141	-3.79867
72446	Prr5l	proline rich 5 like	0.562661	0.732768	2.19992	0.0429178	0.380429	-3.79959
217125	Samd14	sterile alpha motif domain containing 14	-0.631675	6.3428	-2.86869	0.0165306	0.243115	-3.80113
26358	Aldh1a7	aldehyde dehydrogenase family 1, subfamily A7	-1.02849	-0.9021	-2.08671	0.0533432	0.413156	-3.80169
240047	Mmp25	matrix metallopeptidase 25	1.4327	-2.0585	2.09125	0.0528843	0.412112	-3.80364
236727	Slc9a7	solute carrier family 9 (sodium/hydrogen exchanger), member 7	0.627493	2.35463	2.23871	0.0398022	0.370794	-3.80448
12796	Camp	cathelicidin antimicrobial peptide	0.847547	4.69565	2.7264	0.0215631	0.283096	-3.80491
107569	Nt5c3	5'-nucleotidase, cytosolic III	-0.239432	6.03036	-2.7651	0.0138381	0.223407	-3.80619
209837	Slc38a5	solute carrier family 38, member 5	-0.585651	4.50399	-2.57139	0.0231962	0.295121	-3.8079
338362	Ust	uronyl-2-sulfotransferase	-0.848818	-0.304125	-2.10539	0.0514765	0.408765	-3.80975
245527	Eda2r	ectodysplasin A2 receptor	-1.05122	-1.11894	-2.08093	0.0539337	0.415096	-3.81027
21834	Thrb	thyroid hormone receptor beta	-0.609209	0.505352	-2.15518	0.0467904	0.393809	-3.81152
20345	Selplg	selectin, platelet (p-selectin) ligand	0.219446	6.8729	2.83459	0.0119924	0.211439	-3.81224
387609	Zhx2	zinc fingers and homeoboxes 2	-0.425205	2.79687	-2.40252	0.0288301	0.324807	-3.81361
13850	Ephx2	epoxide hydrolase 2, cytoplasmic	-1.06475	0.455439	-2.12146	0.0503793	0.404198	-3.81379
110310	Krt7	keratin 7	0.690484	-0.0310623	2.12441	0.0496382	0.40258	-3.81384
23854	Def8	differentially expressed in FDCP 8	0.156575	6.18682	2.78873	0.0131817	0.219148	-3.81583
17349	Mlf1	myeloid leukemia factor 1	-0.548394	0.926959	-2.21042	0.0420532	0.378137	-3.81789
216831	Arhgap44	Rho GTPase activating protein 44	-0.937794	-1.50779	-2.07623	0.0544175	0.416272	-3.81885
195733	Grhl1	grainyhead like transcription factor 1	-0.764864	0.321332	-2.12433	0.0496452	0.40258	-3.82165
195727	Nhs	NHS actin remodeling regulator	-0.606881	0.662994	-2.19405	0.0434085	0.381882	-3.82185
74257	Tspan17	tetraspanin 17	-0.952241	0.14584	-2.10009	0.0520004	0.410541	-3.82336
433693	Akirin2	akirin 2	-0.173133	6.27599	-2.78929	0.0131664	0.219148	-3.82439
240753	Plekha6	pleckstrin homology domain containing, family A member 6	0.425425	2.37357	2.32949	0.0333155	0.342564	-3.82453
69538	Antxr1	anthrax toxin receptor 1	0.746178	0.883616	2.17293	0.0452169	0.389671	-3.82523
14121	Fbp1	fructose bisphosphatase 1	0.818741	-0.538698	2.09303	0.0527053	0.41196	-3.82574
60611	Foxj2	forkhead box J2	-0.37039	3.46826	-2.47573	0.0249095	0.304738	-3.82596
74307	Tex54	testis expressed 54	-0.990939	-0.594233	-2.06801	0.0552745	0.420301	-3.82738
207854	Fmr1nb	Fmr1 neighbor	1.73938	-1.67251	2.07386	0.0565933	0.422903	-3.83015
72318	Cyth4	cytohesin 4	0.172837	7.09632	2.83659	0.0119431	0.211032	-3.83139
66405	Mcts2	malignant T cell amplified sequence 2	-0.362662	3.52595	-2.46551	0.0254246	0.306837	-3.83217
226982	Eif5b	eukaryotic translation initiation factor 5B	-0.18479	8.54284	-2.88522	0.0108005	0.201186	-3.83232
217306	Cd300e	CD300E molecule	1.40624	-1.52835	2.06178	0.0560727	0.422888	-3.83296
54204	Septin1	septin 1	0.411206	6.32723	2.85525	0.0143074	0.225636	-3.83562
20713	Serpini1	serine (or cysteine) peptidase inhibitor, clade I, member 1	-0.798101	0.387977	-2.1305	0.0490618	0.400885	-3.83831
320997	Cyp4f39	cytochrome P450, family 4, subfamily f, polypeptide 39	1.08486	-0.809423	2.05741	0.056397	0.422901	-3.83858
20922	Supt4a	SPT4A, DSIF elongation factor subunit	-0.23906	4.56125	-2.60502	0.0191909	0.265227	-3.83913
73680	Zbtb8a	zinc finger and BTB domain containing 8a	-0.542348	1.16214	-2.17325	0.0451885	0.389671	-3.84056
11981	Atp9a	ATPase, class II, type 9A	0.499611	2.73196	2.38773	0.0297141	0.328105	-3.84192
26938	St6galnac5	ST6 (alpha-N-acetyl-neuraminyl-2,3-beta-galactosyl-1,3)-N-acetylgalactosaminide alpha-2,6-sialyltransferase 5	-0.849033	-1.16269	-2.05471	0.0566857	0.423102	-3.84246
64293	Stk32b	serine/threonine kinase 32B	-1.08134	-0.381551	-2.05704	0.0564357	0.422901	-3.84307
50786	Hs6st2	heparan sulfate 6-O-sulfotransferase 2	-1.37935	-1.91755	-2.05263	0.0569528	0.424356	-3.84356
18830	Pltp	phospholipid transfer protein	-1.0869	-0.0399211	-2.08911	0.0535294	0.413718	-3.84485
68646	Nadk2	NAD kinase 2, mitochondrial	-0.281268	7.55944	-2.85322	0.0123689	0.21368	-3.84766
235633	Als2cl	ALS2 C-terminal like	0.512624	3.34576	2.50293	0.0248073	0.304245	-3.84957
15976	Ifnar2	interferon (alpha and beta) receptor 2	0.159549	6.60247	2.80116	0.0128484	0.21721	-3.85105
238722	Zfp72	zinc finger protein 72	-0.347202	2.45353	-2.3562	0.0316038	0.334876	-3.85153
224224	Impg2	interphotoreceptor matrix proteoglycan 2	-0.997868	-1.48662	-2.04562	0.057669	0.428314	-3.85179
212898	Dse	dermatan sulfate epimerase	-0.368621	3.15125	-2.44496	0.0264915	0.311302	-3.85259
14026	Evl	Ena-vasodilator stimulated phosphoprotein	0.232575	6.34055	2.78419	0.0133054	0.22011	-3.85543
12520	Cd81	CD81 antigen	-0.168789	7.31517	-2.82903	0.012131	0.212135	-3.85816
50762	Fbxo6	F-box protein 6	-0.347766	3.56189	-2.46618	0.0253905	0.306837	-3.8584
209027	Pycr1	pyrroline-5-carboxylate reductase 1	-0.369408	2.63614	-2.34857	0.032084	0.337073	-3.86134
101055671	Lipo2	lipase, member O2	0.541596	0.391978	2.11555	0.0504871	0.404558	-3.8616
16323	Inhba	inhibin beta-A	-0.849738	-1.42197	-2.04553	0.0588363	0.431124	-3.86206
18132	Notch4	notch 4	0.699071	0.641991	2.11891	0.050163	0.40348	-3.86208
269060	Dagla	diacylglycerol lipase, alpha	0.684824	-0.453033	2.05398	0.0567636	0.423245	-3.86257
19400	Rapsn	receptor-associated protein of the synapse	0.488676	1.31498	2.20273	0.0426848	0.379673	-3.86294
75580	Zbtb4	zinc finger and BTB domain containing 4	-0.371478	2.47333	-2.33767	0.032782	0.34062	-3.86337
620235	Siglec15	sialic acid binding Ig-like lectin 15	-0.994257	-1.78298	-2.03418	0.0589293	0.431332	-3.86601
67115	Rpl14	ribosomal protein L14	-0.248955	8.22593	-2.87084	0.0116293	0.208467	-3.86619
101056073	Zfp990	zinc finger protein 990	-0.961119	-0.949673	-2.04199	0.0580662	0.429911	-3.8674
108723	Card11	caspase recruitment domain family, member 11	0.379458	2.90091	2.4083	0.0285007	0.322942	-3.87025
240063	Zfp811	zinc finger protein 811	-1.89906	-2.79266	-2.06289	0.0562565	0.422888	-3.8718
18985	Pou2af1	POU domain, class 2, associating factor 1	-2.04685	1.5311	-2.18783	0.0542608	0.416272	-3.87229
544763	Hbq1b	hemoglobin, theta 1B	-1.30171	-0.235935	-2.03357	0.0593063	0.432509	-3.87274
106389	Eaf2	ELL associated factor 2	1.72912	-2.24278	2.04781	0.057684	0.428314	-3.87487
15446	Hpgd	hydroxyprostaglandin dehydrogenase 15 (NAD)	-0.612401	1.91484	-2.24102	0.039624	0.370794	-3.87503
19272	Ptprk	protein tyrosine phosphatase receptor type K	-0.478282	2.68923	-2.35396	0.031744	0.335255	-3.87563
319192	H2ac19	H2A clustered histone 19	-0.798832	0.721726	-2.13666	0.0485146	0.39897	-3.87771
67544	Fam120b	family with sequence similarity 120, member B	0.187283	5.41919	2.69608	0.0159415	0.238801	-3.88597
83964	Jam3	junction adhesion molecule 3	-0.405473	3.51926	-2.45026	0.0262123	0.310104	-3.88856
20148	Dhrs3	dehydrogenase/reductase 3	0.362924	3.44725	2.47096	0.0251485	0.305226	-3.89391
68957	Paqr6	progestin and adipoQ receptor family member VI	-1.97394	-2.0561	-2.03308	0.0605469	0.435618	-3.89496
277328	Trpa1	transient receptor potential cation channel, subfamily A, member 1	0.853294	0.160582	2.06059	0.0560581	0.422888	-3.89771
276829	Smtnl2	smoothelin-like 2	-0.42172	2.19008	-2.25008	0.0389298	0.368186	-3.89901
13043	Cttn	cortactin	-0.339801	5.0051	-2.60449	0.0194326	0.266992	-3.89958
54354	Rassf5	Ras association (RalGDS/AF-6) domain family member 5	0.245949	6.60655	2.78311	0.0134733	0.220883	-3.89958
108105	B3gnt5	UDP-GlcNAc:betaGal beta-1,3-N-acetylglucosaminyltransferase 5	0.507964	1.96089	2.27887	0.0367996	0.360233	-3.8998
18439	P2rx7	purinergic receptor P2X, ligand-gated ion channel, 7	0.311269	4.11324	2.54797	0.0215399	0.28308	-3.90139
214239	Ccdc9b	coiled-coil domain containing 9B	0.954722	-0.964134	2.00677	0.0620503	0.440138	-3.90493
15211	Hexa	hexosaminidase A	0.186411	6.66393	2.77299	0.0136153	0.221957	-3.90733
16592	Fabp5	fatty acid binding protein 5, epidermal	-0.224469	6.80529	-2.76322	0.0138916	0.223407	-3.9105
12445	Ccnd3	cyclin D3	-0.158465	7.66815	-2.81353	0.0125251	0.214763	-3.91055
23948	Mmp17	matrix metallopeptidase 17	-0.563448	1.59391	-2.13396	0.0487378	0.399507	-3.91303
70045	Gpr15lg	G protein coupled receptor 15 ligand	0.738518	-0.144577	2.03641	0.0586816	0.431124	-3.9134
20811	Srms	src-related kinase lacking C-terminal regulatory tyrosine and N-terminal myristylation sites	1.06244	-1.39364	2.00162	0.0638359	0.446126	-3.91364
226098	Hectd2	HECT domain E3 ubiquitin protein ligase 2	-0.695972	0.311051	-2.09718	0.0522902	0.411127	-3.91504
26408	Map3k5	mitogen-activated protein kinase kinase kinase 5	0.21621	5.32225	2.67645	0.0165936	0.243115	-3.91525
107250	Kazald1	Kazal-type serine peptidase inhibitor domain 1	-1.20764	-2.15277	-1.98619	0.0644922	0.447019	-3.92398
11867	Arpc1b	actin related protein 2/3 complex, subunit 1B	0.183252	8.79509	2.85317	0.0115408	0.20717	-3.92788
20525	Slc2a1	solute carrier family 2 (facilitated glucose transporter), member 1	-0.213901	6.75528	-2.75663	0.0140811	0.224144	-3.92929
97908	H3c8	H3 clustered histone 8	-0.886906	0.0282886	-2.02258	0.0602324	0.434925	-3.92948
56193	Plek	pleckstrin	-0.234195	6.52063	-2.75902	0.0140121	0.224002	-3.92988
59031	Chst12	carbohydrate sulfotransferase 12	0.16339	5.73847	2.69324	0.0160341	0.239079	-3.93015
22419	Wnt5b	wingless-type MMTV integration site family, member 5B	0.704827	-1.09349	2.0041	0.0623625	0.441623	-3.93248
13807	Eno2	enolase 2, gamma neuronal	-0.928322	-1.55759	-1.97955	0.0652973	0.45025	-3.93311
21678	Tead3	TEA domain family member 3	-1.30294	-0.311294	-2.05648	0.0598662	0.434232	-3.93414
56748	Nfu1	NFU1 iron-sulfur cluster scaffold	0.196615	5.72099	2.69245	0.01606	0.239189	-3.93439
237221	Gemin8	gem nuclear organelle associated protein 8	-0.293295	4.08032	-2.50255	0.023604	0.29686	-3.93475
53620	Vamp5	vesicle-associated membrane protein 5	-0.261839	6.01726	-2.69951	0.0158479	0.238238	-3.93493
99151	Cercam	cerebral endothelial cell adhesion molecule	-0.295637	5.67534	-2.66779	0.0171179	0.248326	-3.93506
328035	Fads6	fatty acid desaturase domain family, member 6	0.425193	2.78622	2.3615	0.0312742	0.333776	-3.93564
230815	Man1c1	mannosidase, alpha, class 1C, member 1	0.22805	4.80557	2.60796	0.0190768	0.264916	-3.93748
327799	Usp44	ubiquitin specific peptidase 44	-0.8101	-0.079775	-2.01403	0.0612099	0.437072	-3.93752
56812	Dnajb2	DnaJ heat shock protein family (Hsp40) member B2	-0.340709	3.37988	-2.40394	0.0287489	0.324735	-3.93815
74104	Abcb6	ATP-binding cassette, sub-family B member 6	-0.289184	5.46636	-2.62227	0.0185302	0.259161	-3.93928
12291	Cacna1g	calcium channel, voltage-dependent, T type, alpha 1G subunit	-1.28232	-1.90989	-1.97682	0.065632	0.450946	-3.93954
381680	Nxpe5	neurexophilin and PC-esterase domain family, member 5	-0.899998	-0.678862	-2.01711	0.0608554	0.436969	-3.93965
15126	Hba-x	hemoglobin X, alpha-like embryonic chain in Hba complex	-1.52405	-1.02343	-1.97732	0.0665702	0.452473	-3.94003
94088	Trim6	tripartite motif-containing 6	0.376586	3.50929	2.45163	0.0261407	0.310104	-3.943
12260	C1qb	complement component 1, q subcomponent, beta polypeptide	-0.817321	3.37737	-2.41576	0.0332371	0.342358	-3.94411
26920	Cntrl	centriolin	0.18409	7.68232	2.80185	0.0128302	0.21721	-3.94466
16400	Itga3	integrin alpha 3	1.14976	-1.69476	1.97097	0.0663525	0.452473	-3.94652
66359	Cox20	cytochrome c oxidase assembly protein 20	0.463624	2.05103	2.21468	0.0417065	0.377237	-3.94683
432628	Mfsd2b	MFSD2 lysolipid transporter B, sphingolipid	-0.626521	6.49924	-2.81351	0.0185853	0.259649	-3.9515
106042	Prickle1	prickle planar cell polarity protein 1	-0.325966	3.18857	-2.36231	0.0312242	0.333776	-3.95238
17974	Nck2	non-catalytic region of tyrosine kinase adaptor protein 2	-0.268788	4.92927	-2.57626	0.0203426	0.274359	-3.9547
319765	Igf2bp2	insulin-like growth factor 2 mRNA binding protein 2	-0.470455	6.47167	-2.82118	0.0166025	0.243115	-3.95642
234967	Slc36a4	solute carrier family 36 (proton/amino acid symporter), member 4	-0.330636	3.22223	-2.36331	0.0311622	0.333776	-3.95696
208691	Eif5a2	eukaryotic translation initiation factor 5A2	-0.430609	3.22282	-2.36027	0.0313508	0.333776	-3.95704
321019	Gpr183	G protein-coupled receptor 183	0.526612	2.29849	2.24378	0.0394111	0.370285	-3.95709
56508	Rapgef4	Rap guanine nucleotide exchange factor (GEF) 4	0.575901	0.443606	2.04344	0.0579078	0.429233	-3.95746
18753	Prkcd	protein kinase C, delta	0.168366	7.3108	2.78096	0.013394	0.220427	-3.95759
98870	AI182371	expressed sequence AI182371	-1.0162	-1.41674	-1.9625	0.0674095	0.454572	-3.95777
72938	Ift25	intraflagellar transport 25	0.432461	1.7959	2.17878	0.0447086	0.388532	-3.9579
16408	Itgal	integrin alpha L	0.21459	7.38972	2.78709	0.0132262	0.219351	-3.95934
11933	Atp1b3	ATPase, Na+/K+ transporting, beta 3 polypeptide	-0.150476	7.59806	-2.7893	0.0131662	0.219148	-3.96098
94190	Ophn1	oligophrenin 1	-0.716379	0.0838629	-2.01314	0.0613118	0.437558	-3.96219
320655	Pgap3	post-GPI attachment to proteins 3	0.290298	3.38498	2.399	0.0290325	0.325048	-3.96387
211914	Asap2	ArfGAP with SH3 domain, ankyrin repeat and PH domain 2	-0.268901	3.63222	-2.39446	0.0292955	0.326188	-3.96757
26879	B3galnt1	UDP-GalNAc:betaGlcNAc beta 1,3-galactosaminyltransferase, polypeptide 1	-1.13217	-1.43688	-1.96816	0.0668086	0.452475	-3.96788
71775	Inhca	inhibitor of carbonic anhydrase	-0.594087	2.58771	-2.19903	0.0429913	0.380642	-3.97032
18129	Notch2	notch 2	0.242458	6.79024	2.74731	0.0144969	0.225951	-3.97169
240444	Kcng2	potassium voltage-gated channel, subfamily G, member 2	-0.485307	2.533	-2.22511	0.0408698	0.373454	-3.97445
63828	Fn3k	fructosamine 3 kinase	-0.993326	0.785125	-1.99732	0.0634203	0.446126	-3.97655
114479	Slc5a5	solute carrier family 5 (sodium iodide symporter), member 5	1.5802	-2.44228	1.94694	0.069446	0.460266	-3.97862
227526	Cdnf	cerebral dopamine neurotrophic factor	-0.82515	-0.432808	-1.95773	0.0680111	0.456382	-3.97863
20312	Cx3cl1	C-X3-C motif chemokine ligand 1	0.527097	0.805573	2.09105	0.0529047	0.412112	-3.97886
19332	Rab20	RAB20, member RAS oncogene family	-1.08817	-2.30764	-1.93899	0.0704221	0.462179	-3.97901
24014	Rnasel	ribonuclease L (2', 5'-oligoisoadenylate synthetase-dependent)	0.205594	6.098	2.70722	0.0155821	0.235067	-3.97969
104943	Fam110c	family with sequence similarity 110, member C	-0.782255	0.306046	-1.98709	0.0643835	0.446957	-3.98014
20750	Spp1	secreted phosphoprotein 1	1.27597	-0.695975	1.96047	0.0686199	0.457217	-3.98093
68631	Cryl1	crystallin, lambda 1	0.277869	4.78866	2.57314	0.0204718	0.275523	-3.98425
277360	Prex1	phosphatidylinositol-3,4,5-trisphosphate-dependent Rac exchange factor 1	0.232476	7.27687	2.76893	0.0138964	0.223407	-3.98443
53378	Sdcbp	syndecan binding protein	-0.139633	7.78824	-2.78231	0.0133569	0.22038	-3.98597
70394	Kptn	kaptin	0.254596	4.27846	2.50383	0.0235435	0.29686	-3.98858
16136	Igll1	immunoglobulin lambda-like polypeptide 1	-2.01478	1.66781	-2.12571	0.0609153	0.436997	-3.98905
67017	Fam210b	family with sequence similarity 210, member B	-0.520985	4.61109	-2.50712	0.0260537	0.30949	-3.9894
52440	Tax1bp1	Tax1 (human T cell leukemia virus type I) binding protein 1	0.145498	7.5625	2.77292	0.0136173	0.221957	-3.98951
208285	Cyp4f17	cytochrome P450, family 4, subfamily f, polypeptide 17	0.724255	-0.311608	1.97644	0.0656788	0.450946	-3.98986
14584	Gfpt2	glutamine fructose-6-phosphate transaminase 2	-0.936618	0.41554	-2.09633	0.0544013	0.416272	-3.99183
209200	Dtx3l	deltex 3-like, E3 ubiquitin ligase	0.317183	5.70848	2.68302	0.0173249	0.249638	-3.99284
107971	Frs3	fibroblast growth factor receptor substrate 3	-0.848864	-0.233905	-2.01005	0.0616694	0.439377	-3.99393
668310	Cc2d2b	coiled-coil and C2 domain containing 2B	-0.981269	-0.577004	-1.96838	0.0666743	0.452475	-3.99398
242700	Ifnlr1	interferon lambda receptor 1	1.79805	-3.01213	1.95226	0.0703569	0.462179	-3.99438
231125	Zfyve28	zinc finger, FYVE domain containing 28	-0.787812	-1.54099	-1.93335	0.071162	0.464287	-3.99517
16956	Lpl	lipoprotein lipase	-0.716203	3.48414	-2.38768	0.0338702	0.34574	-3.99538
71699	Slc41a3	solute carrier family 41, member 3	-0.491531	4.87164	-2.54029	0.0244997	0.303659	-3.99789
414084	Tnip3	TNFAIP3 interacting protein 3	0.530221	0.792657	2.0581	0.0574724	0.427516	-3.99907
407800	Ecm2	extracellular matrix protein 2, female organ and adipocyte specific	1.34818	-2.15555	1.92167	0.0727169	0.468772	-3.99925
245386	Tmem255a	transmembrane protein 255A	-1.46417	-0.979101	-1.93125	0.0729704	0.468999	-4.00252
22156	Tuft1	tuftelin 1	-0.446267	2.74139	-2.3014	0.0352091	0.352447	-4.00292
78369	Icam4	intercellular adhesion molecule 4, Landsteiner-Wiener blood group	-0.477527	4.51817	-2.4452	0.0278315	0.318254	-4.00376
109294	Prex2	phosphatidylinositol-3,4,5-trisphosphate-dependent Rac exchange factor 2	0.664853	1.34539	2.14869	0.0476774	0.395762	-4.00455
69847	Wnk4	WNK lysine deficient protein kinase 4	-0.79878	2.38302	-2.18663	0.0464768	0.393742	-4.00456
16362	Irf1	interferon regulatory factor 1	0.243952	5.58979	2.65676	0.0172739	0.249183	-4.00619
381485	Trim55	tripartite motif-containing 55	0.57095	1.31424	2.05853	0.0562771	0.422888	-4.01025
20289	Scx	scleraxis scleraxis bHLH transcription factor	-1.01826	-0.948394	-1.9282	0.0718446	0.466373	-4.01119
110083	Dnah12	dynein, axonemal, heavy chain 12	-0.921568	-0.634786	-1.94547	0.0695788	0.460266	-4.01251
16776	Lama5	laminin, alpha 5	-0.431557	2.37142	-2.23362	0.0401989	0.37141	-4.01285
329251	Ppp1r12b	protein phosphatase 1, regulatory subunit 12B	-0.258666	4.61921	-2.51756	0.0229018	0.293477	-4.01434
434128	Pnma8b	PNMA family member 8B	-1.03986	-2.03479	-1.91711	0.0745576	0.472889	-4.01846
68846	Rnf208	ring finger protein 208	-0.779033	0.528269	-2.02074	0.0604417	0.435458	-4.01988
225579	Slc27a6	solute carrier family 27 (fatty acid transporter), member 6	-0.855747	-0.691141	-1.93882	0.0704433	0.462179	-4.0203
98766	Ubac1	ubiquitin associated domain containing 1	-0.220127	6.95231	-2.71174	0.0154386	0.234277	-4.02226
625286	Tmem236	transmembrane protein 236	0.982308	-2.22322	1.90695	0.0759505	0.475258	-4.02248
20375	Spi1	Spi-1 proto-oncogene	0.164129	7.36202	2.75034	0.0142639	0.225524	-4.02272
98878	Ehd4	EH-domain containing 4	0.187722	6.30094	2.69439	0.0159965	0.238801	-4.02289
20708	Serpinb6b	serine (or cysteine) peptidase inhibitor, clade B, member 6b	0.338378	3.80041	2.43375	0.0270913	0.314442	-4.02303
20305	Ccl6	C-C motif chemokine ligand 6	0.584263	1.81116	2.16483	0.045929	0.393026	-4.0234
13823	Epb41l3	erythrocyte membrane protein band 4.1 like 3	-0.429707	3.12424	-2.34118	0.0325557	0.339642	-4.02577
70325	Pigw	phosphatidylinositol glycan anchor biosynthesis, class W	-0.355981	3.82092	-2.40233	0.0288409	0.324807	-4.02744
319153	H3c11	H3 clustered histone 11	-0.807583	-0.70549	-1.94682	0.0694049	0.460266	-4.02846
208154	Btla	B and T lymphocyte associated	0.340364	2.84948	2.31672	0.0341638	0.346572	-4.02904
56233	Hdac7	histone deacetylase 7	-0.252205	7.35776	-2.74809	0.0148102	0.227971	-4.02938
108670	Epsti1	epithelial stromal interaction 1	0.590487	4.51616	2.57104	0.0252712	0.306303	-4.03054
226075	Glis3	GLIS family zinc finger 3	-0.609819	1.23955	-2.06626	0.0554575	0.42073	-4.03084
11538	Adnp	activity-dependent neuroprotective protein	0.370638	4.13746	2.45236	0.0262937	0.310618	-4.03092
67803	Limd2	LIM domain containing 2	0.23279	8.03425	2.78098	0.0137787	0.223407	-4.03226
378431	Txlnb	taxilin beta	0.629829	0.208846	1.9899	0.0640454	0.446126	-4.03325
20191	Ryr2	ryanodine receptor 2, cardiac	-0.678698	0.176598	-1.963	0.0673464	0.454385	-4.03546
75985	Rab30	RAB30, member RAS oncogene family	-1.21971	-1.33967	-1.89084	0.0769711	0.479296	-4.03718
213438	P2ry10b	purinergic receptor P2Y, G-protein coupled 10B	-0.656786	0.51314	-1.9949	0.0634477	0.446126	-4.03997
12495	Entpd1	ectonucleoside triphosphate diphosphohydrolase 1	0.293886	3.78591	2.44125	0.0266886	0.312225	-4.04016
83704	Slc12a9	solute carrier family 12 (potassium/chloride transporters), member 9	0.210058	4.58752	2.52933	0.0223655	0.290504	-4.04033
53897	Gal3st1	galactose-3-O-sulfotransferase 1	-0.738264	-0.0215206	-1.9602	0.0676984	0.455564	-4.04158
12259	C1qa	complement component 1, q subcomponent, alpha polypeptide	-0.685305	2.83298	-2.26495	0.0405209	0.372038	-4.04228
66722	Spag16	sperm associated antigen 16	-1.11153	-2.32538	-1.883	0.0780867	0.481597	-4.04303
71602	Myo1e	myosin IE	0.976562	-1.27055	1.88475	0.0778372	0.481308	-4.04848
71803	Slc25a18	solute carrier family 25 (mitochondrial carrier), member 18	-1.51902	-1.87495	-1.8825	0.0792384	0.483163	-4.04865
70536	Qpct	glutaminyl-peptide cyclotransferase (glutaminyl cyclase)	1.02157	-2.74871	1.875	0.0792416	0.483163	-4.05107
15950	Ifi203	interferon activated gene 203	0.49219	6.88313	2.81961	0.0177896	0.25189	-4.05614
666257	Zfp660	zinc finger protein 660	-0.796137	-0.218573	-1.93394	0.0710835	0.464246	-4.05641
20910	Stxbp1	syntaxin binding protein 1	-0.354163	4.23879	-2.41199	0.0282917	0.321869	-4.05832
56795	Arl10	ADP-ribosylation factor-like 10	0.209495	5.11078	2.56439	0.0208373	0.277723	-4.06002
15490	Hsd17b7	hydroxysteroid (17-beta) dehydrogenase 7	-0.274424	3.54912	-2.36389	0.0311267	0.333776	-4.06033
14714	Gnrh1	gonadotropin releasing hormone 1	-1.46069	-1.48937	-1.88675	0.0794489	0.483936	-4.06048
69675	Pxdn	peroxidasin	-0.571773	1.45613	-2.07993	0.0540367	0.415391	-4.0608
102278	Cpne7	copine VII	-0.846109	1.76851	-2.07153	0.0565698	0.422903	-4.06093
68861	Dipk2a	divergent protein kinase domain 2A	-0.289736	5.31193	-2.58791	0.0200688	0.271929	-4.06107
14633	Gli2	GLI-Kruppel family member GLI2	0.915568	0.241028	1.94929	0.0692608	0.460056	-4.0615
110385	Pde4c	phosphodiesterase 4C, cAMP specific	0.498469	1.17895	2.07567	0.0544752	0.416272	-4.06282
13660	Ehd1	EH-domain containing 1	-0.240799	6.90933	-2.69484	0.0161339	0.24001	-4.06411
114229	Kiss1r	KISS1 receptor	-0.814353	-0.900786	-1.88634	0.0776104	0.480518	-4.06685
333182	Cox6b2	cytochrome c oxidase subunit 6B2	-0.341528	4.88477	-2.50692	0.02372	0.29686	-4.06695
214685	Chadl	chondroadherin-like	0.998891	-1.05458	1.87539	0.0791856	0.483163	-4.06792
58182	Prokr1	prokineticin receptor 1	-0.543999	1.38466	-2.04739	0.0574767	0.427516	-4.06862
56357	Ivd	isovaleryl coenzyme A dehydrogenase	0.147471	6.50043	2.67991	0.0164768	0.243115	-4.06923
56742	Psrc1	proline/serine-rich coiled-coil 1	0.221073	4.77814	2.52782	0.0224337	0.290666	-4.06991
21682	Tec	tec protein tyrosine kinase	0.283036	4.37743	2.47499	0.0249463	0.304748	-4.07057
19122	Prnp	prion protein	-0.40125	2.95257	-2.23851	0.0398175	0.370794	-4.07118
319189	H2bc18	H2B clustered histone 18	-1.24739	-1.43658	-1.87591	0.0797101	0.484171	-4.0723
94332	Cadm3	cell adhesion molecule 3	-1.41664	-1.32589	-1.85576	0.0824234	0.491492	-4.07404
71279	Slc29a3	solute carrier family 29 (nucleoside transporters), member 3	0.232326	5.74157	2.6351	0.0180529	0.254424	-4.07585
264134	Ift56	intraflagellar transport 56	-0.403889	2.04353	-2.16289	0.0461006	0.393708	-4.07811
109624	Cald1	caldesmon 1	-0.691539	1.14198	-2.01486	0.0611138	0.436997	-4.07876
108151	Sema3d	sema domain, immunoglobulin domain (Ig), short basic domain, secreted, (semaphorin) 3D	0.612803	2.62116	2.29391	0.0382179	0.363795	-4.08184
78777	Tepsin	TEPSIN, adaptor related protein complex 4 accessory protein	-0.234816	4.7333	-2.50123	0.0236668	0.29686	-4.08191
235631	Prss50	serine protease 50	-0.770579	3.55927	-2.31099	0.0396509	0.370794	-4.08289
286940	Flnb	filamin, beta	0.175883	7.42085	2.72137	0.0151373	0.231071	-4.08327
76589	Unc5cl	unc-5 family C-terminal like	0.649459	1.5513	2.05994	0.0561268	0.422888	-4.08379
78625	Acsbg3	acyl-CoA synthetase bubblegum family member 3	0.899295	-0.671548	1.89646	0.0761789	0.475767	-4.08411
77794	Adamtsl2	ADAMTS-like 2	-0.931814	-1.23759	-1.87211	0.0796624	0.484171	-4.08533
237010	Klhl4	kelch-like 4	0.621885	0.717114	1.98422	0.0647297	0.447778	-4.08762
17181	Matn2	matrilin 2	-0.969866	-0.848777	-1.86876	0.080152	0.48508	-4.08798
338372	Map3k9	mitogen-activated protein kinase kinase kinase 9	0.706829	-0.129631	1.92895	0.0717442	0.466192	-4.08803
329628	Fat4	FAT atypical cadherin 4	-1.7059	-1.93373	-1.8612	0.0849717	0.497558	-4.0898
229706	Slc6a17	solute carrier family 6 (neurotransmitter transporter), member 17	-1.08707	-2.3772	-1.84524	0.0849234	0.497558	-4.08983
170742	Sertad3	SERTA domain containing 3	-0.326416	3.06654	-2.27935	0.0367649	0.360167	-4.09074
56838	Ccl28	C-C motif chemokine ligand 28	-1.32439	-2.54932	-1.83755	0.0848491	0.497558	-4.09185
20304	Ccl5	C-C motif chemokine ligand 5	1.45828	-2.33385	1.84197	0.0849345	0.497558	-4.09195
70779	Prdm5	PR domain containing 5	0.212403	4.04914	2.44279	0.0266068	0.312023	-4.09213
76260	Ttc8	tetratricopeptide repeat domain 8	0.39356	2.83861	2.27346	0.0371915	0.360693	-4.09303
50723	Icosl	icos ligand	0.60515	-0.0276386	1.94005	0.0702832	0.462072	-4.09429
330189	Tmem120b	transmembrane protein 120B	-0.429338	3.02734	-2.23764	0.0398851	0.370794	-4.09509
70080	Igsf23	immunoglobulin superfamily, member 23	1.04633	-0.841499	1.8633	0.0809569	0.486729	-4.09557
15024	H2-T10	histocompatibility 2, T region locus 10	0.513459	1.4781	2.08808	0.0532043	0.412694	-4.09608
17330	Minpp1	multiple inositol polyphosphate histidine phosphatase 1	-0.236743	7.44566	-2.70353	0.0159493	0.238801	-4.09706
68992	Zfp580	zinc finger protein 580	-0.467806	1.60939	-2.07751	0.0542851	0.416272	-4.09733
26360	Angptl2	angiopoietin-like 2	0.39514	2.99539	2.2848	0.0363746	0.357707	-4.09813
58205	Pdcd1lg2	programmed cell death 1 ligand 2	0.776442	1.9435	2.18058	0.0479285	0.396923	-4.1012
66885	Acadsb	acyl-Coenzyme A dehydrogenase, short/branched chain	0.219304	4.7001	2.51057	0.0232264	0.295121	-4.10259
319477	Insyn1	inhibitory synaptic factor 1	-0.943259	-1.51101	-1.85352	0.0824156	0.491492	-4.10388
259300	Ehd2	EH-domain containing 2	-0.549056	3.06237	-2.22297	0.0417614	0.377467	-4.10414
246746	Cd300lf	CD300 molecule like family member F	0.394612	1.64126	2.0954	0.0524672	0.411447	-4.10452
17929	Myom1	myomesin 1	-0.373749	2.88237	-2.2619	0.0380418	0.362993	-4.10464
12487	Cd28	CD28 antigen	0.463347	1.36422	2.05807	0.0563263	0.422888	-4.10631
170722	Nxf7	nuclear RNA export factor 7	0.959467	-2.10058	1.82617	0.0878826	0.504618	-4.1083
213019	Pdlim2	PDZ and LIM domain 2	0.557676	3.7637	2.41999	0.0313235	0.333776	-4.11104
22637	Zap70	zeta-chain (TCR) associated protein kinase	0.856762	-0.118599	1.88731	0.0774718	0.480518	-4.1119
72007	Fndc3b	fibronectin type III domain containing 3B	0.3519	4.50059	2.49258	0.024697	0.303708	-4.11229
12518	Cd79a	CD79A antigen (immunoglobulin-associated alpha)	-2.04804	1.47661	-2.01854	0.0730154	0.468999	-4.11267
667962	Zfp966	zinc finger protein 966	-0.774243	-0.63859	-1.88867	0.0772781	0.479938	-4.11337
233571	P2ry6	pyrimidinergic receptor P2Y, G-protein coupled, 6	0.448514	1.97327	2.11898	0.0501564	0.40348	-4.11502
14727	Lilrb4b	leukocyte immunoglobulin-like receptor, subfamily B, member 4B	-0.843905	-0.883722	-1.85494	0.082202	0.491419	-4.11647
269019	Stk32a	serine/threonine kinase 32A	-0.99232	-1.1509	-1.82243	0.08721	0.5031	-4.11671
14657	Glra4	glycine receptor, alpha 4 subunit	-1.14995	-2.40232	-1.81342	0.0886454	0.506352	-4.11714
211135	Zfp781a	zinc finger protein 781A	0.52642	0.864354	1.9572	0.0680781	0.456446	-4.1217
14256	Flt3l	FMS-like tyrosine kinase 3 ligand	-0.336616	3.80003	-2.34015	0.0326225	0.339787	-4.12243
18400	Slc22a18	solute carrier family 22 (organic cation transporter), member 18	0.649581	0.842496	1.99125	0.0638839	0.446126	-4.12261
192654	Pla2g15	phospholipase A2, group XV	0.190512	5.56816	2.58594	0.0199478	0.271887	-4.12386
27528	Nrep	neuronal regeneration related protein	-0.719152	1.90941	-2.00649	0.0623423	0.441623	-4.12587
17200	Mc2r	melanocortin 2 receptor	-0.951443	0.337011	-1.88202	0.0784679	0.482097	-4.12674
319154	H3c13	H3 clustered histone 13	-1.11012	-1.61164	-1.82498	0.0868072	0.502838	-4.12938
11647	Alpl	alkaline phosphatase, liver/bone/kidney	-1.15308	0.833165	-1.96455	0.0714661	0.465138	-4.13045
15476	Hs3st1	heparan sulfate (glucosamine) 3-O-sulfotransferase 1	-1.63489	-1.84807	-1.80934	0.0913205	0.51237	-4.13095
319191	H2ac13	H2A clustered histone 13	-0.518994	0.659496	-1.95353	0.0685447	0.457217	-4.13107
13057	Cyba	cytochrome b-245, alpha polypeptide	0.199136	6.62218	2.65794	0.0172324	0.249087	-4.13129
17918	Myo5a	myosin VA	0.235312	6.40897	2.64453	0.0177432	0.25189	-4.13144
71764	C2cd2l	C2 calcium-dependent domain containing 2-like	-0.250369	4.33356	-2.41649	0.0280396	0.320065	-4.13275
319151	H3c6	H3 clustered histone 6	-0.767745	-0.0830967	-1.87006	0.0799611	0.484589	-4.13462
14367	Fzd5	frizzled class receptor 5	-0.491956	3.02413	-2.22155	0.0414458	0.375717	-4.13579
207742	Rnf43	ring finger protein 43	-0.546791	2.22469	-2.09424	0.0525835	0.41196	-4.13923
17886	Myh9	myosin, heavy polypeptide 9, non-muscle	0.138578	9.2665	2.76118	0.0139499	0.223407	-4.13987
13643	Efnb3	ephrin B3	-1.02734	0.763078	-1.92497	0.0742809	0.471939	-4.14035
102141	Snx25	sorting nexin 25	-0.235348	4.68966	-2.45366	0.0260347	0.30949	-4.14115
140570	Plxnb2	plexin B2	-0.340754	5.09072	-2.53291	0.0232368	0.295121	-4.14269
13171	Dbt	dihydrolipoamide branched chain transacylase E2	0.222405	5.31787	2.55548	0.0212158	0.280254	-4.14358
15951	Ifi204	interferon activated gene 204	0.494976	2.09308	2.11832	0.0502202	0.40348	-4.1437
18542	Pcolce	procollagen C-endopeptidase enhancer protein	-0.573629	0.331644	-1.9503	0.0689573	0.458514	-4.14434
18413	Osm	oncostatin M	0.771382	0.339768	1.89616	0.0762214	0.475801	-4.14493
56221	Ccl24	C-C motif chemokine ligand 24	-1.16599	-0.301041	-1.86241	0.0829028	0.492139	-4.14501
50759	Fbxo16	F-box protein 16	0.895516	-1.56716	1.81343	0.0886441	0.506352	-4.14698
239833	Lmln	leishmanolysin-like (metallopeptidase M8 family)	-0.396999	2.43324	-2.1768	0.0448806	0.388713	-4.14896
83993	Tbx19	T-box 19	1.061	-2.24239	1.78302	0.0936406	0.517423	-4.15056
75424	Zfp820	zinc finger protein 820	-0.347962	3.5859	-2.33103	0.0332143	0.342358	-4.15072
12475	Cd14	CD14 antigen	-0.954248	-1.63682	-1.79856	0.0910578	0.51237	-4.15142
107747	Aldh1l1	aldehyde dehydrogenase 1 family, member L1	0.40124	2.30833	2.16192	0.0461866	0.393742	-4.1531
54353	Skap2	src family associated phosphoprotein 2	0.216654	6.26778	2.62569	0.0184017	0.258207	-4.15322
71223	Gpr15	G protein-coupled receptor 15	-1.20662	-2.42939	-1.78182	0.093843	0.517423	-4.15344
244579	Tox3	TOX high mobility group box family member 3	-0.932563	-1.73345	-1.7899	0.092489	0.515299	-4.15421
14957	H1f3	H1.3 linker histone, cluster member	-0.964081	0.0305289	-1.88177	0.079016	0.483163	-4.15461
69068	Tcim	transcriptional and immune response regulator	-1.23587	-1.85685	-1.7774	0.094591	0.519785	-4.15499
19703	Renbp	renin binding protein	0.277271	3.81026	2.34963	0.0320168	0.337028	-4.15777
12814	Col11a1	collagen, type XI, alpha 1	-0.988103	-2.27667	-1.78231	0.0937611	0.517423	-4.15808
99010	Lpcat4	lysophosphatidylcholine acyltransferase 4	0.236534	4.60901	2.46826	0.025285	0.306303	-4.15882
330217	Gal3st4	galactose-3-O-sulfotransferase 4	0.466079	1.05752	1.98971	0.0640685	0.446126	-4.15905
11833	Aqp8	aquaporin 8	-1.5626	-2.28956	-1.77481	0.095882	0.521544	-4.15949
27049	Etv3	ets variant 3	0.227481	5.72445	2.58756	0.0198823	0.271282	-4.16252
13036	Ctsh	cathepsin H	0.344304	3.3382	2.29525	0.0356365	0.354486	-4.16274
18822	Plod1	procollagen-lysine, 2-oxoglutarate 5-dioxygenase 1	-0.278437	4.42565	-2.42546	0.0275431	0.316364	-4.16504
19337	Rab33a	RAB33A, member RAS oncogene family	-0.842249	-1.9153	-1.78546	0.0932305	0.517423	-4.1659
58218	Trem3	triggering receptor expressed on myeloid cells 3	0.394746	2.98937	2.23012	0.0404733	0.372038	-4.16664
14080	Fabp1	fatty acid binding protein 1, liver	-1.05355	-1.82701	-1.76701	0.0963705	0.52233	-4.167
19197	Pspn	persephin	0.777782	-0.66059	1.80698	0.0896836	0.50892	-4.16817
266645	Acmsd	amino carboxymuconate semialdehyde decarboxylase	-0.572805	2.50012	-2.07739	0.0543404	0.416272	-4.16921
29811	Ndrg2	N-myc downstream regulated gene 2	-0.506025	1.64716	-1.99543	0.0633854	0.446126	-4.17158
12630	Cfi	complement component factor i	-1.21887	-1.80971	-1.77543	0.095135	0.520993	-4.17215
228730	Kiz	kizuna centrosomal protein	0.262247	4.13532	2.38483	0.0298614	0.328887	-4.17371
242681	Rab42	RAB42, member RAS oncogene family	1.46478	-2.54592	1.7573	0.0981577	0.526326	-4.17466
434204	Whamm	WAS protein homolog associated with actin, golgi membranes and microtubules	-0.252189	4.98502	-2.47961	0.0247163	0.303708	-4.17535
226144	Erlin1	ER lipid raft associated 1	0.192058	6.23553	2.60745	0.0190963	0.264916	-4.17648
237253	Lrp11	low density lipoprotein receptor-related protein 11	-0.800165	-0.159059	-1.846	0.0835534	0.493526	-4.17731
76074	Gbp8	guanylate-binding protein 8	-0.620051	0.22393	-1.88855	0.0772949	0.479938	-4.17738
58998	Nectin3	nectin cell adhesion molecule 3	-0.653768	0.281728	-1.858	0.0817445	0.489591	-4.17761
15064	Mr1	major histocompatibility complex, class I-related	0.676602	0.935397	1.92189	0.072688	0.468772	-4.17766
234407	Colgalt1	collagen beta(1-O)galactosyltransferase 1	0.165732	7.44025	2.66987	0.0168182	0.244807	-4.17955
257632	Nod2	nucleotide-binding oligomerization domain containing 2	0.696566	-0.630158	1.81605	0.0882245	0.50555	-4.1806
51793	Ddah2	DDAH family member 2, ADMA independent	-0.294346	4.94937	-2.47684	0.0249187	0.304738	-4.18285
66514	Asrgl1	asparaginase like 1	0.174449	6.23594	2.59858	0.0194433	0.266992	-4.18347
24110	Usp18	ubiquitin specific peptidase 18	-0.509394	1.52853	-2.00874	0.0618219	0.439578	-4.1842
70598	Filip1	filamin A interacting protein 1	-0.902014	-1.35445	-1.78256	0.0937183	0.517423	-4.18509
432770	Rslcan18	regulator of sex-limitation candidate 18	-0.546669	0.719987	-1.94302	0.0698962	0.461307	-4.1853
19354	Rac2	Rac family small GTPase 2	0.154466	8.91466	2.72577	0.0150015	0.229814	-4.18868
194590	Reps2	RALBP1 associated Eps domain containing protein 2	-0.625814	3.1825	-2.18571	0.0465374	0.393742	-4.18932
50722	Dkkl1	dickkopf-like 1	0.416201	2.29831	2.11408	0.0506289	0.405189	-4.19083
76088	Dock8	dedicator of cytokinesis 8	0.150371	7.88929	2.68395	0.0163415	0.2417	-4.19405
269610	Chd5	chromodomain helicase DNA binding protein 5	0.798214	-0.748248	1.79079	0.0923404	0.515299	-4.19503
225651	Mppe1	metallophosphoesterase 1	0.225732	4.17777	2.37444	0.0304828	0.330351	-4.19509
276950	Slfn8	schlafen 8	0.570338	3.92901	2.40904	0.0329924	0.34193	-4.19762
66162	Bola2	bolA family member 2	-0.253228	5.50472	-2.52617	0.0225085	0.290794	-4.19779
11838	Arc	activity regulated cytoskeletal-associated protein	1.0361	-1.76548	1.75691	0.0981279	0.526326	-4.198
328967	Arhgef37	Rho guanine nucleotide exchange factor 37	1.02607	-2.09336	1.74781	0.0997348	0.52927	-4.19864
57764	Ntn4	netrin 4	-0.579112	1.06669	-1.91713	0.0733305	0.469615	-4.20303
13848	Ephb6	Eph receptor B6	-0.371027	3.05084	-2.16077	0.0462892	0.393742	-4.20355
235459	Gtf2a2	general transcription factor II A, 2	-0.219415	5.85116	-2.55288	0.0213274	0.28115	-4.20478
12580	Cdkn2c	cyclin dependent kinase inhibitor 2C	0.409036	3.05177	2.19648	0.0432043	0.380868	-4.20506
11757	Prdx3	peroxiredoxin 3	-0.198812	7.49098	-2.64973	0.017523	0.25115	-4.20697
16971	Lrp1	low density lipoprotein receptor-related protein 1	0.297266	6.2122	2.61675	0.0200637	0.271929	-4.2088
75396	Spp2	secreted phosphoprotein 2	1.12084	-1.83466	1.73571	0.103195	0.53677	-4.20889
234395	Ushbp1	USH1 protein network component harmonin binding protein 1	-1.38863	-1.33414	-1.7506	0.101006	0.530365	-4.20983
17082	Il1rl1	interleukin 1 receptor-like 1	-0.383968	4.18834	-2.34042	0.0330145	0.34193	-4.2117
208869	Dock3	dedicator of cyto-kinesis 3	0.655483	-0.140907	1.8349	0.0852589	0.49866	-4.21207
330577	Saxo2	stabilizer of axonemal microtubules 2	-0.872808	-1.53873	-1.74997	0.0993523	0.528768	-4.21272
11496	Adam22	a disintegrin and metallopeptidase domain 22	-0.61632	0.430832	-1.8687	0.0801611	0.48508	-4.2144
75219	Dusp18	dual specificity phosphatase 18	0.496858	1.85357	1.94269	0.0699399	0.461307	-4.216
73845	Ankrd42	ankyrin repeat domain 42	-0.765784	-0.89556	-1.78821	0.0927706	0.515959	-4.21693
75623	Tex30	testis expressed 30	-0.192628	5.69476	-2.53364	0.0221721	0.289024	-4.21856
223664	Lrrc14	leucine rich repeat containing 14	-0.19967	5.48753	-2.51687	0.0229339	0.293595	-4.22215
68625	Cfap57	cilia and flagella associated protein 57	0.500693	1.37009	1.92532	0.0722284	0.467212	-4.22285
71934	Car13	carbonic anhydrase 13	-0.308381	2.73757	-2.13715	0.0484402	0.39897	-4.22287
59010	Sqor	sulfide quinone oxidoreductase	-0.704379	0.901923	-1.86432	0.080806	0.486492	-4.22352
22393	Wfs1	wolframin ER transmembrane glycoprotein	0.375416	1.60292	2.02366	0.0601102	0.434925	-4.22713
12224	Klf5	Kruppel-like transcription factor 5	-0.735085	0.30772	-1.86477	0.0807387	0.486492	-4.22724
11676	Aldoc	aldolase C, fructose-bisphosphate	0.517506	0.896646	1.94058	0.0702146	0.461857	-4.22783
84036	Kcnn1	potassium intermediate/small conductance calcium-activated channel, subfamily N, member 1	0.692827	0.535149	1.86523	0.0806714	0.486492	-4.2288
107652	Uap1	UDP-N-acetylglucosamine pyrophosphorylase 1	-0.184492	5.65583	-2.52303	0.0226509	0.290841	-4.2288
16411	Itgax	integrin alpha X	0.295896	2.56634	2.15765	0.046568	0.393742	-4.22928
13008	Csrp2	cysteine and glycine-rich protein 2	0.281678	4.09951	2.35823	0.0314773	0.334086	-4.23012
14133	Fcna	ficolin A	-0.810568	3.18137	-2.22095	0.0475448	0.395429	-4.23048
66039	Tmem254	transmembrane protein 254	0.227937	5.76043	2.54946	0.0214756	0.282813	-4.23123
213435	Mylk3	myosin light chain kinase 3	-0.535738	4.48657	-2.34798	0.0356944	0.354486	-4.23288
74199	Vit	vitrin	0.839567	-0.566546	1.78161	0.0938792	0.517423	-4.23289
68925	Rpap1	RNA polymerase II associated protein 1	0.154441	6.63039	2.59988	0.019392	0.266958	-4.23552
20440	St6gal1	beta galactoside alpha 2,6 sialyltransferase 1	-0.599272	1.20462	-1.95447	0.0684245	0.457217	-4.23608
14613	Gja5	gap junction protein, alpha 5	1.17301	-2.01	1.7071	0.107211	0.544605	-4.23768
384185	Arl9	ADP-ribosylation factor-like 9	-0.819689	-0.476916	-1.75605	0.0982792	0.526326	-4.2382
74521	Ppp4r4	protein phosphatase 4, regulatory subunit 4	-1.04112	-2.15918	-1.7183	0.105107	0.541945	-4.23834
330149	Hfm1	HFM1, ATP-dependent DNA helicase homolog	-0.748192	-1.26453	-1.75364	0.0987034	0.527499	-4.23842
56274	Stk3	serine/threonine kinase 3	-0.231876	4.56982	-2.41003	0.0284026	0.32229	-4.23964
56454	Aldh18a1	aldehyde dehydrogenase 18 family, member A1	-0.161489	7.67909	-2.64236	0.0177879	0.25189	-4.24008
21391	Tbxas1	thromboxane A synthase 1, platelet	0.487357	2.60367	2.12064	0.050097	0.40348	-4.24547
64707	Suv39h2	suppressor of variegation 3-9 2	-0.204468	4.93865	-2.44486	0.0264968	0.311302	-4.24769
319188	H2bc22	H2B clustered histone 22	-0.888352	-1.51535	-1.7121	0.106267	0.543914	-4.2481
666938	Bend4	BEN domain containing 4	-0.300447	4.1077	-2.35973	0.0313837	0.333776	-4.25029
16644	Kng1	kininogen 1	-0.968366	-0.595304	-1.74388	0.100437	0.529898	-4.25036
66264	Ccdc28b	coiled coil domain containing 28B	0.230936	4.43251	2.38253	0.0299979	0.328887	-4.25073
80884	Maged2	MAGE family member D2	0.266157	5.07383	2.48592	0.0244276	0.303058	-4.25074
22371	Vwf	Von Willebrand factor	-0.496143	3.74452	-2.26253	0.0398585	0.370794	-4.25283
69386	H4c8	H4 clustered histone 8	-0.866572	-1.19311	-1.7441	0.100397	0.529898	-4.25383
22041	Trf	transferrin	0.380401	5.8317	2.58957	0.0231337	0.295121	-4.2543
13496	Arid3a	AT-rich interaction domain 3A	0.131466	7.75554	2.6496	0.0175275	0.25115	-4.25463
57278	Bcam	basal cell adhesion molecule	0.598827	2.96024	2.18215	0.0471842	0.394749	-4.25482
217262	Abca9	ATP-binding cassette, sub-family A member 9	-0.68631	0.94391	-1.9476	0.0697901	0.461189	-4.25601
66871	Cpne8	copine VIII	0.879762	-1.51682	1.71095	0.106485	0.543914	-4.25793
67579	Cpeb4	cytoplasmic polyadenylation element binding protein 4	-0.458648	4.93255	-2.44517	0.0299397	0.328887	-4.25876
100702	Gbp6	guanylate binding protein 6	1.08086	-1.36859	1.71195	0.106407	0.543914	-4.26038
668727	Mrgpra2a	MAS-related GPR, member A2A	-0.80236	-0.562325	-1.78654	0.09305	0.517121	-4.26065
16497	Kcnab1	potassium voltage-gated channel, shaker-related subfamily, beta member 1	-1.1321	-2.46475	-1.68385	0.111695	0.554384	-4.26225
100503085	Klhl3	kelch-like 3	0.3009	3.50456	2.27447	0.0371177	0.3606	-4.26431
68801	Elovl5	ELOVL fatty acid elongase 5	0.154924	6.67198	2.59265	0.0196784	0.26907	-4.2653
319183	H2bc11	H2B clustered histone 11	-0.68621	0.278729	-1.86469	0.0807507	0.486492	-4.2659
105148	Iars1	isoleucyl-tRNA synthetase 1	-0.13744	8.31156	-2.65823	0.0172222	0.249087	-4.26732
67923	Eloc	elongin C	-0.195683	6.39481	-2.56198	0.0209389	0.278024	-4.26849
20288	Msr1	macrophage scavenger receptor 1	-0.667205	1.49879	-1.94979	0.0694901	0.460266	-4.26878
319924	Apba1	amyloid beta precursor protein binding family A member 1	0.36675	2.15077	2.07381	0.0546685	0.417253	-4.26979
67488	Calcoco1	calcium binding and coiled coil domain 1	0.241778	4.45597	2.3914	0.0294743	0.326819	-4.27036
20266	Scn1b	sodium channel, voltage-gated, type I, beta	-0.926223	-1.5482	-1.68012	0.11243	0.555575	-4.27131
23972	Papss2	3'-phosphoadenosine 5'-phosphosulfate synthase 2	-0.47393	3.13702	-2.1524	0.0474494	0.395429	-4.27276
21937	Tnfrsf1a	tumor necrosis factor receptor superfamily, member 1a	0.195733	6.52193	2.58169	0.0201202	0.271929	-4.27281
266632	Irak4	interleukin-1 receptor-associated kinase 4	0.242962	4.90949	2.43301	0.0271311	0.314442	-4.27437
71868	Spmap2l	sperm microtubule associated protein 2 like	-0.945822	-1.46922	-1.66241	0.115974	0.561893	-4.27685
12766	Cxcr3	C-X-C motif chemokine receptor 3	0.407656	1.6594	2.00103	0.0627223	0.443438	-4.27692
208263	Tor1aip1	torsin A interacting protein 1	0.147386	6.33474	2.55993	0.021026	0.278605	-4.27785
80890	Trim2	tripartite motif-containing 2	-0.547664	1.77835	-1.9458	0.0695361	0.460266	-4.27906
56395	Tmem115	transmembrane protein 115	-0.17183	5.10441	-2.44111	0.0266963	0.312225	-4.28029
72184	Klhl35	kelch-like 35	0.874591	-0.520922	1.71941	0.104901	0.541265	-4.28088
12740	Cldn4	claudin 4	0.790912	-1.48212	1.70935	0.108076	0.545817	-4.28123
16190	Il4ra	interleukin 4 receptor, alpha	0.237382	6.18213	2.56085	0.0211603	0.280096	-4.28151
18007	Neo1	neogenin	-0.505086	0.937898	-1.84098	0.0843211	0.497144	-4.28254
67434	Ankrd33b	ankyrin repeat domain 33B	1.0178	-1.94159	1.66893	0.114657	0.560123	-4.28376
30877	Gnl3	guanine nucleotide binding protein nucleolar 3	-0.161699	8.25783	-2.64566	0.0176691	0.25189	-4.28402
83961	Nrg4	neuregulin 4	0.412048	1.86998	2.03659	0.0586619	0.431124	-4.28518
74645	Tent5c	terminal nucleotidyltransferase 5C	-0.892323	3.19238	-2.09606	0.0588674	0.431124	-4.28559
59045	Stard3	StAR related lipid transfer domain containing 3	0.174196	5.35735	2.481	0.0246475	0.303708	-4.28684
63959	Slc29a1	solute carrier family 29 (nucleoside transporters), member 1	-0.236489	7.68884	-2.62129	0.0191066	0.264916	-4.2885
27029	Sgsh	N-sulfoglucosamine sulfohydrolase (sulfamidase)	0.28449	3.47492	2.2254	0.0408469	0.373454	-4.29023
12512	Cd63	CD63 antigen	-0.322388	5.1168	-2.43624	0.0277208	0.317911	-4.29028
72542	Pgam5	phosphoglycerate mutase family member 5	-0.147716	6.35663	-2.54887	0.0215012	0.282861	-4.29047
223697	Sun2	Sad1 and UNC84 domain containing 2	0.185158	7.5802	2.62239	0.0185256	0.259161	-4.2916
105653	Phyhip	phytanoyl-CoA hydroxylase interacting protein	-0.762026	1.49319	-1.87897	0.0795201	0.483936	-4.29192
99899	Ifi44	interferon-induced protein 44	1.12443	-1.87539	1.67795	0.114538	0.560123	-4.29192
20704	Serpina1e	serine (or cysteine) peptidase inhibitor, clade A, member 1E	-0.87314	-1.38707	-1.68691	0.111096	0.553028	-4.29202
67844	Rab32	RAB32, member RAS oncogene family	0.210554	5.36689	2.4759	0.0249009	0.304738	-4.2951
66599	Rdm1	RAD52 motif 1	-0.419629	3.07357	-2.14003	0.0481727	0.397802	-4.29513
74202	Fblim1	filamin binding LIM protein 1	-1.32673	-2.05016	-1.66124	0.117436	0.562898	-4.29594
77219	Ptgr2	prostaglandin reductase 2	0.162996	6.04487	2.52448	0.022585	0.290841	-4.29602
20975	Synj2	synaptojanin 2	0.510986	1.19062	1.96205	0.0674661	0.454715	-4.29694
107589	Mylk	myosin, light polypeptide kinase	0.471822	1.98066	1.90482	0.0750151	0.473495	-4.297
215653	Rassf2	Ras association (RalGDS/AF-6) domain family member 2	0.180673	7.12709	2.60038	0.0193725	0.266958	-4.30165
21954	Tnni3	troponin I, cardiac 3	-0.577907	0.337021	-1.82861	0.0862378	0.501545	-4.30244
79555	BC005537	cDNA sequence BC005537	0.146715	8.35405	2.64473	0.0177023	0.25189	-4.30265
108101	Fermt3	fermitin family member 3	0.129435	8.59098	2.65169	0.0174534	0.25115	-4.30329
68279	Mcoln2	mucolipin 2	0.494135	3.03702	2.17078	0.0466069	0.393742	-4.30366
66772	Asb17	ankyrin repeat and SOCS box-containing 17	-0.800386	0.857539	-1.76213	0.0972165	0.52369	-4.30524
72891	Xlr4c	X-linked lymphocyte-regulated 4C	0.398576	1.45184	1.93099	0.0714733	0.465138	-4.30547
242443	Grin3a	glutamate receptor ionotropic, NMDA3A	-1.04675	-1.88894	-1.64996	0.118522	0.56362	-4.30614
225372	Apbb3	amyloid beta precursor protein binding family B member 3	-0.206669	4.62734	-2.38214	0.0300212	0.328887	-4.30806
241989	Pabpc4l	poly(A) binding protein, cytoplasmic 4-like	-0.578486	0.420139	-1.81515	0.0883681	0.505697	-4.30968
319170	H2ac22	H2A clustered histone 22	-0.746443	-1.1813	-1.69067	0.110363	0.551085	-4.31004
17476	Mpeg1	macrophage expressed gene 1	0.274035	5.77394	2.51527	0.0236107	0.29686	-4.31135
52614	Adgre4	adhesion G protein-coupled receptor E4	-0.423597	1.57315	-1.92548	0.0722061	0.467212	-4.31377
14744	Gpr65	G-protein coupled receptor 65	0.228215	4.29307	2.35407	0.0317371	0.335255	-4.31391
58234	Shank3	SH3 and multiple ankyrin repeat domains 3	-0.232595	5.64481	-2.4783	0.0247815	0.304219	-4.31483
11861	Arl4a	ADP-ribosylation factor-like 4A	-0.251166	4.61299	-2.33646	0.0328606	0.34116	-4.3169
20303	Ccl4	C-C motif chemokine ligand 4	-0.66716	0.0703882	-1.82436	0.0869062	0.502929	-4.31896
16691	Krt8	keratin 8	-0.771253	-0.357433	-1.74462	0.100304	0.529898	-4.31905
17318	Mid1	midline 1	-0.737624	-0.95557	-1.68627	0.111221	0.553434	-4.31927
22235	Ugdh	UDP-glucose dehydrogenase	0.195355	5.52852	2.48625	0.0243895	0.303058	-4.32001
102871	Radx	RPA1 related single stranded DNA binding protein, X-linked	-0.440434	1.95411	-1.97893	0.0653741	0.450538	-4.32015
17750	Mt2	metallothionein 2	-0.482287	6.23754	-2.52508	0.0278766	0.318487	-4.3215
78751	Zc3h6	zinc finger CCCH type containing 6	-0.285517	3.40983	-2.18287	0.0443572	0.387312	-4.32172
59043	Wsb2	WD repeat and SOCS box-containing 2	0.226409	4.53597	2.35068	0.0319506	0.336607	-4.3226
73137	Prrc1	proline-rich coiled-coil 1	0.151303	6.14049	2.52253	0.022674	0.290847	-4.32288
237310	Il22ra2	interleukin 22 receptor, alpha 2	0.561225	0.00425953	1.79703	0.0913086	0.51237	-4.32383
72097	Cracdl	capping protein inhibiting regulator of actin like	0.930225	-0.582184	1.6779	0.112869	0.556679	-4.32439
225392	Rell2	RELT-like 2	-0.82745	-0.72076	-1.7137	0.105967	0.543276	-4.32448
224807	Tmem63b	transmembrane protein 63b	-0.281706	4.57544	-2.34778	0.0321342	0.337159	-4.32461
234911	Mmp27	matrix metallopeptidase 27	-1.21878	-2.50177	-1.59833	0.129608	0.582829	-4.32591
240185	Jcad	junctional cadherin 5 associated	-0.365682	5.08241	-2.39094	0.0309444	0.333776	-4.32615
237782	Smcr8	Smith-Magenis syndrome chromosome region, candidate 8 homolog (human)	0.177057	6.29716	2.53267	0.0222156	0.289298	-4.32763
235712	Mrgpra2b	MAS-related GPR, member A2B	-0.572758	1.35231	-1.91749	0.0732816	0.469536	-4.32797
208117	Aph1b	aph1 homolog B, gamma secretase subunit	0.507127	0.987371	1.80511	0.0899865	0.509514	-4.32864
434484	Sp140	Sp140 nuclear body protein	0.201411	3.96114	2.28987	0.0360149	0.355803	-4.32902
12395	Runx1t1	RUNX1 translocation partner 1	-0.788694	-0.657742	-1.66903	0.114636	0.560123	-4.32959
20562	Slit1	slit guidance ligand 1	-1.01152	-1.96885	-1.62513	0.123748	0.573742	-4.33056
384783	Irs2	insulin receptor substrate 2	-0.737055	4.53456	-2.31996	0.0420776	0.378137	-4.33301
18131	Notch3	notch 3	0.294099	2.88515	2.14677	0.0475528	0.395429	-4.33314
225791	Ptgr3	prostaglandin reductase 3	-0.216515	5.6178	-2.45521	0.0259541	0.309016	-4.3338
69109	Ccnq	cyclin Q	-0.194305	4.91861	-2.39473	0.0292797	0.326188	-4.33438
19981	Rpl37a	ribosomal protein L37a	-0.215013	6.37039	-2.52844	0.0224054	0.290593	-4.33476
72029	Cnpy3	canopy FGF signaling regulator 3	0.176854	6.67616	2.55476	0.0212468	0.280375	-4.335
211228	Lrrc25	leucine rich repeat containing 25	0.248762	3.43072	2.211	0.0420053	0.378137	-4.33512
12514	Cd68	CD68 antigen	0.242811	3.82688	2.27488	0.0370884	0.3606	-4.33558
19039	Lgals3bp	lectin, galactoside-binding, soluble, 3 binding protein	0.7728	5.22959	2.54091	0.0313793	0.333776	-4.33629
105352	Dusp22	dual specificity phosphatase 22	0.296934	3.01094	2.161	0.0462684	0.393742	-4.33897
66208	Nenf	neuron derived neurotrophic factor	-0.258929	4.01367	-2.26311	0.0379522	0.362507	-4.33906
11461	Actb	actin, beta	0.107253	11.3306	2.73296	0.0147818	0.227806	-4.33963
54561	Nap1l3	nucleosome assembly protein 1-like 3	-0.634238	-0.261118	-1.75954	0.097667	0.524797	-4.33968
71943	Tom1l1	target of myb1-like 1 (chicken)	-0.209231	4.98702	-2.37882	0.0302195	0.329162	-4.34103
15901	Id1	inhibitor of DNA binding 1, HLH protein	0.261565	5.06713	2.42693	0.0274622	0.316329	-4.34109
232078	Thnsl2	threonine synthase-like 2 (bacterial)	-0.820964	-1.206	-1.67955	0.112542	0.555575	-4.34112
667281	H60b	histocompatibility 60b	-0.746565	-1.5849	-1.63978	0.120641	0.569112	-4.34172
93730	Lztfl1	leucine zipper transcription factor-like 1	-0.200739	4.92624	-2.40582	0.0286415	0.324058	-4.34419
17454	Mov10	Mov10 RISC complex RNA helicase	0.225197	6.03418	2.51078	0.0232163	0.295121	-4.34527
216881	Wscd1	WSC domain containing 1	-1.08487	-2.34919	-1.61032	0.126957	0.57806	-4.34533
104910	Slc25a47	solute carrier family 25, member 47	-0.446176	1.61679	-1.92318	0.0725144	0.468591	-4.34623
225994	Nmrk1	nicotinamide riboside kinase 1	-0.301973	2.63497	-2.06615	0.0554697	0.42073	-4.34627
12111	Bgn	biglycan	-0.800666	-0.880622	-1.64392	0.119775	0.56744	-4.34749
80837	Rhoj	ras homolog family member J	-0.674014	0.26589	-1.7146	0.105798	0.542628	-4.34817
319555	Nwd1	NACHT and WD repeat domain containing 1	0.552409	0.594715	1.82749	0.086413	0.501883	-4.34829
27762	Vwa7	von Willebrand factor A domain containing 7	-0.636135	0.556217	-1.74524	0.100193	0.529898	-4.34933
110606	Fntb	farnesyltransferase, CAAX box, beta	0.164757	5.50004	2.45087	0.0261805	0.310104	-4.34956
544696	Tbc1d32	TBC1 domain family, member 32	0.281293	3.29641	2.17236	0.0452662	0.389689	-4.35075
12977	Csf1	colony stimulating factor 1 (macrophage)	-0.373123	2.55709	-2.02381	0.0600932	0.434925	-4.35142
229521	Syt11	synaptotagmin XI	0.356741	2.30073	2.03006	0.0593896	0.432509	-4.35164
319186	H2bc14	H2B clustered histone 14	-0.908497	-1.67629	-1.63295	0.122081	0.570793	-4.35525
20358	Sema6a	sema domain, transmembrane domain (TM), and cytoplasmic domain, (semaphorin) 6A	-0.913195	-1.57604	-1.60247	0.128687	0.58125	-4.35559
12006	Axin2	axin 2	-0.56184	0.15912	-1.71524	0.105679	0.542628	-4.35591
269529	Fbxo10	F-box protein 10	-0.341975	4.43849	-2.27582	0.0372396	0.360693	-4.35633
105351	AW209491	expressed sequence AW209491	0.1871	4.66592	2.35911	0.0314222	0.333776	-4.35668
20667	Sox12	SRY (sex determining region Y)-box 12	-0.190243	6.24383	-2.50484	0.0234954	0.29686	-4.35719
620631	Ift70a2	intraflagellar transport 70A2	-0.772346	-1.05717	-1.66669	0.115107	0.561123	-4.35743
212943	Tent5a	terminal nucleotidyltransferase 5A	-0.428672	4.2514	-2.29403	0.037788	0.36234	-4.35831
217430	Slc66a3	solute carrier family 66 member 3	0.318202	2.97943	2.12808	0.0492899	0.401727	-4.35867
19087	Prkar2a	protein kinase, cAMP dependent regulatory, type II alpha	-0.16103	6.14845	-2.50175	0.0236419	0.29686	-4.35961
85308	Emc9	ER membrane protein complex subunit 9	-0.480285	3.44011	-2.11085	0.0517151	0.409547	-4.36053
326619	H4c1	H4 clustered histone 1	-1.1874	-1.48375	-1.61194	0.127537	0.578224	-4.36141
207819	Bnip5	BCL2 interacting protein 5	0.47529	1.13961	1.80945	0.089284	0.507802	-4.36146
215814	Ccdc28a	coiled-coil domain containing 28A	-0.320209	2.55048	-2.07774	0.0542614	0.416272	-4.36151
268512	Slc26a11	solute carrier family 26, member 11	0.405349	2.36009	2.03506	0.0588311	0.431124	-4.36177
229474	Fhdc1	FH2 domain containing 1	-0.919612	2.35112	-1.92175	0.0780369	0.481521	-4.36228
114249	Npnt	nephronectin	-0.611856	-1.20583	-1.64344	0.119875	0.567663	-4.36243
67938	Myl12b	myosin, light chain 12B, regulatory	0.162142	7.07845	2.56011	0.0210184	0.278605	-4.36508
66398	Commd5	COMM domain containing 5	-0.552708	0.297879	-1.71497	0.105729	0.542628	-4.3651
232943	Klc3	kinesin light chain 3	0.766971	-1.6683	1.61119	0.126766	0.57806	-4.36664
18760	Prkd1	protein kinase D1	-0.695548	1.06523	-1.80089	0.0907713	0.512153	-4.36725
209378	Itih5	inter-alpha-trypsin inhibitor, heavy chain 5	0.61631	5.18038	2.50203	0.0315476	0.334555	-4.36749
211429	Pla2g4b	phospholipase A2, group IVB (cytosolic)	-0.842133	-1.66062	-1.59386	0.130608	0.584564	-4.36927
100041230	H4c17	H4 clustered histone 17	-0.97455	-1.59547	-1.60819	0.127425	0.578224	-4.36953
227622	Paxx	non-homologous end joining factor	0.218012	3.93342	2.26792	0.0375964	0.361968	-4.36967
15001	H2-Oa	histocompatibility 2, O region alpha locus	0.489239	1.1961	1.79404	0.0918028	0.513688	-4.37004
75590	Dusp9	dual specificity phosphatase 9	-0.389748	1.69132	-1.92705	0.071997	0.466704	-4.37068
13480	Dpm1	dolichyl-phosphate mannosyltransferase subunit 1, catalytic	-0.739001	0.257183	-1.73193	0.102595	0.53495	-4.37117
99543	Olfml3	olfactomedin-like 3	1.04184	-1.45183	1.60998	0.127217	0.578224	-4.37133
75600	Calml4	calmodulin-like 4	0.807338	-1.26552	1.61063	0.126888	0.57806	-4.37169
23897	Hax1	HCLS1 associated X-1	-0.237957	4.23047	-2.27358	0.0371824	0.360693	-4.37217
28194	Apon	apolipoprotein N	0.646304	-0.447785	1.6547	0.117546	0.562898	-4.37225
16002	Igf2	insulin-like growth factor 2	-0.724526	4.77741	-2.39871	0.0377026	0.36234	-4.37412
93761	Smarca1	SWI/SNF related, matrix associated, actin dependent regulator of chromatin, subfamily a, member 1	-0.928083	-1.78688	-1.57422	0.13508	0.591342	-4.37511
12763	Cmah	cytidine monophospho-N-acetylneuraminic acid hydroxylase	-0.429922	3.21157	-2.15281	0.0475397	0.395429	-4.37657
240816	Rgsl1	regulator of G-protein signaling like 1	0.567237	-0.28111	1.67383	0.113678	0.55865	-4.37724
53869	Rab11a	RAB11A, member RAS oncogene family	-0.161394	6.11394	-2.49533	0.0239488	0.298708	-4.3777
68617	Mtcl1	microtubule crosslinking factor 1	-0.947199	-2.06415	-1.57539	0.13481	0.59078	-4.37815
98256	Kmo	kynurenine 3-monooxygenase	0.316582	2.51925	2.01495	0.0611039	0.436997	-4.37912
319164	H2ac6	H2A clustered histone 6	-0.662856	0.302536	-1.71483	0.105756	0.542628	-4.38115
15077	H3c14	H3 clustered histone 14	-0.804388	-0.505403	-1.65322	0.117848	0.563413	-4.38287
14421	B4galnt1	beta-1,4-N-acetyl-galactosaminyl transferase 1	0.220057	6.74523	2.53321	0.0223018	0.290126	-4.38332
68828	Sync	syncoilin	-1.34111	-2.6421	-1.53837	0.143995	0.604092	-4.38382
228564	Frmd5	FERM domain containing 5	-1.10291	-1.94176	-1.55486	0.139614	0.599386	-4.38435
110954	Rpl10	ribosomal protein L10	-0.217001	5.83693	-2.45619	0.0259033	0.309016	-4.38496
171281	Acot3	acyl-CoA thioesterase 3	-0.758026	-0.468241	-1.65662	0.117151	0.562898	-4.3855
20933	Med22	mediator complex subunit 22	-0.156578	6.77278	-2.52709	0.0224664	0.290794	-4.38706
71951	Gpc2	glypican 2 cerebroglycan	-0.236768	4.16244	-2.30443	0.035	0.351699	-4.39003
225655	Prelid3a	PRELI domain containing 3A	-0.730953	-0.601678	-1.64917	0.118683	0.563724	-4.39145
50997	Mpp2	membrane protein, palmitoylated 2 (MAGUK p55 subfamily member 2)	-0.431503	3.88244	-2.16665	0.0466253	0.393742	-4.39314
18018	Nfatc1	nuclear factor of activated T cells, cytoplasmic, calcineurin dependent 1	0.243016	5.72035	2.46257	0.0256849	0.309016	-4.39402
11287	Pzp	PZP, alpha-2-macroglobulin like	-0.902853	-1.81428	-1.57301	0.135359	0.591724	-4.39543
329003	Zfp516	zinc finger protein 516	0.201231	5.14177	2.41485	0.0281316	0.32083	-4.39731
17059	Klrb1c	killer cell lectin-like receptor subfamily B member 1C	-0.85009	-1.16624	-1.61736	0.125422	0.576382	-4.3978
21804	Tgfb1i1	transforming growth factor beta 1 induced transcript 1	-0.883407	-0.125328	-1.6631	0.116189	0.561893	-4.39831
16981	Lrrn3	leucine rich repeat protein 3, neuronal	-0.838506	-1.99634	-1.56483	0.137263	0.595422	-4.39863
13041	Ctsw	cathepsin W	0.540787	1.67939	1.90133	0.0754997	0.474272	-4.39897
13380	Dkk1	dickkopf WNT signaling pathway inhibitor 1	-0.838186	-2.38371	-1.54711	0.141466	0.601673	-4.39953
105844	Card10	caspase recruitment domain family, member 10	0.571044	2.00567	1.9484	0.0698451	0.461307	-4.4011
332397	Nanos1	nanos C2HC-type zinc finger 1	-0.361154	1.95575	-1.92162	0.0727248	0.468772	-4.40166
407788	Tsbp1	testis expressed basic protein 1	0.591168	0.482132	1.72569	0.103739	0.537644	-4.40244
50876	Tmod2	tropomodulin 2	1.85914	-3.4179	1.51038	0.156092	0.619963	-4.40333
13732	Emp3	epithelial membrane protein 3	0.160785	5.94368	2.47364	0.0250143	0.304748	-4.40378
142980	Tlr3	toll-like receptor 3	0.84457	-0.174276	1.65102	0.118323	0.56362	-4.40473
233079	Ffar2	free fatty acid receptor 2	0.3573	2.28761	2.02912	0.059494	0.432509	-4.40589
216848	Chd3	chromodomain helicase DNA binding protein 3	0.399951	5.90323	2.51493	0.0274197	0.316329	-4.40747
67236	Cinp	cyclin dependent kinase 2 interacting protein	-0.147236	6.06226	-2.45547	0.0259407	0.309016	-4.40808
106582	Nrm	nurim (nuclear envelope membrane protein)	0.175169	6.22315	2.48846	0.0242816	0.302122	-4.40926
13482	Dpp4	dipeptidylpeptidase 4	0.414139	4.11909	2.27846	0.0389184	0.368186	-4.40942
14924	Magi1	membrane associated guanylate kinase, WW and PDZ domain containing 1	-0.429804	1.65178	-1.88941	0.077173	0.479938	-4.4095
11307	Abcg1	ATP binding cassette subfamily G member 1	0.256481	6.06217	2.47698	0.0253658	0.306837	-4.41054
14588	Gfra4	glial cell line derived neurotrophic factor family receptor alpha 4	-0.924241	-1.41233	-1.58317	0.134324	0.590651	-4.41061
23954	Nek3	NIMA (never in mitosis gene a)-related expressed kinase 3	0.300253	2.32816	1.99124	0.0638847	0.446126	-4.41088
50788	Fbxl8	F-box and leucine-rich repeat protein 8	0.296214	2.44693	2.02344	0.0601352	0.434925	-4.41165
64177	Trpv6	transient receptor potential cation channel, subfamily V, member 6	-1.07084	-2.5333	-1.52942	0.145768	0.607457	-4.41225
56188	Fxyd1	FXYD domain-containing ion transport regulator 1	-0.809094	-1.87501	-1.5725	0.135478	0.591724	-4.41271
26424	Nr5a2	nuclear receptor subfamily 5, group A, member 2	-1.03711	-1.74766	-1.52157	0.147712	0.610517	-4.41275
60532	Wtap	WT1 associating protein	-0.134826	6.91002	-2.52369	0.0226212	0.290841	-4.41293
319636	Fsd1l	fibronectin type III and SPRY domain containing 1-like	-0.562117	0.54013	-1.70665	0.107297	0.544605	-4.41308
330627	Trim66	tripartite motif-containing 66	0.454864	1.79923	1.90906	0.074431	0.472528	-4.41372
654818	Smco3	single-pass membrane protein with coiled-coil domains 3	-1.04866	-1.8056	-1.58351	0.133507	0.589273	-4.41422
68799	Rgmb	repulsive guidance molecule family member B	-1.00505	-1.97625	-1.53907	0.143407	0.604092	-4.41568
225659	Cep76	centrosomal protein 76	-0.229197	5.79831	-2.42896	0.0273516	0.316329	-4.41657
71520	Grap	GRB2-related adaptor protein	0.324399	4.23858	2.28645	0.0365759	0.359137	-4.41858
214240	Disp2	dispatched RND transporter family member 2	0.759592	-0.84568	1.56906	0.136277	0.59315	-4.41981
242819	Rundc3b	RUN domain containing 3B	-0.623384	0.152658	-1.74066	0.101014	0.530365	-4.42082
100037278	Niban3	niban apoptosis regulator 3	-0.427716	2.83795	-2.04885	0.0573184	0.426833	-4.42168
260423	H3c7	H3 clustered histone 7	-0.870644	-0.77038	-1.61755	0.125415	0.576382	-4.42254
100102	Pcsk9	proprotein convertase subtilisin/kexin type 9	0.678959	1.12178	1.78083	0.0943243	0.518764	-4.42269
319172	H2ac4	H2A clustered histone 4	-0.902247	-0.692628	-1.62287	0.124571	0.574493	-4.42271
109652	Acy1	aminoacylase 1	0.2176	5.68251	2.4392	0.0267982	0.31284	-4.42309
18426	Ovol1	ovo like zinc finger 1	-0.801992	-2.07829	-1.55483	0.139622	0.599386	-4.4235
16010	Igfbp4	insulin-like growth factor binding protein 4	0.191813	8.65137	2.59877	0.0195835	0.268344	-4.42398
67900	Mtfp1	mitochondrial fission process 1	-0.22538	4.71517	-2.28577	0.0363052	0.357563	-4.42426
17858	Mx2	MX dynamin-like GTPase 2	0.531962	0.157867	1.70882	0.106885	0.544507	-4.4248
68107	Cntd1	cyclin N-terminal domain containing 1	0.702864	0.519038	1.6954	0.109448	0.549078	-4.42568
83436	Plekha2	pleckstrin homology domain-containing, family A (phosphoinositide binding specific) member 2	0.235928	6.18586	2.47738	0.0250613	0.305031	-4.42959
14711	Gnmt	glycine N-methyltransferase	-0.990862	-2.25723	-1.51493	0.149374	0.612019	-4.43044
24059	Slco2a1	solute carrier organic anion transporter family, member 2a1	0.764046	-0.687782	1.57802	0.134205	0.59038	-4.43158
14555	Gpd1	glycerol-3-phosphate dehydrogenase 1 (soluble)	-0.768568	-1.0407	-1.63243	0.122191	0.570892	-4.43597
22151	Tubb2a	tubulin, beta 2A class IIA	0.199129	4.31611	2.2523	0.0387617	0.367407	-4.43898
237887	Slfn10-ps	schlafen 10, pseudogene	0.630285	1.99108	1.91811	0.0748531	0.473495	-4.43946
103710	Slc35e4	solute carrier family 35, member E4	0.427468	2.67844	2.04085	0.0582226	0.430573	-4.4395
81879	Tfcp2l1	transcription factor CP2-like 1	0.942937	-1.76306	1.51865	0.149734	0.612713	-4.44029
102640920	Pvrig	poliovirus receptor related immunoglobulin domain containing	0.951848	-1.11041	1.55674	0.139202	0.599332	-4.44096
68528	Smim6	small integral membrane protein 6	0.376369	2.14854	1.96456	0.0671513	0.453911	-4.44112
69666	Psmg4	proteasome (prosome, macropain) assembly chaperone 4	0.207845	4.80587	2.33135	0.0331937	0.342358	-4.44216
67896	Ccdc80	coiled-coil domain containing 80	0.479089	0.877375	1.74459	0.10031	0.529898	-4.44236
22329	Vcam1	vascular cell adhesion molecule 1	-0.709864	3.35241	-2.11768	0.0565705	0.422903	-4.44243
286942	Kif19a	kinesin family member 19A	-0.85463	-1.51318	-1.49837	0.153586	0.618629	-4.44257
20563	Slit2	slit guidance ligand 2	-0.666168	0.765822	-1.79638	0.0919082	0.513736	-4.44341
237847	Rtn4rl1	reticulon 4 receptor-like 1	0.723549	-0.395273	1.60217	0.128753	0.581263	-4.44391
12447	Ccne1	cyclin E1	-0.310204	6.71503	-2.49558	0.0263237	0.310636	-4.4444
100043272	Inafm2	InaF motif containing 2	-0.180498	5.11421	-2.34634	0.0322261	0.337203	-4.44582
26949	Vat1	vesicle amine transport 1	0.155236	6.6788	2.49647	0.0238939	0.298453	-4.44601
625360	Tcstv4	Tcstv family member 4	0.621567	1.63752	1.85388	0.083068	0.492469	-4.44741
239393	Lrp12	low density lipoprotein-related protein 12	0.191343	4.09594	2.24857	0.039045	0.368462	-4.44747
192216	Tmem47	transmembrane protein 47	-0.750876	-0.0799425	-1.6335	0.121964	0.570793	-4.44747
75578	Fggy	FGGY carbohydrate kinase domain containing	0.345661	2.44196	1.9672	0.0668211	0.452475	-4.44853
76804	Kdm4c	lysine (K)-specific demethylase 4C	-0.220804	4.73662	-2.30602	0.0348907	0.3509	-4.44941
22420	Wnt6	wingless-type MMTV integration site family, member 6	0.629803	0.707064	1.70115	0.108344	0.546647	-4.44972
20912	Stxbp3	syntaxin binding protein 3	-0.214168	4.35492	-2.24939	0.0389826	0.368414	-4.4516
69802	Cox11	cytochrome c oxidase assembly protein 11, copper chaperone	-0.237646	4.54132	-2.27539	0.0370511	0.3606	-4.45168
17896	Myl4	myosin, light polypeptide 4	-0.513703	1.1862	-1.72771	0.103368	0.536781	-4.4528
241112	Catip	ciliogenesis associated TTC17 interacting protein	0.950202	-2.31575	1.48562	0.156894	0.620481	-4.45291
12338	Capn6	calpain 6	-0.643351	-0.518366	-1.59219	0.130983	0.584762	-4.45444
54712	Plxnc1	plexin C1	0.190294	6.83442	2.49895	0.0237751	0.297259	-4.45541
217198	Plekhh3	pleckstrin homology domain containing, family H (with MyTH4 domain) member 3	-0.853869	-1.50063	-1.53007	0.145609	0.607241	-4.45719
70129	Slc44a4	solute carrier family 44, member 4	-0.729232	-1.18337	-1.53061	0.145477	0.607241	-4.45804
15959	Ifit3	interferon-induced protein with tetratricopeptide repeats 3	-0.602113	-0.768029	-1.58272	0.133129	0.588588	-4.45992
14456	Gas6	growth arrest specific 6	-0.784401	-0.49166	-1.60319	0.129828	0.583048	-4.46224
14058	F10	coagulation factor X	0.463989	3.00391	2.04847	0.0581376	0.430191	-4.46388
69368	Wdfy1	WD repeat and FYVE domain containing 1	-0.248596	4.21731	-2.22948	0.0405239	0.372038	-4.46478
15572	Elavl4	ELAV like RNA binding protein 4	-0.629937	-0.677372	-1.58909	0.131681	0.585641	-4.46522
16068	Il18bp	interleukin 18 binding protein	-0.712867	1.85439	-1.90352	0.078651	0.482677	-4.46525
14708	Gng7	guanine nucleotide binding protein (G protein), gamma 7	-0.392561	1.48318	-1.88174	0.0782685	0.481828	-4.46612
18766	Pkdrej	polycystin (PKD) family receptor for egg jelly	-1.20099	-2.22115	-1.47101	0.161382	0.627799	-4.46631
73379	Dcbld2	discoidin, CUB and LCCL domain containing 2	-0.563642	2.10651	-1.90864	0.0752616	0.473953	-4.46704
22153	Tubb4a	tubulin, beta 4A class IVA	0.657057	1.05733	1.72953	0.10305	0.536233	-4.46707
17268	Meis1	Meis homeobox 1	-0.291428	5.66159	-2.38804	0.0305358	0.330646	-4.46734
81896	Ift122	intraflagellar transport 122	0.318731	3.60627	2.1633	0.0460644	0.393708	-4.46772
272382	Spib	Spi-B transcription factor (Spi-1/PU.1 related)	-0.993337	-0.152274	-1.62303	0.12633	0.577822	-4.469
66274	Lyrm9	LYR motif containing 9	0.19092	4.36008	2.25925	0.0382391	0.363795	-4.46922
12267	C3ar1	complement component 3a receptor 1	-0.670773	0.0990686	-1.60536	0.128048	0.579712	-4.46947
28075	Desi1	desumoylating isopeptidase 1	-0.165877	6.22447	-2.44538	0.0264693	0.311302	-4.47156
20564	Slit3	slit guidance ligand 3	1.05741	-1.78629	1.49217	0.155505	0.619927	-4.47262
70086	Cysltr2	cysteinyl leukotriene receptor 2	0.824642	-2.63651	1.48639	0.156695	0.620072	-4.47427
100416477	Zfp582	zinc finger protein 582	0.437722	1.22843	1.79379	0.0918441	0.513695	-4.47465
12522	Cd83	CD83 antigen	-1.36251	-2.29561	-1.44475	0.169327	0.633971	-4.47468
30924	Angptl3	angiopoietin-like 3	0.900538	-1.55725	1.4817	0.157923	0.622174	-4.47475
432582	Ccdc92b	coiled-coil domain containing 92B	-0.687588	1.76504	-1.77742	0.0955142	0.521288	-4.47492
16854	Lgals3	lectin, galactose binding, soluble 3	0.456479	2.99242	2.04182	0.058789	0.431124	-4.47572
54630	Prickle3	prickle planar cell polarity protein 3	0.411161	2.59894	1.81359	0.0886172	0.506352	-4.47592
93686	Rbfox2	RNA binding protein, fox-1 homolog (C. elegans) 2	0.316084	3.58247	2.13643	0.0485068	0.39897	-4.47734
329416	Nostrin	nitric oxide synthase trafficker	0.514201	0.520101	1.65746	0.116979	0.562898	-4.47805
68169	Ndnf	neuron-derived neurotrophic factor	1.01303	-1.12449	1.58594	0.135859	0.592331	-4.47808
11785	Apbb1	amyloid beta precursor protein binding family B member 1	-0.552095	-0.142267	-1.60076	0.129067	0.582275	-4.47913
58203	Zbp1	Z-DNA binding protein 1	0.897134	-0.833703	1.57768	0.134786	0.59078	-4.48072
66860	Tanc1	tetratricopeptide repeat, ankyrin repeat and coiled-coil containing 1	-0.617001	0.4312	-1.63884	0.120837	0.569743	-4.48076
69543	Capns2	calpain, small subunit 2	-1.01726	-1.94263	-1.50096	0.153263	0.617519	-4.48096
17242	Mdk	midkine	-0.53587	1.9238	-1.85317	0.0825019	0.491492	-4.48223
241075	Plekhm3	pleckstrin homology domain containing, family M, member 3	0.315171	3.75427	2.15465	0.0468378	0.393809	-4.48473
18739	Pitpnm1	phosphatidylinositol transfer protein, membrane-associated 1	0.291249	4.13894	2.22038	0.0412474	0.375234	-4.48714
243025	Tmem156	transmembrane protein 156	0.431549	3.54533	2.10731	0.0523373	0.411127	-4.48719
13829	Dmtn	dematin actin binding protein	-0.773874	4.52751	-2.19108	0.0528921	0.412112	-4.48833
12212	Chic1	cysteine-rich hydrophobic domain 1	-0.626584	-0.989659	-1.54245	0.142589	0.603745	-4.48841
102098	Arhgef18	Rho/Rac guanine nucleotide exchange factor 18	0.159717	7.09493	2.50046	0.0237034	0.29686	-4.48887
66433	Chchd7	coiled-coil-helix-coiled-coil-helix domain containing 7	-0.180319	4.92903	-2.30723	0.0348075	0.350561	-4.48905
14051	Eya4	EYA transcriptional coactivator and phosphatase 4	-0.693253	-0.538074	-1.54547	0.14186	0.602352	-4.48955
12504	Cd4	CD4 antigen	0.333639	2.92411	2.06448	0.0556458	0.420962	-4.48978
105298	Epdr1	ependymin related 1	-0.475699	5.07057	-2.28448	0.0408815	0.373454	-4.48983
77037	Mrap	melanocortin 2 receptor accessory protein	-0.594043	2.66493	-1.88667	0.07878	0.482861	-4.48993
69137	Vstm5	V-set and transmembrane domain containing 5	-0.808632	-1.56141	-1.48261	0.157686	0.622174	-4.49034
56367	Scoc	short coiled-coil protein	-0.255799	5.01856	-2.31822	0.0340632	0.346572	-4.49229
75202	Spaca6	sperm acrosome associated 6	-0.627717	-0.645632	-1.56852	0.136401	0.593487	-4.49299
110880	Scn4a	sodium channel, voltage-gated, type IV, alpha	-1.15109	-2.34193	-1.45257	0.16638	0.632686	-4.49355
13411	Dnah11	dynein, axonemal, heavy chain 11	0.790787	-2.17488	1.47403	0.159954	0.625462	-4.49443
66938	Sh3d21	SH3 domain containing 21	-0.677361	-0.878583	-1.54761	0.141345	0.601467	-4.49486
142682	Zcchc14	zinc finger, CCHC domain containing 14	0.502844	0.536776	1.6722	0.114002	0.558668	-4.4961
72113	Adck1	aarF domain containing kinase 1	0.18754	5.12556	2.33527	0.0329376	0.341685	-4.49779
545370	Hmcn1	hemicentin 1	-0.553225	1.64183	-1.80906	0.0893468	0.507906	-4.49907
65019	Rpl23	ribosomal protein L23	-0.170927	7.05573	-2.48167	0.0246146	0.303708	-4.49923
11593	Aga	aspartylglucosaminidase	0.246395	3.85663	2.17731	0.0448362	0.388652	-4.4993
59093	Pcbp3	poly(rC) binding protein 3	-0.261825	3.46282	-2.09364	0.0526441	0.41196	-4.49954
192185	Nadk	NAD kinase	0.122625	7.43348	2.50072	0.0236909	0.29686	-4.50029
20648	Snta1	syntrophin, acidic 1	-0.719338	-0.0659791	-1.61008	0.127009	0.57806	-4.5011
14871	Gstt1	glutathione S-transferase, theta 1	-0.93354	-1.85517	-1.46601	0.162102	0.628641	-4.50405
70617	Fam241a	family with sequence similarity 241, member A	-0.349223	5.11114	-2.28349	0.0379247	0.362507	-4.50509
245596	Hdx	highly divergent homeobox	-0.72644	-1.43467	-1.49791	0.153704	0.618716	-4.50621
77058	Ccdc183	coiled-coil domain containing 183	-0.971589	-2.47775	-1.43496	0.170635	0.636251	-4.50937
75734	Mff	mitochondrial fission factor	-0.179038	6.5398	-2.4437	0.0265582	0.311738	-4.5098
67512	Agpat2	1-acylglycerol-3-phosphate O-acyltransferase 2	0.188864	5.10846	2.34119	0.0325555	0.339642	-4.51148
16513	Kcnj10	potassium inwardly-rectifying channel, subfamily J, member 10	-0.638088	-0.548753	-1.55765	0.138953	0.598713	-4.5116
17289	Mertk	MER proto-oncogene tyrosine kinase	-0.656185	1.74266	-1.81845	0.0894664	0.508136	-4.51375
75785	Klhl24	kelch-like 24	0.233827	5.6732	2.39836	0.0291348	0.325909	-4.51456
243328	Slc29a4	solute carrier family 29 (nucleoside transporters), member 4	0.764166	-1.82089	1.4699	0.161057	0.627101	-4.51481
66696	Snx31	sorting nexin 31	0.837783	-1.38017	1.50218	0.152608	0.617312	-4.51551
223666	Arhgap39	Rho GTPase activating protein 39	-0.191152	5.84056	-2.39331	0.0293627	0.326188	-4.51556
70676	Gulp1	GULP, engulfment adaptor PTB domain containing 1	-0.420291	0.628054	-1.72803	0.103309	0.536781	-4.51566
319670	Eml5	echinoderm microtubule associated protein like 5	-0.316755	3.26508	-2.08327	0.0536939	0.414242	-4.51585
80906	Kcnip2	Kv channel-interacting protein 2	-0.852599	-1.38965	-1.44536	0.167738	0.633484	-4.51831
73998	Herc3	hect domain and RLD 3	0.258587	3.50706	2.12018	0.0500411	0.40348	-4.52098
228788	Ccm2l	cerebral cavernous malformation 2-like	0.334697	3.4745	2.11476	0.0505636	0.404918	-4.5235
74761	Mxra8	matrix-remodelling associated 8	0.698104	-1.87113	1.44313	0.168354	0.633484	-4.52463
15529	Sdc2	syndecan 2	-0.825036	-1.99784	-1.42873	0.172392	0.639098	-4.52697
11684	Alox12	arachidonate 12-lipoxygenase	-1.20875	0.398776	-1.58441	0.138449	0.597598	-4.52746
56631	Trim17	tripartite motif-containing 17	-0.592143	-0.389063	-1.54233	0.142617	0.603745	-4.52822
69871	Ppp1r35	protein phosphatase 1, regulatory subunit 35	-0.185589	5.48755	-2.34842	0.0320935	0.337073	-4.52925
18596	Pdgfrb	platelet derived growth factor receptor, beta polypeptide	-0.28973	4.53593	-2.23004	0.0404798	0.372038	-4.52927
77739	Adamtsl1	ADAMTS-like 1	-1.47291	-2.72945	-1.36169	0.194345	0.665403	-4.53022
232406	BC035044	cDNA sequence BC035044	0.179456	6.68171	2.45921	0.0257477	0.309016	-4.53087
64143	Ralb	v-ral simian leukemia viral oncogene B	0.158843	5.35517	2.34833	0.0320997	0.337073	-4.53095
11735	Ank3	ankyrin 3, epithelial	-0.952335	0.019849	-1.55058	0.142302	0.603529	-4.53176
93893	Pcdhb22	protocadherin beta 22	-0.744756	-1.83315	-1.46656	0.163235	0.629671	-4.53248
71567	Mcm9	minichromosome maintenance 9 homologous recombination repair factor	0.238181	4.74324	2.2688	0.037532	0.36189	-4.5327
67299	Dock7	dedicator of cytokinesis 7	-0.269241	5.8237	-2.37713	0.0310229	0.333776	-4.53336
20679	Sox6	SRY (sex determining region Y)-box 6	-0.757585	3.26972	-1.98048	0.0718381	0.466373	-4.53384
13179	Dcn	decorin	-0.813243	-1.72041	-1.42819	0.172545	0.639483	-4.53415
320299	Iqcb1	IQ calmodulin-binding motif containing 1	-0.22392	4.01369	-2.1709	0.0453944	0.390238	-4.53634
72043	Sulf2	sulfatase 2	-0.741568	-1.23788	-1.53813	0.143637	0.604092	-4.53696
629059	Fam124a	family with sequence similarity 124, member A	-0.559533	1.38659	-1.67167	0.114108	0.558718	-4.5397
56501	Elf4	E74 like ETS transcription factor 4	0.16638	7.1308	2.47388	0.0250019	0.304748	-4.54026
213452	Dstyk	dual serine/threonine and tyrosine protein kinase	0.203817	4.83353	2.28539	0.0363321	0.357563	-4.54091
21916	Tmod1	tropomodulin 1	-0.827361	2.34124	-1.83192	0.0912627	0.51237	-4.54149
21846	Tie1	tyrosine kinase with immunoglobulin-like and EGF-like domains 1	0.338736	6.07552	2.44161	0.0300877	0.328887	-4.54221
16599	Klf3	Kruppel-like transcription factor 3 (basic)	-0.200247	6.32083	-2.41184	0.0283007	0.321869	-4.54257
67062	Slc25a53	solute carrier family 25, member 53	0.331779	1.95309	1.82802	0.0863307	0.501631	-4.54295
94176	Dock2	dedicator of cyto-kinesis 2	0.225629	8.05	2.52148	0.0236886	0.29686	-4.54301
320609	Strip2	striatin interacting protein 2	0.802712	-0.973136	1.45163	0.166007	0.632393	-4.54358
381353	Ajm1	apical junction component 1	0.535989	0.0576443	1.59771	0.129746	0.582884	-4.54405
73229	Zfp983	zinc finger protein 983	-0.301073	2.94114	-1.98133	0.0650805	0.449539	-4.54478
215748	Cnksr3	Cnksr family member 3	-0.199692	4.68483	-2.24719	0.0391498	0.368983	-4.54599
14702	Gng2	guanine nucleotide binding protein (G protein), gamma 2	0.214605	5.94612	2.39948	0.029005	0.325048	-4.54645
16890	Lipe	lipase, hormone sensitive	0.254246	4.17951	2.18213	0.0444204	0.387372	-4.54767
319171	H2ac24	H2A clustered histone 24	-0.914312	0.174286	-1.58179	0.135409	0.591724	-4.54778
57439	Tmem183a	transmembrane protein 183A	-0.129602	6.74831	-2.44006	0.026752	0.312584	-4.54814
52666	Arhgef25	Rho guanine nucleotide exchange factor 25	-0.478737	4.24877	-2.1405	0.0514899	0.408765	-4.54839
272790	Magee2	MAGE family member E2	-0.63515	-0.317283	-1.52193	0.147622	0.610517	-4.54861
76263	Gstk1	glutathione S-transferase kappa 1	-0.340095	1.87145	-1.83887	0.0846453	0.497558	-4.54889
71816	Rnf180	ring finger protein 180	-0.473296	1.45921	-1.68716	0.111046	0.552994	-4.55005
26427	Creb3l1	cAMP responsive element binding protein 3-like 1	0.562985	-0.214595	1.53016	0.145587	0.607241	-4.55053
23880	Fyb1	FYN binding protein 1	0.167172	5.86492	2.38437	0.0298883	0.328887	-4.55059
13405	Dmd	dystrophin, muscular dystrophy	-0.413709	1.60173	-1.75613	0.0982649	0.526326	-4.55145
18128	Notch1	notch 1	0.220099	7.4685	2.49289	0.0246728	0.303708	-4.55188
57434	Xrcc2	X-ray repair complementing defective repair in Chinese hamster cells 2	-0.169411	4.95214	-2.27992	0.0367239	0.360167	-4.55384
227933	Ccdc148	coiled-coil domain containing 148	-0.936716	-2.33259	-1.36494	0.192482	0.662199	-4.55529
12156	Bmp2	bone morphogenetic protein 2	-0.637093	-1.36402	-1.45234	0.16855	0.633484	-4.55933
331524	Xkrx	X-linked Kx blood group related, X-linked	-0.988346	-2.17866	-1.40193	0.180393	0.647701	-4.55994
78267	Klhdc8b	kelch domain containing 8B	-0.317184	3.55442	-2.03134	0.0592462	0.432509	-4.56019
494504	Apcdd1	adenomatosis polyposis coli down-regulated 1	0.460113	1.17846	1.71556	0.105618	0.542628	-4.56251
244654	Mtss2	MTSS I-BAR domain containing 2	-0.31849	2.96691	-1.95756	0.0680329	0.456382	-4.56261
19212	Pter	phosphotriesterase related	0.272304	4.59654	2.22965	0.0405109	0.372038	-4.56283
57349	Ppbp	pro-platelet basic protein	-1.92085	0.505692	-1.56912	0.149317	0.612019	-4.56309
13110	Cyp2j6	cytochrome P450, family 2, subfamily j, polypeptide 6	0.532301	0.343689	1.68082	0.11229	0.555575	-4.56339
17536	Meis2	Meis homeobox 2	-0.701847	-1.25275	-1.40009	0.181917	0.649014	-4.56555
51902	Rnf24	ring finger protein 24	0.244583	3.80194	2.12281	0.04979	0.40348	-4.56587
213208	Il20rb	interleukin 20 receptor beta	0.532628	0.873524	1.65075	0.118357	0.56362	-4.56688
14853	Gspt2	G1 to S phase transition 2	-0.295231	2.72555	-1.96441	0.0671702	0.453911	-4.56722
67313	Inava	innate immunity activator	-0.792148	-1.70671	-1.41849	0.17531	0.643751	-4.5676
208748	Prrg3	proline rich Gla (G-carboxyglutamic acid) 3 (transmembrane)	-0.756793	-0.498194	-1.48804	0.156263	0.619963	-4.56765
71834	Zbtb43	zinc finger and BTB domain containing 43	-0.198397	4.74004	-2.23711	0.0399268	0.370794	-4.56859
101544	Zfp575	zinc finger protein 575	-0.57713	-0.111443	-1.51651	0.148977	0.611965	-4.56971
78257	Lrrc9	leucine rich repeat containing 9	-0.416613	1.33872	-1.67696	0.113054	0.557165	-4.56985
110532	Adarb1	adenosine deaminase, RNA-specific, B1	-0.307091	2.67075	-1.97712	0.0655955	0.450946	-4.57001
78558	Htra3	HtrA serine peptidase 3	-0.562417	-0.27255	-1.58008	0.133731	0.589858	-4.57017
19124	Procr	protein C receptor, endothelial	0.512818	2.83031	2.00871	0.0644025	0.446957	-4.57025
109711	Actn1	actinin, alpha 1	0.23037	5.32411	2.32247	0.0337794	0.345163	-4.57074
218544	Sgtb	small glutamine-rich tetratricopeptide repeat (TPR)-containing, beta	-0.701415	-1.22959	-1.45297	0.165642	0.631924	-4.57218
381983	Lmtk3	lemur tyrosine kinase 3	-0.942288	-2.26085	-1.37919	0.186889	0.654954	-4.57234
14187	Akr1b8	aldo-keto reductase family 1, member B8	0.757577	-0.73364	1.44247	0.168538	0.633484	-4.5736
210104	Zfp658	zinc finger protein 658	0.37688	2.16357	1.85295	0.0825016	0.491492	-4.57422
621823	Psme2b	protease (prosome, macropain) activator subunit 2B	0.204545	6.70069	2.42631	0.0274965	0.316364	-4.57457
53325	Banp	BTG3 associated nuclear protein	-0.285917	5.57443	-2.34916	0.0332517	0.342358	-4.57641
319998	Tmem198	transmembrane protein 198	-1.28051	-2.98311	-1.28705	0.217194	0.68601	-4.57692
14840	Gsg1	germ cell associated 1	0.699009	-1.76215	1.39954	0.180819	0.648094	-4.57826
13631	Eef2k	eukaryotic elongation factor-2 kinase	0.136727	7.37731	2.45946	0.0257346	0.309016	-4.57846
210710	Gab3	growth factor receptor bound protein 2-associated protein 3	-0.551772	-0.0346784	-1.54822	0.1412	0.601467	-4.57863
16159	Il12a	interleukin 12a	-0.222	5.03597	-2.30287	0.035107	0.351699	-4.57981
70428	Polr3b	polymerase (RNA) III (DNA directed) polypeptide B	0.180129	6.35092	2.40389	0.0287519	0.324735	-4.57993
100271882	Zfp1004	zinc finger protein 1004	0.752587	-1.35987	1.40078	0.180453	0.647701	-4.58038
17221	Cd46	CD46 antigen, complement regulatory protein	-0.510326	0.387071	-1.61269	0.126439	0.577924	-4.58071
14208	Ppm1g	protein phosphatase 1G (formerly 2C), magnesium-dependent, gamma isoform	-0.129655	8.85515	-2.51144	0.023186	0.295121	-4.58311
20491	Sla	src-like adaptor	0.169866	6.02628	2.37985	0.0301577	0.329162	-4.58314
228094	Cerkl	ceramide kinase-like	0.873377	-1.24291	1.44344	0.168548	0.633484	-4.58411
56298	Atl2	atlastin GTPase 2	-0.187497	6.33606	-2.39351	0.029351	0.326188	-4.58443
22341	Vegfc	vascular endothelial growth factor C	0.439937	1.25718	1.74081	0.100987	0.530365	-4.58479
330188	Ccdc63	coiled-coil domain containing 63	0.963781	-2.2434	1.3569	0.193725	0.664518	-4.58554
66580	Esf1	ESF1 nucleolar pre-rRNA processing protein homolog	-0.145712	6.36434	-2.39383	0.0293325	0.326188	-4.58559
56711	Plag1	pleiomorphic adenoma gene 1	-0.276684	3.81881	-2.13603	0.0485445	0.39897	-4.58632
17160	Man2b2	mannosidase 2, alpha B2	0.1661	6.14498	2.38329	0.0299527	0.328887	-4.58645
94242	Tinagl1	tubulointerstitial nephritis antigen-like 1	0.462021	2.10424	1.82982	0.0860492	0.501356	-4.58802
12709	Ckb	creatine kinase, brain	-0.329022	3.95941	-2.12746	0.0495878	0.40258	-4.58955
109676	Ank2	ankyrin 2, brain	-0.642789	-0.585285	-1.44546	0.167709	0.633484	-4.5908
12163	Bmp8a	bone morphogenetic protein 8a	-0.475404	0.113306	-1.59035	0.131397	0.585561	-4.59085
231655	Oasl1	2'-5' oligoadenylate synthetase-like 1	0.880394	0.770432	1.60185	0.13193	0.586117	-4.59086
107701	Sf3b4	splicing factor 3b, subunit 4	-0.15694	6.33686	-2.38528	0.0298346	0.328887	-4.591
14202	Fhl4	four and a half LIM domains 4	-0.836111	-1.46168	-1.4031	0.179773	0.647444	-4.59114
242662	Rims3	regulating synaptic membrane exocytosis 3	-0.548162	0.429835	-1.54597	0.14174	0.602046	-4.59121
19921	Rpl19	ribosomal protein L19	-0.212234	5.52039	-2.31733	0.0341232	0.346572	-4.59163
70717	Medag	mesenteric estrogen dependent adipogenesis	-0.57564	-1.66488	-1.43009	0.172006	0.638587	-4.59245
219144	Arl11	ADP-ribosylation factor-like 11	0.244504	3.98359	2.15488	0.0468174	0.393809	-4.59375
14870	Gstp1	glutathione S-transferase, pi 1	-0.205301	5.95882	-2.35127	0.0319131	0.336489	-4.59619
72157	Pgm1	phosphoglucomutase 1	0.152039	5.98504	2.36851	0.030843	0.333411	-4.59703
17207	Mcf2l	mcf.2 transforming sequence-like	0.302201	2.77802	1.90108	0.0755338	0.474272	-4.59813
66403	Asf1a	anti-silencing function 1A histone chaperone	-0.150601	6.35792	-2.38095	0.0300919	0.328887	-4.59998
74030	Rin2	Ras and Rab interactor 2	0.273116	3.14177	2.01579	0.0610075	0.436997	-4.60101
70153	Qng1	Q-nucleotide N-glycosylase 1	-0.241618	5.45321	-2.29049	0.0359708	0.355803	-4.60126
626391	Zfp951	zinc finger protein 951	0.351004	2.62392	1.91554	0.0735461	0.469948	-4.60155
637515	Nlrp1b	NLR family, pyrin domain containing 1B	0.602227	0.513806	1.58356	0.132936	0.588588	-4.60199
242570	Raver2	ribonucleoprotein, PTB-binding 2	-0.700144	-0.482952	-1.46188	0.163217	0.629671	-4.60215
320541	Slc35e2	solute carrier family 35, member E2	-0.293969	5.18536	-2.27696	0.0378019	0.36234	-4.60275
380732	Milr1	mast cell immunoglobulin like receptor 1	0.238382	4.61166	2.23329	0.0402243	0.37141	-4.60276
72309	Tmem158	transmembrane protein 158	-0.332926	2.2958	-1.84793	0.0832605	0.493155	-4.60276
58223	Mmp19	matrix metallopeptidase 19	0.355529	2.46047	1.89763	0.0760154	0.475258	-4.60333
21752	Tert	telomerase reverse transcriptase	0.369036	2.36185	1.72111	0.104585	0.540272	-4.60349
116733	Vps4a	vacuolar protein sorting 4A	-0.164703	5.90557	-2.34608	0.0322423	0.337203	-4.60411
69305	Dcps	decapping enzyme, scavenger	0.143535	6.38129	2.3883	0.029656	0.327746	-4.60451
58239	Dexi	dexamethasone-induced transcript	-0.27827	3.5591	-2.05774	0.056361	0.422888	-4.6047
105247240	Pnma8c	PNMA family member 8C	0.549044	0.911832	1.61021	0.126981	0.57806	-4.60484
50782	Rgs11	regulator of G-protein signaling 11	0.627298	-0.433887	1.45046	0.16633	0.632684	-4.60721
27205	Podxl	podocalyxin-like	-0.475911	6.66883	-2.42624	0.0350835	0.351699	-4.60923
622665	Ccdc17	coiled-coil domain containing 17	-0.476204	0.400415	-1.62697	0.123353	0.573742	-4.61014
23961	Oas1b	2'-5' oligoadenylate synthetase 1B	0.456573	1.90101	1.80054	0.0907319	0.512153	-4.61057
19712	Rest	RE1-silencing transcription factor	0.184058	5.72449	2.34503	0.0323096	0.337622	-4.61166
626316	Zfp987	zinc finger protein 987	0.937572	-0.886199	1.4645	0.16424	0.630476	-4.61199
13849	Ephx1	epoxide hydrolase 1, microsomal	-0.644264	-0.855222	-1.44213	0.168634	0.633484	-4.612
16069	Jchain	immunoglobulin joining chain	-0.755279	-0.286867	-1.4712	0.16071	0.626321	-4.61248
227717	Qrfp	pyroglutamylated RFamide peptide	-0.809138	-1.08152	-1.40727	0.178554	0.645919	-4.6129
20475	Six5	sine oculis-related homeobox 5	-0.301806	2.34649	-1.91093	0.0741742	0.471925	-4.61363
21933	Tnfrsf10b	tumor necrosis factor receptor superfamily, member 10b	0.358793	2.30454	1.87101	0.0798226	0.484171	-4.61455
111241	Hmga1b	high mobility group AT-hook 1B	0.136125	9.52798	2.52451	0.0225838	0.290841	-4.61473
170799	Rtkn2	rhotekin 2	-0.279155	3.46933	-2.05868	0.0562607	0.422888	-4.61494
77521	Mtus2	microtubule associated tumor suppressor candidate 2	-0.647276	0.742387	-1.62577	0.12399	0.573742	-4.61513
50767	Pnpla6	patatin-like phospholipase domain containing 6	0.272717	5.53134	2.32657	0.0344147	0.3472	-4.61624
102857	Slc6a8	solute carrier family 6 (neurotransmitter transporter, creatine), member 8	-0.715025	-0.835622	-1.42522	0.173386	0.641119	-4.61723
72668	Skida1	SKI/DACH domain containing 1	-0.764338	1.38309	-1.66341	0.11853	0.56362	-4.61763
19270	Ptprg	protein tyrosine phosphatase receptor type G	-0.700875	-2.09649	-1.3638	0.191586	0.66084	-4.6197
18606	Enpp2	ectonucleotide pyrophosphatase/phosphodiesterase 2	-0.753338	-2.46713	-1.29155	0.216143	0.684444	-4.61975
224109	Nrros	negative regulator of reactive oxygen species	0.14525	7.74016	2.45663	0.0258809	0.309016	-4.62131
22031	Traf3	TNF receptor-associated factor 3	0.160717	6.53323	2.39512	0.0292571	0.326188	-4.6223
20250	Scd2	stearoyl-Coenzyme A desaturase 2	0.15807	9.9504	2.53793	0.0219811	0.286825	-4.62292
51811	Clec4f	C-type lectin domain family 4, member f	-1.09868	-0.726617	-1.42909	0.175853	0.643751	-4.6234
11796	Birc3	baculoviral IAP repeat-containing 3	0.222342	4.58938	2.20967	0.0421142	0.378137	-4.62459
96935	Susd4	sushi domain containing 4	-0.708371	-1.51986	-1.36484	0.191268	0.66084	-4.6247
12476	Cd151	CD151 antigen	0.19327	4.62112	2.21287	0.0418536	0.37777	-4.62526
72075	Ogfr	opioid growth factor receptor	0.146203	6.70693	2.39928	0.0290162	0.325048	-4.62676
51789	Tnk2	tyrosine kinase, non-receptor, 2	-0.267237	6.17947	-2.34374	0.0334571	0.343744	-4.62788
12826	Col4a1	collagen, type IV, alpha 1	0.613698	5.04439	2.31407	0.0435279	0.382148	-4.62814
232889	Pla2g4c	phospholipase A2, group IVC (cytosolic, calcium-independent)	-0.557309	1.60043	-1.60821	0.127419	0.578224	-4.62883
68235	Mturn	maturin, neural progenitor differentiation regulator homolog (Xenopus)	-0.704186	-0.672386	-1.47645	0.159313	0.624565	-4.62896
19016	Pparg	peroxisome proliferator activated receptor gamma	0.509711	1.22053	1.68936	0.110617	0.551498	-4.6315
72175	Mfsd8	major facilitator superfamily domain containing 8	0.260861	3.51025	2.00889	0.0618042	0.439578	-4.63179
214779	Zfp879	zinc finger protein 879	-0.785878	-1.69651	-1.38417	0.185387	0.653354	-4.63256
20439	Siah2	siah E3 ubiquitin protein ligase 2	-0.25166	4.05749	-2.10483	0.0515316	0.408765	-4.63284
16768	Lag3	lymphocyte-activation gene 3	-0.650637	-0.929014	-1.41599	0.176027	0.643751	-4.63321
105855	Nckap1l	NCK associated protein 1 like	0.194086	8.01616	2.46471	0.0256949	0.309016	-4.6343
385668	Lca5l	Leber congenital amaurosis 5-like	-0.754329	-1.74812	-1.32843	0.202751	0.674768	-4.63466
78774	Cfap61	cilia and flagella associated protein 61	0.602151	-2.07418	1.33826	0.199595	0.671742	-4.63506
17229	Tpsb2	tryptase beta 2	-1.32523	-1.79842	-1.2897	0.21908	0.687291	-4.636
12192	Zfp36l1	zinc finger protein 36, C3H type-like 1	-0.210434	5.21854	-2.25661	0.0384372	0.3646	-4.63681
75690	Vsig10l	V-set and immunoglobulin domain containing 10 like	-0.363795	2.49977	-1.88632	0.0776126	0.480518	-4.637
55992	Trim3	tripartite motif-containing 3	-0.323857	2.93044	-1.93499	0.0709462	0.464056	-4.63733
67815	Sec14l2	SEC14-like lipid binding 2	-0.909513	-0.36546	-1.46058	0.165428	0.631718	-4.6381
11488	Adam11	a disintegrin and metallopeptidase domain 11	0.251037	3.73075	2.10463	0.0515519	0.408765	-4.6405
78284	Creb3l4	cAMP responsive element binding protein 3-like 4	0.744216	-2.02574	1.30794	0.209448	0.67931	-4.64081
71169	Nbas	neuroblastoma amplified sequence	0.175381	5.79394	2.3141	0.0343406	0.347058	-4.64187
245404	Dcaf12l1	DDB1 and CUL4 associated factor 12-like 1	-0.513705	1.64383	-1.65257	0.117983	0.563442	-4.6437
52679	E2f7	E2F transcription factor 7	0.233313	4.70622	2.20888	0.042179	0.378137	-4.64586
11552	Adra2b	adrenergic receptor, alpha 2b	-0.77776	0.40401	-1.45403	0.165761	0.632018	-4.64792
236643	Sytl5	synaptotagmin-like 5	-0.670661	-1.5402	-1.36912	0.189952	0.660198	-4.65011
234889	Gucy1a2	guanylate cyclase 1, soluble, alpha 2	-1.06063	-2.19207	-1.24195	0.232741	0.701868	-4.65206
69574	Cmbl	carboxymethylenebutenolidase homolog	-0.697069	-1.67115	-1.31836	0.20602	0.67586	-4.65446
11770	Fabp4	fatty acid binding protein 4, adipocyte	-1.11627	-0.972263	-1.328	0.205438	0.675243	-4.65447
17001	Ltc4s	leukotriene C4 synthase	0.451724	0.878052	1.614	0.126153	0.577822	-4.65539
234912	Cfap300	cilia and flagella associated protein 300	-0.607854	0.194983	-1.47157	0.16061	0.626311	-4.65581
218518	Marveld2	MARVEL (membrane-associating) domain containing 2	0.422635	1.95466	1.78108	0.0939674	0.517687	-4.65633
68939	Rasl11b	RAS-like, family 11, member B	-0.476806	0.396818	-1.53196	0.145144	0.606636	-4.65904
241732	Tspyl3	TSPY-like 3	0.200421	4.35423	2.16118	0.0462525	0.393742	-4.65911
223601	Cyrib	CYFIP related Rac1 interactor B	0.129582	7.61845	2.42805	0.0274011	0.316329	-4.65924
328424	Kcnrg	potassium channel regulator	-0.597609	-0.0194093	-1.5494	0.140918	0.600819	-4.66003
18174	Slc11a2	solute carrier family 11 (proton-coupled divalent metal ion transporters), member 2	-0.32232	6.22138	-2.33862	0.0356935	0.354486	-4.66039
52670	Cpsf4l	cleavage and polyadenylation specific factor 4-like	-0.528339	0.119125	-1.45855	0.164119	0.630476	-4.66113
71956	Rnf135	ring finger protein 135	0.257988	3.82766	2.08241	0.0537822	0.414426	-4.66137
80291	Rilpl2	Rab interacting lysosomal protein-like 2	0.192468	5.3874	2.27581	0.0370205	0.3606	-4.66144
240354	Malt1	MALT1 paracaspase	0.18308	5.41208	2.28664	0.0362436	0.357512	-4.66273
20515	Slc20a1	solute carrier family 20, member 1	-0.21149	6.98437	-2.38814	0.0299103	0.328887	-4.66315
78070	Cpt1c	carnitine palmitoyltransferase 1c	0.525555	0.369676	1.44776	0.167072	0.633133	-4.66319
66241	Tmem9	transmembrane protein 9	-0.202045	5.50832	-2.26578	0.0377546	0.36234	-4.66324
21356	Tapbp	TAP binding protein	0.15105	6.36267	2.35921	0.0314163	0.333776	-4.66482
234593	Ndrg4	N-myc downstream regulated gene 4	0.676384	-0.627682	1.45778	0.164327	0.630476	-4.66582
55938	Apom	apolipoprotein M	-0.570833	0.260571	-1.51089	0.150393	0.614041	-4.66594
278507	Wfikkn2	WAP, follistatin/kazal, immunoglobulin, kunitz and netrin domain containing 2	-0.515882	-0.107519	-1.48686	0.156569	0.619963	-4.66594
72825	Mon1a	MON1 homolog A, secretory traffciking associated	0.230235	4.32024	2.13646	0.0485037	0.39897	-4.66598
21814	Tgfbr3	transforming growth factor, beta receptor III	-0.27238	5.4383	-2.25507	0.0391704	0.368983	-4.66753
53627	Porcn	porcupine O-acyltransferase	-0.868981	-1.66287	-1.29818	0.212747	0.683257	-4.66841
30951	Cbx8	chromobox 8	0.299047	3.34059	1.9935	0.0636148	0.446126	-4.66951
68428	Steap3	STEAP family member 3	-0.336294	6.92638	-2.39761	0.0332562	0.342358	-4.66953
216867	Slc16a11	solute carrier family 16 (monocarboxylic acid transporters), member 11	-0.558624	-0.411437	-1.46412	0.16261	0.628958	-4.66965
69697	Camsap3	calmodulin regulated spectrin-associated protein family, member 3	-0.287706	2.56596	-1.87692	0.0789627	0.483163	-4.67005
353170	Txlng	taxilin gamma	-0.223642	4.8409	-2.20724	0.0423133	0.378464	-4.67054
19303	Pxn	paxillin	0.16847	7.66581	2.42686	0.0274662	0.316329	-4.67055
73287	Cabcoco1	ciliary associated calcium binding coiled-coil 1	0.471233	0.422594	1.58243	0.133195	0.588588	-4.67113
56421	Pfkp	phosphofructokinase, platelet	0.233052	5.5217	2.28422	0.0364422	0.358098	-4.67122
17984	Ndn	necdin, MAGE family member	-0.515111	3.45791	-2.01236	0.0655199	0.450946	-4.67151
14912	Nkx6-2	NK6 homeobox 2	-0.812785	-2.13609	-1.28308	0.217813	0.686591	-4.67182
241950	Bbs12	Bardet-Biedl syndrome 12	-0.256504	4.05114	-2.09009	0.0530009	0.412225	-4.67201
227736	Cfap157	cilia and flagella associated protein 157	0.572147	-1.09587	1.32727	0.203125	0.675109	-4.67266
21788	Tfpi	tissue factor pathway inhibitor	0.188902	6.06503	2.33107	0.0332118	0.342358	-4.67294
27052	Aoah	acyloxyacyl hydrolase	0.266447	3.75036	2.06459	0.0556336	0.420962	-4.67299
69993	Chn2	chimerin 2	0.247371	3.27965	1.97752	0.0655461	0.450946	-4.67397
105278	Cdk20	cyclin dependent kinase 20	-0.341361	2.87676	-1.89824	0.0759301	0.475258	-4.67479
71313	Fsip1	fibrous sheath-interacting protein 1	0.633293	-2.1102	1.26845	0.222858	0.690548	-4.67532
70155	Ogfrl1	opioid growth factor receptor-like 1	0.150069	7.0195	2.39356	0.029348	0.326188	-4.67605
52696	Zwint	ZW10 interactor	-0.122883	7.35877	-2.40247	0.0288332	0.324807	-4.67635
71870	Cfap45	cilia and flagella associated protein 45	-0.824801	-2.42623	-1.28105	0.218506	0.686929	-4.6776
56358	Copz2	coatomer protein complex, subunit zeta 2	-0.626025	-0.921413	-1.39568	0.181957	0.649014	-4.67808
110446	Acat1	acetyl-Coenzyme A acetyltransferase 1	0.192939	6.93124	2.38276	0.0299844	0.328887	-4.68005
18452	P4ha2	procollagen-proline, 2-oxoglutarate 4-dioxygenase (proline 4-hydroxylase), alpha II polypeptide	-0.742906	-1.11516	-1.33947	0.199212	0.671742	-4.68074
12231	Btn1a1	butyrophilin, subfamily 1, member A1	-0.892173	-1.52832	-1.24045	0.232765	0.701868	-4.68117
16998	Ltbp3	latent transforming growth factor beta binding protein 3	-0.778039	-1.08112	-1.38197	0.186293	0.654393	-4.68121
50490	Nox4	NADPH oxidase 4	-0.584095	-0.783956	-1.4275	0.172739	0.639647	-4.68137
171095	Il17rc	interleukin 17 receptor C	0.676166	-0.983265	1.40047	0.180543	0.647701	-4.68148
74478	Snx29	sorting nexin 29	0.259406	3.72886	2.0623	0.0558764	0.422459	-4.68171
208795	Tmem63a	transmembrane protein 63a	0.169786	5.26642	2.24863	0.0390403	0.368462	-4.68358
68436	Rpl34	ribosomal protein L34	-0.159089	6.95159	-2.37696	0.0303312	0.329886	-4.68366
11973	Atp6v1e1	ATPase, H+ transporting, lysosomal V1 subunit E1	-0.157179	6.42208	-2.34039	0.0326064	0.339787	-4.68408
12825	Col3a1	collagen, type III, alpha 1	-0.602298	0.0171642	-1.49282	0.15502	0.619881	-4.68411
56473	Fads2	fatty acid desaturase 2	0.157835	7.37656	2.40113	0.02891	0.324807	-4.68482
217304	Cd300lb	CD300 molecule like family member B	0.444332	1.89801	1.7747	0.0950509	0.520976	-4.68512
73324	Clhc1	clathrin heavy chain linker domain containing 1	-0.73588	-1.81553	-1.24578	0.230852	0.70118	-4.68595
21813	Tgfbr2	transforming growth factor, beta receptor II	-0.25845	5.58499	-2.2893	0.0367428	0.360167	-4.68729
69747	Zswim7	zinc finger SWIM-type containing 7	0.28797	2.23877	1.81516	0.0883669	0.505697	-4.68843
83814	Nedd4l	neural precursor cell expressed, developmentally down-regulated gene 4-like	0.221081	4.24416	2.08655	0.0533603	0.413156	-4.69038
216565	Ehbp1	EH domain binding protein 1	-0.362614	3.02139	-1.91283	0.0739151	0.471246	-4.69052
246256	Fcgr4	Fc receptor, IgG, low affinity IV	0.505485	1.00547	1.58781	0.131971	0.586117	-4.69054
14432	Gap43	growth associated protein 43	-1.00224	-1.72969	-1.26329	0.225787	0.6941	-4.69074
57339	Jph1	junctophilin 1	-0.406994	0.0805091	-1.49607	0.154179	0.619463	-4.69099
17390	Mmp2	matrix metallopeptidase 2	-0.37788	2.0997	-1.78405	0.0934685	0.517423	-4.69139
72168	Aifm3	apoptosis-inducing factor, mitochondrion-associated 3	0.929313	-1.95434	1.2	0.247721	0.712869	-4.69149
633057	Mplkipl1	M-phase specific PLK1 intereacting protein like 1	-0.389404	1.31372	-1.54966	0.140855	0.600819	-4.69402
381580	Ccdc27	coiled-coil domain containing 27	-0.581498	1.43816	-1.59581	0.130356	0.584263	-4.69523
213980	Fbxw10	F-box and WD-40 domain protein 10	0.74788	-0.957353	1.36754	0.190472	0.660411	-4.697
270151	Nlrx1	NLR family member X1	0.205224	4.16095	2.09613	0.0523945	0.411127	-4.69867
628308	Zfp970	zinc finger protein 970	-0.233163	3.70682	-2.0373	0.0585828	0.431124	-4.70074
225187	Ankrd29	ankyrin repeat domain 29	0.463259	0.9932	1.58516	0.132574	0.587981	-4.70147
13518	Dst	dystonin	-0.340177	3.39364	-1.94425	0.0697373	0.461077	-4.70209
329324	Syt14	synaptotagmin XIV	-0.519554	2.71851	-1.83117	0.0876711	0.504403	-4.70264
21355	Tap2	transporter 2, ATP-binding cassette, sub-family B (MDR/TAP)	0.20049	6.25296	2.33335	0.033063	0.342157	-4.70336
12182	Bst1	bone marrow stromal cell antigen 1	-0.693787	-0.351849	-1.40246	0.179961	0.647701	-4.70419
234155	Mboat4	membrane bound O-acyltransferase domain containing 4	1.10252	-2.21578	1.21883	0.242542	0.708591	-4.70479
[truncated: 10,855 more rows]
