# Supplementary material for: The roles of the acetyltransferase domains of the chromatin regulators KAT6A and KAT6B in vivo
Source: Development. 2026 Jun 18;153(12):dev205559. doi: 10.1242/dev.205559 (PMC13327545; doi:10.1242/dev.205559)
Supplement: Table S14. — Genes differentially expressed in Kat6a+/+Kat6bG577E/G577E vs. Kat6a+/+Kat6b+/+ E14.5 foetal liver haematopoietic cells [file develop-153-205559-TableS14.xlsx]

## Sheet: Read me
						RNA-sequencing results of E14.5 foetal liver haematopoietic cells – differentially expressed genes
						Table S13: Genes differentially expressed in Kat6aG656E/G656EKat6b+/+ vs. Kat6a+/+Kat6b+/+ E14.5 foetal liver haematopoietic cells
						Table S14: Genes differentially expressed in Kat6a+/+Kat6bG577E/G577E vs. Kat6a+/+Kat6b+/+ E14.5 foetal liver haematopoietic cells
						Table S15: Genes differentially expressed in Kat6aG656E/G656EKat6bG577E/G577E vs. Kat6a+/+Kat6b+/+ E14.5 foetal liver haematopoietic cells

## Sheet: Table S14 Kat6b PM vs WT
Table S14: Genes differentially expressed in Kat6a+/+Kat6bG577E/G577E vs. Kat6a+/+Kat6b+/+ E14.5 foetal liver haematopoietic cells
GeneID	Symbol	Full_name_from_nomenclature_authority	logFC	AveExpr	t	P.Value	adj.P.Val	B
69617	Pitrm1	pitrilysin metallepetidase 1	0.219179	8.20495	3.34005	0.00417301	0.999789	-2.46562
20375	Spi1	Spi-1 proto-oncogene	-0.241122	7.36202	-3.33602	0.00420857	0.999789	-2.59403
11891	Rab27a	RAB27A, member RAS oncogene family	-0.253069	6.58486	-3.48002	0.00310737	0.999789	-2.60322
223723	Ttll12	tubulin tyrosine ligase-like family, member 12	0.282051	7.56085	3.25773	0.00496174	0.999789	-2.63184
104394	E2f4	E2F transcription factor 4	0.243645	8.25941	3.14012	0.00635023	0.999789	-2.68111
18641	Pfkl	phosphofructokinase, liver, B-type	0.188178	8.2852	3.13363	0.00643718	0.999789	-2.68518
320632	Snrnp200	small nuclear ribonucleoprotein 200 (U5)	0.222473	8.63487	3.06784	0.00738672	0.999789	-2.72922
56200	Ddx21	DExD box helicase 21	0.17492	9.25436	3.01609	0.00822899	0.999789	-2.73803
15191	Hdgf	heparin binding growth factor	0.192914	10.035	2.91712	0.0101095	0.999789	-2.80218
108156	Mthfd1	methylenetetrahydrofolate dehydrogenase (NADP+ dependent), methenyltetrahydrofolate cyclohydrolase, formyltetrahydrofolate synthase	0.230487	8.64779	2.92812	0.00988135	0.999789	-2.88712
13163	Daxx	Fas death domain-associated protein	0.224398	6.35864	3.18241	0.00581162	0.999789	-2.90094
226747	Ahctf1	AT hook containing transcription factor 1	0.235977	8.48038	2.91086	0.0102416	0.999789	-2.91927
66998	Psmd5	proteasome (prosome, macropain) 26S subunit, non-ATPase, 5	0.220761	6.78486	3.07089	0.00733973	0.999789	-2.93432
21991	Tpi1	triosephosphate isomerase 1	0.180999	9.34887	2.84369	0.0117691	0.999789	-2.93778
16534	Kcnn4	potassium intermediate/small conductance calcium-activated channel, subfamily N, member 4	0.250991	7.31161	2.9707	0.00904475	0.999789	-2.96458
12508	Cd53	CD53 antigen	-0.37937	6.09401	-3.20661	0.00561627	0.999789	-2.98185
216197	Ckap4	cytoskeleton-associated protein 4	-0.257673	6.25438	-3.12671	0.00653104	0.999789	-2.9864
12606	Cebpa	CCAAT/enhancer binding protein alpha	-0.253497	6.65299	-3.05581	0.00757467	0.999789	-2.98894
19082	Prkag1	protein kinase, AMP-activated, gamma 1 non-catalytic subunit	0.240991	6.77549	2.99808	0.00854362	0.999789	-3.00393
13680	Ddx19a	DEAD box helicase 19a	0.176843	7.08373	2.95341	0.00937575	0.999789	-3.00611
56338	Txnip	thioredoxin interacting protein	-0.383545	6.94389	-3.00891	0.00922429	0.999789	-3.02852
12608	Cebpb	CCAAT/enhancer binding protein beta	-0.300652	6.16638	-3.11204	0.00673465	0.999789	-3.04762
353172	Gars1	glycyl-tRNA synthetase 1	0.17707	8.33992	2.77224	0.0136364	0.999789	-3.08673
14667	Gm2a	GM2 ganglioside activator protein	-0.242382	6.16869	-3.04376	0.00776759	0.999789	-3.0931
117150	Pip4k2c	phosphatidylinositol-5-phosphate 4-kinase, type II, gamma	0.25422	6.54661	2.93697	0.00970149	0.999789	-3.09607
224742	Abcf1	ATP-binding cassette, sub-family F member 1	0.16661	8.43155	2.75759	0.0140533	0.999789	-3.09758
66943	Slc66a2	solute carrier family 66 member 2	0.383143	5.50284	3.2053	0.00553922	0.999789	-3.10115
12986	Csf3r	colony stimulating factor 3 receptor	-0.205649	6.8635	-2.84128	0.011828	0.999789	-3.15312
70769	Nolc1	nucleolar and coiled-body phosphoprotein 1	0.18491	8.91805	2.67228	0.0167356	0.999789	-3.165
14247	Fli1	Friend leukemia integration 1	-0.291543	6.04793	-2.94813	0.00947909	0.999789	-3.18958
74039	Nfam1	Nfat activating molecule with ITAM motif 1	-0.219747	6.79751	-2.81325	0.0125322	0.999789	-3.19917
69719	Cad	carbamoyl-phosphate synthetase 2, aspartate transcarbamylase, and dihydroorotase	0.196366	9.07887	2.63444	0.0180772	0.999789	-3.20132
68166	Spire1	spire type actin nucleation factor 1	0.344782	7.12271	2.7735	0.0147353	0.999789	-3.22562
72057	Phf10	PHD finger protein 10	0.220499	7.56311	2.68295	0.0163747	0.999789	-3.24138
12633	Cflar	CASP8 and FADD-like apoptosis regulator	-0.253832	5.72636	-2.96801	0.00909536	0.999789	-3.25277
22596	Xrcc5	X-ray repair complementing defective repair in Chinese hamster cells 5	0.23873	5.92847	2.86959	0.0111555	0.999789	-3.26717
107094	Rrp12	ribosomal RNA processing 12 homolog	0.192593	7.06834	2.70275	0.0157253	0.999789	-3.26764
15516	Hsp90ab1	heat shock protein 90 alpha (cytosolic), class B member 1	0.126614	12.3599	2.47192	0.0251007	0.999789	-3.2951
208643	Eif4g1	eukaryotic translation initiation factor 4, gamma 1	0.142281	10.3229	2.51188	0.0231652	0.999789	-3.29558
18572	Pdcd11	programmed cell death 11	0.181897	7.83739	2.61343	0.0188657	0.999789	-3.29842
78771	Mctp1	multiple C2 domains, transmembrane 1	-0.414589	4.95383	-3.21883	0.0053841	0.999789	-3.30563
20343	Sell	selectin, lymphocyte	-0.236801	6.31917	-2.7781	0.0134731	0.999789	-3.3077
226594	Rcsd1	RCSD domain containing 1	-0.223317	7.08929	-2.66275	0.0170641	0.999789	-3.31075
433182	Eno1b	enolase 1B, retrotransposed	0.194944	9.14454	2.53759	0.0219959	0.999789	-3.31313
11947	Atp5f1b	ATP synthase F1 subunit beta	0.128846	10.8662	2.47281	0.0250555	0.999789	-3.32757
11518	Add1	adducin 1	0.156824	8.10639	2.56771	0.0206976	0.999789	-3.3302
18987	Pou2f2	POU domain, class 2, transcription factor 2	-0.232599	5.87246	-2.819	0.0123844	0.999789	-3.33555
20135	Rrm2	ribonucleotide reductase M2	0.179816	8.28763	2.55258	0.0213406	0.999789	-3.33622
73723	Sh3bgrl3	SH3 domain binding glutamic acid-rich protein-like 3	-0.197149	7.40487	-2.60524	0.0191823	0.999789	-3.33888
98766	Ubac1	ubiquitin associated domain containing 1	0.246059	6.95231	2.63246	0.01815	0.999789	-3.34621
12215	Bsg	basigin	0.147044	8.50451	2.53366	0.0221709	0.999789	-3.34736
12447	Ccne1	cyclin E1	0.380939	6.71503	2.70918	0.0174749	0.999789	-3.34865
66193	Pithd1	PITH (C-terminal proteasome-interacting domain of thioredoxin-like) domain containing 1	0.241158	6.01887	2.75944	0.014	0.999789	-3.34917
52552	Parp8	poly (ADP-ribose) polymerase family, member 8	-0.240825	6.64194	-2.6751	0.0166395	0.999789	-3.35422
19241	Tmsb4x	thymosin, beta 4, X chromosome	-0.202759	9.63585	-2.47506	0.025041	0.999789	-3.36916
232406	BC035044	cDNA sequence BC035044	-0.237234	6.68171	-2.64275	0.017774	0.999789	-3.37426
77781	Epm2aip1	EPM2A interacting protein 1	-0.394624	5.93253	-2.79745	0.013842	0.999789	-3.37427
23999	Twf2	twinfilin actin binding protein 2	-0.187101	6.90338	-2.61454	0.0188236	0.999789	-3.37557
14319	Fth1	ferritin heavy polypeptide 1	0.160528	9.82004	2.4593	0.0257429	0.999789	-3.3772
229543	Ints3	integrator complex subunit 3	0.163212	7.16784	2.5615	0.0209594	0.999789	-3.40036
13006	Smc3	structural maintenance of chromosomes 3	0.138924	8.39174	2.48633	0.0243853	0.999789	-3.40593
17105	Lyz2	lysozyme 2	-0.244421	7.38938	-2.55042	0.021434	0.999789	-3.4174
22321	Vars1	valyl-tRNA synthetase 1	0.147863	9.3511	2.43719	0.026906	0.999789	-3.42027
18263	Odc1	ornithine decarboxylase, structural 1	0.153885	8.67834	2.46037	0.0256877	0.999789	-3.42156
15275	Hk1	hexokinase 1	0.233875	8.58064	2.46522	0.0258638	0.999789	-3.42825
14630	Gclm	glutamate-cysteine ligase, modifier subunit	0.347906	6.79323	2.60266	0.0210333	0.999789	-3.43257
18242	Oat	ornithine aminotransferase	0.219447	7.48894	2.50779	0.0233566	0.999789	-3.43427
329559	Zfp335	zinc finger protein 335	0.240676	6.22583	2.61741	0.0187141	0.999789	-3.43989
228026	Pdk1	pyruvate dehydrogenase kinase, isoenzyme 1	0.143349	7.52501	2.49391	0.0240174	0.999789	-3.4474
66973	Mrps18b	mitochondrial ribosomal protein S18B	0.236839	5.63476	2.71996	0.015181	0.999789	-3.45147
360013	Myo18a	myosin XVIIIA	0.203528	7.64655	2.47902	0.0247458	0.999789	-3.45384
11771	Ap2a1	adaptor-related protein complex 2, alpha 1 subunit	0.206847	7.57175	2.46981	0.025207	0.999789	-3.47001
212937	Tifab	TRAF-interacting protein with forkhead-associated domain, family member B	-0.231705	6.85002	-2.53271	0.0222135	0.999789	-3.47032
27387	Sh2d3c	SH2 domain containing 3C	-0.199595	6.1204	-2.61598	0.0187684	0.999789	-3.4716
75751	Ipo4	importin 4	0.173971	7.19384	2.48826	0.0242911	0.999789	-3.472
56470	Rgs19	regulator of G-protein signaling 19	-0.209829	6.69442	-2.54361	0.0217304	0.999789	-3.47244
14594	Ggta1	glycoprotein galactosyltransferase alpha 1, 3	-0.198501	6.71267	-2.52548	0.0225397	0.999789	-3.48125
71787	Trnau1ap	tRNA selenocysteine 1 associated protein 1	0.27013	5.35419	2.75059	0.0142566	0.999789	-3.48194
17995	Ndufv1	NADH:ubiquinone oxidoreductase core subunit V1	0.194044	7.27534	2.47139	0.0251271	0.999789	-3.48459
242521	Klhl9	kelch-like 9	-0.21852	7.00789	-2.48875	0.0242675	0.999789	-3.48988
66147	Necap2	NECAP endocytosis associated 2	0.30339	7.13355	2.49702	0.0251613	0.999789	-3.49142
231659	Gcn1	GCN1 activator of EIF2AK4	0.1685	8.01206	2.42479	0.0275796	0.999789	-3.49143
17972	Ncf4	neutrophil cytosolic factor 4	-0.288882	5.67328	-2.708	0.0155572	0.999789	-3.49428
106869	Tnfaip8	tumor necrosis factor, alpha-induced protein 8	-0.250942	6.67838	-2.50904	0.0232982	0.999789	-3.50438
17330	Minpp1	multiple inositol polyphosphate histidine phosphatase 1	0.246863	7.44566	2.43919	0.0271179	0.999789	-3.51085
140481	Man2a2	mannosidase 2, alpha 2	-0.179297	7.17442	-2.45458	0.025987	0.999789	-3.51279
68836	Mrpl52	mitochondrial ribosomal protein L52	0.346599	5.68411	2.64693	0.0180244	0.999789	-3.5137
27410	Abca3	ATP-binding cassette, sub-family A member 3	0.318162	6.92788	2.49515	0.0255102	0.999789	-3.51406
207728	Pde2a	phosphodiesterase 2A, cGMP-stimulated	-0.276664	5.59465	-2.64042	0.0178583	0.999789	-3.5221
71820	Dync2i2	dynein 2 intermediate chain 2	0.285686	5.35072	2.75569	0.0141081	0.999789	-3.52446
13629	Eef2	eukaryotic translation elongation factor 2	0.106374	12.0481	2.30159	0.0351953	0.999789	-3.52528
68943	Pink1	PTEN induced putative kinase 1	0.337131	5.90802	2.5849	0.0206287	0.999789	-3.52976
71807	Tars2	threonyl-tRNA synthetase 2, mitochondrial (putative)	0.177767	6.90702	2.44927	0.0262645	0.999789	-3.53108
12767	Cxcr4	C-X-C motif chemokine receptor 4	-0.276351	6.18007	-2.55645	0.0211744	0.999789	-3.53719
228545	Vps18	VPS18 CORVET/HOPS core subunit	-0.240117	6.13288	-2.54016	0.0218824	0.999789	-3.53993
22688	Zfp26	zinc finger protein 26	-0.263986	5.60545	-2.64265	0.0177774	0.999789	-3.54172
70415	Stk26	serine/threonine kinase 26	-0.261231	6.8561	-2.45297	0.0263102	0.999789	-3.54406
54006	Deaf1	DEAF1, transcription factor	0.221116	5.69795	2.58737	0.01989	0.999789	-3.54884
80879	Slc16a3	solute carrier family 16 (monocarboxylic acid transporters), member 3	0.468244	6.59513	2.55179	0.0259837	0.999789	-3.55383
14884	Gtf2h1	general transcription factor II H, polypeptide 1	0.173326	6.90595	2.42551	0.02754	0.999789	-3.55608
228607	Mavs	mitochondrial antiviral signaling protein	0.221283	5.51196	2.62089	0.0185822	0.999789	-3.56268
24030	Mrps12	mitochondrial ribosomal protein S12	0.235117	5.71909	2.56401	0.0208532	0.999789	-3.56589
240756	Klhl12	kelch-like 12	0.308767	5.50567	2.61299	0.0188827	0.999789	-3.57049
17218	Mcm5	minichromosome maintenance complex component 5	0.124091	9.19956	2.31211	0.0344755	0.999789	-3.57113
69780	Smap2	small ArfGAP 2	0.169921	7.37526	2.36676	0.0309506	0.999789	-3.58451
63959	Slc29a1	solute carrier family 29 (nucleoside transporters), member 1	0.246834	7.68884	2.35705	0.0322322	0.999789	-3.58708
227867	Epc2	enhancer of polycomb homolog 2	-0.21502	5.67025	-2.55955	0.0210422	0.999789	-3.58874
67151	Psmd9	proteasome (prosome, macropain) 26S subunit, non-ATPase, 9	0.201479	5.71632	2.53385	0.0221627	0.999789	-3.59108
226856	Lpgat1	lysophosphatidylglycerol acyltransferase 1	-0.281479	6.49169	-2.44206	0.0269992	0.999789	-3.59319
20926	Supt6	SPT6, histone chaperone and transcription elongation factor	0.168051	7.74986	2.34067	0.0325885	0.999789	-3.59349
66681	Pgm2	phosphoglucomutase 2	0.2259	6.20955	2.45051	0.0261991	0.999789	-3.59764
71678	Brox	BRO1 domain and CAAX motif containing	-0.227316	5.24717	-2.64553	0.0176735	0.999789	-3.59976
16828	Ldha	lactate dehydrogenase A	0.137571	10.2922	2.2602	0.0381681	0.999789	-3.60431
212398	Frat2	frequently rearranged in advanced T cell lymphomas 2	0.21317	5.76671	2.51517	0.0230124	0.999789	-3.60435
73046	Glrx5	glutaredoxin 5	0.192886	7.63367	2.33376	0.0330358	0.999789	-3.60592
76238	Grhpr	glyoxylate reductase/hydroxypyruvate reductase	0.2716	5.22193	2.62859	0.0182936	0.999789	-3.6086
72265	Tram1	translocating chain-associating membrane protein 1	-0.242487	7.28614	-2.35253	0.0321376	0.999789	-3.61216
20019	Polr1a	polymerase (RNA) I polypeptide A	0.155795	7.71816	2.32253	0.0337753	0.999789	-3.61406
17711	CYTB	cytochrome b, mitochondrial	-0.268003	11.3825	-2.27931	0.0417104	0.999789	-3.61827
69597	Afg3l2	AFG3-like AAA ATPase 2	0.162101	7.35201	2.3353	0.0329356	0.999789	-3.61914
66350	Pla2g12a	phospholipase A2, group XIIA	0.347265	5.98699	2.48239	0.0258575	0.999789	-3.62002
56321	Aatf	apoptosis antagonizing transcription factor	0.176964	6.67483	2.3722	0.0306186	0.999789	-3.62943
170625	Snx18	sorting nexin 18	-0.167054	6.22432	-2.4172	0.0279998	0.999789	-3.6327
192159	Prpf8	pre-mRNA processing factor 8	0.169458	9.67173	2.24764	0.0391156	0.999789	-3.63272
77579	Myh10	myosin, heavy polypeptide 10, non-muscle	0.510534	7.27291	2.43193	0.0349823	0.999789	-3.63546
224014	Fgd4	FYVE, RhoGEF and PH domain containing 4	-0.463475	4.15303	-3.19514	0.00565852	0.999789	-3.63641
27967	Cherp	calcium homeostasis endoplasmic reticulum protein	0.158431	7.90313	2.28892	0.0360815	0.999789	-3.64013
26466	Zfp260	zinc finger protein 260	-0.291695	5.53738	-2.53289	0.0222056	0.999789	-3.64025
14582	Gfi1b	growth factor independent 1B	0.363504	6.20592	2.43093	0.0298355	0.999789	-3.64372
217835	Rin3	Ras and Rab interactor 3	-0.163863	6.93076	-2.33756	0.0327893	0.999789	-3.64714
15288	Hmbs	hydroxymethylbilane synthase	0.440881	7.82921	2.37262	0.037874	0.999789	-3.64972
232539	Klhl42	kelch-like 42	-0.248983	5.02038	-2.66085	0.0171302	0.999789	-3.65425
109754	Cyb5r3	cytochrome b5 reductase 3	0.231307	7.05402	2.31671	0.034252	0.999789	-3.65519
56717	Mtor	mechanistic target of rapamycin kinase	0.160482	6.6699	2.34134	0.0325453	0.999789	-3.65863
68925	Rpap1	RNA polymerase II associated protein 1	0.166771	6.63039	2.34527	0.032294	0.999789	-3.65989
11837	Rplp0	ribosomal protein lateral stalk subunit P0	0.125058	10.9415	2.20473	0.0425192	0.999789	-3.66099
19055	Ppp3ca	protein phosphatase 3, catalytic subunit, alpha isoform	-0.206542	6.97235	-2.31431	0.0343267	0.999789	-3.66228
110854	Ptpa	protein phosphatase 2 protein activator	0.14974	8.55066	2.24414	0.0393834	0.999789	-3.66785
67739	Slc48a1	solute carrier family 48 (heme transporter), member 1	0.164084	6.66639	2.32832	0.0333925	0.999789	-3.6707
233490	Crebzf	CREB/ATF bZIP transcription factor	-0.206095	6.76811	-2.31781	0.0340908	0.999789	-3.67395
18712	Pim1	proviral integration site 1	-0.264827	7.5516	-2.28842	0.0375371	0.999789	-3.67521
51789	Tnk2	tyrosine kinase, non-receptor, 2	0.30541	6.17947	2.37491	0.0314946	0.999789	-3.68016
21762	Psmd2	proteasome (prosome, macropain) 26S subunit, non-ATPase, 2	0.13719	8.57627	2.22761	0.0406717	0.999789	-3.68458
77721	Mrps5	mitochondrial ribosomal protein S5	0.173326	6.11144	2.36487	0.0310661	0.999789	-3.68851
103711	Pnpo	pyridoxine 5'-phosphate oxidase	0.209081	7.08415	2.28001	0.0367173	0.999789	-3.69065
270685	Mthfd1l	methylenetetrahydrofolate dehydrogenase (NADP+ dependent) 1-like	0.134966	7.92727	2.24127	0.039604	0.999789	-3.69158
17427	Mns1	meiosis-specific nuclear structural protein 1	0.312722	7.18001	2.30233	0.0380421	0.999789	-3.69291
14718	Got1	glutamic-oxaloacetic transaminase 1, soluble	0.196703	5.74413	2.40044	0.0289497	0.999789	-3.69452
11886	Asah1	N-acylsphingosine amidohydrolase 1	-0.230593	6.02427	-2.3832	0.029958	0.999789	-3.69567
268749	Rnf31	ring finger protein 31	0.214069	5.51521	2.44367	0.02656	0.999789	-3.69703
76117	Arhgap15	Rho GTPase activating protein 15	-0.207478	5.94576	-2.38832	0.0296549	0.999789	-3.70123
66154	Tmem14c	transmembrane protein 14C	0.221299	7.8584	2.23781	0.0402715	0.999789	-3.7015
70024	Mcm10	minichromosome maintenance 10 replication initiation factor	0.150773	7.30762	2.25522	0.0385413	0.999789	-3.70298
20322	Sord	sorbitol dehydrogenase	0.225257	6.17683	2.34259	0.0324655	0.999789	-3.70307
78889	Wsb1	WD repeat and SOCS box-containing 1	-0.156487	7.00852	-2.2684	0.0375611	0.999789	-3.70844
230393	Focad	focadhesin	0.211862	5.69184	2.39947	0.0290053	0.999789	-3.71188
12333	Capn1	calpain 1	0.221209	6.66002	2.27627	0.0369872	0.999789	-3.72224
15115	Hars1	histidyl-tRNA synthetase 1	0.182766	7.49945	2.22622	0.0407816	0.999789	-3.72331
216860	Neurl4	neuralized E3 ubiquitin protein ligase 4	0.190847	7.01329	2.24757	0.0391208	0.999789	-3.72441
381314	Iars2	isoleucine-tRNA synthetase 2, mitochondrial	0.138998	7.59823	2.21914	0.0413464	0.999789	-3.72724
69786	Tprkb	Tp53rk binding protein	0.268972	5.21953	2.48232	0.0245825	0.999789	-3.7299
22687	Zpr1	ZPR1 zinc finger	0.161743	6.7904	2.25401	0.0386325	0.999789	-3.73001
73699	Ppp2r1b	protein phosphatase 2, regulatory subunit A, beta	0.17269	7.66623	2.20918	0.042154	0.999789	-3.73441
24017	Rnf13	ring finger protein 13	-0.301705	5.1218	-2.52694	0.0224734	0.999789	-3.73508
218613	Mier3	MIER family member 3	-0.269519	5.71137	-2.37765	0.0302894	0.999789	-3.73633
234839	Piezo1	piezo-type mechanosensitive ion channel component 1	0.233473	7.82568	2.20358	0.0435334	0.999789	-3.74324
66540	Fam107b	family with sequence similarity 107, member B	-0.195863	8.13233	-2.1869	0.044013	0.999789	-3.74451
93692	Glrx	glutaredoxin	-0.252621	5.37036	-2.45431	0.0260012	0.999789	-3.74565
219140	Spata13	spermatogenesis associated 13	-0.181543	6.21191	-2.29915	0.035365	0.999789	-3.74654
17710	COX3	cytochrome c oxidase III, mitochondrial	-0.399037	10.5797	-2.21089	0.0518237	0.999789	-3.74719
13496	Arid3a	AT-rich interaction domain 3A	-0.131581	7.75554	-2.19534	0.0433002	0.999789	-3.74723
67760	Slc38a2	solute carrier family 38, member 2	-0.160749	8.00492	-2.18323	0.0443263	0.999789	-3.74985
74104	Abcb6	ATP-binding cassette, sub-family B member 6	0.286695	5.46636	2.38659	0.0297571	0.999789	-3.75114
19079	Prkab1	protein kinase, AMP-activated, beta 1 non-catalytic subunit	0.194884	6.71471	2.23837	0.0398287	0.999789	-3.75256
77975	Tmem50b	transmembrane protein 50B	-0.354634	4.56109	-2.7416	0.0145222	0.999789	-3.75313
19735	Rgs2	regulator of G-protein signaling 2	-0.260381	5.36083	-2.44287	0.0266023	0.999789	-3.75492
99375	Cul4a	cullin 4A	0.166743	7.53533	2.19155	0.043619	0.999789	-3.75631
21672	Prdx2	peroxiredoxin 2	0.200018	8.86744	2.15762	0.0471053	0.999789	-3.75747
28114	Nsun2	NOL1/NOP2/Sun domain family member 2	0.128905	9.05852	2.14717	0.0475163	0.999789	-3.76055
19261	Sirpa	signal-regulatory protein alpha	-0.198963	7.35726	-2.19875	0.0430152	0.999789	-3.76107
21877	Tk1	thymidine kinase 1	0.185857	6.61716	2.23565	0.0400402	0.999789	-3.76195
74412	Gle1	GLE1 RNA export mediator	0.161314	6.5368	2.23097	0.0404063	0.999789	-3.76872
227720	Nup214	nucleoporin 214	0.20398	7.39698	2.18442	0.0442241	0.999789	-3.77051
12394	Runx1	runt related transcription factor 1	-0.194151	7.48104	-2.17921	0.044672	0.999789	-3.77117
77407	Rab35	RAB35, member RAS oncogene family	0.138056	6.98375	2.2034	0.0426294	0.999789	-3.77226
27388	Ptdss2	phosphatidylserine synthase 2	0.267737	6.15238	2.26371	0.0383033	0.999789	-3.77297
15980	Ifngr2	interferon gamma receptor 2	-0.200905	5.47984	-2.37242	0.030605	0.999789	-3.77388
27981	Rsrp1	arginine/serine rich protein 1	-0.138901	8.20586	-2.15432	0.0468673	0.999789	-3.77483
57741	Noc2l	NOC2 like nucleolar associated transcriptional repressor	0.1536	8.73326	2.13997	0.0481789	0.999789	-3.77512
74370	Rptor	regulatory associated protein of MTOR, complex 1	0.148373	6.59396	2.22443	0.0409238	0.999789	-3.77725
234734	Aars1	alanyl-tRNA synthetase 1	0.157998	7.8999	2.15826	0.0465137	0.999789	-3.77862
12421	Rb1cc1	RB1-inducible coiled-coil 1	-0.227089	5.8845	-2.2978	0.0354587	0.999789	-3.77979
19725	Rfx2	regulatory factor X, 2 (influences HLA class II expression)	0.483034	4.33169	2.66246	0.0177657	0.999789	-3.7841
50492	Thop1	thimet oligopeptidase 1	0.172404	7.19532	2.17559	0.0449849	0.999789	-3.78745
74080	Nmnat3	nicotinamide nucleotide adenylyltransferase 3	0.231063	5.13627	2.41435	0.0281593	0.999789	-3.7898
67681	Mrpl18	mitochondrial ribosomal protein L18	0.146972	7.18041	2.17366	0.0451529	0.999789	-3.79031
269717	Orai2	ORAI calcium release-activated calcium modulator 2	-0.193894	5.98069	-2.27129	0.0373493	0.999789	-3.79095
14450	Gart	phosphoribosylglycinamide formyltransferase	0.130406	8.94876	2.11957	0.0500997	0.999789	-3.79373
14296	Frat1	frequently rearranged in advanced T cell lymphomas	0.314827	4.41321	2.61197	0.018922	0.999789	-3.79451
11758	Prdx6	peroxiredoxin 6	0.155965	8.47494	2.12727	0.0493671	0.999789	-3.79541
68114	Pwwp3a	PWWP domain containing 3A, DNA repair factor	0.176873	6.61101	2.1962	0.043228	0.999789	-3.79736
628308	Zfp970	zinc finger protein 970	-0.456204	3.70682	-3.16243	0.00606025	0.999789	-3.79783
68549	Sgo2a	shugoshin 2A	-0.232226	5.89609	-2.26277	0.0379772	0.999789	-3.80443
77519	Zfp266	zinc finger protein 266	-0.194172	6.22474	-2.2263	0.0407756	0.999789	-3.80485
329506	Ctdspl2	CTD small phosphatase like 2	-0.186014	6.26161	-2.21962	0.0413085	0.999789	-3.80691
16409	Itgam	integrin alpha M	-0.233536	5.77605	-2.29656	0.0355448	0.999789	-3.80697
56282	Mrpl12	mitochondrial ribosomal protein L12	0.171616	7.70367	2.13303	0.0488248	0.999789	-3.81024
16478	Jund	jun D proto-oncogene	0.226596	6.57839	2.18074	0.0446213	0.999789	-3.81028
20195	S100a11	S100 calcium binding protein A11	-0.286596	4.8401	-2.50573	0.0234537	0.999789	-3.81303
67936	Wdr55	WD repeat domain 55	0.195879	6.36892	2.19679	0.0431788	0.999789	-3.81327
664968	Tmem238	transmembrane protein 238	0.339597	4.10898	2.76475	0.013848	0.999789	-3.82159
30055	Timm13	translocase of inner mitochondrial membrane 13	0.183755	6.9206	2.15311	0.0469772	0.999789	-3.82263
67811	Poldip2	polymerase (DNA-directed), delta interacting protein 2	0.149407	7.11444	2.13945	0.048227	0.999789	-3.82569
17254	Slc3a2	solute carrier family 3 (activators of dibasic and neutral amino acid transport), member 2	0.144536	7.45328	2.12608	0.0494788	0.999789	-3.82611
272396	Tars3	threonyl-tRNA synthetase 3	0.232201	6.11635	2.20619	0.0423995	0.999789	-3.82653
19179	Psmc1	protease (prosome, macropain) 26S subunit, ATPase 1	0.16116	7.77712	2.1132	0.0507141	0.999789	-3.82928
12465	Cct5	chaperonin containing TCP1 subunit 5	0.127707	9.50741	2.07723	0.0543149	0.999789	-3.83072
14084	Faf1	Fas-associated factor 1	0.15525	6.46591	2.17092	0.0453926	0.999789	-3.83116
269113	Nup54	nucleoporin 54	0.155085	6.29289	2.1853	0.0441493	0.999789	-3.83176
216766	Gemin5	gem nuclear organelle associated protein 5	0.157969	7.60052	2.11173	0.0508568	0.999789	-3.83508
13723	Emb	embigin	-0.220465	8.23752	-2.10261	0.0528246	0.999789	-3.83823
21349	Tal1	T cell acute lymphocytic leukemia 1	0.224275	7.69361	2.10974	0.0520144	0.999789	-3.83988
57377	Mogs	mannosyl-oligosaccharide glucosidase	0.14893	8.16715	2.09133	0.0528759	0.999789	-3.84096
22325	Vav2	vav 2 oncogene	-0.177147	5.67278	-2.24031	0.0396785	0.999789	-3.84223
66355	Gmpr	guanosine monophosphate reductase	0.266018	5.66691	2.23925	0.0397873	0.999789	-3.84225
59093	Pcbp3	poly(rC) binding protein 3	0.426333	3.46282	3.04802	0.00769879	0.999789	-3.84232
20452	St8sia4	ST8 alpha-N-acetyl-neuraminide alpha-2,8-sialyltransferase 4	-0.304234	6.40988	-2.18854	0.0459699	0.999789	-3.84467
68879	Prpf6	pre-mRNA splicing factor 6	0.154706	6.85724	2.13074	0.0490389	0.999789	-3.84527
19073	Srgn	serglycin	-0.20497	8.11823	-2.09096	0.0534069	0.999789	-3.84688
24132	Zfp53	zinc finger protein 53	-0.419585	3.97243	-2.89936	0.0104888	0.999789	-3.84695
66799	Ube2w	ubiquitin-conjugating enzyme E2W (putative)	-0.277114	4.79884	-2.46315	0.0255451	0.999789	-3.84809
68581	Tmed10	transmembrane p24 trafficking protein 10	-0.138029	7.72489	-2.09675	0.0523322	0.999789	-3.84857
68428	Steap3	STEAP family member 3	0.344344	6.92638	2.16167	0.0510803	0.999789	-3.84867
50798	Gne	glucosamine (UDP-N-acetyl)-2-epimerase/N-acetylmannosamine kinase	0.161287	6.32663	2.16056	0.0463082	0.999789	-3.84986
75627	Snapc1	small nuclear RNA activating complex, polypeptide 1	-0.263255	4.90071	-2.40852	0.028488	0.999789	-3.85056
116701	Fgfrl1	fibroblast growth factor receptor-like 1	0.29786	3.91453	2.76201	0.0139263	0.999789	-3.85257
229004	Gmeb2	glucocorticoid modulatory element binding protein 2	0.196639	5.66251	2.23092	0.040411	0.999789	-3.85487
226751	Cdc42bpa	CDC42 binding protein kinase alpha	0.245767	5.65207	2.22909	0.040555	0.999789	-3.85515
18041	Nfs1	nitrogen fixation gene 1 (S. cerevisiae)	0.188423	6.54116	2.13644	0.0485061	0.999789	-3.85644
27053	Asns	asparagine synthetase	0.375339	7.292	2.13973	0.0549704	0.999789	-3.86487
70052	Prpf4	pre-mRNA processing factor 4	0.147558	6.56349	2.12643	0.049446	0.999789	-3.86552
50918	Myadm	myeloid-associated differentiation marker	-0.28873	4.99411	-2.40452	0.0287158	0.999789	-3.86666
12983	Csf2rb	colony stimulating factor 2 receptor, beta, low-affinity (granulocyte-macrophage)	-0.166294	6.66026	-2.1293	0.0491748	0.999789	-3.8676
108655	Foxp1	forkhead box P1	-0.234528	7.22323	-2.09998	0.0529802	0.999789	-3.86782
68512	Tomm5	translocase of outer mitochondrial membrane 5	0.194837	6.59129	2.12215	0.0498527	0.999789	-3.8686
18115	Nnt	nicotinamide nucleotide transhydrogenase	-0.149445	6.24465	-2.15121	0.0471489	0.999789	-3.86874
12798	Cnn2	calponin 2	-0.170188	6.76834	-2.11193	0.0508379	0.999789	-3.87033
26462	Txnrd2	thioredoxin reductase 2	0.243214	5.98126	2.16397	0.0460048	0.999789	-3.87619
14433	Gapdh	glyceraldehyde-3-phosphate dehydrogenase	0.281259	5.64018	2.21139	0.0422621	0.999789	-3.87679
74107	Cep55	centrosomal protein 55	-0.26429	5.36801	-2.26709	0.0376575	0.999789	-3.87742
21452	Tcn2	transcobalamin 2	-0.293825	5.06387	-2.33076	0.0332322	0.999789	-3.87775
70572	Ipo5	importin 5	0.119402	9.4922	2.03291	0.0590708	0.999789	-3.88016
268373	Ppia	peptidylprolyl isomerase A	-0.19157	7.08754	-2.08504	0.0535135	0.999789	-3.88084
12367	Casp3	caspase 3	0.212026	8.15095	2.05732	0.0574074	0.999789	-3.88216
12772	Ccr2	C-C motif chemokine receptor 2	-0.317709	4.9147	-2.43168	0.0272031	0.999789	-3.88307
69076	Triap1	TP53 regulated inhibitor of apoptosis 1	0.207402	4.99341	2.31208	0.034477	0.999789	-3.88307
70248	Dazap1	DAZ associated protein 1	0.151813	8.11316	2.05006	0.0571864	0.999789	-3.88415
14460	Gata1	GATA binding protein 1	0.481453	6.31603	2.18751	0.0525863	0.999789	-3.8862
17827	Mtx1	metaxin 1	0.256688	4.62585	2.42174	0.0277477	0.999789	-3.88626
21824	Thbd	thrombomodulin	-0.400488	4.02296	-2.76379	0.0138754	0.999789	-3.88655
68682	Slc44a2	solute carrier family 44, member 2	-0.139999	6.87096	-2.08883	0.0531285	0.999789	-3.88897
16328	Cep250	centrosomal protein 250	0.182653	7.34217	2.06733	0.0553452	0.999789	-3.88901
231769	Sfswap	splicing factor SWAP	0.144445	6.61394	2.09658	0.0523499	0.999789	-3.88924
73112	Abracl	ABRA C-terminal like	-0.179949	6.33755	-2.12172	0.0498938	0.999789	-3.88927
207304	Hectd1	HECT domain E3 ubiquitin protein ligase 1	0.254149	8.59664	2.05696	0.0600101	0.999789	-3.8897
11804	Aplp2	amyloid beta precursor-like protein 2	0.344122	7.34282	2.10214	0.0578582	0.999789	-3.89303
14127	Fcer1g	Fc receptor, IgE, high affinity I, gamma polypeptide	-0.204377	5.33041	-2.25598	0.0384839	0.999789	-3.89634
234699	Edc4	enhancer of mRNA decapping 4	0.163645	6.89201	2.07303	0.0547498	0.999789	-3.89737
207565	Camkk2	calcium/calmodulin-dependent protein kinase kinase 2, beta	-0.202044	6.45533	-2.10206	0.0518048	0.999789	-3.89763
67724	Pop1	processing of precursor 1, ribonuclease P/MRP family, (S. cerevisiae)	0.202363	6.17114	2.11645	0.0504001	0.999789	-3.89986
13043	Cttn	cortactin	0.321774	5.0051	2.27269	0.0375404	0.999789	-3.90055
53333	Tomm40	translocase of outer mitochondrial membrane 40	0.158118	7.83593	2.03938	0.0583536	0.999789	-3.90102
18642	Pfkm	phosphofructokinase, muscle	0.17241	6.48542	2.09191	0.0528174	0.999789	-3.9015
56440	Snx1	sorting nexin 1	0.126016	7.28879	2.05482	0.0566742	0.999789	-3.90202
68801	Elovl5	ELOVL fatty acid elongase 5	-0.151958	6.67198	-2.08372	0.0536479	0.999789	-3.90423
66674	Spryd7	SPRY domain containing 7	0.24142	4.58826	2.39507	0.0292605	0.999789	-3.90532
207932	Urb1	URB1 ribosome biogenesis 1 homolog (S. cerevisiae)	0.20383	6.49446	2.08698	0.0533161	0.999789	-3.90554
17969	Ncf1	neutrophil cytosolic factor 1	-0.149049	7.32155	-2.05172	0.0570075	0.999789	-3.90816
70110	Ifi35	interferon-induced protein 35	0.289764	4.93013	2.3331	0.033079	0.999789	-3.90915
209354	Eif2b1	eukaryotic translation initiation factor 2B, subunit alpha	0.174562	6.68656	2.06919	0.0551507	0.999789	-3.91138
209357	Gtf2h3	general transcription factor IIH, polypeptide 3	0.171499	6.18569	2.09852	0.0521563	0.999789	-3.913
12261	C1qbp	complement component 1, q subcomponent binding protein	0.14547	8.83427	2.01047	0.0616206	0.999789	-3.91306
17748	Mt1	metallothionein 1	0.43701	6.91177	2.118	0.0590961	0.999789	-3.91545
338354	Zfp780b	zinc finger protein 780B	-0.348863	3.90822	-2.74329	0.0144718	0.999789	-3.91821
19384	Ran	RAN, member RAS oncogene family	0.130973	9.40924	1.99921	0.0629378	0.999789	-3.91847
14595	B4galt1	UDP-Gal:betaGlcNAc beta 1,4- galactosyltransferase, polypeptide 1	-0.120827	7.1462	-2.04364	0.0578852	0.999789	-3.91958
216869	Arrb2	arrestin, beta 2	-0.162696	6.62997	-2.06759	0.0553178	0.999789	-3.92068
21928	Tnfaip2	tumor necrosis factor, alpha-induced protein 2	0.517122	7.24607	2.11168	0.0621308	0.999789	-3.9207
11928	Atp1a1	ATPase, Na+/K+ transporting, alpha 1 polypeptide	0.111544	9.00395	2.0012	0.0627028	0.999789	-3.92104
170768	Pfkfb3	6-phosphofructo-2-kinase/fructose-2,6-biphosphatase 3	-0.170367	5.97603	-2.11941	0.0501158	0.999789	-3.92104
107371	Exoc6	exocyst complex component 6	0.14554	6.73435	2.05311	0.0568577	0.999789	-3.92571
53895	Clpp	caseinolytic mitochondrial matrix peptidase proteolytic subunit	0.176765	6.16981	2.08641	0.0533744	0.999789	-3.92576
20111	Rps6ka1	ribosomal protein S6 kinase polypeptide 1	-0.11379	8.22983	-2.00715	0.0620065	0.999789	-3.92762
20133	Rrm1	ribonucleotide reductase M1	0.108754	9.34678	1.99077	0.0639406	0.999789	-3.92824
320267	Fubp3	far upstream element (FUSE) binding protein 3	0.143545	6.18938	2.07538	0.0545061	0.999789	-3.93195
14000	Drosha	drosha, ribonuclease type III	0.138817	7.43716	2.01934	0.0606007	0.999789	-3.93204
215653	Rassf2	Ras association (RalGDS/AF-6) domain family member 2	-0.171945	7.12709	-2.03046	0.0593443	0.999789	-3.93274
13722	Aimp1	aminoacyl tRNA synthetase complex-interacting multifunctional protein 1	0.1451	6.66063	2.04566	0.0576653	0.999789	-3.93451
13058	Cybb	cytochrome b-245, beta polypeptide	-0.323681	5.02497	-2.32226	0.0337933	0.999789	-3.9348
14701	Gng12	guanine nucleotide binding protein (G protein), gamma 12	-0.195279	6.07873	-2.0883	0.0531827	0.999789	-3.93692
70683	Utp20	UTP20 small subunit processome component	0.146634	7.68453	2.00775	0.0619363	0.999789	-3.93749
17025	Alad	aminolevulinate, delta-, dehydratase	0.437687	7.31525	2.07749	0.0641032	0.999789	-3.93771
13424	Dync1h1	dynein cytoplasmic 1 heavy chain 1	0.198768	8.66121	1.99443	0.0645612	0.999789	-3.93833
72198	Mtrex	Mtr4 exosome RNA helicase	0.119418	7.51319	2.01053	0.0616141	0.999789	-3.93884
13660	Ehd1	EH-domain containing 1	0.209732	6.90933	2.02896	0.0597689	0.999789	-3.93897
16159	Il12a	interleukin 12a	-0.269447	5.03597	-2.22657	0.0407541	0.999789	-3.93915
27205	Podxl	podocalyxin-like	0.454455	6.66883	2.10092	0.0612631	0.999789	-3.94074
67684	Luc7l3	LUC7-like 3 (S. cerevisiae)	-0.142699	7.5904	-2.00714	0.0620073	0.999789	-3.94102
68028	Rpl22l1	ribosomal protein L22 like 1	-0.227718	6.03344	-2.07727	0.05431	0.999789	-3.94127
74142	Lonp1	lon peptidase 1, mitochondrial	0.142709	7.82559	1.99805	0.0630746	0.999789	-3.94376
218335	Clptm1l	CLPTM1-like	0.12134	7.4258	2.00748	0.0619683	0.999789	-3.94388
16987	Lss	lanosterol synthase	0.240521	5.08389	2.2095	0.0421282	0.999789	-3.94536
68738	Acss1	acyl-CoA synthetase short-chain family member 1	0.260337	6.51832	2.04899	0.0588948	0.999789	-3.9462
107508	Eprs1	glutamyl-prolyl-tRNA synthetase 1	0.115286	8.92756	1.97757	0.0655404	0.999789	-3.94693
105148	Iars1	isoleucyl-tRNA synthetase 1	0.121058	8.31156	1.98236	0.0649562	0.999789	-3.94973
53414	Bysl	bystin-like	0.142832	6.70951	2.02507	0.0599507	0.999789	-3.95068
229363	Gmps	guanine monophosphate synthetase	0.128058	7.44325	1.99938	0.0629169	0.999789	-3.9508
13713	Elk3	ELK3, member of ETS oncogene family	-0.279223	6.45753	-2.05946	0.0581003	0.999789	-3.95167
107045	Lars1	leucyl-tRNA synthetase 1	0.127161	7.56841	1.99159	0.0638426	0.999789	-3.95524
59053	Hgh1	HGH1 homolog	0.189027	5.76516	2.09078	0.0529313	0.999789	-3.95615
242860	Rsbn1l	round spermatid basic protein 1-like	-0.201594	6.02182	-2.06461	0.0556321	0.999789	-3.95667
93836	Rnf111	ring finger 111	-0.158045	5.81924	-2.08559	0.0534571	0.999789	-3.95868
19895	Rpia	ribose 5-phosphate isomerase A	0.179373	7.24001	1.99759	0.0631291	0.999789	-3.9589
106821	Oard1	O-acyl-ADP-ribose deacylase 1	0.194497	5.38046	2.131	0.0490149	0.999789	-3.95967
19341	Rab4a	RAB4A, member RAS oncogene family	0.224138	5.28693	2.13577	0.0485681	0.999789	-3.96344
243780	Dennd11	DENN domain containing 11	-0.239999	5.02323	-2.20897	0.0421715	0.999789	-3.96366
14208	Ppm1g	protein phosphatase 1G (formerly 2C), magnesium-dependent, gamma isoform	0.119134	8.85515	1.96156	0.0675268	0.999789	-3.96458
15901	Id1	inhibitor of DNA binding 1, HLH protein	-0.310991	5.06713	-2.22964	0.0405112	0.999789	-3.96489
50927	Nasp	nuclear autoantigenic sperm protein (histone-binding)	0.134834	8.48819	1.96535	0.0670519	0.999789	-3.96527
76566	Rflnb	refilin B	-0.249301	5.02943	-2.19986	0.0429225	0.999789	-3.96562
240087	Mdc1	mediator of DNA damage checkpoint 1	0.145612	7.61239	1.97984	0.0652619	0.999789	-3.96635
103784	Dnaaf10	dynein axonemal assembly factor 10	0.175552	5.33481	2.12658	0.0494315	0.999789	-3.96681
22123	Psmd3	proteasome (prosome, macropain) 26S subunit, non-ATPase, 3	0.123533	8.38199	1.96375	0.067252	0.999789	-3.96826
69305	Dcps	decapping enzyme, scavenger	0.145328	6.38129	2.02342	0.0601373	0.999789	-3.96953
68183	Bcas2	BCAS2 pre-mRNA processing factor	0.156815	7.26805	1.98516	0.0646167	0.999789	-3.96978
56222	Cited4	Cbp/p300-interacting transactivator, with Glu/Asp-rich carboxy-terminal domain, 4	0.563839	6.21887	2.10155	0.0630324	0.999789	-3.96982
16897	Llgl1	LLGL1 scribble cell polarity complex component	0.169796	6.15004	2.03408	0.0589407	0.999789	-3.97097
215474	Sec22c	SEC22 homolog C, vesicle trafficking protein	-0.254471	4.72624	-2.3059	0.0348987	0.999789	-3.9731
15078	H3f3a	H3.3 histone A	-0.213182	7.71766	-1.97566	0.0668953	0.999789	-3.97405
22275	Urod	uroporphyrinogen decarboxylase	0.286025	7.06656	2.00713	0.0658591	0.999789	-3.97472
210009	Mtrr	5-methyltetrahydrofolate-homocysteine methyltransferase reductase	0.177509	5.62641	2.07404	0.0546442	0.999789	-3.97666
74117	Actr3	ARP3 actin-related protein 3	-0.129602	8.51788	-1.95312	0.0685967	0.999789	-3.97809
192232	Hps4	HPS4, biogenesis of lysosomal organelles complex 3 subunit 2	0.193944	5.2853	2.11796	0.0502551	0.999789	-3.97814
224647	Ilrun	inflammation and lipid regulator with UBA-like and NBR1-like domains	0.1183	7.49809	1.96912	0.066582	0.999789	-3.97923
227683	Coq4	coenzyme Q4	0.204069	5.02436	2.17392	0.0451306	0.999789	-3.98038
68778	Gucd1	guanylyl cyclase domain containing 1	0.220481	5.44624	2.08883	0.0531286	0.999789	-3.98176
626848	Zfp971	zinc finger protein 971	-0.288917	4.82612	-2.25915	0.0382466	0.999789	-3.98195
75452	Ascc2	activating signal cointegrator 1 complex subunit 2	0.140699	6.76038	1.98837	0.0642286	0.999789	-3.98281
110109	Nop2	NOP2 nucleolar protein	0.15636	7.8694	1.95683	0.0681249	0.999789	-3.98348
214855	Arid5a	AT-rich interaction domain 5A	-0.249787	5.2402	-2.14105	0.0480783	0.999789	-3.98493
52665	Echdc1	enoyl Coenzyme A hydratase domain containing 1	0.33716	4.12821	2.48484	0.0244586	0.999789	-3.98743
22367	Vrk1	vaccinia related kinase 1	0.145161	7.39341	1.96093	0.0676067	0.999789	-3.98984
12537	Cdk11b	cyclin dependent kinase 11B	0.17238	7.15191	1.96676	0.0668762	0.999789	-3.99034
67900	Mtfp1	mitochondrial fission process 1	0.239954	4.71517	2.21516	0.0416675	0.999789	-3.99065
23921	Sh2b2	SH2B adaptor protein 2	-0.200089	5.43509	-2.10766	0.0512543	0.999789	-3.99182
217864	Rcor1	REST corepressor 1	0.152211	7.52643	1.95121	0.0688408	0.999789	-3.99591
11370	Acadvl	acyl-Coenzyme A dehydrogenase, very long chain	0.161836	6.11889	2.01308	0.0613188	0.999789	-3.99642
67168	Lpar6	lysophosphatidic acid receptor 6	-0.405714	4.32612	-2.42447	0.0275976	0.999789	-3.99716
68026	Pclaf	PCNA clamp associated factor	-0.204648	7.8077	-1.94968	0.0699232	0.999789	-3.99717
227656	Rexo4	REX4, 3'-5' exonuclease	0.148857	6.32509	1.99464	0.0634789	0.999789	-3.9972
19181	Psmc2	proteasome (prosome, macropain) 26S subunit, ATPase 2	0.1373	7.48204	1.94907	0.0691156	0.999789	-3.99885
75965	Zdhhc20	zinc finger, DHHC domain containing 20	-0.277864	6.0786	-2.02191	0.0619509	0.999789	-3.99943
15510	Hspd1	heat shock protein 1 (chaperonin)	0.164024	9.77253	1.92443	0.0728199	0.999789	-3.99952
414872	Zyg11b	zyg-ll family member B, cell cycle regulator	-0.222498	6.26815	-1.99728	0.0633284	0.999789	-4.0004
18975	Polg	polymerase (DNA directed), gamma	0.169352	6.58955	1.97513	0.0658397	0.999789	-4.00155
433256	Acsl5	acyl-CoA synthetase long-chain family member 5	0.118112	8.35519	1.93109	0.0714608	0.999789	-4.00249
329154	Ankrd44	ankyrin repeat domain 44	-0.227852	6.01086	-2.01599	0.0609842	0.999789	-4.00371
11519	Add2	adducin 2	0.549228	7.14129	2.02096	0.0731812	0.999789	-4.00473
51791	Rgs14	regulator of G-protein signaling 14	-0.223911	4.84137	-2.18889	0.0438438	0.999789	-4.00531
109154	Mlec	malectin	-0.119123	9.74239	-1.91602	0.0734813	0.999789	-4.00705
21898	Tlr4	toll-like receptor 4	-0.490199	3.38787	-2.90299	0.0104101	0.999789	-4.00825
69192	Dhx16	DEAH-box helicase 16	0.144861	7.21666	1.94514	0.0696219	0.999789	-4.00863
20624	Eftud2	elongation factor Tu GTP binding domain containing 2	0.129837	8.59705	1.92177	0.0727038	0.999789	-4.00909
319675	Cep295	centrosomal protein 295	0.170652	6.57569	1.9642	0.0671958	0.999789	-4.01054
14284	Fosl2	fos-like antigen 2	-0.29116	4.29831	-2.36079	0.0313183	0.999789	-4.01284
109689	Arrb1	arrestin, beta 1	0.210274	8.38122	1.92611	0.0739757	0.999789	-4.01534
67230	Zfp329	zinc finger protein 329	-0.308174	4.66086	-2.21465	0.0417087	0.999789	-4.01557
64340	Dhx38	DEAH-box helicase 38	0.127859	7.16502	1.94012	0.0702743	0.999789	-4.01593
56386	B4galt6	UDP-Gal:betaGlcNAc beta 1,4-galactosyltransferase, polypeptide 6	-0.28346	5.71298	-2.03619	0.0596783	0.999789	-4.01885
17750	Mt2	metallothionein 2	0.411618	6.23754	2.01938	0.068024	0.999789	-4.0197
230895	Vps13d	vacuolar protein sorting 13D	0.299584	6.35331	1.98543	0.0681204	0.999789	-4.02027
21847	Klf10	Kruppel-like transcription factor 10	-0.241604	5.03046	-2.12511	0.0495716	0.999789	-4.0211
17869	Myc	myelocytomatosis oncogene	-0.126053	8.81581	-1.90757	0.0746356	0.999789	-4.02178
71729	Rgs12	regulator of G-protein signaling 12	0.236867	5.99457	1.98563	0.0649404	0.999789	-4.02231
55944	Eif3d	eukaryotic translation initiation factor 3, subunit D	0.145354	8.54293	1.90845	0.0745149	0.999789	-4.02295
70239	Gtf3c5	general transcription factor IIIC, polypeptide 5	0.132451	6.15122	1.97356	0.0660322	0.999789	-4.02409
99167	Ssx2ip	SSX family member 2 interacting protein	0.432506	6.86544	1.99144	0.0739973	0.999789	-4.02432
93685	Entpd7	ectonucleoside triphosphate diphosphohydrolase 7	-0.288514	4.25672	-2.33346	0.0330558	0.999789	-4.02471
215449	Rap1b	RAS related protein 1b	-0.148365	7.92645	-1.91344	0.073832	0.999789	-4.02578
14562	Gdf3	growth differentiation factor 3	0.553572	3.46117	2.65212	0.0175579	0.999789	-4.0296
78920	Dlst	dihydrolipoamide S-succinyltransferase	0.1416	7.92137	1.90847	0.0745119	0.999789	-4.03064
56454	Aldh18a1	aldehyde dehydrogenase 18 family, member A1	0.136861	7.67909	1.91025	0.0742673	0.999789	-4.03229
53885	Nphp1	nephronophthisis 1 (juvenile) homolog (human)	0.245558	3.98447	2.38368	0.0299295	0.999789	-4.03254
67464	Entpd4	ectonucleoside triphosphate diphosphohydrolase 4	0.209817	4.86607	2.14763	0.0474749	0.999789	-4.03258
22346	Vhl	von Hippel-Lindau tumor suppressor	-0.22356	4.79639	-2.16348	0.0460485	0.999789	-4.03399
94185	Tnfrsf21	tumor necrosis factor receptor superfamily, member 21	-0.179715	6.38093	-1.94945	0.0690661	0.999789	-4.03404
239743	Klhl6	kelch-like 6	-0.179624	6.1332	-1.96623	0.0669427	0.999789	-4.03409
211347	Pank3	pantothenate kinase 3	-0.221747	6.24362	-1.95772	0.0682765	0.999789	-4.03601
216152	Plppr3	phospholipid phosphatase related 3	-0.170667	7.50563	-1.9109	0.074179	0.999789	-4.0366
17720	ND4L	NADH dehydrogenase 4L, mitochondrial	-0.32842	7.3287	-1.9457	0.0762959	0.999789	-4.03763
78523	Mrpl9	mitochondrial ribosomal protein L9	0.128578	6.71722	1.92766	0.0719156	0.999789	-4.03821
320720	Fastkd1	FAST kinase domains 1	-0.199355	5.14084	-2.07622	0.0544188	0.999789	-4.0405
70122	Mllt3	myeloid/lymphoid or mixed-lineage leukemia; translocated to, 3	0.207843	5.68599	1.98222	0.0649729	0.999789	-4.04413
107733	Mrpl41	mitochondrial ribosomal protein L41	0.185066	5.48328	2.00425	0.0623447	0.999789	-4.04483
114601	Ehbp1l1	EH domain binding protein 1-like 1	0.182361	7.40685	1.9012	0.0755639	0.999789	-4.04708
170737	Znrf1	zinc and ring finger 1	-0.114428	7.33694	-1.9012	0.0755173	0.999789	-4.04854
218341	Rfesd	Rieske (Fe-S) domain containing	0.297553	4.67649	2.13581	0.0485645	0.999789	-4.04864
103694	Tmed4	transmembrane p24 trafficking protein 4	-0.148283	5.91461	-1.96143	0.0675435	0.999789	-4.04884
76559	Atg2b	autophagy related 2B	0.22044	6.95177	1.91233	0.0751331	0.999789	-4.04996
72137	Wdsub1	WD repeat, SAM and U-box domain containing 1	0.264389	4.16628	2.28589	0.0362965	0.999789	-4.05209
26365	Ceacam1	CEA cell adhesion molecule 1	-0.501277	4.14221	-2.40342	0.0295635	0.999789	-4.05213
18709	Pik3r2	phosphoinositide-3-kinase regulatory subunit 2	0.197923	6.13534	1.93849	0.0704868	0.999789	-4.05274
74610	Abcb8	ATP-binding cassette, sub-family B member 8	0.134038	6.47652	1.92343	0.0724812	0.999789	-4.053
79456	Recql4	RecQ protein-like 4	0.212719	6.06679	1.94065	0.0702048	0.999789	-4.05383
14190	Fgl2	fibrinogen-like protein 2	-0.348619	4.6793	-2.16981	0.0457842	0.999789	-4.05405
16852	Lgals1	lectin, galactose binding, soluble 1	0.208257	8.65993	1.88641	0.0798343	0.999789	-4.05406
13026	Pcyt1a	phosphate cytidylyltransferase 1, choline, alpha isoform	0.190852	6.5079	1.91817	0.073189	0.999789	-4.05477
209318	Gps1	G protein pathway suppressor 1	0.233842	5.19888	2.01944	0.0605899	0.999789	-4.0552
28030	Gfm1	G elongation factor, mitochondrial 1	0.149002	6.88881	1.90349	0.0751997	0.999789	-4.05581
23918	Impdh2	inosine monophosphate dehydrogenase 2	0.136928	6.55114	1.91371	0.0737945	0.999789	-4.0569
320806	Gfm2	G elongation factor, mitochondrial 2	0.146342	6.21843	1.9293	0.0716982	0.999789	-4.05738
105348	Golm1	golgi membrane protein 1	0.191346	6.78758	1.90247	0.0753732	0.999789	-4.0583
213895	Bms1	BMS1, ribosome biogenesis factor	0.12002	7.81206	1.88106	0.078366	0.999789	-4.0591
58194	Sh3kbp1	SH3-domain kinase binding protein 1	-0.147063	6.38567	-1.92511	0.0722556	0.999789	-4.05925
20661	Sort1	sortilin 1	-0.137491	6.66466	-1.90857	0.074499	0.999789	-4.05982
19267	Ptpre	protein tyrosine phosphatase receptor type E	-0.126364	7.1829	-1.89253	0.0767316	0.999789	-4.05991
73690	Glipr1	GLI pathogenesis related 1	-0.222067	5.81486	-1.96538	0.0670488	0.999789	-4.05992
170812	Ahsp	alpha hemoglobin stabilizing protein	0.582508	7.08693	1.95754	0.0815824	0.999789	-4.0607
64707	Suv39h2	suppressor of variegation 3-9 2	-0.210612	4.93865	-2.07983	0.0540465	0.999789	-4.06117
13169	Dbnl	drebrin-like	0.114684	7.37566	1.8862	0.0776305	0.999789	-4.06134
114664	Hsd17b11	hydroxysteroid (17-beta) dehydrogenase 11	-0.164948	5.62798	-1.97717	0.0655892	0.999789	-4.06134
16170	Il16	interleukin 16	-0.210735	6.64685	-1.91132	0.0744658	0.999789	-4.06139
14570	Arhgdig	Rho GDP dissociation inhibitor gamma	0.455302	3.45774	2.58986	0.01979	0.999789	-4.06258
17718	ND3	NADH dehydrogenase 3, mitochondrial	-0.263379	7.26624	-1.90405	0.0788764	0.999789	-4.06296
12856	Cox17	cytochrome c oxidase assembly protein 17, copper chaperone	0.232627	5.99663	1.93452	0.0714536	0.999789	-4.06499
13383	Dlg1	discs large MAGUK scaffold protein 1	0.155236	6.42689	1.90893	0.0744489	0.999789	-4.06605
17721	ND5	NADH dehydrogenase 5, mitochondrial	-0.333884	10.6132	-1.90082	0.0868569	0.999789	-4.06648
327951	Cyb5d1	cytochrome b5 domain containing 1	-0.197167	5.27121	-2.01635	0.0609429	0.999789	-4.06709
433375	Creg1	cellular repressor of E1A-stimulated genes 1	0.140756	7.19524	1.88269	0.0781313	0.999789	-4.06784
74108	Parn	poly(A)-specific ribonuclease (deadenylation nuclease)	0.132764	6.26386	1.91511	0.0736041	0.999789	-4.06798
76938	Rbm17	RNA binding motif protein 17	0.132384	7.38002	1.87816	0.078784	0.999789	-4.06811
77219	Ptgr2	prostaglandin reductase 2	0.148785	6.04487	1.93028	0.0715677	0.999789	-4.06819
14104	Fasn	fatty acid synthase	0.129393	8.9554	1.86126	0.0812586	0.999789	-4.06875
56095	Ftsj3	FtsJ RNA 2'-O-methyltransferase 3	0.118463	8.15776	1.8647	0.0807501	0.999789	-4.07085
211548	Nomo1	nodal modulator 1	0.113705	7.79031	1.86826	0.0802251	0.999789	-4.07139
16453	Jak3	Janus kinase 3	-0.178826	7.24339	-1.87875	0.0786988	0.999789	-4.0715
244871	Zc3h12c	zinc finger CCCH type containing 12C	-0.404136	3.58723	-2.55952	0.0210434	0.999789	-4.0723
58207	Slc43a3	solute carrier family 43, member 3	0.169006	7.08741	1.87864	0.0787138	0.999789	-4.07401
83382	Siglece	sialic acid binding Ig-like lectin E	-0.481425	3.0047	-3.02579	0.00806424	0.999789	-4.07458
22376	Was	Wiskott-Aldrich syndrome	-0.131942	7.53544	-1.86948	0.0800468	0.999789	-4.07461
74504	Fam53a	family with sequence similarity 53, member A	0.159391	5.88775	1.92706	0.0719957	0.999789	-4.07586
68188	Sympk	symplekin	0.114456	8.4763	1.85676	0.0819299	0.999789	-4.07619
100040608	Fancf	Fanconi anemia, complementation group F	-0.343673	3.57235	-2.47921	0.0247363	0.999789	-4.07734
12765	Cxcr2	C-X-C motif chemokine receptor 2	-0.42676	4.08344	-2.34686	0.0322044	0.999789	-4.07736
21817	Tgm2	transglutaminase 2, C polypeptide	0.25487	5.53568	1.95634	0.0686385	0.999789	-4.07781
12892	Cpox	coproporphyrinogen oxidase	0.498836	8.58833	1.90569	0.0886817	0.999789	-4.078
66274	Lyrm9	LYR motif containing 9	0.22343	4.36008	2.1778	0.0447938	0.999789	-4.07852
12400	Cbfb	core binding factor beta	-0.248373	7.27301	-1.88449	0.0810518	0.999789	-4.07852
216705	Clint1	clathrin interactor 1	0.11436	8.23246	1.85468	0.0822414	0.999789	-4.0801
21853	Timeless	timeless circadian clock 1	0.158423	7.45446	1.86211	0.0811334	0.999789	-4.08227
22021	Tpst1	protein-tyrosine sulfotransferase 1	0.31948	4.03787	2.26437	0.0378587	0.999789	-4.08288
71943	Tom1l1	target of myb1-like 1 (chicken)	0.199885	4.98702	2.01518	0.0610778	0.999789	-4.08319
105298	Epdr1	ependymin related 1	0.433659	5.07057	2.03593	0.0639236	0.999789	-4.08407
20454	St3gal5	ST3 beta-galactoside alpha-2,3-sialyltransferase 5	0.285803	6.25461	1.9101	0.0777715	0.999789	-4.08457
22427	Wrn	Werner syndrome RecQ like helicase	0.207447	6.74091	1.87707	0.0794566	0.999789	-4.08486
13990	Smarcad1	SWI/SNF-related, matrix-associated actin-dependent regulator of chromatin, subfamily a, containing DEAD/H box 1	-0.151816	6.65169	-1.8796	0.0785766	0.999789	-4.08493
15461	Hras	Harvey rat sarcoma virus oncogene	0.157751	6.16894	1.89931	0.0757809	0.999789	-4.08527
71779	Marchf8	membrane associated ring-CH-type finger 8	0.193294	6.1889	1.8978	0.0759911	0.999789	-4.08536
94089	Trim7	tripartite motif-containing 7	0.176749	6.69774	1.87653	0.0790201	0.999789	-4.0855
224650	Anks1	ankyrin repeat and SAM domain containing 1	-0.137015	7.49328	-1.85836	0.0816911	0.999789	-4.08582
110611	Hdlbp	high density lipoprotein (HDL) binding protein	0.115352	8.94739	1.84432	0.08381	0.999789	-4.08618
64075	Smoc1	SPARC related modular calcium binding 1	0.899002	2.407	3.61214	0.00235188	0.999789	-4.08621
54208	Arl6ip1	ADP-ribosylation factor-like 6 interacting protein 1	-0.124555	8.34655	-1.8465	0.0834775	0.999789	-4.08748
319322	Sf3b2	splicing factor 3b, subunit 2	0.0991733	9.20344	1.84167	0.0842152	0.999789	-4.088
71699	Slc41a3	solute carrier family 41, member 3	0.404889	4.87164	2.04275	0.0617034	0.999789	-4.08831
16905	Lmna	lamin A	0.527019	6.00676	1.961	0.0786864	0.999789	-4.08919
16194	Il6ra	interleukin 6 receptor, alpha	-0.227141	5.69339	-1.95035	0.0689507	0.999789	-4.09022
71163	Zfp626	zinc finger protein 626	-0.291693	4.32119	-2.20143	0.0427924	0.999789	-4.09037
11652	Akt2	thymoma viral proto-oncogene 2	0.150933	6.52944	1.87422	0.079355	0.999789	-4.0907
66071	Ethe1	ethylmalonic encephalopathy 1	-0.185582	5.18538	-1.98497	0.064639	0.999789	-4.09084
16432	Itm2b	integral membrane protein 2B	-0.110898	8.3958	-1.84193	0.0841749	0.999789	-4.09184
17716	ND1	NADH dehydrogenase 1, mitochondrial	-0.415665	10.8773	-1.88428	0.0917805	0.999789	-4.09231
26429	Orc5	origin recognition complex, subunit 5	0.199144	5.95681	1.90142	0.0754873	0.999789	-4.09312
98732	Rab3gap2	RAB3 GTPase activating protein subunit 2	0.123235	6.93608	1.85907	0.0815853	0.999789	-4.0944
22350	Ezr	ezrin	0.115543	7.3813	1.85063	0.0828507	0.999789	-4.09443
14755	Pigq	phosphatidylinositol glycan anchor biosynthesis, class Q	0.217411	7.26403	1.85712	0.0835658	0.999789	-4.09564
66204	Acyp1	acylphosphatase 1	0.270636	4.50212	2.11516	0.0505241	0.999789	-4.09579
219144	Arl11	ADP-ribosylation factor-like 11	-0.355101	3.98359	-2.34986	0.0320025	0.999789	-4.09683
217737	Ahsa1	AHA1, activator of heat shock protein ATPase 1	0.135034	8.35285	1.8336	0.0854603	0.999789	-4.10018
70335	Reep6	receptor accessory protein 6	0.447454	3.81218	2.29922	0.0356755	0.999789	-4.10162
235606	Apeh	acylpeptide hydrolase	0.190722	7.1167	1.84597	0.08396	0.999789	-4.10371
12815	Col11a2	collagen, type XI, alpha 2	-0.300958	4.18386	-2.21476	0.0417003	0.999789	-4.10538
11461	Actb	actin, beta	-0.0858685	11.3306	-1.82947	0.086103	0.999789	-4.10672
67547	Slc39a8	solute carrier family 39 (metal ion transporter), member 8	0.333798	6.10379	1.90049	0.0809773	0.999789	-4.10865
15204	Herc2	HECT and RLD domain containing E3 ubiquitin protein ligase 2	0.215143	7.05654	1.84555	0.0850199	0.999789	-4.10948
74352	Zfp84	zinc finger protein 84	-0.169342	5.12671	-1.96865	0.0666411	0.999789	-4.11024
238693	Zfp58	zinc finger protein 58	-0.423576	3.48788	-2.56268	0.0209095	0.999789	-4.11027
20586	Smarca4	SWI/SNF related, matrix associated, actin dependent regulator of chromatin, subfamily a, member 4	0.105496	9.02188	1.81967	0.0876476	0.999789	-4.11118
240354	Malt1	MALT1 paracaspase	-0.195609	5.41208	-1.94006	0.0702819	0.999789	-4.11127
100169	Phactr4	phosphatase and actin regulator 4	0.151665	6.24832	1.86146	0.0812296	0.999789	-4.11191
20924	Supt5	suppressor of Ty 5, DSIF elongation factor subunit	0.104607	7.98765	1.82344	0.0870511	0.999789	-4.11294
19344	Rab5b	RAB5B, member RAS oncogene family	-0.150136	5.98401	-1.87885	0.0786846	0.999789	-4.11319
232337	Zfp637	zinc finger protein 637	0.207383	4.90207	1.97838	0.065441	0.999789	-4.11375
20589	Ighmbp2	immunoglobulin mu DNA binding protein 2	0.197414	4.86945	1.98709	0.0643837	0.999789	-4.11396
66925	Sdhd	succinate dehydrogenase complex, subunit D, integral membrane protein	0.120719	7.87594	1.82267	0.0871724	0.999789	-4.11464
30940	Usp25	ubiquitin specific peptidase 25	0.152715	7.33392	1.82947	0.0861041	0.999789	-4.11484
228368	Slc35c1	solute carrier family 35, member C1	-0.126515	6.41344	-1.85366	0.0823951	0.999789	-4.11491
11490	Adam15	ADAM metallopeptidase domain 15	-0.150297	6.20109	-1.86256	0.0810657	0.999789	-4.11533
27367	Rpl3	ribosomal protein L3	0.173005	8.07966	1.82105	0.0878335	0.999789	-4.11557
73218	Sppl2b	signal peptide peptidase like 2B	0.223739	6.81693	1.84347	0.0855278	0.999789	-4.11613
108989	Tpr	translocated promoter region, nuclear basket protein	0.141178	8.99388	1.81275	0.0887526	0.999789	-4.11829
207352	Sec23ip	Sec23 interacting protein	0.123564	6.89973	1.83242	0.0856437	0.999789	-4.11859
12349	Car2	carbonic anhydrase 2	0.351824	8.80976	1.84847	0.0941265	0.999789	-4.11871
20509	Slc19a1	solute carrier family 19 (folate transporter), member 1	0.154558	6.41796	1.84606	0.0835438	0.999789	-4.11873
231452	Sdad1	SDA1 domain containing 1	0.118349	7.59729	1.82143	0.0873689	0.999789	-4.1188
19252	Dusp1	dual specificity phosphatase 1	0.396488	3.51059	2.39939	0.0290102	0.999789	-4.11884
78369	Icam4	intercellular adhesion molecule 4, Landsteiner-Wiener blood group	0.394799	4.51817	2.07035	0.0567813	0.999789	-4.1189
67844	Rab32	RAB32, member RAS oncogene family	-0.204894	5.36689	-1.93378	0.071105	0.999789	-4.11914
110816	Pwp2	PWP2 periodic tryptophan protein homolog (yeast)	0.165763	6.6775	1.83791	0.0847934	0.999789	-4.1202
54632	Ftsj1	FtsJ RNA 2'-O-methyltransferase 1	0.188668	5.66825	1.88581	0.0776856	0.999789	-4.12038
66676	Tmed7	transmembrane p24 trafficking protein 7	-0.193707	7.10565	-1.82886	0.0866879	0.999789	-4.12053
108116	Slco3a1	solute carrier organic anion transporter family, member 3a1	-0.247459	6.21335	-1.86586	0.0820661	0.999789	-4.12054
74048	Vsir	V-set immunoregulatory receptor	-0.150876	6.0973	-1.86329	0.0809588	0.999789	-4.12227
26922	Mecr	mitochondrial trans-2-enoyl-CoA reductase	0.19695	5.56979	1.89299	0.0766673	0.999789	-4.12275
11429	Aco2	aconitase 2, mitochondrial	0.11266	8.40107	1.81028	0.0891496	0.999789	-4.12299
111173	Erc1	ELKS/RAB6-interacting/CAST family member 1	0.2365	4.58638	2.05588	0.0565601	0.999789	-4.12325
14011	Etv6	ets variant 6	-0.17759	8.07732	-1.81385	0.0890848	0.999789	-4.12361
11603	Agrn	agrin	0.289177	4.48384	2.03386	0.0589652	0.999789	-4.12552
236794	Slc9a6	solute carrier family 9 (sodium/hydrogen exchanger), member 6	-0.202525	4.58355	-2.04141	0.0581301	0.999789	-4.12554
320184	Lrrc58	leucine rich repeat containing 58	-0.165845	7.21804	-1.81908	0.0877417	0.999789	-4.12636
12873	Cpa3	carboxypeptidase A3, mast cell	-0.243002	4.66313	-1.99385	0.0635736	0.999789	-4.12993
27081	Zfp275	zinc finger protein 275	-0.227718	5.54469	-1.89411	0.07651	0.999789	-4.13094
20810	Srm	spermidine synthase	0.128291	8.60125	1.80028	0.0907742	0.999789	-4.13184
239217	Kctd12	potassium channel tetramerisation domain containing 12	-0.197305	7.36886	-1.8133	0.0895923	0.999789	-4.13224
218693	Paip1	polyadenylate binding protein-interacting protein 1	-0.161276	6.23009	-1.83932	0.0845756	0.999789	-4.13304
68730	Dus1l	dihydrouridine synthase 1 like	0.156567	6.93197	1.81553	0.0883077	0.999789	-4.13322
19185	Psmd4	proteasome (prosome, macropain) 26S subunit, non-ATPase, 4	0.153347	7.47052	1.80623	0.0898055	0.999789	-4.13427
216877	Dhx33	DEAH-box helicase 33	0.131154	6.89327	1.81599	0.0882331	0.999789	-4.13459
69146	Gsdmd	gasdermin D	-0.204178	5.3852	-1.91337	0.0738407	0.999789	-4.13533
13669	Eif3a	eukaryotic translation initiation factor 3, subunit A	0.0981122	9.90626	1.79667	0.0913679	0.999789	-4.13541
67865	Rgs10	regulator of G-protein signalling 10	0.242495	5.18358	1.90279	0.0752971	0.999789	-4.1368
21429	Ubtf	upstream binding transcription factor, RNA polymerase I	0.0959418	8.93081	1.79397	0.0918139	0.999789	-4.13752
217030	Synrg	synergin, gamma	0.14049	6.38466	1.82645	0.086577	0.999789	-4.13822
231801	Agfg2	ArfGAP with FG repeats 2	0.157722	5.45856	1.88272	0.0781275	0.999789	-4.13824
18973	Pole	polymerase (DNA directed), epsilon	0.127627	7.31174	1.80175	0.0905345	0.999789	-4.14009
108037	Shmt2	serine hydroxymethyltransferase 2 (mitochondrial)	0.129314	8.59763	1.79149	0.0922244	0.999789	-4.14079
70247	Psmd1	proteasome (prosome, macropain) 26S subunit, non-ATPase, 1	0.107575	8.38502	1.79147	0.0922285	0.999789	-4.14159
432572	Specc1	sperm antigen with calponin homology and coiled-coil domains 1	0.173816	6.42802	1.81834	0.0878585	0.999789	-4.14164
76251	Ercc6l2	excision repair cross-complementing rodent repair deficiency, complementation group 6 like 2	0.168757	5.86213	1.84629	0.083509	0.999789	-4.14245
17279	Melk	maternal embryonic leucine zipper kinase	0.16801	5.70109	1.85996	0.0814519	0.999789	-4.143
228880	Zmynd8	zinc finger, MYND-type containing 8	0.111293	7.61718	1.79457	0.0917148	0.999789	-4.14385
78618	Acap2	ArfGAP with coiled-coil, ankyrin repeat and PH domains 2	-0.196353	6.59929	-1.81613	0.0884174	0.999789	-4.14432
69104	Marchf5	membrane associated ring-CH-type finger 5	0.130601	6.79597	1.80437	0.0901072	0.999789	-4.14504
15526	Hspa9	heat shock protein 9	0.113665	9.80927	1.78716	0.0929461	0.999789	-4.14517
94044	Bcl2l13	BCL2 like 13	0.14549	7.41596	1.79383	0.0918369	0.999789	-4.14621
216443	Mars1	methionine-tRNA synthetase 1	0.130345	7.71271	1.78985	0.0924969	0.999789	-4.147
330474	Zc3h4	zinc finger CCCH-type containing 4	0.11386	7.76225	1.7878	0.0928389	0.999789	-4.14874
77116	Mtmr2	myotubularin related protein 2	-0.165135	6.14266	-1.82371	0.0870076	0.999789	-4.15054
22631	Ywhaz	tyrosine 3-monooxygenase/tryptophan 5-monooxygenase activation protein, zeta polypeptide	-0.157199	8.2919	-1.7826	0.0937445	0.999789	-4.15061
27407	Abcf2	ATP-binding cassette, sub-family F member 2	0.110552	7.84438	1.78466	0.0933652	0.999789	-4.15094
170799	Rtkn2	rhotekin 2	-0.407372	3.46933	-2.38578	0.0298051	0.999789	-4.15102
68278	Ddx39a	DEAD box helicase 39a	0.13878	8.25064	1.78179	0.0938488	0.999789	-4.15152
11639	Ak4	adenylate kinase 4	0.380686	3.63915	2.31542	0.0342513	0.999789	-4.15188
208144	Dhx37	DEAH-box helicase 37	0.13428	6.75676	1.79853	0.0910615	0.999789	-4.15201
320808	Dcaf5	DDB1 and CUL4 associated factor 5	-0.160876	5.84701	-1.83448	0.0853233	0.999789	-4.15244
213539	Bag2	BCL2-associated athanogene 2	0.147737	6.26381	1.81285	0.0887361	0.999789	-4.15289
77532	Jrkl	Jrk-like	-0.415523	3.22838	-2.57116	0.0205539	0.999789	-4.15363
67065	Polr3d	polymerase (RNA) III (DNA directed) polypeptide D	0.174018	5.73347	1.83462	0.085302	0.999789	-4.15733
240665	Ccnj	cyclin J	-0.245357	5.06343	-1.91592	0.0734939	0.999789	-4.15896
55936	Ctps2	cytidine 5'-triphosphate synthase 2	-0.155705	6.01607	-1.81756	0.087983	0.999789	-4.16085
18770	Pklr	pyruvate kinase liver and red blood cell	0.555381	7.90006	1.8197	0.102575	0.999789	-4.16119
66394	Nosip	nitric oxide synthase interacting protein	0.14042	6.194	1.80703	0.0896757	0.999789	-4.1617
74868	Tmem65	transmembrane protein 65	-0.284054	4.02463	-2.13088	0.0490263	0.999789	-4.16285
13498	Atn1	atrophin 1	-0.224762	5.47644	-1.86399	0.0808543	0.999789	-4.16335
74154	Unkl	unkempt family like zinc finger	0.184936	4.80598	1.92412	0.072388	0.999789	-4.164
67667	Alkbh8	alkB homolog 8, tRNA methyltransferase	0.215868	5.29261	1.85752	0.0818157	0.999789	-4.16554
66369	Dus2	dihydrouridine synthase 2	0.328788	3.89682	2.14657	0.0475718	0.999789	-4.1675
16396	Itch	itchy, E3 ubiquitin protein ligase	-0.139263	6.65762	-1.78225	0.0937701	0.999789	-4.16819
69190	Dym	dymeclin	0.143319	6.30671	1.78961	0.0925373	0.999789	-4.16906
233987	Zfp958	zinc finger protein 958	-0.255009	4.25516	-2.05281	0.0568896	0.999789	-4.16908
76041	Ccdc125	coiled-coil domain containing 125	-0.233356	4.53505	-1.98827	0.0642418	0.999789	-4.16908
18670	Abcb4	ATP-binding cassette, sub-family B member 4	0.419917	6.28406	1.82969	0.0965355	0.999789	-4.16941
213012	Abhd10	abhydrolase domain containing 10	-0.230366	4.61001	-1.96273	0.0673797	0.999789	-4.17038
229517	Slc25a44	solute carrier family 25, member 44	0.149574	5.37756	1.84477	0.0837413	0.999789	-4.17043
106572	Rab31	RAB31, member RAS oncogene family	-0.234739	5.8144	-1.82788	0.086757	0.999789	-4.17044
242747	Zfp933	zinc finger protein 933	-0.318541	3.72979	-2.24211	0.0395393	0.999789	-4.17111
234852	Chmp1a	charged multivesicular body protein 1A	0.144958	6.5924	1.77873	0.094365	0.999789	-4.17243
50765	Tfr2	transferrin receptor 2	0.342132	6.02256	1.81965	0.0941207	0.999789	-4.17392
17865	Mybl2	myeloblastosis oncogene-like 2	0.140196	6.86908	1.77053	0.0957644	0.999789	-4.1745
19889	Rp2	retinitis pigmentosa 2 homolog	-0.195409	5.63179	-1.82812	0.0863152	0.999789	-4.17518
99712	Cept1	choline/ethanolaminephosphotransferase 1	-0.187913	5.22701	-1.85603	0.0820397	0.999789	-4.17621
18704	Pik3c2a	phosphatidylinositol-4-phosphate 3-kinase catalytic subunit type 2 alpha	-0.27295	4.77866	-1.94545	0.0695815	0.999789	-4.17639
22761	Zfpm1	zinc finger protein, multitype 1	0.263024	8.19844	1.77294	0.101864	0.999789	-4.17769
74131	Sash3	SAM and SH3 domain containing 3	-0.191114	7.25191	-1.76327	0.0978205	0.999789	-4.17871
67255	Zfp422	zinc finger protein 422	-0.165821	7.24374	-1.75963	0.0976515	0.999789	-4.17941
330260	Pon2	paraoxonase 2	0.160238	5.78974	1.80329	0.0902839	0.999789	-4.17964
13709	Elf1	E74 like ETS transcription factor 1	-0.161244	7.77024	-1.75438	0.0985881	0.999789	-4.1801
67291	Ccdc137	coiled-coil domain containing 137	0.14386	6.28719	1.77663	0.0947228	0.999789	-4.1802
76448	Ppp1r18	protein phosphatase 1, regulatory subunit 18	-0.170453	6.84976	-1.76379	0.0969284	0.999789	-4.18137
19165	Psen2	presenilin 2	0.19074	5.69163	1.80292	0.0903431	0.999789	-4.18155
432731	Zscan26	zinc finger and SCAN domain containing 26	-0.196321	5.25399	-1.84838	0.083192	0.999789	-4.18194
106039	Gga1	golgi associated, gamma adaptin ear containing, ARF binding protein 1	0.140578	6.80293	1.76255	0.0971426	0.999789	-4.18239
66049	Rogdi	rogdi homolog	-0.197515	5.21206	-1.86647	0.0804895	0.999789	-4.18243
12337	Capn5	calpain 5	0.180069	5.60144	1.81005	0.0891869	0.999789	-4.1836
231583	Slc26a1	solute carrier family 26 (sulfate transporter), member 1	0.526729	4.70028	1.96181	0.0747007	0.999789	-4.18389
214048	Larp1b	La ribonucleoprotein 1B	0.237057	4.73165	1.89572	0.0762826	0.999789	-4.18404
12609	Cebpd	CCAAT/enhancer binding protein delta	-0.266572	4.23564	-2.03566	0.058765	0.999789	-4.1854
70885	Ints10	integrator complex subunit 10	0.146746	6.46886	1.76532	0.096662	0.999789	-4.18639
79464	Lias	lipoic acid synthetase	0.144278	5.7152	1.79815	0.0911242	0.999789	-4.18673
228012	Tlk1	tousled-like kinase 1	0.159733	7.25133	1.75002	0.0993424	0.999789	-4.18765
68915	Vars2	valyl-tRNA synthetase 2, mitochondrial	0.162419	6.22931	1.76912	0.0960071	0.999789	-4.18876
209837	Slc38a5	solute carrier family 38, member 5	0.426497	4.50399	1.94575	0.073577	0.999789	-4.18905
11826	Aqp1	aquaporin 1	0.441151	6.3978	1.80073	0.102224	0.999789	-4.18906
11692	Gfer	growth factor, augmenter of liver regeneration	0.164707	5.67719	1.7957	0.0915272	0.999789	-4.1894
212943	Tent5a	terminal nucleotidyltransferase 5A	-0.446693	4.2514	-2.03371	0.0614016	0.999789	-4.19088
666938	Bend4	BEN domain containing 4	-0.330495	4.1077	-2.0483	0.0573776	0.999789	-4.19255
223626	Them6	thioesterase superfamily member 6	0.244253	4.91877	1.86529	0.0806632	0.999789	-4.19263
329260	Dennd1b	DENN domain containing 1B	-0.215879	5.14496	-1.84687	0.0834213	0.999789	-4.19362
241322	Zbtb6	zinc finger and BTB domain containing 6	-0.279455	4.74016	-1.89868	0.075901	0.999789	-4.19394
21379	Tbrg4	transforming growth factor beta regulated gene 4	0.133527	7.68485	1.73918	0.101281	0.999789	-4.19434
17706	ATP8	ATP synthase 8, mitochondrial	-0.749589	7.67295	-1.78686	0.109565	0.999789	-4.19554
399603	Lratd2	LRAT domain containing 1	-0.351805	5.31062	-1.85366	0.0861659	0.999789	-4.19572
26357	Abcg2	ATP binding cassette subfamily G member 2 (Junior blood group)	0.158206	5.79366	1.78068	0.0940357	0.999789	-4.19602
11979	Atp7b	ATPase, Cu++ transporting, beta polypeptide	0.482857	6.03849	1.80734	0.101235	0.999789	-4.19611
72759	Tmem135	transmembrane protein 135	-0.174679	5.05259	-1.84779	0.0832812	0.999789	-4.19623
17448	Mdh2	malate dehydrogenase 2, NAD (mitochondrial)	0.126143	8.76956	1.73498	0.102041	0.999789	-4.19643
107829	Thoc5	THO complex 5	0.14921	6.41325	1.75389	0.0986588	0.999789	-4.19716
245886	Ankrd27	ankyrin repeat domain 27	0.133877	7.20476	1.74	0.101132	0.999789	-4.19717
227937	Pkp4	plakophilin 4	0.129964	6.16799	1.76125	0.097369	0.999789	-4.19779
17113	M6pr	mannose-6-phosphate receptor, cation dependent	0.120961	7.7932	1.73335	0.102337	0.999789	-4.19952
104458	Rars1	arginyl-tRNA synthetase 1	0.123821	7.77303	1.73294	0.102412	0.999789	-4.20006
56322	Timm22	translocase of inner mitochondrial membrane 22	0.159102	5.44749	1.79568	0.0915305	0.999789	-4.20026
11733	Ank1	ankyrin 1, erythroid	0.597897	7.48536	1.7776	0.109992	0.999789	-4.20033
69956	Ptcd3	pentatricopeptide repeat domain 3	0.129837	7.21026	1.73631	0.101799	0.999789	-4.20036
18392	Orc1	origin recognition complex, subunit 1	0.15614	5.45165	1.79749	0.091233	0.999789	-4.20063
384281	Gatc	glutamyl-tRNA amidotransferase subunit C	0.156031	5.5236	1.79484	0.0916699	0.999789	-4.20072
18969	Pola2	polymerase (DNA directed), alpha 2	0.11154	7.4286	1.73408	0.102204	0.999789	-4.20075
11750	Anxa7	annexin A7	0.116297	6.6365	1.74449	0.100327	0.999789	-4.20092
74094	Tjap1	tight junction associated protein 1	0.166449	5.50323	1.78866	0.0926967	0.999789	-4.20101
68539	Tmem109	transmembrane protein 109	0.179436	5.37319	1.80023	0.0907832	0.999789	-4.2026
11867	Arpc1b	actin related protein 2/3 complex, subunit 1B	-0.133616	8.79509	-1.72709	0.103481	0.999789	-4.20413
445007	Nup85	nucleoporin 85	0.113556	7.90767	1.72714	0.103472	0.999789	-4.20476
11983	Atp5if1	ATP synthase inhibitory factor subunit 1	0.152281	7.86103	1.72556	0.103764	0.999789	-4.2064
381845	Rnf225	ring finger protein 225	0.926739	1.81301	3.4795	0.00311082	0.999789	-4.20705
64934	Pes1	pescadillo ribosomal biogenesis factor 1	0.109345	7.58164	1.72525	0.10382	0.999789	-4.20778
18293	Ogdh	oxoglutarate (alpha-ketoglutarate) dehydrogenase (lipoamide)	0.108944	8.3833	1.72269	0.104292	0.999789	-4.20827
16174	Il18rap	interleukin 18 receptor accessory protein	-0.181683	5.40179	-1.80278	0.090367	0.999789	-4.20838
56347	Eif3c	eukaryotic translation initiation factor 3, subunit C	0.0944921	9.24487	1.723	0.104235	0.999789	-4.20941
107939	Pom121	nuclear pore membrane protein 121	0.149453	7.89042	1.72219	0.104386	0.999789	-4.20943
237860	Ssh2	slingshot protein phosphatase 2	-0.166984	6.16892	-1.74797	0.0997074	0.999789	-4.2095
54484	Mkrn1	makorin, ring finger protein, 1	0.175886	6.04513	1.75068	0.0992263	0.999789	-4.20954
73178	Wasl	WASP like actin nucleation promoting factor	-0.20672	4.7877	-1.85361	0.0824026	0.999789	-4.21017
224619	Traf7	TNF receptor-associated factor 7	0.129232	7.30195	1.72417	0.104018	0.999789	-4.21052
66514	Asrgl1	asparaginase like 1	0.140398	6.23594	1.74399	0.100417	0.999789	-4.21133
16410	Itgav	integrin alpha V	-0.247783	4.57429	-1.90799	0.0745776	0.999789	-4.21335
217125	Samd14	sterile alpha motif domain containing 14	0.416029	6.3428	1.76672	0.107391	0.999789	-4.21377
213993	Ccdc186	coiled-coil domain containing 186	-0.205864	4.87208	-1.84979	0.0829778	0.999789	-4.21388
226016	Abhd17b	abhydrolase domain containing 17B	-0.257756	5.215	-1.8086	0.0898374	0.999789	-4.21496
16596	Klf1	Kruppel-like transcription factor 1 (erythroid)	0.521922	7.05087	1.75888	0.112058	0.999789	-4.217
17936	Nab1	Ngfi-A binding protein 1	-0.158037	5.75915	-1.75878	0.097801	0.999789	-4.21701
18432	Mybbp1a	MYB binding protein (P160) 1a	0.0990145	9.88364	1.71881	0.105013	0.999789	-4.21708
66870	Serbp1	serpine1 mRNA binding protein 1	0.0872391	10.4169	1.72253	0.104323	0.999789	-4.21728
66945	Sdha	succinate dehydrogenase complex, subunit A, flavoprotein (Fp)	0.0908999	8.83071	1.71373	0.105962	0.999789	-4.21736
226251	Ablim1	actin-binding LIM protein 1	-0.246314	5.92108	-1.75696	0.0997406	0.999789	-4.21754
20698	Sphk1	sphingosine kinase 1	0.522028	5.20635	1.83545	0.09585	0.999789	-4.21792
19159	Cyth3	cytohesin 3	0.323421	6.3595	1.74848	0.106736	0.999789	-4.21846
107071	Wdr74	WD repeat domain 74	0.184957	6.43574	1.725	0.103998	0.999789	-4.22008
30935	Tor3a	torsin family 3, member A	-0.208742	5.08631	-1.8123	0.0888252	0.999789	-4.22026
20362	Septin8	septin 8	0.296803	7.3885	1.73169	0.110175	0.999789	-4.22063
54709	Eif3i	eukaryotic translation initiation factor 3, subunit I	0.113365	8.17912	1.70883	0.106884	0.999789	-4.22153
14067	F5	coagulation factor V	-0.355098	4.01845	-2.01889	0.0606521	0.999789	-4.22197
22433	Xbp1	X-box binding protein 1	-0.151018	6.73408	-1.71788	0.105185	0.999789	-4.22226
68626	Elac2	elaC ribonuclease Z 2	0.135438	6.70784	1.71663	0.105418	0.999789	-4.22314
226153	Twnk	twinkle mtDNA helicase	0.140724	6.44247	1.71976	0.104835	0.999789	-4.22412
57905	Isy1	ISY1 splicing factor homolog	0.11325	6.84242	1.71391	0.105928	0.999789	-4.22415
56436	Adrm1	adhesion regulating molecule 1 26S proteasome ubiquitin receptor	0.173203	5.50787	1.76006	0.0975764	0.999789	-4.22457
68018	Cert1	ceramide transporter 1	-0.161811	6.32259	-1.72446	0.103965	0.999789	-4.22491
56442	Serinc1	serine incorporator 1	-0.146114	6.54529	-1.71745	0.105266	0.999789	-4.22523
74140	Tm9sf1	transmembrane 9 superfamily member 1	0.133596	6.45708	1.71766	0.105226	0.999789	-4.22604
19200	Pstpip1	proline-serine-threonine phosphatase-interacting protein 1	-0.148481	6.55762	-1.71624	0.105492	0.999789	-4.22687
105782	Scrib	scribbled planar cell polarity	0.108887	7.48394	1.70456	0.107693	0.999789	-4.22712
193742	Abhd16a	abhydrolase domain containing 16A	0.140973	6.01054	1.72924	0.103088	0.999789	-4.2283
109019	Nabp1	nucleic acid binding protein 1	-0.339379	3.89779	-2.03487	0.0588521	0.999789	-4.22836
19063	Ppt1	palmitoyl-protein thioesterase 1	-0.134708	5.98415	-1.7295	0.10304	0.999789	-4.22881
233280	Nipa1	non imprinted in Prader-Willi/Angelman syndrome 1 homolog (human)	0.567403	3.51688	2.12439	0.0525962	0.999789	-4.22953
11545	Parp1	poly (ADP-ribose) polymerase family, member 1	0.0927893	9.37384	1.7035	0.107895	0.999789	-4.22956
331487	Uprt	uracil phosphoribosyltransferase	-0.222045	5.02596	-1.81432	0.0885005	0.999789	-4.22976
56048	Lgals8	lectin, galactose binding, soluble 8	-0.157692	5.14247	-1.78465	0.0933669	0.999789	-4.23006
76192	Abhd12	abhydrolase domain containing 12	-0.161471	5.12801	-1.7875	0.0928889	0.999789	-4.23028
229285	Spart	spartin	0.14979	5.6247	1.74777	0.0997425	0.999789	-4.23043
100503572	Bbip1	BBSome interacting protein 1	0.174207	5.21421	1.7757	0.0948805	0.999789	-4.23055
102098	Arhgef18	Rho/Rac guanine nucleotide exchange factor 18	-0.132468	7.09493	-1.70352	0.107891	0.999789	-4.23077
21985	Tpd52	tumor protein D52	-0.169657	6.1735	-1.72099	0.104608	0.999789	-4.23121
16010	Igfbp4	insulin-like growth factor binding protein 4	-0.151434	8.65137	-1.69864	0.109074	0.999789	-4.23209
97961	Nol12	nucleolar protein 12	0.160418	5.84424	1.7303	0.102892	0.999789	-4.23303
223690	Ankrd54	ankyrin repeat domain 54	0.157193	5.66126	1.73435	0.102155	0.999789	-4.23362
268448	Phf12	PHD finger protein 12	0.130001	7.19187	1.6979	0.108966	0.999789	-4.23427
320633	Zbtb26	zinc finger and BTB domain containing 26	-0.312229	4.56097	-1.86439	0.0812839	0.999789	-4.2344
210992	Lpcat1	lysophosphatidylcholine acyltransferase 1	0.155211	6.75125	1.7013	0.108314	0.999789	-4.23532
22682	Zfand5	zinc finger, AN1-type domain 5	-0.167886	6.75319	-1.70076	0.108418	0.999789	-4.2362
140579	Elmo2	engulfment and cell motility 2	-0.116572	6.10765	-1.71491	0.105739	0.999789	-4.23707
20462	Tra2b	transformer 2 beta	-0.185681	7.87333	-1.69535	0.111078	0.999789	-4.2379
106064	Rimoc1	RAB7A interacting MON1-CCZ1 complex subunit 1	-0.186593	5.48137	-1.74906	0.0995134	0.999789	-4.23792
110379	Sec13	SEC13 homolog, nuclear pore and COPII coat complex component	0.126469	6.91239	1.69586	0.10936	0.999789	-4.23834
170755	Sgk3	serum/glucocorticoid regulated kinase 3	-0.16305	5.92281	-1.72084	0.104634	0.999789	-4.23853
14201	Fhl3	four and a half LIM domains 3	-0.295128	4.69146	-1.85355	0.0826705	0.999789	-4.2387
53612	Vti1b	vesicle transport through interaction with t-SNAREs 1B	0.149674	5.67496	1.72853	0.103216	0.999789	-4.23912
16784	Lamp2	lysosomal-associated membrane protein 2	-0.193999	6.51828	-1.70053	0.108964	0.999789	-4.24137
72750	Fam117b	family with sequence similarity 117, member B	0.149484	6.152	1.70518	0.107575	0.999789	-4.24167
236899	Pcyt1b	phosphate cytidylyltransferase 1, choline, beta isoform	0.312743	4.26088	1.89186	0.0768728	0.999789	-4.24182
18777	Lypla1	lysophospholipase 1	-0.248609	6.20034	-1.71333	0.108874	0.999789	-4.24262
50884	Nckap1	NCK-associated protein 1	0.326386	4.43601	1.84318	0.0850999	0.999789	-4.24277
17717	ND2	NADH dehydrogenase 2, mitochondrial	-0.397318	10.0032	-1.72467	0.118269	0.999789	-4.24304
69116	Ubr4	ubiquitin protein ligase E3 component n-recognin 4	0.26834	8.17766	1.70191	0.115431	0.999789	-4.24363
241075	Plekhm3	pleckstrin homology domain containing, family M, member 3	0.36679	3.75427	2.05185	0.0569937	0.999789	-4.24469
52696	Zwint	ZW10 interactor	0.101737	7.35877	1.68467	0.111535	0.999789	-4.24526
73158	Larp1	La ribonucleoprotein 1, translational regulator	0.109989	9.21606	1.68678	0.111122	0.999789	-4.24545
67078	Pgp	phosphoglycolate phosphatase	0.132926	7.01079	1.68657	0.111163	0.999789	-4.24572
71934	Car13	carbonic anhydrase 13	0.383152	2.73757	2.40944	0.0284358	0.999789	-4.24693
12523	Cd84	CD84 antigen	-0.234068	4.98821	-1.80552	0.0899204	0.999789	-4.24724
76454	Fbxo31	F-box protein 31	0.127231	5.82744	1.70884	0.106883	0.999789	-4.2473
216856	Nlgn2	neuroligin 2	-0.178994	6.38768	-1.69346	0.109823	0.999789	-4.24849
27362	Dnajb9	DnaJ heat shock protein family (Hsp40) member B9	-0.322216	3.85078	-2.00242	0.0625598	0.999789	-4.24915
227929	Cytip	cytohesin 1 interacting protein	-0.210906	4.97852	-1.77673	0.0947047	0.999789	-4.24969
73174	Tbkbp1	TBK1 binding protein 1	-0.136628	6.08151	-1.69928	0.108702	0.999789	-4.25094
11534	Adk	adenosine kinase	0.109866	6.77341	1.68198	0.112062	0.999789	-4.25122
218203	Mylip	myosin regulatory light chain interacting protein	-0.239254	4.33512	-1.87097	0.0798288	0.999789	-4.25187
27979	Eif3b	eukaryotic translation initiation factor 3, subunit B	0.100822	9.43389	1.68137	0.112183	0.999789	-4.25217
52666	Arhgef25	Rho guanine nucleotide exchange factor 25	0.426223	4.24877	1.87137	0.0835643	0.999789	-4.25221
12010	B2m	beta-2 microglobulin	-0.143873	8.07916	-1.6759	0.113265	0.999789	-4.25229
19324	Rab1a	RAB1A, member RAS oncogene family	-0.122043	7.53418	-1.67613	0.11322	0.999789	-4.25251
56307	Metap2	methionine aminopeptidase 2	0.11738	8.32761	1.67604	0.113238	0.999789	-4.25254
71683	Gypc	glycophorin C	0.130058	6.5676	1.6812	0.112216	0.999789	-4.25431
57916	Tnfrsf13b	tumor necrosis factor receptor superfamily, member 13b	-0.216457	5.50139	-1.73303	0.102395	0.999789	-4.25432
72590	Ppme1	protein phosphatase methylesterase 1	0.140703	5.8684	1.69544	0.109439	0.999789	-4.25548
18563	Pcx	pyruvate carboxylase	0.32947	4.35518	1.85053	0.0836266	0.999789	-4.25571
67037	Pmf1	polyamine-modulated factor 1	0.139034	6.78563	1.67697	0.113053	0.999789	-4.25573
20341	Selenbp1	selenium binding protein 1	0.16607	5.94065	1.69501	0.109523	0.999789	-4.25581
74167	Nudt9	nudix hydrolase 9	0.191479	6.20516	1.68642	0.111476	0.999789	-4.25631
17128	Smad4	SMAD family member 4	-0.171894	6.45108	-1.68126	0.112204	0.999789	-4.25688
21894	Tln1	talin 1	0.101592	9.7159	1.67828	0.112792	0.999789	-4.25718
15481	Hspa8	heat shock protein 8	0.117248	11.1912	1.69392	0.109734	0.999789	-4.2573
225659	Cep76	centrosomal protein 76	0.183781	5.79831	1.69571	0.109388	0.999789	-4.25735
227801	Dennd1a	DENN domain containing 1A	0.167821	5.36915	1.72063	0.104675	0.999789	-4.25769
68298	Ncapd2	non-SMC condensin I complex, subunit D2	0.0949466	9.12333	1.67379	0.113684	0.999789	-4.25769
109934	Abr	active BCR-related gene	-0.138395	6.79837	-1.675	0.113443	0.999789	-4.25788
19211	Pten	phosphatase and tensin homolog	-0.150113	7.22426	-1.67082	0.114279	0.999789	-4.2582
227298	Retreg2	reticulophagy regulator family member 2	0.136366	6.90154	1.67257	0.113929	0.999789	-4.2583
83925	Trps1	transcriptional repressor GATA binding 1	-0.336988	3.93983	-1.96907	0.0665879	0.999789	-4.25833
15162	Hck	hemopoietic cell kinase	-0.278776	3.82672	-2.00421	0.0623502	0.999789	-4.25864
171580	Mical1	microtubule associated monooxygenase, calponin and LIM domain containing 1	-0.171719	5.4368	-1.72144	0.104523	0.999789	-4.25876
20638	Snrpb	small nuclear ribonucleoprotein B	0.120338	8.65828	1.67025	0.114393	0.999789	-4.2591
71946	Endod1	endonuclease domain containing 1	0.210104	5.55799	1.70776	0.107135	0.999789	-4.25937
14783	Grb10	growth factor receptor bound protein 10	0.280637	7.4796	1.68474	0.118766	0.999789	-4.25943
71665	Fuca1	fucosidase, alpha-L- 1, tissue	0.177947	5.4676	1.71085	0.106502	0.999789	-4.25945
12846	Comt	catechol-O-methyltransferase	0.158976	6.44684	1.67453	0.113537	0.999789	-4.26165
75974	Dock11	dedicator of cytokinesis 11	-0.196778	6.77393	-1.67196	0.115118	0.999789	-4.26283
232670	Tspan33	tetraspanin 33	0.499393	6.02845	1.71817	0.118117	0.999789	-4.2631
170930	Sumo2	small ubiquitin-like modifier 2	-0.265896	5.7799	-1.69915	0.111909	0.999789	-4.2632
234825	Klhdc4	kelch domain containing 4	0.139162	6.1618	1.67689	0.113069	0.999789	-4.26349
74148	Cluh	clustered mitochondria homolog	0.122703	8.511	1.66492	0.115465	0.999789	-4.2636
108888	Atad3a	ATPase family, AAA domain containing 3A	0.120749	7.63291	1.66349	0.115754	0.999789	-4.26365
66401	Nudt2	nudix hydrolase 2	0.243469	4.04605	1.92275	0.0725729	0.999789	-4.26389
27401	Skp2	S-phase kinase-associated protein 2	-0.137687	6.46313	-1.67189	0.114063	0.999789	-4.26407
619605	Zcchc17	zinc finger, CCHC domain containing 17	0.131796	5.93548	1.68412	0.111642	0.999789	-4.26416
66220	Zdhhc12	zinc finger, DHHC domain containing 12	-0.232869	4.50736	-1.81569	0.0882818	0.999789	-4.26442
19224	Ptgs1	prostaglandin-endoperoxide synthase 1	-0.129174	6.32852	-1.67437	0.113569	0.999789	-4.26522
105722	Ano6	anoctamin 6	-0.145441	6.02944	-1.68091	0.112273	0.999789	-4.26586
29876	Clic4	chloride intracellular channel 4	0.117978	7.55334	1.65937	0.116591	0.999789	-4.26736
70564	Prxl2a	peroxiredoxin like 2A	0.185864	5.21486	1.71762	0.105234	0.999789	-4.26752
239555	Mief1	mitochondrial elongation factor 1	-0.125396	6.05552	-1.67568	0.113308	0.999789	-4.26785
69368	Wdfy1	WD repeat and FYVE domain containing 1	-0.254641	4.21731	-1.87492	0.0792537	0.999789	-4.26813
18739	Pitpnm1	phosphatidylinositol transfer protein, membrane-associated 1	-0.328279	4.13894	-1.9256	0.0721901	0.999789	-4.26814
69053	Hapstr1	HUWE1 associated protein modifying stress responses	-0.199504	5.54026	-1.6953	0.109467	0.999789	-4.26862
75007	Mindy1	MINDY lysine 48 deubiquitinase 1	0.151884	5.05164	1.7324	0.10251	0.999789	-4.26883
22276	Uros	uroporphyrinogen III synthase	0.30505	5.26343	1.71877	0.108738	0.999789	-4.26894
68272	Rbm28	RNA binding motif protein 28	0.116989	7.03641	1.65898	0.116669	0.999789	-4.26904
106143	Cggbp1	CGG triplet repeat binding protein 1	-0.182913	7.52173	-1.65952	0.117776	0.999789	-4.26967
71706	Slc46a3	solute carrier family 46, member 3	0.432333	3.37858	2.08046	0.0539818	0.999789	-4.27091
223753	Cerk	ceramide kinase	-0.144048	5.95821	-1.67701	0.113044	0.999789	-4.27096
18226	Nup62	nucleoporin 62	0.103642	7.80701	1.65513	0.117456	0.999789	-4.27115
19652	Rbm3	RNA binding motif (RNP1, RRM) protein 3	-0.29432	6.84691	-1.67316	0.120991	0.999789	-4.27256
16952	Anxa1	annexin A1	-0.186706	6.30112	-1.66764	0.114977	0.999789	-4.27274
73130	Tmed5	transmembrane p24 trafficking protein 5	-0.195017	6.73344	-1.65855	0.117817	0.999789	-4.27386
73916	Ift57	intraflagellar transport 57	-0.268155	5.07737	-1.73556	0.102717	0.999789	-4.27389
66667	Hspbap1	Hspb associated protein 1	0.275311	4.20689	1.85152	0.0827167	0.999789	-4.27397
18029	Nfic	nuclear factor I/C	-0.22777	5.27908	-1.71383	0.105976	0.999789	-4.27438
72083	Mzt2	mitotic spindle organizing protein 2	0.222831	4.56127	1.77543	0.0949271	0.999789	-4.27449
67444	Ilkap	integrin-linked kinase-associated serine/threonine phosphatase 2C	0.11883	6.65355	1.65483	0.117518	0.999789	-4.27491
66270	Retreg1	reticulophagy regulator 1	-0.335579	4.63639	-1.78868	0.0944767	0.999789	-4.27542
15926	Idh1	isocitrate dehydrogenase 1 (NADP+), soluble	-0.129005	5.98542	-1.66808	0.114829	0.999789	-4.27579
225471	Ticam2	TIR domain containing adaptor molecule 2	-0.214173	4.91765	-1.74017	0.101102	0.999789	-4.2763
107732	Mrpl10	mitochondrial ribosomal protein L10	0.117372	6.36337	1.65683	0.117109	0.999789	-4.27652
14605	Tsc22d3	TSC22 domain family, member 3	-0.220623	4.55478	-1.78876	0.0926792	0.999789	-4.27657
67242	Gemin6	gem nuclear organelle associated protein 6	0.198639	5.2184	1.70294	0.108002	0.999789	-4.27733
22190	Ubc	ubiquitin C	0.112704	9.74503	1.65747	0.116978	0.999789	-4.27848
54198	Snx3	sorting nexin 3	0.0993674	7.59225	1.6464	0.119258	0.999789	-4.27889
16418	Eif6	eukaryotic translation initiation factor 6	0.133944	7.17833	1.64632	0.119276	0.999789	-4.27946
66445	Cyc1	cytochrome c-1	0.116013	7.91531	1.64608	0.119325	0.999789	-4.2795
66628	Thg1l	tRNA-histidine guanylyltransferase 1-like (S. cerevisiae)	0.13705	5.7078	1.67137	0.114168	0.999789	-4.28037
230082	Nol6	nucleolar protein family 6 (RNA-associated)	0.115129	7.48408	1.64457	0.119639	0.999789	-4.28053
55935	Fnbp4	formin binding protein 4	0.130536	7.4146	1.64431	0.119693	0.999789	-4.28078
72739	Zkscan3	zinc finger with KRAB and SCAN domains 3	-0.158746	5.75448	-1.66704	0.115037	0.999789	-4.28094
17463	Psmd7	proteasome (prosome, macropain) 26S subunit, non-ATPase, 7	0.112988	7.99728	1.64464	0.119624	0.999789	-4.28096
51797	Ctps1	cytidine 5'-triphosphate synthase 1	0.110142	7.27893	1.64337	0.11989	0.999789	-4.28179
545091	Hnrnpa1l2-ps2	heterogeneous nuclear ribonucleoprotein A1-like 2, pseudogene 2	0.181136	5.05231	1.7141	0.105893	0.999789	-4.28187
85308	Emc9	ER membrane protein complex subunit 9	0.449762	3.44011	1.99443	0.0643247	0.999789	-4.28204
22661	Zfp148	zinc finger protein 148	-0.156526	6.65381	-1.64656	0.119225	0.999789	-4.28207
228608	Smox	spermine oxidase	0.203854	4.46827	1.76786	0.0962246	0.999789	-4.28208
230514	Leprot	leptin receptor overlapping transcript	0.119976	6.13849	1.65331	0.11783	0.999789	-4.28304
78255	Ralgps2	Ral GEF with PH domain and SH3 binding motif 2	-0.151024	5.94044	-1.65653	0.117171	0.999789	-4.28312
53970	Rfx5	regulatory factor X, 5 (influences HLA class II expression)	-0.196177	5.38637	-1.68842	0.110801	0.999789	-4.28378
544817	Arhgap27	Rho GTPase activating protein 27	-0.181113	6.15284	-1.6542	0.117648	0.999789	-4.28389
16363	Irf2	interferon regulatory factor 2	-0.159677	5.90057	-1.65769	0.116933	0.999789	-4.28474
66863	Lztr1	leucine-zipper-like transcriptional regulator, 1	0.120227	6.10906	1.65164	0.118175	0.999789	-4.28504
59054	Mrps30	mitochondrial ribosomal protein S30	0.110806	6.4367	1.645	0.119549	0.999789	-4.28504
18822	Plod1	procollagen-lysine, 2-oxoglutarate 5-dioxygenase 1	-0.242489	4.42565	-1.77709	0.094644	0.999789	-4.28683
76014	Zc3h18	zinc finger CCCH-type containing 18	0.0912806	7.78062	1.63756	0.121106	0.999789	-4.28692
19387	Rangap1	RAN GTPase activating protein 1	0.110585	8.51023	1.64021	0.120551	0.999789	-4.28695
13667	Eif2b4	eukaryotic translation initiation factor 2B, subunit 4 delta	0.177247	6.08982	1.648	0.118926	0.999789	-4.28755
20170	Hps6	HPS6, biogenesis of lysosomal organelles complex 2 subunit 3	-0.335037	3.51749	-2.05167	0.057013	0.999789	-4.28769
71804	Mtfr2	mitochondrial fission regulator 2	-0.152166	6.00278	-1.65168	0.118165	0.999789	-4.28795
71591	Zfp251	zinc finger protein 251	0.157663	5.24716	1.68156	0.112145	0.999789	-4.28815
15505	Hsph1	heat shock 105kDa/110kDa protein 1	0.204261	8.50442	1.64669	0.123205	0.999789	-4.28821
80385	Tusc2	tumor suppressor 2, mitochondrial calcium regulator	0.146798	5.26326	1.67843	0.112763	0.999789	-4.28823
244853	Nxpe4	neurexophilin and PC-esterase domain family, member 4	0.610936	3.79967	1.97243	0.0715306	0.999789	-4.28863
21814	Tgfbr3	transforming growth factor, beta receptor III	0.227929	5.4383	1.66865	0.115501	0.999789	-4.28937
22344	Vezf1	vascular endothelial zinc finger 1	-0.148852	6.34673	-1.64121	0.12034	0.999789	-4.28949
15170	Ptpn6	protein tyrosine phosphatase, non-receptor type 6	-0.125753	8.0749	-1.6352	0.121605	0.999789	-4.28964
12466	Cct6a	chaperonin containing TCP1 subunit 6A	0.100563	9.64005	1.64501	0.119547	0.999789	-4.2901
110959	Nudt19	nudix hydrolase 19	0.14219	6.3697	1.63943	0.120714	0.999789	-4.29014
15242	Hhex	hematopoietically expressed homeobox	-0.192957	6.49277	-1.63972	0.121442	0.999789	-4.29072
194401	Mical3	microtubule associated monooxygenase, calponin and LIM domain containing 3	0.244223	5.76909	1.65509	0.119911	0.999789	-4.29103
73689	Bloc1s2	biogenesis of lysosomal organelles complex-1, subunit 2	-0.257498	4.21453	-1.83195	0.0857161	0.999789	-4.29131
23986	Eci2	enoyl-Coenzyme A delta isomerase 2	0.128863	5.9486	1.64615	0.119311	0.999789	-4.29186
22720	Zfp62	zinc finger protein 62	-0.137245	6.35653	-1.63767	0.121084	0.999789	-4.29193
56426	Pdcd10	programmed cell death 10	-0.316818	4.12071	-1.8372	0.0849025	0.999789	-4.29317
14854	Gss	glutathione synthetase	0.196614	5.22718	1.67788	0.112873	0.999789	-4.29349
233863	Gtf3c1	general transcription factor III C 1	0.109027	7.55738	1.62906	0.122906	0.999789	-4.2942
16403	Itga6	integrin alpha 6	-0.209763	6.60512	-1.63616	0.123223	0.999789	-4.29468
170748	Smco4	single-pass membrane protein with coiled-coil domains 4	-0.170339	4.81145	-1.7095	0.106758	0.999789	-4.2949
217578	Baz1a	bromodomain adjacent to zinc finger domain 1A	0.14004	7.85038	1.62874	0.122974	0.999789	-4.29493
233016	Blvrb	biliverdin reductase B	0.486371	6.81449	1.6596	0.130962	0.999789	-4.29548
235040	Atg4d	autophagy related 4D, cysteine peptidase	0.176589	5.0276	1.68822	0.110841	0.999789	-4.29586
14109	Fau	FAU ubiquitin like and ribosomal protein S30 fusion	0.191676	5.01712	1.68578	0.111317	0.999789	-4.29654
68017	Mrm2	mitochondrial rRNA methyltransferase 2	0.295829	4.0111	1.82571	0.0866938	0.999789	-4.29716
320150	Zdhhc17	zinc finger, DHHC domain containing 17	-0.190596	5.3306	-1.66503	0.115442	0.999789	-4.29784
246782	Atpaf2	ATP synthase mitochondrial F1 complex assembly factor 2	0.131621	5.85134	1.64092	0.1204	0.999789	-4.29801
11538	Adnp	activity-dependent neuroprotective protein	0.342261	4.13746	1.84543	0.0839148	0.999789	-4.29915
15384	Hnrnpab	heterogeneous nuclear ribonucleoprotein A/B	0.083778	10.4418	1.64473	0.119606	0.999789	-4.29936
272538	Tango6	transport and golgi organization 6	0.200849	4.67139	1.71904	0.104969	0.999789	-4.29939
208638	Slc25a38	solute carrier family 25, member 38	0.319717	5.86383	1.6532	0.124541	0.999789	-4.29949
208846	Daam1	dishevelled associated activator of morphogenesis 1	0.252707	5.76677	1.64796	0.121666	0.999789	-4.29951
26426	Nubp2	nucleotide binding protein 2	0.122998	6.64398	1.62507	0.12376	0.999789	-4.29956
12974	Cs	citrate synthase	0.10556	8.83793	1.62858	0.123009	0.999789	-4.29969
58217	Trem1	triggering receptor expressed on myeloid cells 1	-0.343117	3.18977	-2.17712	0.0448528	0.999789	-4.29978
50753	Fbxo8	F-box protein 8	0.199988	4.35106	1.75973	0.0976338	0.999789	-4.30068
53313	Atp2a3	ATPase, Ca++ transporting, ubiquitous	-0.126018	7.78617	-1.62148	0.124532	0.999789	-4.30121
74525	Fam234b	family with sequence similarity 234, member B	0.199942	6.05038	1.63176	0.122976	0.999789	-4.30141
12454	Ccnk	cyclin K	0.117696	6.61015	1.62216	0.124385	0.999789	-4.30174
71780	Isyna1	myo-inositol 1-phosphate synthase A1	0.118267	8.03082	1.62165	0.124495	0.999789	-4.302
70999	Naa40	N(alpha)-acetyltransferase 40, NatD catalytic subunit	0.0988252	7.21045	1.61955	0.124948	0.999789	-4.30237
18301	Fxyd5	FXYD domain-containing ion transport regulator 5	-0.165275	6.41938	-1.6247	0.12384	0.999789	-4.30275
22385	Baz1b	bromodomain adjacent to zinc finger domain, 1B	0.0867055	8.86748	1.62477	0.123825	0.999789	-4.30354
224630	Bnip1	BCL2/adenovirus E1B interacting protein 1	0.155774	5.02258	1.67498	0.113448	0.999789	-4.30368
57257	Vav3	vav 3 oncogene	-0.200779	6.15021	-1.62998	0.123345	0.999789	-4.30382
245877	Map7d1	MAP7 domain containing 1	-0.162483	6.76082	-1.61887	0.125095	0.999789	-4.30403
70495	Atp6ap2	ATPase, H+ transporting, lysosomal accessory protein 2	-0.129266	6.25946	-1.62364	0.124066	0.999789	-4.30439
64214	Rgs18	regulator of G-protein signaling 18	-0.201963	5.85602	-1.63299	0.122489	0.999789	-4.30522
50868	Keap1	kelch-like ECH-associated protein 1	0.112941	6.71249	1.61678	0.125549	0.999789	-4.30591
214290	Tut7	terminal uridylyl transferase 7	0.125606	6.96103	1.61452	0.12604	0.999789	-4.30698
11843	Arf4	ADP-ribosylation factor 4	-0.130113	7.20319	-1.61412	0.126126	0.999789	-4.30702
68342	Ndufb10	NADH:ubiquinone oxidoreductase subunit B10	0.144552	6.77934	1.61495	0.125945	0.999789	-4.30712
214572	Prmt7	protein arginine N-methyltransferase 7	0.112378	6.92826	1.61383	0.12619	0.999789	-4.30761
140488	Igf2bp3	insulin-like growth factor 2 mRNA binding protein 3	-0.140476	7.48268	-1.61343	0.126277	0.999789	-4.30774
70568	Cpne3	copine III	-0.281031	6.06757	-1.63514	0.126576	0.999789	-4.30776
56452	Orc6	origin recognition complex, subunit 6	0.131582	6.54308	1.61546	0.125836	0.999789	-4.30783
27060	Tcirg1	T cell, immune regulator 1, ATPase, H+ transporting, lysosomal V0 protein A3	-0.152315	7.01494	-1.6134	0.126284	0.999789	-4.30793
76357	Trmt5	TRM5 tRNA methyltransferase 5	0.187179	4.84802	1.69769	0.109007	0.999789	-4.30836
66612	Ormdl3	ORM1-like 3 (S. cerevisiae)	0.162407	5.5141	1.6371	0.121203	0.999789	-4.30842
67785	Zmym4	zinc finger, MYM-type 4	-0.128542	6.41701	-1.6184	0.125197	0.999789	-4.30845
16348	Invs	inversin	0.12414	5.89751	1.62487	0.123804	0.999789	-4.30869
66660	Sltm	SAFB-like, transcription modulator	0.113304	7.3682	1.61192	0.126606	0.999789	-4.30898
78893	Cnot10	CCR4-NOT transcription complex, subunit 10	0.110674	6.62812	1.61243	0.126495	0.999789	-4.30973
66105	Ube2d3	ubiquitin-conjugating enzyme E2D 3	-0.174705	8.43666	-1.61686	0.127422	0.999789	-4.31131
216792	Iba57	IBA57 homolog, iron-sulfur cluster assembly	0.176409	5.48124	1.63589	0.121459	0.999789	-4.31157
11479	Acvr1b	activin A receptor, type 1B	-0.180518	5.85445	-1.62495	0.123786	0.999789	-4.31197
22222	Ubr1	ubiquitin protein ligase E3 component n-recognin 1	0.172735	6.33543	1.61192	0.126641	0.999789	-4.31224
12183	Bpgm	2,3-bisphosphoglycerate mutase	0.185322	5.07785	1.66087	0.116285	0.999789	-4.31237
77573	Vps33a	VPS33A CORVET/HOPS core subunit	0.11865	6.36078	1.61168	0.12666	0.999789	-4.31238
17775	Laptm4a	lysosomal-associated protein transmembrane 4A	-0.131596	6.62718	-1.60909	0.127227	0.999789	-4.3125
104662	Tsr1	TSR1 20S rRNA accumulation	0.125999	6.65129	1.60707	0.127671	0.999789	-4.31401
57773	Wdr4	WD repeat domain 4	0.12864	6.73906	1.60629	0.127842	0.999789	-4.31437
53618	Fut8	fucosyltransferase 8	-0.138972	7.33853	-1.60528	0.128065	0.999789	-4.31462
14083	Ptk2	PTK2 protein tyrosine kinase 2	0.173511	5.04733	1.64922	0.118674	0.999789	-4.31478
74322	Cxxc1	CXXC finger protein 1	0.139626	6.99547	1.60485	0.12816	0.999789	-4.31496
14729	Gp5	glycoprotein 5 platelet	0.481678	2.59671	2.13946	0.0482261	0.999789	-4.31557
16792	Laptm5	lysosomal-associated protein transmembrane 5	-0.141436	9.16748	-1.61468	0.126361	0.999789	-4.31558
14866	Gstm5	glutathione S-transferase, mu 5	0.280742	5.14651	1.65187	0.12075	0.999789	-4.31562
269682	Golga3	golgin A3	0.11676	6.28051	1.6079	0.127489	0.999789	-4.31578
98956	Nat10	N-acetyltransferase 10	0.118243	7.68465	1.60479	0.128173	0.999789	-4.31587
74411	Plpp6	phospholipid phosphatase 6	-0.31356	3.40025	-2.00556	0.062192	0.999789	-4.31649
66011	Ranbp17	RAN binding protein 17	-0.342459	3.43263	-1.92891	0.0717501	0.999789	-4.31698
78834	Zfp623	zinc finger protein 623	-0.317343	3.61101	-1.91644	0.0734238	0.999789	-4.31733
66375	Dhrs7	dehydrogenase/reductase 7	-0.267599	3.62958	-1.9215	0.07274	0.999789	-4.31768
268752	Wdfy2	WD repeat and FYVE domain containing 2	-0.385547	3.67702	-1.92546	0.0722088	0.999789	-4.3177
238722	Zfp72	zinc finger protein 72	-0.450744	2.45353	-2.40198	0.028861	0.999789	-4.31783
66497	Cmss1	cms small ribosomal subunit 1	0.160255	5.31435	1.63291	0.12209	0.999789	-4.31788
50770	Atp11a	ATPase, class VI, type 11A	-0.178429	5.25458	-1.63943	0.120715	0.999789	-4.31791
11834	Aqr	aquarius	0.103206	7.73682	1.60198	0.128795	0.999789	-4.31842
217356	Tmc8	transmembrane channel-like gene family 8	0.246276	5.3904	1.63116	0.124141	0.999789	-4.31868
211488	Ado	2-aminoethanethiol dioxygenase	-0.160685	5.91928	-1.61056	0.126904	0.999789	-4.3188
11307	Abcg1	ATP binding cassette subfamily G member 1	-0.207601	6.06217	-1.61389	0.126966	0.999789	-4.31881
22209	Ube2a	ubiquitin-conjugating enzyme E2A	-0.134202	5.5003	-1.62576	0.123612	0.999789	-4.31915
21771	Utp4	UTP4 small subunit processome component	0.112763	7.08996	1.59953	0.129341	0.999789	-4.31938
27028	Ermap	erythroblast membrane-associated protein	0.47124	8.18477	1.62979	0.137846	0.999789	-4.31945
11911	Atf4	activating transcription factor 4	0.137181	7.89387	1.60171	0.128856	0.999789	-4.31951
76889	Coq8b	coenzyme Q8B	0.173458	4.62688	1.695	0.109526	0.999789	-4.31966
16168	Il15	interleukin 15	-0.339633	3.34599	-2.00532	0.0622204	0.999789	-4.31967
69754	Fbxo7	F-box protein 7	0.16153	5.58717	1.61847	0.125182	0.999789	-4.31969
66222	Serpinb1a	serine (or cysteine) peptidase inhibitor, clade B, member 1a	-0.164995	7.30574	-1.59989	0.129677	0.999789	-4.31976
20773	Sptlc2	serine palmitoyltransferase, long chain base subunit 2	-0.124624	6.20499	-1.60441	0.128257	0.999789	-4.31998
234857	Spire2	spire type actin nucleation factor 2	0.618803	2.58422	2.34655	0.0322127	0.999789	-4.32029
223920	Soat2	sterol O-acyltransferase 2	0.456806	3.15882	2.01532	0.0611502	0.999789	-4.32047
81004	Tbl1xr1	transducin (beta)-like 1X-linked receptor 1	-0.169711	6.55824	-1.59959	0.129425	0.999789	-4.32089
383295	Ypel5	yippee like 5	-0.243421	4.16161	-1.76454	0.0967971	0.999789	-4.32146
230935	Dnajc11	DnaJ heat shock protein family (Hsp40) member C11	0.125126	7.38802	1.59738	0.129819	0.999789	-4.32159
108673	Ccdc86	coiled-coil domain containing 86	0.143365	6.56353	1.59771	0.129746	0.999789	-4.32189
19182	Psmc3	proteasome (prosome, macropain) 26S subunit, ATPase 3	0.112704	8.12847	1.59875	0.129514	0.999789	-4.32317
54667	Atp8b2	ATPase, class I, type 8B, member 2	-0.18364	6.19164	-1.60096	0.129307	0.999789	-4.32323
14151	Fech	ferrochelatase	0.306684	7.10374	1.61108	0.135787	0.999789	-4.3235
70552	Lrrc56	leucine rich repeat containing 56	0.365574	3.50185	1.88242	0.0781712	0.999789	-4.32383
76936	Hnrnpm	heterogeneous nuclear ribonucleoprotein M	0.0975184	9.58505	1.60991	0.127047	0.999789	-4.32426
213435	Mylk3	myosin light chain kinase 3	0.386101	4.48657	1.69938	0.113479	0.999789	-4.3243
70223	Nars1	asparaginyl-tRNA synthetase 1	0.110769	8.35424	1.59887	0.129487	0.999789	-4.32442
94232	Ubqln4	ubiquilin 4	0.101853	7.60917	1.59402	0.130572	0.999789	-4.32512
103537	Mbtd1	mbt domain containing 1	-0.142011	7.06415	-1.59227	0.130965	0.999789	-4.32545
19201	Pstpip2	proline-serine-threonine phosphatase-interacting protein 2	-0.212138	4.56119	-1.69945	0.108669	0.999789	-4.32579
235339	Dlat	dihydrolipoamide S-acetyltransferase	0.11274	6.94814	1.59186	0.131058	0.999789	-4.3258
75705	Eif4b	eukaryotic translation initiation factor 4B	0.0784671	9.90207	1.61187	0.126618	0.999789	-4.32598
14581	Gfi1	growth factor independent 1 transcription repressor	-0.193486	5.92183	-1.60176	0.129201	0.999789	-4.32602
19820	Rlim	ring finger protein, LIM domain interacting	-0.185483	6.82678	-1.59376	0.13174	0.999789	-4.32607
64010	Sav1	salvador family WW domain containing 1	0.107764	6.48488	1.59242	0.130932	0.999789	-4.32659
209707	Lcorl	ligand dependent nuclear receptor corepressor-like	-0.348998	4.29553	-1.73306	0.104161	0.999789	-4.32664
17122	Mxd4	Max dimerization protein 4	-0.136477	6.05647	-1.59729	0.129839	0.999789	-4.32707
13423	Dnase2a	deoxyribonuclease II alpha	-0.172393	4.74317	-1.66916	0.114612	0.999789	-4.32737
66075	Chchd3	coiled-coil-helix-coiled-coil-helix domain containing 3	0.10139	6.97795	1.58995	0.131488	0.999789	-4.32738
50930	Tnfsf14	tumor necrosis factor (ligand) superfamily, member 14	-0.326476	4.05525	-1.79773	0.0911933	0.999789	-4.3278
246707	Emilin2	elastin microfibril interfacer 2	0.181202	6.53103	1.59193	0.131543	0.999789	-4.32783
52838	Dnlz	DNL-type zinc finger	0.135802	5.63217	1.60417	0.12831	0.999789	-4.32908
14739	S1pr2	sphingosine-1-phosphate receptor 2	-0.279948	3.6708	-1.8741	0.0793718	0.999789	-4.32915
22273	Uqcrc1	ubiquinol-cytochrome c reductase core protein 1	0.0914963	8.56948	1.5952	0.130308	0.999789	-4.32922
13872	Ercc3	excision repair cross-complementing rodent repair deficiency, complementation group 3	0.138093	6.17623	1.59227	0.130964	0.999789	-4.32927
12632	Cfl2	cofilin 2, muscle	-0.330422	4.14927	-1.76061	0.0979576	0.999789	-4.32942
68537	Mrpl13	mitochondrial ribosomal protein L13	0.120037	6.3977	1.58925	0.131646	0.999789	-4.32948
114893	Dcun1d1	defective in cullin neddylation 1 domain containing 1	-0.187203	6.08605	-1.59372	0.130995	0.999789	-4.32963
17132	Maf	MAF bZIP transcription factor	-0.720569	2.77497	-2.304	0.0357879	0.999789	-4.32968
53978	Lpar2	lysophosphatidic acid receptor 2	-0.220564	4.62896	-1.68541	0.111389	0.999789	-4.32985
16548	Khk	ketohexokinase	0.145624	5.42307	1.61127	0.126749	0.999789	-4.3304
68646	Nadk2	NAD kinase 2, mitochondrial	0.182016	7.55944	1.59061	0.13316	0.999789	-4.33075
69790	Med30	mediator complex subunit 30	0.169497	5.13966	1.6218	0.124463	0.999789	-4.33089
380664	Lemd3	LEM domain containing 3	-0.16368	5.35404	-1.615	0.125935	0.999789	-4.33103
14911	Thumpd3	THUMP domain containing 3	0.118464	6.32363	1.58776	0.131984	0.999789	-4.33105
224045	Eif2b5	eukaryotic translation initiation factor 2B, subunit 5 epsilon	0.115198	7.3075	1.58607	0.132367	0.999789	-4.33109
20739	Spta1	spectrin alpha, erythrocytic 1	0.606147	5.94369	1.62335	0.139251	0.999789	-4.33178
15528	Hspe1	heat shock protein 1 (chaperonin 10)	0.136315	7.69387	1.58662	0.132241	0.999789	-4.33194
68165	Fdx2	ferredoxin 2	0.357905	3.51119	1.88308	0.0780755	0.999789	-4.332
19108	Prkx	protein kinase, X-linked	-0.230455	4.64569	-1.68375	0.111715	0.999789	-4.33218
12362	Casp1	caspase 1	-0.359359	3.66341	-1.91806	0.0732042	0.999789	-4.33219
26447	Poli	polymerase (DNA directed), iota	0.142416	5.40903	1.60682	0.127726	0.999789	-4.33242
17129	Smad5	SMAD family member 5	-0.166854	6.72621	-1.58457	0.132873	0.999789	-4.33243
67389	C1qtnf12	C1q and tumor necrosis factor related 12	0.235208	6.09778	1.59354	0.133728	0.999789	-4.33337
20778	Scarb1	scavenger receptor class B, member 1	0.118681	7.07044	1.58225	0.133235	0.999789	-4.33381
26396	Map2k2	mitogen-activated protein kinase kinase 2	0.119021	7.62064	1.58374	0.132896	0.999789	-4.33401
56367	Scoc	short coiled-coil protein	-0.213185	5.01856	-1.62813	0.123104	0.999789	-4.33407
73914	Irak3	interleukin-1 receptor-associated kinase 3	-0.236272	3.91933	-1.78318	0.0936145	0.999789	-4.33408
72018	Fundc1	FUN14 domain containing 1	-0.163778	5.11308	-1.62242	0.124329	0.999789	-4.33497
94249	Slc24a3	solute carrier family 24 (sodium/potassium/calcium exchanger), member 3	-0.312646	3.26088	-1.94654	0.0694413	0.999789	-4.33531
433864	Nom1	nucleolar protein with MIF4G domain 1	0.119126	6.60615	1.57973	0.133811	0.999789	-4.33615
214084	Slc18a2	solute carrier family 18 (vesicular monoamine), member 2	-0.29818	4.29054	-1.69799	0.109469	0.999789	-4.33618
12768	Ccr1	C-C motif chemokine receptor 1	-0.560882	2.51132	-2.3397	0.0326514	0.999789	-4.3367
237436	Gas2l3	growth arrest-specific 2 like 3	-0.166225	5.35104	-1.60518	0.128087	0.999789	-4.33689
56330	Pdcd5	programmed cell death 5	0.244157	4.80331	1.64112	0.120645	0.999789	-4.33744
233824	Cog7	component of oligomeric golgi complex 7	0.162305	5.29782	1.60604	0.127897	0.999789	-4.33768
99349	Dnajc24	DnaJ heat shock protein family (Hsp40) member C24	0.228439	3.9798	1.7401	0.101114	0.999789	-4.3377
268291	Rnf217	ring finger protein 217	-0.415967	2.58666	-2.18872	0.0438579	0.999789	-4.33806
14723	Gp1ba	glycoprotein 1b, alpha polypeptide	0.43266	2.82749	2.05829	0.0563027	0.999789	-4.33816
226641	Atf6	activating transcription factor 6	-0.14757	6.12553	-1.58171	0.133359	0.999789	-4.3382
101118	Tmem168	transmembrane protein 168	-0.193694	5.441	-1.60115	0.128981	0.999789	-4.33831
17709	COX2	cytochrome c oxidase II, mitochondrial	-0.322203	10.4055	-1.6249	0.136876	0.999789	-4.33847
67236	Cinp	cyclin dependent kinase 2 interacting protein	0.109614	6.06226	1.58029	0.133684	0.999789	-4.33896
217944	Rapgef5	Rap guanine nucleotide exchange factor (GEF) 5	-0.260077	3.8192	-1.77593	0.0948416	0.999789	-4.33907
227613	Tubb4b	tubulin, beta 4B class IVB	0.114009	9.36401	1.59174	0.131085	0.999789	-4.33958
54601	Foxo4	forkhead box O4	-0.123626	5.78594	-1.58415	0.132803	0.999789	-4.34002
56314	Zfp113	zinc finger protein 113	-0.204015	4.43092	-1.67388	0.113667	0.999789	-4.34061
65020	Zfp110	zinc finger protein 110	0.123616	5.52714	1.58847	0.131823	0.999789	-4.3409
22036	Traip	TRAF-interacting protein	0.159624	5.67421	1.58636	0.132301	0.999789	-4.34117
236266	Alms1	ALMS1, centrosome and basal body associated	0.177001	5.55576	1.59009	0.131456	0.999789	-4.34196
213391	Rassf4	Ras association (RalGDS/AF-6) domain family member 4	-0.22955	5.08883	-1.62317	0.124216	0.999789	-4.34233
56030	Tmem131	transmembrane protein 131	0.153799	7.4465	1.57388	0.135443	0.999789	-4.34246
66725	Lrrk2	leucine-rich repeat kinase 2	-0.374772	3.27786	-2.0338	0.0589719	0.999789	-4.34249
23871	Ets1	E26 avian leukemia oncogene 1, 5' domain	-0.295102	4.76764	-1.62793	0.125699	0.999789	-4.34316
68859	Smim1	small integral membrane protein 1	0.451204	5.43642	1.61273	0.137766	0.999789	-4.34358
15441	Hp1bp3	heterochromatin protein 1, binding protein 3	-0.0922133	8.15378	-1.57563	0.134755	0.999789	-4.34433
94220	Cnnm4	cyclin M4	-0.168748	5.00325	-1.62047	0.12475	0.999789	-4.34445
223669	Zfp7	zinc finger protein 7	0.303828	4.03206	1.72391	0.104126	0.999789	-4.34485
54387	Mcm3ap	minichromosome maintenance complex component 3 associated protein	0.101	7.08192	1.56868	0.136366	0.999789	-4.34511
192652	Wdr81	WD repeat domain 81	0.194372	6.04111	1.57372	0.135849	0.999789	-4.34516
240038	Zfp994	zinc finger protein 994	-0.382756	3.35133	-1.89402	0.0765219	0.999789	-4.34598
17079	Cd180	CD180 antigen	-0.242086	4.63477	-1.66627	0.115193	0.999789	-4.34646
81003	Trim23	tripartite motif-containing 23	-0.213707	4.73817	-1.63466	0.121719	0.999789	-4.34654
13852	Stx2	syntaxin 2	0.29011	6.44634	1.57907	0.141168	0.999789	-4.34686
94230	Cpsf1	cleavage and polyadenylation specific factor 1	0.093014	8.01426	1.5713	0.135755	0.999789	-4.34709
19358	Rad23a	RAD23 homolog A, nucleotide excision repair protein	0.117495	6.85389	1.56507	0.137207	0.999789	-4.34774
57781	Cd200r1	CD200 receptor 1	-0.303041	3.68888	-1.82013	0.0875746	0.999789	-4.3487
68151	Wls	wntless WNT ligand secretion mediator	-0.203246	5.38479	-1.58927	0.131641	0.999789	-4.34886
108101	Fermt3	fermitin family member 3	0.0915093	8.59098	1.57299	0.135365	0.999789	-4.34961
56354	Dnajc7	DnaJ heat shock protein family (Hsp40) member C7	0.103886	7.63483	1.56532	0.13715	0.999789	-4.35008
22779	Ikzf2	IKAROS family zinc finger 2	-0.218273	5.67289	-1.57622	0.13565	0.999789	-4.35051
52614	Adgre4	adhesion G protein-coupled receptor E4	-0.747009	1.57315	-2.8928	0.0106322	0.999789	-4.35052
12028	Bax	BCL2-associated X protein	0.129455	6.49448	1.56153	0.138039	0.999789	-4.35076
16434	Itpa	inosine triphosphatase (nucleoside triphosphate pyrophosphatase)	0.141522	5.35839	1.58127	0.13346	0.999789	-4.35083
93694	Clec2d	C-type lectin domain family 2, member d	-0.237048	3.67625	-1.80722	0.0896446	0.999789	-4.35231
242291	Bpnt2	3'(2'), 5'-bisphosphate nucleotidase 2	-0.154844	6.79591	-1.55906	0.13862	0.999789	-4.35252
11798	Xiap	X-linked inhibitor of apoptosis	-0.194263	6.73894	-1.56165	0.139651	0.999789	-4.35262
226499	Odr4	odr4 GPCR localization factor homolog	-0.156833	5.47323	-1.57616	0.134632	0.999789	-4.35295
69582	Plekhm2	pleckstrin homology domain containing, family M (with RUN domain) member 2	0.144327	5.28376	1.58558	0.132479	0.999789	-4.35298
22210	Ube2b	ubiquitin-conjugating enzyme E2B	-0.134813	6.14354	-1.56065	0.138245	0.999789	-4.35336
53620	Vamp5	vesicle-associated membrane protein 5	0.173994	6.01726	1.56031	0.138361	0.999789	-4.35383
23797	Akt3	thymoma viral proto-oncogene 3	-0.182445	4.78972	-1.62443	0.123896	0.999789	-4.35485
69634	Clybl	citrate lyase beta like	0.227343	4.33804	1.64899	0.118721	0.999789	-4.35529
231642	Alkbh2	alkB homolog 2, alpha-ketoglutarate-dependent dioxygenase	0.379351	2.72174	2.084	0.0536197	0.999789	-4.3555
17705	ATP6	ATP synthase 6, mitochondrial	-0.449653	10.2805	-1.60855	0.142987	0.999789	-4.35584
70747	Tspan2	tetraspanin 2	-0.180689	4.83323	-1.60422	0.128301	0.999789	-4.35652
66988	Lap3	leucine aminopeptidase 3	0.127381	7.11368	1.55503	0.139575	0.999789	-4.35656
212114	Nhlrc3	NHL repeat containing 3	-0.304518	3.35304	-1.8611	0.0812832	0.999789	-4.35686
194268	Airim	AFG2 interacting ribosome maturation factor	0.167857	4.55498	1.62865	0.122995	0.999789	-4.35689
53869	Rab11a	RAB11A, member RAS oncogene family	-0.120575	6.11394	-1.55513	0.139551	0.999789	-4.35705
14548	Mrps33	mitochondrial ribosomal protein S33	-0.275975	3.7423	-1.78078	0.0940192	0.999789	-4.35754
72504	Taf4b	TATA-box binding protein associated factor 4b	0.196251	4.60854	1.62046	0.124753	0.999789	-4.35769
22352	Vim	vimentin	-0.123702	8.51006	-1.5625	0.137809	0.999789	-4.35807
18005	Nek2	NIMA (never in mitosis gene a)-related expressed kinase 2	0.146968	6.45414	1.55135	0.140451	0.999789	-4.35877
11932	Atp1b2	ATPase, Na+/K+ transporting, beta 2 polypeptide	0.486872	6.54071	1.57492	0.149323	0.999789	-4.35879
264895	Acsf2	acyl-CoA synthetase family member 2	-0.246955	4.22513	-1.66688	0.115069	0.999789	-4.35886
16601	Klf9	Kruppel-like transcription factor 9	0.433519	2.96775	1.9166	0.0734025	0.999789	-4.3595
77652	Zfp955a	zinc finger protein 955A	-0.183477	4.61217	-1.62571	0.123623	0.999789	-4.35984
20655	Sod1	superoxide dismutase 1, soluble	0.141594	8.12783	1.55677	0.139277	0.999789	-4.36091
15985	Cd79b	CD79B antigen	-0.179721	5.0512	-1.58335	0.132985	0.999789	-4.36158
66241	Tmem9	transmembrane protein 9	0.159238	5.50832	1.5582	0.138823	0.999789	-4.36194
212528	Trmt1	tRNA methyltransferase 1	0.124957	7.22221	1.54826	0.141189	0.999789	-4.3627
67087	Ctnnbip1	catenin beta interacting protein 1	-0.267911	3.92819	-1.7234	0.104161	0.999789	-4.36272
20193	S100a1	S100 calcium binding protein A1	-0.423901	2.85637	-2.04259	0.058001	0.999789	-4.36287
67628	Anp32b	acidic nuclear phosphoprotein 32 family member B	0.106204	9.83778	1.57334	0.135284	0.999789	-4.3632
74158	Josd1	Josephin domain containing 1	0.11764	6.72687	1.54561	0.141827	0.999789	-4.36322
233724	Tmem41b	transmembrane protein 41B	-0.202661	4.37611	-1.64467	0.119618	0.999789	-4.36329
65960	Twsg1	twisted gastrulation BMP signaling modulator 1	-0.17882	5.74433	-1.55352	0.139932	0.999789	-4.36353
75785	Klhl24	kelch-like 24	-0.192402	5.6732	-1.55647	0.139326	0.999789	-4.36355
14744	Gpr65	G-protein coupled receptor 65	-0.214227	4.29307	-1.67152	0.114138	0.999789	-4.36405
100087	Kti12	KTI12 homolog, chromatin associated	0.14344	6.54055	1.5443	0.142141	0.999789	-4.36412
68525	Evc2	EvC ciliary complex subunit 2	0.324752	3.5587	1.76369	0.0969446	0.999789	-4.36417
216350	Tspan8	tetraspanin 8	0.367388	3.63331	1.75776	0.0984234	0.999789	-4.36423
78334	Cdk19	cyclin dependent kinase 19	-0.152834	6.78801	-1.54365	0.1423	0.999789	-4.36474
100043772	Zfp850	zinc finger protein 850	-0.200176	4.37356	-1.63851	0.120907	0.999789	-4.36518
68953	Chmp2a	charged multivesicular body protein 2A	0.141835	5.93517	1.54646	0.141623	0.999789	-4.36534
21927	Tnfaip1	tumor necrosis factor, alpha-induced protein 1 (endothelial)	-0.162102	4.95989	-1.58917	0.131665	0.999789	-4.3659
83921	Cemip2	cell migration inducing hyaluronidase 2	-0.158114	5.43893	-1.55817	0.138831	0.999789	-4.36611
75619	Fastkd2	FAST kinase domains 2	-0.136528	5.96315	-1.545	0.141974	0.999789	-4.36622
11764	Ap1b1	adaptor protein complex AP-1, beta 1 subunit	0.144398	7.67222	1.54676	0.141598	0.999789	-4.36654
16004	Igf2r	insulin-like growth factor 2 receptor	0.283377	5.76873	1.55571	0.144883	0.999789	-4.36673
76130	Las1l	LAS1-like (S. cerevisiae)	0.11014	7.16343	1.54261	0.142549	0.999789	-4.36693
20867	Stip1	stress-induced phosphoprotein 1	0.101642	8.97591	1.55869	0.138708	0.999789	-4.36696
67842	Nop9	NOP9 nucleolar protein	0.115089	7.14369	1.54216	0.14266	0.999789	-4.36737
18003	Nedd9	neural precursor cell expressed, developmentally down-regulated gene 9	-0.212584	4.43547	-1.62842	0.123044	0.999789	-4.3676
17872	Ppp1r15a	protein phosphatase 1, regulatory subunit 15A	0.313868	5.02687	1.57465	0.139725	0.999789	-4.36842
16518	Kcnj2	potassium inwardly-rectifying channel, subfamily J, member 2	-0.958795	1.69416	-2.82417	0.012253	0.999789	-4.36844
20741	Sptb	spectrin beta, erythrocytic	0.548021	6.87656	1.56167	0.153608	0.999789	-4.36981
75234	Rnf19b	ring finger protein 19B	0.142193	5.27531	1.55803	0.138864	0.999789	-4.37033
68058	Chd1l	chromodomain helicase DNA binding protein 1-like	0.125504	6.21827	1.53617	0.144113	0.999789	-4.37087
18130	Ints6	integrator complex subunit 6	0.151606	5.96462	1.53807	0.143651	0.999789	-4.37107
15199	Hebp1	heme binding protein 1	0.392671	5.86762	1.55761	0.149908	0.999789	-4.37133
67393	Cxxc5	CXXC finger 5	-0.22784	6.23578	-1.54065	0.146257	0.999789	-4.3715
217353	Tmc6	transmembrane channel-like gene family 6	0.176562	6.49588	1.53573	0.144868	0.999789	-4.37155
72536	Tagap	T cell activation Rho GTPase activating protein	-0.176414	4.46969	-1.62518	0.123737	0.999789	-4.37186
227622	Paxx	non-homologous end joining factor	-0.212877	3.93342	-1.70842	0.10696	0.999789	-4.37226
12521	Cd82	CD82 antigen	0.179744	5.41649	1.54805	0.14124	0.999789	-4.37239
228889	Ddx27	DEAD box helicase 27	0.111427	7.77196	1.54044	0.143075	0.999789	-4.37263
74760	Rab3il1	RAB3A interacting protein (rabin3)-like 1	0.156582	5.37082	1.54874	0.141075	0.999789	-4.37268
75690	Vsig10l	V-set and immunoglobulin domain containing 10 like	-0.506387	2.49977	-2.12031	0.0500286	0.999789	-4.37271
78798	Eml4	echinoderm microtubule associated protein like 4	-0.191751	7.64505	-1.54233	0.145636	0.999789	-4.37317
17708	COX1	cytochrome c oxidase I, mitochondrial	-0.23121	12.842	-1.62355	0.13506	0.999789	-4.37401
17722	ND6	NADH dehydrogenase 6, mitochondrial	-0.322843	8.61021	-1.5623	0.149682	0.999789	-4.37411
28006	Washc2	WASH complex subunit 2	0.116912	6.50499	1.53098	0.145383	0.999789	-4.37441
12449	Ccnf	cyclin F	0.117454	7.19934	1.53274	0.144952	0.999789	-4.3753
57255	Cldn13	claudin 13	0.474428	4.98865	1.58441	0.143707	0.999789	-4.37531
72692	Hnrnpll	heterogeneous nuclear ribonucleoprotein L-like	0.128624	6.82923	1.53049	0.145504	0.999789	-4.37558
72361	Ces2g	carboxylesterase 2G	0.358971	4.97516	1.58131	0.139158	0.999789	-4.37593
20595	Smn1	survival motor neuron 1	0.111432	6.27464	1.52853	0.145987	0.999789	-4.37636
67608	Narf	nuclear prelamin A recognition factor	0.185073	6.70666	1.5308	0.146871	0.999789	-4.3766
18669	Abcb1b	ATP-binding cassette, sub-family B member 1B	-0.360562	3.51115	-1.8804	0.0784601	0.999789	-4.37668
76893	Cers2	ceramide synthase 2	0.0957924	7.3956	1.53215	0.145098	0.999789	-4.37681
223776	Selenoo	selenoprotein O	0.195629	4.2063	1.62582	0.123598	0.999789	-4.37746
70790	Ubr5	ubiquitin protein ligase E3 component n-recognin 5	0.14111	8.30506	1.53933	0.14363	0.999789	-4.37822
15284	Hlx	H2.0-like homeobox	-0.355502	3.07573	-1.85985	0.0814695	0.999789	-4.37857
170736	Parvb	parvin, beta	0.272387	4.43004	1.58877	0.13263	0.999789	-4.37873
319370	Ubald2	UBA-like domain containing 2	-0.13538	5.15799	-1.54602	0.141728	0.999789	-4.37879
13841	Epha7	Eph receptor A7	-0.387329	2.57483	-2.03826	0.0584766	0.999789	-4.37903
68275	Rpa1	replication protein A1	0.0833284	8.17301	1.53601	0.144153	0.999789	-4.37941
237339	L3mbtl3	L3MBTL3 histone methyl-lysine binding protein	-0.142772	5.39178	-1.53806	0.143653	0.999789	-4.37959
625249	Gpx4	glutathione peroxidase 4	0.168403	5.67149	1.52807	0.146102	0.999789	-4.38008
20409	Ostf1	osteoclast stimulating factor 1	-0.112527	6.67969	-1.52386	0.147144	0.999789	-4.38027
223701	Mrtfa	myocardin related transcription factor A	-0.154755	6.18931	-1.52359	0.14721	0.999789	-4.38058
17096	Lyn	LYN proto-oncogene, Src family tyrosine kinase	-0.12881	6.54223	-1.52271	0.147428	0.999789	-4.38076
56449	Ybx3	Y box protein 3	0.103352	9.39807	1.54831	0.141178	0.999789	-4.38171
17125	Smad1	SMAD family member 1	-0.285402	4.01718	-1.66611	0.115224	0.999789	-4.38211
76123	Gpsm2	G-protein signalling modulator 2 (AGS3-like, C. elegans)	0.220846	4.91181	1.55108	0.140728	0.999789	-4.38219
56395	Tmem115	transmembrane protein 115	0.125719	5.10441	1.5392	0.143375	0.999789	-4.38243
319448	Fndc3a	fibronectin type III domain containing 3A	-0.129684	6.56962	-1.52038	0.148008	0.999789	-4.38274
14017	Evi2a	ecotropic viral integration site 2a	-0.253322	3.60019	-1.74313	0.100572	0.999789	-4.38291
214424	Parp16	poly (ADP-ribose) polymerase family, member 16	-0.209447	3.97918	-1.65279	0.117938	0.999789	-4.383
60595	Actn4	actinin alpha 4	0.105769	8.5628	1.5358	0.144203	0.999789	-4.3836
414758	Zfp950	zinc finger protein 950	-0.29718	4.26734	-1.61575	0.126411	0.999789	-4.38392
19090	Prkdc	protein kinase, DNA activated, catalytic polypeptide	0.180046	6.18448	1.51911	0.148671	0.999789	-4.3846
66404	Rtf2	replication termination factor 2	0.120411	6.58518	1.51797	0.14861	0.999789	-4.3847
66368	Rtca	RNA 3'-terminal phosphate cyclase	0.134182	5.85467	1.51954	0.148218	0.999789	-4.38484
224727	Bag6	BCL2-associated athanogene 6	0.0908322	8.48303	1.53251	0.14501	0.999789	-4.38577
28199	Dcaf11	DDB1 and CUL4 associated factor 11	0.154077	6.08481	1.51659	0.148956	0.999789	-4.38578
77582	Mboat7	membrane bound O-acyltransferase domain containing 7	-0.112867	5.89795	-1.51786	0.14864	0.999789	-4.38581
237500	Tmtc3	transmembrane and tetratricopeptide repeat containing 3	-0.187785	5.21768	-1.53371	0.144716	0.999789	-4.38586
66682	Trappc5	trafficking protein particle complex 5	-0.117655	6.27017	-1.51557	0.149212	0.999789	-4.38609
12493	Cd37	CD37 antigen	-0.14038	6.66116	-1.51577	0.149164	0.999789	-4.38638
448850	Znhit3	zinc finger, HIT type 3	0.142927	4.78535	1.55371	0.139887	0.999789	-4.38642
18518	Igbp1	immunoglobulin (CD79A) binding protein 1	0.112753	6.36535	1.51507	0.149338	0.999789	-4.38646
12704	Cit	citron	0.27859	6.33055	1.52487	0.153589	0.999789	-4.38649
76784	Mtif2	mitochondrial translational initiation factor 2	0.136996	6.18408	1.51432	0.149528	0.999789	-4.38706
69608	Sec24d	SEC24 homolog D, COPII coat complex component	-0.416632	2.84454	-1.95399	0.068486	0.999789	-4.38765
30054	Rnf17	ring finger protein 17	0.384743	3.37651	1.75772	0.0982675	0.999789	-4.38797
78177	Ninl	ninein-like	0.161813	5.27935	1.52399	0.14711	0.999789	-4.38819
213990	Agap3	ArfGAP with GTPase domain, ankyrin repeat and PH domain 3	0.121863	6.3193	1.51279	0.149913	0.999789	-4.38819
67914	Coq9	coenzyme Q9	0.130753	5.8471	1.51481	0.149404	0.999789	-4.38819
56535	Pex3	peroxisomal biogenesis factor 3	0.19535	4.63968	1.5622	0.137882	0.999789	-4.38886
319817	Rc3h2	ring finger and CCCH-type zinc finger domains 2	-0.177746	5.53386	-1.51837	0.14851	0.999789	-4.38922
80795	Selenok	selenoprotein K	-0.143101	5.05527	-1.53495	0.144412	0.999789	-4.38976
106512	Gpsm3	G-protein signalling modulator 3 (AGS3-like, C. elegans)	-0.154448	5.59364	-1.51606	0.14909	0.999789	-4.39002
229675	Rsbn1	rosbin, round spermatid basic protein 1	-0.171838	5.59089	-1.51768	0.148683	0.999789	-4.39025
101148	Bmt2	base methyltransferase of 25S rRNA 2	-0.256252	4.37335	-1.58598	0.132403	0.999789	-4.3907
12912	Creb1	cAMP responsive element binding protein 1	-0.178404	7.11502	-1.51512	0.150946	0.999789	-4.39084
21833	Thra	thyroid hormone receptor alpha	0.154866	6.26594	1.50906	0.150855	0.999789	-4.39091
67542	Cog6	component of oligomeric golgi complex 6	0.114996	5.33076	1.52053	0.147972	0.999789	-4.39141
56220	Zfp386	zinc finger protein 386 (Kruppel-like)	-0.194082	4.6441	-1.56	0.138398	0.999789	-4.39151
218629	Dhx29	DExH-box helicase 29	0.104729	6.33338	1.50788	0.151155	0.999789	-4.39184
17873	Gadd45b	growth arrest and DNA-damage-inducible 45 beta	-0.444329	2.34404	-2.16733	0.0457077	0.999789	-4.39213
17191	Mbd2	methyl-CpG binding domain protein 2	0.148575	6.92799	1.50968	0.150698	0.999789	-4.39248
12626	Cetn3	centrin 3	0.110205	6.60949	1.50755	0.151238	0.999789	-4.39273
21841	Tia1	cytotoxic granule-associated RNA binding protein 1	-0.134165	6.85474	-1.50795	0.151136	0.999789	-4.3932
59028	Rcl1	RNA terminal phosphate cyclase-like 1	0.107612	6.87468	1.50759	0.151229	0.999789	-4.39414
14950	H13	histocompatibility 13	-0.102143	7.76064	-1.51424	0.149547	0.999789	-4.3945
18578	Pde4b	phosphodiesterase 4B, cAMP specific	-0.192604	5.3789	-1.51437	0.149517	0.999789	-4.39485
94186	Strn3	striatin, calmodulin binding protein 3	-0.143094	6.25726	-1.50297	0.152405	0.999789	-4.39541
233900	Rnf40	ring finger protein 40	0.108053	7.16723	1.50781	0.151173	0.999789	-4.39557
51786	Cpsf2	cleavage and polyadenylation specific factor 2	0.093738	7.73911	1.51293	0.149878	0.999789	-4.39563
108958	Miga2	mitoguardin 2	0.161971	5.01867	1.52161	0.147703	0.999789	-4.39609
218100	Zfp322a	zinc finger protein 322A	-0.191147	5.63217	-1.50576	0.152048	0.999789	-4.39663
110639	Prps2	phosphoribosyl pyrophosphate synthetase 2	-0.139407	7.16339	-1.50641	0.151528	0.999789	-4.39683
116871	Mta3	metastasis associated 3	0.130391	6.31247	1.50061	0.15301	0.999789	-4.39724
244650	Phlpp2	PH domain and leucine rich repeat protein phosphatase 2	0.180821	5.32523	1.50916	0.15083	0.999789	-4.39784
73086	Rps6ka5	ribosomal protein S6 kinase, polypeptide 5	-0.148478	4.92303	-1.53086	0.145413	0.999789	-4.39788
243834	Zfp324	zinc finger protein 324	-0.208529	4.06587	-1.60495	0.128138	0.999789	-4.39814
15983	Ifrd2	interferon-related developmental regulator 2	0.121794	7.86072	1.51118	0.150319	0.999789	-4.39849
214669	L3mbtl2	L3MBTL2 polycomb repressive complex 1 subunit	0.110369	6.59549	1.49958	0.153273	0.999789	-4.3988
58809	Rnase4	ribonuclease, RNase A family 4	-0.496239	2.17076	-2.2308	0.0404202	0.999789	-4.39916
209225	Zfp710	zinc finger protein 710	-0.113615	6.41032	-1.49791	0.153703	0.999789	-4.39923
234407	Colgalt1	collagen beta(1-O)galactosyltransferase 1	0.111744	7.44025	1.50509	0.151865	0.999789	-4.39952
73674	Wdr75	WD repeat domain 75	0.104582	7.20101	1.50325	0.152335	0.999789	-4.39957
107305	Vps37c	vacuolar protein sorting 37C	-0.134395	5.47377	-1.50434	0.152057	0.999789	-4.39958
245828	Trappc1	trafficking protein particle complex 1	0.141079	5.05903	1.51604	0.149094	0.999789	-4.3996
67501	Ccdc50	coiled-coil domain containing 50	-0.139098	7.40446	-1.50412	0.152113	0.999789	-4.40004
68099	Cibar1	CBY1 interacting BAR domain containing 1	-0.202939	4.95313	-1.51927	0.148286	0.999789	-4.40033
238871	Pde4d	phosphodiesterase 4D, cAMP specific	-0.131177	5.37188	-1.50379	0.152197	0.999789	-4.40038
242785	Klhl21	kelch-like 21	0.118124	5.68341	1.49863	0.153518	0.999789	-4.40048
218832	Polr3a	polymerase (RNA) III (DNA directed) polypeptide A	0.158644	5.77473	1.49603	0.154189	0.999789	-4.40118
66176	Nat9	N-acetyltransferase 9 (GCN5-related, putative)	0.213906	3.77736	1.63692	0.121242	0.999789	-4.40156
20491	Sla	src-like adaptor	-0.130958	6.02628	-1.4947	0.154531	0.999789	-4.40174
22272	Uqcrq	ubiquinol-cytochrome c reductase, complex III subunit VII	0.145886	6.75508	1.49685	0.153977	0.999789	-4.40174
381126	Garem1	GRB2 associated regulator of MAPK1 subtype 1	0.383236	4.7925	1.53336	0.152034	0.999789	-4.40186
74203	Eif4enif1	eukaryotic translation initiation factor 4E nuclear import factor 1	0.0951563	7.39341	1.50222	0.152598	0.999789	-4.40199
13401	Dmwd	dystrophia myotonica-containing WD repeat motif	0.204287	4.82931	1.51415	0.14957	0.999789	-4.40236
76491	Abhd14b	abhydrolase domain containing 14b	-0.244097	3.58917	-1.70828	0.106988	0.999789	-4.40256
30946	Abt1	activator of basal transcription 1	0.131814	5.01416	1.51147	0.150245	0.999789	-4.40276
208795	Tmem63a	transmembrane protein 63a	0.138257	5.26642	1.50402	0.152137	0.999789	-4.40327
27412	Peg12	paternally expressed 12	0.301337	3.22359	1.71931	0.104918	0.999789	-4.40383
11481	Acvr2b	activin receptor IIB	-0.211831	4.55116	-1.544	0.142214	0.999789	-4.4039
241311	Zbtb34	zinc finger and BTB domain containing 34	-0.159375	6.20055	-1.49115	0.155454	0.999789	-4.40401
73610	Zfp433	zinc finger protein 433	-0.531401	2.06533	-2.23067	0.0404304	0.999789	-4.40437
100952	Emilin1	elastin microfibril interfacer 1	-0.119626	7.52264	-1.49949	0.153296	0.999789	-4.40473
51801	Ramp1	receptor (calcitonin) activity modifying protein 1	-0.130938	6.46475	-1.49088	0.155522	0.999789	-4.40485
269529	Fbxo10	F-box protein 10	0.246209	4.43849	1.53958	0.143568	0.999789	-4.40539
12725	Clcn3	chloride channel, voltage-sensitive 3	0.13418	6.31681	1.48939	0.15591	0.999789	-4.40558
320982	Arl4c	ADP-ribosylation factor-like 4C	-0.268756	3.79606	-1.654	0.11769	0.999789	-4.40596
12569	Cdk5r1	cyclin dependent kinase 5, regulatory subunit 1	-0.263187	3.36614	-1.71276	0.106143	0.999789	-4.40622
21423	Tcf3	transcription factor 3	0.107907	8.57925	1.51106	0.15035	0.999789	-4.40636
93834	Peli2	pellino 2	-0.340186	3.24322	-1.81274	0.0887549	0.999789	-4.40641
243510	Ccdc142	coiled-coil domain containing 142	0.248887	4.36272	1.54384	0.142396	0.999789	-4.40656
214230	Pak6	p21 (RAC1) activated kinase 6	0.573199	1.93602	2.19245	0.0435428	0.999789	-4.40723
59046	Arpp19	cAMP-regulated phosphoprotein 19	-0.118916	6.85663	-1.49023	0.155692	0.999789	-4.40735
23837	Cfdp1	craniofacial development protein 1	0.127708	7.09007	1.49238	0.155133	0.999789	-4.4076
21854	Timm17a	translocase of inner mitochondrial membrane 17a	0.138812	5.60868	1.4886	0.156115	0.999789	-4.40782
70427	Mier2	MIER family member 2	-0.117576	5.46236	-1.49041	0.155644	0.999789	-4.40791
668940	Myh7b	myosin, heavy chain 7B, cardiac muscle, beta	0.593195	3.16615	1.76324	0.101774	0.999789	-4.40821
228836	Dlgap4	DLG associated protein 4	0.135889	5.11052	1.49953	0.153287	0.999789	-4.4089
66214	Rgcc	regulator of cell cycle	0.371385	5.69035	1.49986	0.163578	0.999789	-4.40931
56461	Kcnip3	Kv channel interacting protein 3, calsenilin	-0.5658	2.48981	-2.05963	0.0561598	0.999789	-4.40969
72946	Lrrc47	leucine rich repeat containing 47	0.110091	7.05557	1.48901	0.15601	0.999789	-4.41009
70617	Fam241a	family with sequence similarity 241, member A	0.244663	5.11114	1.49676	0.155876	0.999789	-4.41039
78935	Saal1	serum amyloid A-like 1	0.118702	5.51674	1.48519	0.157007	0.999789	-4.41058
241547	Harbi1	harbinger transposase derived 1	-0.202286	4.01952	-1.5852	0.132565	0.999789	-4.41102
19128	Pros1	protein S (alpha)	-0.253746	3.32632	-1.67729	0.112989	0.999789	-4.41112
69724	Rnaseh2a	ribonuclease H2, large subunit	0.123715	6.30062	1.48147	0.157984	0.999789	-4.41133
56489	Ikbke	inhibitor of kappaB kinase epsilon	-0.228412	5.25135	-1.49608	0.155117	0.999789	-4.41145
668923	Zfp442	zinc finger protein 442	-0.403955	2.85811	-1.88304	0.0780819	0.999789	-4.41161
387609	Zhx2	zinc fingers and homeoboxes 2	-0.378585	2.79687	-1.81959	0.08766	0.999789	-4.41199
84585	Rnf123	ring finger protein 123	0.216324	6.54256	1.48675	0.160344	0.999789	-4.41204
56739	Rec8	REC8 meiotic recombination protein	0.431456	2.45406	1.98554	0.0645707	0.999789	-4.41206
13806	Eno1	enolase 1, alpha non-neuron	0.109457	7.97315	1.49618	0.154151	0.999789	-4.41256
68241	Mcrip2	MAPK regulated corepressor interacting protein 2	0.188365	4.97801	1.49378	0.15477	0.999789	-4.41317
74103	Nebl	nebulette	-0.415786	3.80155	-1.63551	0.124234	0.999789	-4.41324
66364	Pigbos1	Pigb opposite strand 1	-0.236184	3.60664	-1.65625	0.117229	0.999789	-4.41348
56805	Zbtb33	zinc finger and BTB domain containing 33	-0.227671	5.58902	-1.48339	0.15953	0.999789	-4.41353
93759	Sirt1	sirtuin 1	0.158341	5.72648	1.47825	0.158834	0.999789	-4.41354
56457	Clptm1	cleft lip and palate associated transmembrane protein 1	0.103811	7.12817	1.48511	0.157028	0.999789	-4.41369
217365	Nploc4	NPL4 homolog, ubiquitin recognition factor	0.0956607	7.14982	1.4852	0.157006	0.999789	-4.41376
52150	Kcnk6	potassium inwardly-rectifying channel, subfamily K, member 6	-0.258639	3.9509	-1.59021	0.13143	0.999789	-4.41381
20787	Srebf1	sterol regulatory element binding transcription factor 1	0.114044	7.56289	1.48923	0.155953	0.999789	-4.41409
50500	Ttpa	tocopherol (alpha) transfer protein	-0.299942	3.90479	-1.60978	0.127076	0.999789	-4.4141
245867	Pcmtd2	protein-L-isoaspartate (D-aspartate) O-methyltransferase domain containing 2	-0.156102	5.18879	-1.48834	0.156183	0.999789	-4.41422
71169	Nbas	neuroblastoma amplified sequence	0.13446	5.79394	1.47718	0.159117	0.999789	-4.41474
15354	Hmgb3	high mobility group box 3	0.134255	7.4941	1.48806	0.156256	0.999789	-4.41475
232560	Caprin2	caprin family member 2	0.17426	4.01025	1.57233	0.135517	0.999789	-4.41518
19352	Rabggtb	Rab geranylgeranyl transferase, b subunit	0.19771	6.8525	1.48423	0.160277	0.999789	-4.41531
15331	Hmgn2	high mobility group nucleosomal binding domain 2	-0.125883	8.6284	-1.50103	0.152903	0.999789	-4.41543
217449	Trappc12	trafficking protein particle complex 12	0.116645	6.24311	1.47547	0.159571	0.999789	-4.41553
18707	Pik3cd	phosphatidylinositol-4,5-bisphosphate 3-kinase catalytic subunit delta	-0.10058	7.83156	-1.48979	0.155808	0.999789	-4.4159
319581	Xkr5	X-linked Kx blood group related 5	0.2198	4.26527	1.54872	0.14108	0.999789	-4.41642
13196	Asap1	ArfGAP with SH3 domain, ankyrin repeat and PH domain1	0.160172	7.48669	1.48606	0.157753	0.999789	-4.41682
56280	Mrpl37	mitochondrial ribosomal protein L37	0.112828	6.54475	1.47565	0.159523	0.999789	-4.41695
22379	Fmnl3	formin-like 3	-0.159798	5.39499	-1.47955	0.158493	0.999789	-4.41718
12585	Cdr2	cerebellar degeneration-related 2	0.288813	5.14835	1.48747	0.160921	0.999789	-4.41776
71951	Gpc2	glypican 2 cerebroglycan	-0.19953	4.16244	-1.53874	0.143489	0.999789	-4.41792
56278	Gkap1	G kinase anchoring protein 1	0.313563	3.2795	1.68214	0.112032	0.999789	-4.41833
12934	Dpysl2	dihydropyrimidinase-like 2	-0.332731	2.98993	-1.80131	0.0906059	0.999789	-4.41834
69101	Ydjc	YdjC homolog (bacterial)	0.149245	5.72474	1.47159	0.160606	0.999789	-4.41851
14457	Gas7	growth arrest specific 7	-0.29128	3.61852	-1.65371	0.117749	0.999789	-4.41872
330662	Dock1	dedicator of cytokinesis 1	-0.253947	4.5607	-1.52912	0.145958	0.999789	-4.41916
67231	Tbc1d20	TBC1 domain family, member 20	-0.0970002	6.44729	-1.47164	0.160592	0.999789	-4.41926
114713	Rasa2	RAS p21 protein activator 2	-0.220228	4.88887	-1.49494	0.154585	0.999789	-4.41933
668137	Eif4a3l1	eukaryotic translation initiation factor 4A3 like 1	0.232388	3.50502	1.64175	0.120227	0.999789	-4.41947
75570	Nhej1	non-homologous end joining factor 1	0.307165	3.06221	1.75516	0.0984359	0.999789	-4.42024
76630	Stambpl1	STAM binding protein like 1	-0.209097	3.82456	-1.58604	0.132373	0.999789	-4.42029
73122	Tgfbrap1	transforming growth factor, beta receptor associated protein 1	0.137502	5.68469	1.46837	0.161468	0.999789	-4.42054
71778	Klhl5	kelch-like 5	-0.135901	6.05821	-1.46751	0.161699	0.999789	-4.4207
18294	Ogg1	8-oxoguanine DNA-glycosylase 1	0.186069	4.27426	1.52274	0.147422	0.999789	-4.42076
73139	Cenpv	centromere protein V	0.206092	4.71653	1.48682	0.156581	0.999789	-4.42081
24071	Synj2bp	synaptojanin 2 binding protein	-0.130201	5.63545	-1.46808	0.161545	0.999789	-4.42107
234549	Heatr3	HEAT repeat containing 3	0.102753	7.39348	1.47861	0.158739	0.999789	-4.42148
70620	Ube2v2	ubiquitin-conjugating enzyme E2 variant 2	-0.260754	4.69102	-1.50156	0.153863	0.999789	-4.42175
12398	Cbfa2t3	CBFA2/RUNX1 translocation partner 3	-0.143061	7.37171	-1.47762	0.159117	0.999789	-4.42203
19395	Rasgrp2	RAS, guanyl releasing protein 2	-0.124975	7.18327	-1.4749	0.159724	0.999789	-4.42209
18150	Npm3	nucleoplasmin 3	0.110401	6.01295	1.46541	0.162263	0.999789	-4.42221
67273	Ndufa10	NADH:ubiquinone oxidoreductase subunit A10	0.101582	7.42953	1.47785	0.158941	0.999789	-4.42226
381802	Tsen2	tRNA splicing endonuclease subunit 2	0.16018	4.90684	1.48576	0.156859	0.999789	-4.42285
12168	Bmpr2	bone morphogenetic protein receptor type 2	-0.223341	5.57606	-1.46888	0.163064	0.999789	-4.42347
64011	Nrgn	neurogranin	-0.172593	5.80605	-1.4639	0.16267	0.999789	-4.42351
77889	Lbh	limb-bud and heart	-0.138096	5.64736	-1.46477	0.162436	0.999789	-4.42368
20597	Smpd1	sphingomyelin phosphodiesterase 1, acid lysosomal	0.144336	4.82388	1.48509	0.157034	0.999789	-4.42391
67808	Tprg1l	transformation related protein 63 regulated 1 like	0.112781	6.48839	1.46591	0.162128	0.999789	-4.42399
11431	Acp1	acid phosphatase 1, soluble	0.159093	6.46771	1.46579	0.162441	0.999789	-4.42415
327762	Dna2	DNA replication helicase/nuclease 2	0.100466	7.51623	1.47622	0.159373	0.999789	-4.42436
19942	Rpl27	ribosomal protein L27	0.146026	5.43886	1.46455	0.162493	0.999789	-4.42453
66359	Cox20	cytochrome c oxidase assembly protein 20	0.531485	2.05103	2.12743	0.0493514	0.999789	-4.42469
71793	Ints12	integrator complex subunit 12	0.178073	4.80926	1.48967	0.155838	0.999789	-4.42478
68014	Zwilch	zwilch kinetochore protein	0.161239	6.35564	1.46442	0.162811	0.999789	-4.42479
11520	Plin2	perilipin 2	0.149413	6.69689	1.46642	0.162007	0.999789	-4.42501
22710	Zfp52	zinc finger protein 52	-0.268161	4.10577	-1.56018	0.138355	0.999789	-4.42564
18483	Palm	paralemmin	-0.151642	6.20666	-1.46114	0.163416	0.999789	-4.42568
16598	Klf2	Kruppel-like transcription factor 2 (lung)	0.5905	1.8183	2.11667	0.050379	0.999789	-4.42608
382051	Pdp2	pyruvate dehydrogenase phosphatase catalytic subunit 2	-0.159208	5.03985	-1.47407	0.159945	0.999789	-4.42636
20018	Polr1d	polymerase (RNA) I polypeptide D	0.108342	7.12784	1.46834	0.161474	0.999789	-4.42716
17260	Mef2c	myocyte enhancer factor 2C	-0.179351	7.38746	-1.47265	0.162568	0.999789	-4.42779
57373	Akip1	A kinase interacting protein 1	0.149269	4.76327	1.48038	0.158274	0.999789	-4.4278
434484	Sp140	Sp140 nuclear body protein	-0.175915	3.96114	-1.56237	0.137842	0.999789	-4.42802
20972	Syngr1	synaptogyrin 1	0.268948	2.84677	1.75873	0.0978091	0.999789	-4.42803
27224	Eloa	elongin A	0.103002	7.04486	1.46604	0.162092	0.999789	-4.42812
73737	Bbln	bublin coiled coil protein	0.368149	2.81178	1.78638	0.0930769	0.999789	-4.42818
56795	Arl10	ADP-ribosylation factor-like 10	-0.149327	5.11078	-1.47045	0.160909	0.999789	-4.42836
380969	Nckap5l	NCK-associated protein 5-like	-0.175861	4.70378	-1.48758	0.156382	0.999789	-4.4289
227197	Ndufs1	NADH:ubiquinone oxidoreductase core subunit S1	0.103905	7.49838	1.47027	0.160957	0.999789	-4.42906
15442	Hpse	heparanase	-0.361771	2.79047	-1.85333	0.0824444	0.999789	-4.42938
16568	Kif3a	kinesin family member 3A	0.134989	4.94874	1.46965	0.161125	0.999789	-4.42939
56791	Ube2l6	ubiquitin-conjugating enzyme E2L 6	0.298645	4.44489	1.50208	0.15461	0.999789	-4.42956
98366	Smap1	small ArfGAP 1	0.126593	5.73733	1.45336	0.165533	0.999789	-4.43039
228829	Phf20	PHD finger protein 20	-0.192224	5.831	-1.45412	0.166259	0.999789	-4.43063
17216	Mcm2	minichromosome maintenance complex component 2	0.0818723	9.15086	1.49179	0.155285	0.999789	-4.43069
22329	Vcam1	vascular cell adhesion molecule 1	-0.612937	3.35241	-1.64557	0.126695	0.999789	-4.43086
101943	Sf3b3	splicing factor 3b, subunit 3	0.0852909	9.0999	1.49086	0.155529	0.999789	-4.43103
17089	Lyar	Ly1 antibody reactive clone	0.112996	7.93842	1.47371	0.16004	0.999789	-4.43119
13808	Eno3	enolase 3, beta muscle	0.33066	2.92038	1.72792	0.103329	0.999789	-4.43127
28018	Ubfd1	ubiquitin family domain containing 1	-0.10266	7.16983	-1.46361	0.162747	0.999789	-4.4314
380840	Lyrm4	LYR motif containing 4	0.142589	4.75107	1.4744	0.159858	0.999789	-4.4315
67554	Slc25a30	solute carrier family 25, member 30	0.180573	4.3108	1.49946	0.153305	0.999789	-4.4315
76459	Car12	carbonic anhydrase 12	-0.496241	2.77784	-1.8746	0.0792991	0.999789	-4.43176
67604	Get4	golgi to ER traffic protein 4	0.099544	6.70094	1.45632	0.164726	0.999789	-4.43268
244237	Tnfrsf26	tumor necrosis factor receptor superfamily, member 26	-0.435793	2.67501	-1.8947	0.0764265	0.999789	-4.43275
107723	Slc12a6	solute carrier family 12, member 6	-0.137163	6.68313	-1.4553	0.165004	0.999789	-4.43288
18550	Furin	furin, paired basic amino acid cleaving enzyme	-0.12152	5.41997	-1.45281	0.165685	0.999789	-4.43307
73068	Fut11	fucosyltransferase 11	-0.157845	4.72478	-1.47852	0.158764	0.999789	-4.43338
74360	Cep57	centrosomal protein 57	0.115619	5.62376	1.44914	0.166692	0.999789	-4.43347
67895	Ppa1	pyrophosphatase (inorganic) 1	0.123193	7.43025	1.46347	0.162786	0.999789	-4.43368
104346	Gas8	growth arrest specific 8	0.212192	3.77229	1.572	0.135594	0.999789	-4.43387
22371	Vwf	Von Willebrand factor	0.355724	3.74452	1.53841	0.14594	0.999789	-4.43409
12346	Car1	carbonic anhydrase 1	0.392406	3.40293	1.58393	0.134863	0.999789	-4.43413
20393	Sgk1	serum/glucocorticoid regulated kinase 1	-0.535418	2.39551	-1.90767	0.0746216	0.999789	-4.43414
20652	Soat1	sterol O-acyltransferase 1	-0.214869	5.03392	-1.45862	0.16451	0.999789	-4.43511
71968	Wdr73	WD repeat domain 73	0.123669	6.13662	1.44725	0.167214	0.999789	-4.43555
22680	Zfp207	zinc finger protein 207	-0.109872	8.34665	-1.47418	0.159914	0.999789	-4.43556
11777	Ap3s1	adaptor-related protein complex 3, sigma 1 subunit	-0.285023	5.70404	-1.45303	0.171576	0.999789	-4.4356
69740	Dph5	diphthamide biosynthesis 5	0.142139	5.40636	1.44713	0.167247	0.999789	-4.43572
72318	Cyth4	cytohesin 4	-0.107842	7.09632	-1.45585	0.164854	0.999789	-4.43591
214968	Sema6d	sema domain, transmembrane domain (TM), and cytoplasmic domain, (semaphorin) 6D	-0.954396	1.72488	-2.2445	0.0405618	0.999789	-4.43637
70750	Kdsr	3-ketodihydrosphingosine reductase	-0.135778	4.75145	-1.46569	0.162188	0.999789	-4.43654
108679	Cops8	COP9 signalosome subunit 8	0.0986984	6.49063	1.44807	0.166988	0.999789	-4.43687
11931	Atp1b1	ATPase, Na+/K+ transporting, beta 1 polypeptide	-0.370358	3.13701	-1.74809	0.0996861	0.999789	-4.43722
12491	Cd36	CD36 molecule	-0.573019	2.10243	-1.93896	0.0704258	0.999789	-4.43749
67602	Necap1	NECAP endocytosis associated 1	-0.139431	4.81683	-1.45948	0.163866	0.999789	-4.43785
73389	Hbp1	high mobility group box transcription factor 1	-0.121835	5.9453	-1.4423	0.168584	0.999789	-4.43805
20619	Snap23	synaptosomal-associated protein 23	0.119124	6.57976	1.44769	0.167094	0.999789	-4.43828
72425	Katnbl1	katanin p80 subunit B like 1	-0.201866	4.8186	-1.45869	0.16408	0.999789	-4.43844
227960	Gca	grancalcin	-0.515324	3.45756	-1.63339	0.126274	0.999789	-4.43879
217593	Slc25a21	solute carrier family 25 (mitochondrial oxodicarboxylate carrier), member 21	0.331406	4.10013	1.49671	0.157092	0.999789	-4.43886
66881	Pcyox1	prenylcysteine oxidase 1	-0.107221	6.50884	-1.44582	0.167609	0.999789	-4.43898
434223	Gvin3	GTPase, very large interferon inducible, family member 3	-0.270631	6.62195	-1.45188	0.173011	0.999789	-4.43913
270201	Klhl18	kelch-like 18	0.136379	5.10811	1.44596	0.167571	0.999789	-4.43961
240041	Zfp945	zinc finger protein 945	-0.290038	3.3678	-1.61993	0.124866	0.999789	-4.43985
100929	Tyw1	tRNA-yW synthesizing protein 1 homolog (S. cerevisiae)	0.115542	5.80134	1.4393	0.16942	0.999789	-4.43988
100416706	Zfp729b	zinc finger protein 729b	-0.233158	4.46766	-1.47631	0.159349	0.999789	-4.44012
224273	Crybg3	beta-gamma crystallin domain containing 3	-0.209959	4.39012	-1.48195	0.157858	0.999789	-4.44067
23988	Pin1	peptidyl-prolyl cis/trans isomerase, NIMA-interacting 1	0.121296	6.34849	1.44179	0.168726	0.999789	-4.44073
319901	Dsel	dermatan sulfate epimerase-like	-0.59236	2.03982	-2.01106	0.0615526	0.999789	-4.44075
12831	Col5a1	collagen, type V, alpha 1	0.332419	4.55868	1.47384	0.16432	0.999789	-4.44079
75736	Bcl2l12	BCL2 like 12	-0.162167	5.12368	-1.44284	0.168434	0.999789	-4.44101
76826	Nubpl	nucleotide binding protein-like	0.207836	3.47298	1.57939	0.133891	0.999789	-4.44125
242736	Pramel12	PRAME like 12	-0.192698	4.10833	-1.51305	0.149848	0.999789	-4.44141
224598	Zfp758	zinc finger protein 758	-0.363158	3.40355	-1.60879	0.127612	0.999789	-4.44227
73825	Ppp1r21	protein phosphatase 1, regulatory subunit 21	0.134415	5.65884	1.43546	0.170494	0.999789	-4.44228
245945	Rbm47	RNA binding motif protein 47	-0.460503	2.03102	-2.03865	0.0584335	0.999789	-4.44258
27057	Ncoa4	nuclear receptor coactivator 4	-0.110422	7.04277	-1.44688	0.167315	0.999789	-4.44302
170753	Zfp704	zinc finger protein 704	-0.129438	6.64351	-1.44036	0.169125	0.999789	-4.44303
235712	Mrgpra2b	MAS-related GPR, member A2B	-0.877592	1.35231	-2.35305	0.0318013	0.999789	-4.44328
69833	Polr2f	polymerase (RNA) II (DNA directed) polypeptide F	0.108709	6.38518	1.43894	0.169522	0.999789	-4.44337
27368	Tbl2	transducin (beta)-like 2	0.107644	6.14912	1.4357	0.170429	0.999789	-4.44358
56531	Ylpm1	YLP motif containing 1	0.103401	7.18938	1.44797	0.167016	0.999789	-4.44361
212281	Zfp729a	zinc finger protein 729a	-0.230601	4.42152	-1.47693	0.159186	0.999789	-4.44362
213002	Ifitm6	interferon induced transmembrane protein 6	-0.785138	1.60545	-2.62566	0.0184028	0.999789	-4.44374
30838	Fbxw4	F-box and WD-40 domain protein 4	0.230748	4.56455	1.4581	0.164521	0.999789	-4.44388
67118	Bfar	bifunctional apoptosis regulator	-0.103679	5.83839	-1.43285	0.171229	0.999789	-4.44421
17719	ND4	NADH dehydrogenase 4, mitochondrial	-0.312209	10.3602	-1.51054	0.164049	0.999789	-4.44448
231637	Ssh1	slingshot protein phosphatase 1	-0.16635	4.60211	-1.45388	0.165393	0.999789	-4.4447
16764	Aff3	AF4/FMR2 family, member 3	-0.177169	4.24617	-1.49321	0.154919	0.999789	-4.44484
14106	Foxh1	forkhead box H1	0.553231	1.68055	2.15017	0.0472434	0.999789	-4.44514
23833	Cd52	CD52 antigen	-0.220391	5.2533	-1.43642	0.171335	0.999789	-4.44531
99480	Dnttip2	deoxynucleotidyltransferase, terminal, interacting protein 2	0.0950848	7.24229	1.44501	0.167832	0.999789	-4.44683
16416	Itgb3	integrin beta 3	0.37119	4.43354	1.45841	0.170778	0.999789	-4.44686
18541	Pcnt	pericentrin (kendrin)	0.112053	7.58084	1.44906	0.166714	0.999789	-4.4469
26422	Nbea	neurobeachin	0.284127	3.12091	1.61828	0.125224	0.999789	-4.4473
243958	Siglecg	sialic acid binding Ig-like lectin G	-0.445171	3.59961	-1.58264	0.136283	0.999789	-4.44756
269514	Fbxl4	F-box and leucine-rich repeat protein 4	0.239858	3.54327	1.55358	0.13992	0.999789	-4.44769
68926	Ubap2	ubiquitin-associated protein 2	0.100929	8.02728	1.45558	0.164928	0.999789	-4.44796
433586	Maml3	mastermind like transcriptional coactivator 3	-0.149927	5.34035	-1.42823	0.172533	0.999789	-4.44799
121022	Mrps6	mitochondrial ribosomal protein S6	0.165494	4.90758	1.43521	0.170566	0.999789	-4.44855
244911	C2cd4a	C2 calcium-dependent domain containing 4A	0.44949	2.78477	1.66362	0.11662	0.999789	-4.44878
12416	Cbx2	chromobox 2	-0.166813	5.54894	-1.42548	0.173315	0.999789	-4.4488
21416	Tcf7l2	transcription factor 7 like 2, T cell specific, HMG box	-0.219457	3.86731	-1.50568	0.151715	0.999789	-4.44886
217558	G2e3	G2/M-phase specific E3 ubiquitin ligase	-0.230687	5.91236	-1.42977	0.175805	0.999789	-4.4491
236193	Zfp709	zinc finger protein 709	-0.28339	3.27308	-1.60927	0.127188	0.999789	-4.44966
66447	Mgst3	microsomal glutathione S-transferase 3	0.189863	5.37681	1.42549	0.173643	0.999789	-4.44968
208266	Dot1l	DOT1 like histone lysine methyltransferase	0.131674	7.47974	1.44466	0.16793	0.999789	-4.45
67300	Cltc	clathrin heavy chain	0.120954	8.72988	1.46328	0.162836	0.999789	-4.45044
75732	Iqcd	IQ motif containing D	0.716592	1.32654	2.18254	0.0443852	0.999789	-4.45046
408068	Zfp738	zinc finger protein 738	-0.205196	4.16714	-1.47888	0.158668	0.999789	-4.45058
15976	Ifnar2	interferon (alpha and beta) receptor 2	-0.0990584	6.60247	-1.43044	0.171908	0.999789	-4.45074
69743	Casz1	castor zinc finger 1	-0.259042	4.02908	-1.49511	0.154425	0.999789	-4.45094
54188	Cpsf4	cleavage and polyadenylation specific factor 4	0.107275	6.2939	1.42676	0.172949	0.999789	-4.45121
15903	Id3	inhibitor of DNA binding 3	-0.233239	4.1844	-1.49199	0.155235	0.999789	-4.45148
18393	Orc2	origin recognition complex, subunit 2	0.12102	7.15169	1.43813	0.169749	0.999789	-4.4515
66585	Snrnp40	small nuclear ribonucleoprotein 40 (U5)	0.107444	7.40198	1.44056	0.16907	0.999789	-4.45186
16923	Sh2b3	SH2B adaptor protein 3	-0.11042	7.12267	-1.43633	0.170251	0.999789	-4.4521
270672	Map3k15	mitogen-activated protein kinase kinase kinase 15	-0.24	3.40543	-1.56237	0.137841	0.999789	-4.45232
27374	Prmt5	protein arginine N-methyltransferase 5	0.0930766	7.67461	1.44471	0.167918	0.999789	-4.45251
20256	Clec11a	C-type lectin domain family 11, member a	-0.482823	2.14223	-1.94319	0.0698743	0.999789	-4.45257
20363	Selenop	selenoprotein P	-0.235327	6.48856	-1.43165	0.176886	0.999789	-4.45272
51902	Rnf24	ring finger protein 24	-0.227101	3.80194	-1.52999	0.145628	0.999789	-4.45274
21376	Tbrg1	transforming growth factor beta regulated gene 1	0.13079	6.50493	1.42688	0.172916	0.999789	-4.45304
71772	Plbd2	phospholipase B domain containing 2	0.108052	5.82061	1.41959	0.174996	0.999789	-4.45304
20868	Stk10	serine/threonine kinase 10	-0.125028	6.97417	-1.43308	0.171165	0.999789	-4.45311
170742	Sertad3	SERTA domain containing 3	-0.281261	3.06654	-1.62965	0.12278	0.999789	-4.45312
103468	Nup107	nucleoporin 107	0.103208	7.4929	1.44025	0.169156	0.999789	-4.45354
50997	Mpp2	membrane protein, palmitoylated 2 (MAGUK p55 subfamily member 2)	0.301191	3.88244	1.48114	0.159091	0.999789	-4.4536
80876	Ifitm2	interferon induced transmembrane protein 2	-0.146937	7.10164	-1.43274	0.171538	0.999789	-4.45395
67951	Tubb6	tubulin, beta 6 class V	-0.333606	4.43708	-1.46108	0.167022	0.999789	-4.4542
67036	Mrpl45	mitochondrial ribosomal protein L45	0.106157	6.29716	1.42217	0.174256	0.999789	-4.45426
14525	Gcsam	germinal center associated, signaling and motility	0.452491	2.26094	1.90468	0.0750343	0.999789	-4.45432
67179	Ccdc25	coiled-coil domain containing 25	0.11465	5.45333	1.41648	0.175886	0.999789	-4.45455
19046	Ppp1cb	protein phosphatase 1 catalytic subunit beta	-0.19822	8.05123	-1.45141	0.170901	0.999789	-4.45484
13367	Diaph1	diaphanous related formin 1	0.0815587	7.63271	1.44052	0.169081	0.999789	-4.45524
21813	Tgfbr2	transforming growth factor, beta receptor II	-0.19406	5.58499	-1.41546	0.177058	0.999789	-4.45573
66494	Prelid1	PRELI domain containing 1	0.0910642	7.71393	1.44062	0.169053	0.999789	-4.45583
228361	Ambra1	autophagy/beclin 1 regulator 1	0.104234	6.03494	1.41641	0.175908	0.999789	-4.45608
53375	Mtx2	metaxin 2	0.103308	6.19675	1.41823	0.175384	0.999789	-4.45629
66410	Mterf3	mitochondrial transcription termination factor 3	-0.162908	4.78073	-1.42393	0.173754	0.999789	-4.45636
26926	Aifm1	apoptosis-inducing factor, mitochondrion-associated 1	0.120501	6.62895	1.42363	0.17384	0.999789	-4.45665
68968	Cdan1	codanin 1	0.170159	6.5826	1.42441	0.174725	0.999789	-4.45673
67967	Pold3	polymerase (DNA-directed), delta 3, accessory subunit	0.0825407	7.43809	1.43568	0.170433	0.999789	-4.45676
77987	Ascc3	activating signal cointegrator 1 complex subunit 3	0.154498	6.26875	1.418	0.175489	0.999789	-4.45694
23970	Pacsin2	protein kinase C and casein kinase substrate in neurons 2	0.118195	7.20692	1.43173	0.171545	0.999789	-4.45704
245007	Zbtb38	zinc finger and BTB domain containing 38	-0.192771	4.33422	-1.45539	0.16498	0.999789	-4.45704
60525	Acss2	acyl-CoA synthetase short-chain family member 2	0.199709	5.10953	1.41428	0.177013	0.999789	-4.45715
102182	Prmt9	protein arginine methyltransferase 9	0.138776	5.11865	1.41351	0.176745	0.999789	-4.45741
105837	Mtbp	Mdm2, transformed 3T3 cell double minute p53 binding protein	0.131748	5.49383	1.4116	0.177295	0.999789	-4.45754
74122	Tmem43	transmembrane protein 43	-0.0949078	6.20976	-1.41574	0.176101	0.999789	-4.45806
140570	Plxnb2	plexin B2	-0.226555	5.09072	-1.41482	0.177969	0.999789	-4.45817
320207	Pik3r5	phosphoinositide-3-kinase regulatory subunit 5	-0.179672	4.57449	-1.43907	0.169485	0.999789	-4.45822
245631	Pwwp3b	PWWP domain containing 3B	-0.308502	2.58133	-1.72056	0.104686	0.999789	-4.45834
23924	Katna1	katanin p60 (ATPase-containing) subunit A1	0.116382	5.67685	1.41069	0.17756	0.999789	-4.45842
227059	Slc39a10	solute carrier family 39 (zinc transporter), member 10	-0.190119	6.32904	-1.41802	0.177323	0.999789	-4.45845
14860	Gsta4	glutathione S-transferase, alpha 4	0.333355	2.82597	1.64847	0.11883	0.999789	-4.45854
242083	Ppm1l	protein phosphatase 1 (formerly 2C)-like	0.279921	4.4043	1.43283	0.173385	0.999789	-4.45863
208768	Sde2	SDE2 telomere maintenance homolog (S. pombe)	0.0954932	6.34777	1.41626	0.175951	0.999789	-4.45898
54354	Rassf5	Ras association (RalGDS/AF-6) domain family member 5	-0.154611	6.60655	-1.41865	0.175543	0.999789	-4.45909
68818	Zfand2b	zinc finger, AN1 type domain 2B	0.15413	4.62607	1.42303	0.174011	0.999789	-4.45986
68137	Kdelr1	KDEL (Lys-Asp-Glu-Leu) endoplasmic reticulum protein retention receptor 1	-0.0968597	6.50735	-1.41761	0.175563	0.999789	-4.45991
52348	Vps37a	vacuolar protein sorting 37A	-0.164785	4.8407	-1.41529	0.17623	0.999789	-4.46056
230603	Ttc39a	tetratricopeptide repeat domain 39A	0.834468	0.966902	2.34003	0.0326302	0.999789	-4.46113
231887	Pdap1	PDGFA associated protein 1	0.0991583	7.77679	1.43457	0.170745	0.999789	-4.46179
17768	Mthfd2	methylenetetrahydrofolate dehydrogenase (NAD+ dependent), methenyltetrahydrofolate cyclohydrolase	0.148706	6.56224	1.41592	0.176162	0.999789	-4.46226
228807	Zfp341	zinc finger protein 341	0.189544	3.74295	1.48915	0.155974	0.999789	-4.46229
83796	Smarcd2	SWI/SNF related, matrix associated, actin dependent regulator of chromatin, subfamily d, member 2	0.0827439	7.89622	1.4356	0.170455	0.999789	-4.46234
14282	Fosb	FBJ osteosarcoma oncogene B	2.44712	1.93892	1.9995	0.0775363	0.999789	-4.46235
210135	Zfp180	zinc finger protein 180	0.124761	5.62632	1.40429	0.179423	0.999789	-4.46242
109006	Ciapin1	cytokine induced apoptosis inhibitor 1	0.117066	6.09331	1.40808	0.178317	0.999789	-4.46252
382030	Cnep1r1	CTD nuclear envelope phosphatase 1 regulatory subunit 1	-0.122489	5.26582	-1.40414	0.179467	0.999789	-4.46252
58193	Extl2	exostosin-like glycosyltransferase 2	-0.229907	3.97182	-1.47532	0.159613	0.999789	-4.46274
114641	Rpl31	ribosomal protein L31	0.151012	5.29841	1.40131	0.180296	0.999789	-4.46413
12721	Coro1a	coronin, actin binding protein 1A	-0.138102	9.58379	-1.46297	0.164152	0.999789	-4.4642
65111	Dap3	death associated protein 3	0.104999	7.10324	1.42055	0.17472	0.999789	-4.46433
12504	Cd4	CD4 antigen	-0.372374	2.92411	-1.66694	0.115056	0.999789	-4.46443
75620	Kxd1	KxDL motif containing 1	0.131591	5.6269	1.40118	0.180334	0.999789	-4.46444
17169	Mark3	MAP/microtubule affinity regulating kinase 3	0.0897326	6.62148	1.41338	0.17678	0.999789	-4.46444
12909	Crcp	calcitonin gene-related peptide-receptor component protein	0.139485	5.48387	1.40018	0.18063	0.999789	-4.46461
17769	Mthfr	methylenetetrahydrofolate reductase	0.145311	5.13152	1.4007	0.180477	0.999789	-4.46488
21810	Tgfbi	transforming growth factor, beta induced	-0.320203	3.92445	-1.47609	0.160427	0.999789	-4.4649
214063	Dnajc16	DnaJ heat shock protein family (Hsp40) member C16	0.142731	4.6989	1.41132	0.177378	0.999789	-4.46494
104086	Cyp27a1	cytochrome P450, family 27, subfamily a, polypeptide 1	-0.327937	2.84834	-1.66849	0.114746	0.999789	-4.46567
101835	AW146154	expressed sequence AW146154	-0.316707	2.82489	-1.63616	0.121402	0.999789	-4.46574
72776	Sass6	SAS-6 centriolar assembly protein	-0.154924	5.49288	-1.39821	0.18121	0.999789	-4.4658
83703	Dbr1	debranching RNA lariats 1	0.137197	5.64027	1.39839	0.181155	0.999789	-4.46588
26425	Nubp1	nucleotide binding protein 1	0.120951	5.96668	1.40124	0.180319	0.999789	-4.46593
17975	Ncl	nucleolin	0.0852044	11.6584	1.50434	0.152057	0.999789	-4.46604
68262	Agpat4	1-acylglycerol-3-phosphate O-acyltransferase 4	0.280036	3.81707	1.45644	0.165046	0.999789	-4.46653
270906	Prr11	proline rich 11	-0.139873	5.92701	-1.3996	0.1808	0.999789	-4.46667
11636	Ak1	adenylate kinase 1	0.454638	2.01291	1.91198	0.0740314	0.999789	-4.46687
27883	Tango2	transport and golgi organization 2	0.20829	5.12042	1.39821	0.182059	0.999789	-4.46701
353258	Ltv1	LTV1 ribosome biogenesis factor	0.0983282	6.7098	1.41083	0.177519	0.999789	-4.46708
12520	Cd81	CD81 antigen	-0.100888	7.31517	-1.42127	0.174514	0.999789	-4.46724
381406	Trp53rka	transformation related protein 53 regulating kinase A	0.169371	5.0532	1.39655	0.181698	0.999789	-4.46752
19881	Rom1	rod outer segment membrane protein 1	0.33811	2.20436	1.81871	0.0877998	0.999789	-4.46775
18045	Nfyb	nuclear transcription factor-Y beta	0.115679	5.86468	1.39787	0.18131	0.999789	-4.46802
380712	Tlcd2	TLC domain containing 2	0.220285	3.6016	1.50374	0.152209	0.999789	-4.46812
72982	Tmem138	transmembrane protein 138	0.172148	4.44265	1.41493	0.176335	0.999789	-4.46818
269997	Zfp747	zinc finger protein 747	-0.252117	3.37936	-1.52525	0.146798	0.999789	-4.46821
19719	Rfng	RFNG O-fucosylpeptide 3-beta-N-acetylglucosaminyltransferase	0.149822	5.57753	1.39463	0.182269	0.999789	-4.4683
270076	Gcdh	glutaryl-Coenzyme A dehydrogenase	0.147267	5.49066	1.39403	0.182446	0.999789	-4.46844
72825	Mon1a	MON1 homolog A, secretory traffciking associated	0.185665	4.32024	1.42134	0.174495	0.999789	-4.46849
69046	Isca1	iron-sulfur cluster assembly 1	0.125386	6.09057	1.39939	0.180862	0.999789	-4.46865
67484	Eepd1	endonuclease/exonuclease/phosphatase family domain containing 1	-0.445383	2.21008	-1.81931	0.087704	0.999789	-4.46879
55947	Dclre1a	DNA cross-link repair 1A	0.174656	5.09993	1.39428	0.18237	0.999789	-4.46882
78929	Polr3h	polymerase (RNA) III (DNA directed) polypeptide H	0.113996	5.93682	1.39694	0.181584	0.999789	-4.46902
72007	Fndc3b	fibronectin type III domain containing 3B	-0.262067	4.50059	-1.41887	0.176126	0.999789	-4.4693
18102	Nme1	NME/NM23 nucleoside diphosphate kinase 1	0.131564	8.09245	1.43053	0.172054	0.999789	-4.46933
99151	Cercam	cerebral endothelial cell adhesion molecule	0.17488	5.67534	1.39434	0.182759	0.999789	-4.46942
18030	Nfil3	nuclear factor, interleukin 3, regulated	-0.223527	4.03601	-1.4493	0.166649	0.999789	-4.46981
13191	Dctn1	dynactin 1	0.0993117	7.54091	1.42076	0.174658	0.999789	-4.46995
117149	Tirap	toll-interleukin 1 receptor (TIR) domain-containing adaptor protein	-0.233488	3.91739	-1.45803	0.16426	0.999789	-4.46999
68281	Rlig1	RNA 5'-phosphate and 3'-OH ligase 1	0.226183	3.52207	1.47629	0.159354	0.999789	-4.47025
23845	Clec5a	C-type lectin domain family 5, member a	-0.295323	4.83185	-1.40463	0.183116	0.999789	-4.47028
102060	Gadd45gip1	growth arrest and DNA-damage-inducible, gamma interacting protein 1	0.114131	6.71168	1.4053	0.179128	0.999789	-4.47091
353208	Zfp931	zinc finger protein 931	-0.415388	2.17029	-1.80641	0.0897759	0.999789	-4.47094
99929	Tiparp	TCDD-inducible poly(ADP-ribose) polymerase	-0.221282	3.91844	-1.45833	0.164177	0.999789	-4.471
98415	Nucks1	nuclear casein kinase and cyclin-dependent kinase substrate 1	-0.134377	8.78703	-1.44125	0.169494	0.999789	-4.47104
110606	Fntb	farnesyltransferase, CAAX box, beta	0.112198	5.50004	1.38967	0.183741	0.999789	-4.47106
69168	Bola1	bolA family member 1	0.161587	4.83121	1.39387	0.182492	0.999789	-4.47113
66790	Grtp1	GH regulated TBC protein 1	0.578716	1.67878	1.95592	0.0682406	0.999789	-4.47215
12390	Cav2	caveolin 2	-0.564077	2.08645	-1.91262	0.0739432	0.999789	-4.47226
58182	Prokr1	prokineticin receptor 1	-0.641975	1.38466	-2.12071	0.0499911	0.999789	-4.47231
216011	Lrrc20	leucine rich repeat containing 20	0.206549	4.4171	1.40736	0.178529	0.999789	-4.47234
67248	Rpl39	ribosomal protein L39	-0.155631	5.57367	-1.38808	0.184216	0.999789	-4.4724
234344	Naf1	nuclear assembly factor 1 ribonucleoprotein	0.131221	6.20356	1.39562	0.181975	0.999789	-4.47259
67493	Mettl16	methyltransferase 16, N6-methyladenosine	0.110209	6.67195	1.40308	0.179778	0.999789	-4.47271
52118	Pvr	poliovirus receptor	-0.211495	3.65193	-1.4732	0.160177	0.999789	-4.47284
70791	Hars2	histidyl-tRNA synthetase 2	0.122068	5.84716	1.38976	0.183715	0.999789	-4.4729
11810	Apobec1	apolipoprotein B mRNA editing enzyme, catalytic polypeptide 1	-0.30409	3.45772	-1.50128	0.152837	0.999789	-4.4731
100019	Mdn1	midasin AAA ATPase 1	0.272091	7.96949	1.43207	0.18168	0.999789	-4.4734
19206	Ptch1	patched 1	0.132388	5.94362	1.38997	0.183652	0.999789	-4.47361
665775	Bod1l	biorientation of chromosomes in cell division 1-like	0.165011	6.91775	1.40572	0.180291	0.999789	-4.47428
70044	Tut1	terminal uridylyl transferase 1, U6 snRNA-specific	0.111248	6.37283	1.3956	0.18198	0.999789	-4.4746
20656	Sod2	superoxide dismutase 2, mitochondrial	0.0990589	6.91998	1.40454	0.17935	0.999789	-4.47495
12977	Csf1	colony stimulating factor 1 (macrophage)	-0.346766	2.55709	-1.66107	0.116245	0.999789	-4.47511
21677	Tead2	TEA domain family member 2	-0.426225	2.22436	-1.76479	0.096755	0.999789	-4.47526
71755	Dhdh	dihydrodiol dehydrogenase	-0.198734	3.92444	-1.4468	0.167338	0.999789	-4.4753
58246	Slc35b4	solute carrier family 35, member B4	-0.139322	6.31578	-1.3926	0.18287	0.999789	-4.47531
69171	Cnppd1	cyclin Pas1/PHO80 domain containing 1	0.116243	6.48849	1.39533	0.18206	0.999789	-4.47554
29819	Stau2	staufen double-stranded RNA binding protein 2	-0.213712	3.77574	-1.44895	0.166746	0.999789	-4.47567
80290	Gpr146	G protein-coupled receptor 146	0.256478	3.45755	1.47444	0.159847	0.999789	-4.47603
27397	Mrpl17	mitochondrial ribosomal protein L17	0.129512	6.16636	1.38932	0.183845	0.999789	-4.47606
66865	Pmpca	peptidase (mitochondrial processing) alpha	0.0938295	7.4182	1.41115	0.177427	0.999789	-4.4761
434794	Xlr4a	X-linked lymphocyte-regulated 4A	-0.443554	2.28463	-1.78139	0.0939167	0.999789	-4.47628
214552	Cep164	centrosomal protein 164	0.145573	5.66543	1.38172	0.186125	0.999789	-4.47651
19746	Rhd	Rh blood group, D antigen	0.407982	5.98803	1.39596	0.194493	0.999789	-4.47717
18634	Pex7	peroxisomal biogenesis factor 7	0.143495	5.27848	1.37803	0.18724	0.999789	-4.47783
66664	Tmem41a	transmembrane protein 41a	0.134955	4.95288	1.38024	0.186572	0.999789	-4.47784
66875	Swt1	SWT1 RNA endoribonuclease homolog (S. cerevisiae)	-0.141293	4.7572	-1.38426	0.18536	0.999789	-4.47803
56360	Acot9	acyl-CoA thioesterase 9	-0.139529	4.50305	-1.39191	0.183076	0.999789	-4.47852
56284	Mrpl19	mitochondrial ribosomal protein L19	0.0996074	6.60922	1.3937	0.182544	0.999789	-4.47854
56722	Litaf	LPS-induced TN factor	-0.169211	5.16753	-1.3772	0.18749	0.999789	-4.47862
16765	Stmn1	stathmin 1	-0.13979	7.84269	-1.41579	0.176577	0.999789	-4.47873
94275	Maged1	MAGE family member D1	-0.157819	4.6644	-1.38334	0.185638	0.999789	-4.47878
13560	E4f1	E4F transcription factor 1	0.178448	5.17301	1.37641	0.187729	0.999789	-4.47881
18008	Nes	nestin	0.225357	4.70543	1.38435	0.185895	0.999789	-4.47885
14590	Ggh	gamma-glutamyl hydrolase	-0.150892	4.21959	-1.40129	0.180303	0.999789	-4.47908
24061	Smc1a	structural maintenance of chromosomes 1A	0.0795163	8.60061	1.42701	0.17288	0.999789	-4.47977
20916	Sucla2	succinate-Coenzyme A ligase, ADP-forming, beta subunit	0.102927	6.43367	1.38819	0.184184	0.999789	-4.48013
67177	Cdt1	chromatin licensing and DNA replication factor 1	0.0960964	7.63035	1.40961	0.177872	0.999789	-4.48062
18024	Nfe2l2	nuclear factor, erythroid derived 2, like 2	0.137146	6.51976	1.38953	0.183782	0.999789	-4.4808
77595	Nup210l	nucleoporin 210-like	-0.455785	2.1391	-1.78853	0.0927168	0.999789	-4.48112
68776	Taf11	TATA-box binding protein associated factor 11	0.123265	5.63959	1.37309	0.188738	0.999789	-4.48219
102626	Mapkapk3	mitogen-activated protein kinase-activated protein kinase 3	-0.126884	6.98253	-1.3934	0.182633	0.999789	-4.48222
71728	Stk11ip	serine/threonine kinase 11 interacting protein	0.109626	6.12896	1.37977	0.186713	0.999789	-4.48228
98910	Usp6nl	USP6 N-terminal like	0.144038	5.46178	1.37143	0.189247	0.999789	-4.48233
320024	Nceh1	neutral cholesterol ester hydrolase 1	-0.180438	4.56387	-1.38557	0.184968	0.999789	-4.48245
68337	Crip2	cysteine rich protein 2	0.393491	3.81722	1.44011	0.172938	0.999789	-4.48254
218215	Rnf144b	ring finger protein 144B	-0.243822	3.8925	-1.43593	0.170362	0.999789	-4.48301
241490	Rbm45	RNA binding motif protein 45	0.114371	5.75736	1.37218	0.189015	0.999789	-4.48317
216767	Mrpl22	mitochondrial ribosomal protein L22	0.151024	5.13943	1.36868	0.190088	0.999789	-4.48325
17850	Mmut	methylmalonyl-Coenzyme A mutase	0.0975718	5.89073	1.37429	0.188373	0.999789	-4.48354
66314	Tpd52l2	tumor protein D52-like 2	0.100578	6.62208	1.38653	0.184679	0.999789	-4.48394
217653	Mis18bp1	MIS18 binding protein 1	-0.146934	6.34987	-1.38133	0.186243	0.999789	-4.48406
104681	Slc16a6	solute carrier family 16 (monocarboxylic acid transporters), member 6	0.166345	5.88536	1.37332	0.189067	0.999789	-4.48457
27801	Zdhhc8	zinc finger, DHHC domain containing 8	-0.153867	5.2876	-1.36608	0.190884	0.999789	-4.48471
19691	Recql	RecQ protein-like	0.123434	6.29997	1.37814	0.187206	0.999789	-4.48508
74747	Ddit4	DNA-damage-inducible transcript 4	-0.350379	2.69289	-1.58428	0.132774	0.999789	-4.48517
104884	Tdp1	tyrosyl-DNA phosphodiesterase 1	0.114266	6.00972	1.37369	0.188555	0.999789	-4.48529
71805	Nup93	nucleoporin 93	0.089333	7.47422	1.4002	0.180622	0.999789	-4.48557
667823	Trim5	tripartite motif-containing 5	0.601245	1.42766	1.98279	0.0649036	0.999789	-4.4856
230234	Abitram	actin binding transcription modulator	0.114198	5.70896	1.3676	0.190418	0.999789	-4.48562
66679	Rae1	ribonucleic acid export 1	0.0918263	7.29089	1.39648	0.181719	0.999789	-4.48568
74600	Mrpl47	mitochondrial ribosomal protein L47	0.144513	5.22	1.36376	0.1916	0.999789	-4.48613
15982	Ifrd1	interferon-related developmental regulator 1	0.11875	5.75947	1.36817	0.190245	0.999789	-4.48621
229323	Gpr171	G protein-coupled receptor 171	-0.277478	5.08457	-1.36847	0.194141	0.999789	-4.48627
19354	Rac2	Rac family small GTPase 2	-0.0970385	8.91466	-1.42451	0.17359	0.999789	-4.48649
73078	Pmpcb	peptidase (mitochondrial processing) beta	0.105305	6.59266	1.38212	0.186005	0.999789	-4.48649
71718	Telo2	telomere maintenance 2	0.131748	6.21783	1.37535	0.188051	0.999789	-4.48652
386612	Thoc6	THO complex 6	0.1443	5.79659	1.36816	0.190247	0.999789	-4.48684
217124	Ppp1r9b	protein phosphatase 1, regulatory subunit 9B	0.0977387	8.37098	1.41404	0.176591	0.999789	-4.48749
13857	Epor	erythropoietin receptor	0.434433	6.3486	1.388	0.198142	0.999789	-4.48753
17855	Mvk	mevalonate kinase	0.168512	3.94521	1.40125	0.180315	0.999789	-4.48759
228140	Tnks1bp1	tankyrase 1 binding protein 1	-0.318832	2.9299	-1.52546	0.146747	0.999789	-4.48769
232969	Zfp428	zinc finger protein 428	0.197007	3.6943	1.4234	0.173905	0.999789	-4.48779
109901	Cela1	chymotrypsin-like elastase family, member 1	0.321056	2.90784	1.56778	0.136575	0.999789	-4.48782
333182	Cox6b2	cytochrome c oxidase subunit 6B2	0.203852	4.88477	1.36143	0.192804	0.999789	-4.48791
64339	Fndc4	fibronectin type III domain containing 4	-0.498878	2.10321	-1.68687	0.111104	0.999789	-4.48809
16579	Kifap3	kinesin-associated protein 3	-0.14098	4.71596	-1.36592	0.190934	0.999789	-4.48813
18759	Prkci	protein kinase C, iota	-0.139609	5.68776	-1.36344	0.191697	0.999789	-4.48815
214616	Afg2b	AFG2 AAA ATPase homolog B	0.137424	5.42227	1.36081	0.192511	0.999789	-4.48823
70209	Tmem143	transmembrane protein 143	0.187203	3.83229	1.41039	0.177646	0.999789	-4.48824
26415	Mapk13	mitogen-activated protein kinase 13	-0.413198	2.58076	-1.65541	0.117399	0.999789	-4.48869
72354	Ttc4	tetratricopeptide repeat domain 4	0.112216	6.0938	1.36977	0.189753	0.999789	-4.4888
12515	Cd69	CD69 antigen	-0.18476	4.19674	-1.38723	0.18447	0.999789	-4.48914
54199	Ccrl2	C-C motif chemokine receptor-like 2	-0.486098	1.65299	-1.95508	0.0683468	0.999789	-4.48974
108707	Slx9	SLX9 ribosome biogenesis factor	0.106931	6.158	1.3693	0.189898	0.999789	-4.48979
51875	Tmem141	transmembrane protein 141	0.410791	2.09553	1.78786	0.0928288	0.999789	-4.48989
114643	Oas1c	2'-5' oligoadenylate synthetase 1C	0.597568	0.973992	2.09816	0.0521918	0.999789	-4.49032
109331	Rnf20	ring finger protein 20	0.0833536	7.0944	1.38681	0.184595	0.999789	-4.49069
18484	Pam	peptidylglycine alpha-amidating monooxygenase	-0.175566	5.13094	-1.35521	0.19425	0.999789	-4.49084
77766	Elp4	elongator acetyltransferase complex subunit 4	0.138379	4.94941	1.35541	0.194188	0.999789	-4.49092
237542	Osbpl8	oxysterol binding protein-like 8	-0.179158	6.75295	-1.3811	0.188511	0.999789	-4.49093
331474	Rtl5	retrotransposon Gag like 5	-0.326589	2.86649	-1.54826	0.141189	0.999789	-4.49099
22670	Trim26	tripartite motif-containing 26	-0.211145	4.22499	-1.37851	0.187092	0.999789	-4.49103
67249	Tbc1d19	TBC1 domain family, member 19	-0.233958	3.66349	-1.41456	0.176442	0.999789	-4.49125
71927	Itfg1	integrin alpha FG-GAP repeat containing 1	-0.123406	5.9339	-1.36155	0.192282	0.999789	-4.49171
63958	Ube4b	ubiquitination factor E4B	0.0887785	7.71026	1.39676	0.181638	0.999789	-4.49176
74670	Zfp943	zinc finger prtoein 943	-0.248341	3.66683	-1.41178	0.177243	0.999789	-4.49182
69554	Klhdc2	kelch domain containing 2	0.1023	6.60401	1.3758	0.187915	0.999789	-4.49193
102443350	Xndc1	Xrcc1 N-terminal domain containing 1	0.181917	4.40772	1.36226	0.192062	0.999789	-4.49201
14629	Gclc	glutamate-cysteine ligase, catalytic subunit	0.112837	6.57814	1.37443	0.188332	0.999789	-4.49213
72486	Obi1	ORC ubiquitin ligase 1	-0.155976	6.05514	-1.36285	0.191975	0.999789	-4.49213
276905	Armc7	armadillo repeat containing 7	0.19533	3.37691	1.42861	0.172425	0.999789	-4.49217
170716	Cyp4f13	cytochrome P450, family 4, subfamily f, polypeptide 13	0.613116	1.46917	1.79938	0.0909222	0.999789	-4.49219
238673	Zfp367	zinc finger protein 367	-0.131931	5.60789	-1.3564	0.193882	0.999789	-4.49221
73102	Slc22a23	solute carrier family 22, member 23	0.33669	4.84806	1.35955	0.199852	0.999789	-4.49223
338350	Acad12	acyl-Coenzyme A dehydrogenase family, member 12	0.418526	1.79664	1.77802	0.0944859	0.999789	-4.49228
320655	Pgap3	post-GPI attachment to proteins 3	0.211621	3.38498	1.44064	0.169046	0.999789	-4.4923
319701	Fbxo48	F-box protein 48	-0.335373	2.88476	-1.51626	0.149041	0.999789	-4.49231
52513	Ddx56	DEAD box helicase 56	0.103286	7.19954	1.3862	0.184779	0.999789	-4.49242
14232	Fkbp8	FK506 binding protein 8	0.0966401	8.3052	1.40679	0.178695	0.999789	-4.49267
629016	Zfp953	zinc finger protein 953	-0.212789	3.87603	-1.39842	0.181148	0.999789	-4.49272
74030	Rin2	Ras and Rab interactor 2	-0.270869	3.14177	-1.50138	0.152812	0.999789	-4.49282
14580	Gfap	glial fibrillary acidic protein	0.652806	1.05985	2.06366	0.0557326	0.999789	-4.49314
106628	Trip10	thyroid hormone receptor interactor 10	-0.181536	4.42014	-1.35909	0.193044	0.999789	-4.49327
225372	Apbb3	amyloid beta precursor protein binding family B member 3	-0.141181	4.62734	-1.35386	0.194673	0.999789	-4.49342
214597	Sidt2	SID1 transmembrane family, member 2	0.101427	6.59735	1.37168	0.189168	0.999789	-4.49356
67057	Yaf2	YY1 associated factor 2	-0.136639	4.94092	-1.35052	0.195718	0.999789	-4.49358
16825	Ldb1	LIM domain binding 1	0.0987498	8.53087	1.41035	0.177659	0.999789	-4.49371
93730	Lztfl1	leucine zipper transcription factor-like 1	-0.137311	4.92624	-1.3501	0.195852	0.999789	-4.49372
226551	Suco	SUN domain containing ossification factor	-0.126606	5.7531	-1.35563	0.19412	0.999789	-4.49378
269700	Hectd4	HECT domain E3 ubiquitin protein ligase 4	0.271494	7.36543	1.39462	0.191933	0.999789	-4.49411
74127	Krt80	keratin 80	-0.388577	2.78218	-1.62438	0.123909	0.999789	-4.49411
66812	Ppcdc	phosphopantothenoylcysteine decarboxylase	-0.129498	4.88769	-1.34983	0.195935	0.999789	-4.49444
14158	Fer	FER tyrosine kinase	0.253413	3.46477	1.42011	0.174845	0.999789	-4.49444
170744	Tlr8	toll-like receptor 8	-1.21071	0.542087	-2.59062	0.0197596	0.999789	-4.4945
57785	Rangrf	RAN guanine nucleotide release factor	0.180542	4.38496	1.35939	0.192951	0.999789	-4.4949
67225	Rnpc3	RNA-binding region (RNP1, RRM) containing 3	-0.193715	4.60361	-1.35217	0.195201	0.999789	-4.49503
68981	Snrpa1	small nuclear ribonucleoprotein polypeptide A'	0.117069	7.01203	1.37898	0.18695	0.999789	-4.49515
19743	Rhag	Rhesus blood group-associated A glycoprotein	0.429898	6.29405	1.37438	0.202187	0.999789	-4.49517
21856	Timm44	translocase of inner mitochondrial membrane 44	0.0868366	7.0247	1.37848	0.187102	0.999789	-4.49583
70693	Adgra3	adhesion G protein-coupled receptor A3	0.100076	5.75653	1.35401	0.194626	0.999789	-4.49592
232023	Vopp1	vesicular, overexpressed in cancer, prosurvival protein 1	0.173463	4.42456	1.35155	0.195395	0.999789	-4.49604
338368	Pheta2	PH domain containing endocytic trafficking adaptor 2	0.128388	5.20422	1.34608	0.197116	0.999789	-4.49611
27376	Slc25a10	solute carrier family 25 (mitochondrial carrier, dicarboxylate transporter), member 10	0.126894	5.58622	1.34969	0.195981	0.999789	-4.49615
67166	Arl8b	ADP-ribosylation factor-like 8B	-0.110087	7.17669	-1.37987	0.186682	0.999789	-4.4962
72310	Nkg7	natural killer cell group 7 sequence	-0.253291	4.68571	-1.351	0.197373	0.999789	-4.49632
102644	Oaf	out at first homolog	0.195765	5.35928	1.3476	0.197715	0.999789	-4.49667
100986	Akap9	A kinase anchor protein 9	0.170373	6.63883	1.36996	0.191275	0.999789	-4.49679
235439	Herc1	HECT and RLD domain containing E3 ubiquitin protein ligase family member 1	0.238113	7.60146	1.39308	0.19025	0.999789	-4.49692
17777	Mttp	microsomal triglyceride transfer protein	0.416262	1.60434	1.76366	0.0969505	0.999789	-4.49711
80744	Cwc22	CWC22 spliceosome-associated protein	0.115978	5.82366	1.35116	0.195519	0.999789	-4.49756
329908	Usp24	ubiquitin specific peptidase 24	0.164664	8.16461	1.4003	0.183424	0.999789	-4.49757
58218	Trem3	triggering receptor expressed on myeloid cells 3	-0.34297	2.98937	-1.50855	0.150984	0.999789	-4.49759
66354	Snw1	SNW domain containing 1	0.0941101	7.46594	1.38433	0.185341	0.999789	-4.49777
99045	Mrps26	mitochondrial ribosomal protein S26	0.116209	6.46952	1.36424	0.191453	0.999789	-4.49791
21946	Pglyrp1	peptidoglycan recognition protein 1	-0.27992	4.47268	-1.36004	0.194325	0.999789	-4.49873
78070	Cpt1c	carnitine palmitoyltransferase 1c	1.11311	0.369676	2.6853	0.0162964	0.999789	-4.49889
72281	Sh2d4a	SH2 domain containing 4A	0.299753	4.88499	1.3448	0.203028	0.999789	-4.49901
67298	Gprasp1	G protein-coupled receptor associated sorting protein 1	-0.130419	5.7547	-1.34794	0.196528	0.999789	-4.49926
11480	Acvr2a	activin receptor IIA	-0.320604	2.76709	-1.51155	0.150227	0.999789	-4.49951
66614	Gpatch4	G patch domain containing 4	0.132111	6.676	1.36578	0.190978	0.999789	-4.49969
85305	Kars1	lysyl-tRNA synthetase 1	0.0884952	8.58367	1.40393	0.17953	0.999789	-4.49969
52535	Mettl17	methyltransferase like 17	0.121167	4.8693	1.33843	0.199541	0.999789	-4.49998
224093	Fam43a	family with sequence similarity 43, member A	-0.199328	5.41124	-1.33986	0.200163	0.999789	-4.50042
52504	Cenpo	centromere protein O	0.122024	5.15371	1.33755	0.199824	0.999789	-4.50045
213006	Mfsd4a	major facilitator superfamily domain containing 4A	-0.25113	3.38503	-1.45543	0.164969	0.999789	-4.50049
218885	Oxnad1	oxidoreductase NAD-binding domain containing 1	0.128685	5.34351	1.33941	0.199229	0.999789	-4.50065
69051	Pycr2	pyrroline-5-carboxylate reductase family, member 2	0.121435	6.71808	1.36566	0.191015	0.999789	-4.50066
75729	Fam227a	family with sequence similarity 227, member A	0.993757	0.0504668	2.31733	0.0341232	0.999789	-4.50075
69017	Prrt2	proline-rich transmembrane protein 2	-0.405062	2.15541	-1.6343	0.121795	0.999789	-4.50104
234683	Elmo3	engulfment and cell motility 3	0.386864	2.59607	1.51622	0.149051	0.999789	-4.50111
319191	H2ac13	H2A clustered histone 13	-0.730733	0.659496	-2.24473	0.039338	0.999789	-4.50124
17118	Marcks	myristoylated alanine rich protein kinase C substrate	-0.251172	5.91265	-1.35077	0.201266	0.999789	-4.50131
20227	Sart1	squamous cell carcinoma antigen recognized by T cells 1	0.111935	7.45729	1.38027	0.18656	0.999789	-4.50137
13998	Fgd6	FYVE, RhoGEF and PH domain containing 6	0.2586	4.35938	1.34545	0.198767	0.999789	-4.50137
58801	Pmaip1	phorbol-12-myristate-13-acetate-induced protein 1	-0.275792	2.95151	-1.46737	0.161736	0.999789	-4.5015
27225	Ddx24	DEAD box helicase 24	0.0965668	7.33592	1.37688	0.187586	0.999789	-4.50153
17423	Ndst2	N-deacetylase/N-sulfotransferase (heparan glucosaminyl) 2	0.137355	5.77304	1.34445	0.19763	0.999789	-4.50153
193385	Ripor2	RHO family interacting cell polarization regulator 2	-0.138495	6.60204	-1.36003	0.192752	0.999789	-4.50169
70646	Naa30	N(alpha)-acetyltransferase 30, NatC catalytic subunit	-0.171062	5.75375	-1.3444	0.198145	0.999789	-4.50176
67903	Gipc1	GIPC PDZ domain containing family, member 1	-0.125614	6.18823	-1.34964	0.195995	0.999789	-4.50229
230676	Szt2	SZT2 subunit of KICSTOR complex	0.201264	6.45396	1.36027	0.196309	0.999789	-4.50231
84505	Setdb1	SET domain, bifurcated 1	0.102041	7.24387	1.3746	0.18828	0.999789	-4.50233
218035	Vps41	VPS41 HOPS complex subunit	0.102514	6.07732	1.3482	0.196447	0.999789	-4.50234
66172	Med11	mediator complex subunit 11	0.135638	5.02585	1.33358	0.201091	0.999789	-4.5025
98314	D2hgdh	D-2-hydroxyglutarate dehydrogenase	0.130522	4.69764	1.33199	0.201604	0.999789	-4.50385
108660	Rnf187	ring finger protein 187	0.0851904	8.06813	1.38858	0.184067	0.999789	-4.50401
319618	Dcp1b	decapping mRNA 1B	-0.169902	4.36119	-1.33851	0.199516	0.999789	-4.50403
71276	Ccdc57	coiled-coil domain containing 57	0.214065	3.91048	1.35627	0.193922	0.999789	-4.50432
433016	Cstdc4	cystatin domain containing 4	-0.590348	4.3548	-1.36686	0.201994	0.999789	-4.50433
191578	Helq	helicase, POLQ-like	0.172827	4.99644	1.33008	0.202217	0.999789	-4.50441
71675	Sanbr	SANT and BTB domain regulator of CSR	-0.16101	5.7098	-1.33782	0.199784	0.999789	-4.50446
12043	Bcl2	B cell leukemia/lymphoma 2	-0.167368	4.78748	-1.33594	0.200337	0.999789	-4.50459
99412	Golga2	golgin A2	0.106518	6.4598	1.35463	0.194432	0.999789	-4.50463
100101806	Srp54c	signal recognition particle 54C	0.120075	5.06593	1.32973	0.202331	0.999789	-4.50465
72155	Cenpn	centromere protein N	0.120499	5.72944	1.33859	0.19949	0.999789	-4.50486
67618	Aasdhppt	aminoadipate-semialdehyde dehydrogenase-phosphopantetheinyl transferase	-0.134732	5.5915	-1.33526	0.200554	0.999789	-4.50499
55963	Slc1a4	solute carrier family 1 (glutamate/neutral amino acid transporter), member 4	0.178355	4.0222	1.34489	0.197493	0.999789	-4.50518
69226	Snx24	sorting nexing 24	-0.714944	1.10201	-1.9681	0.0667088	0.999789	-4.50519
69136	Tusc1	tumor suppressor candidate 1	0.186394	3.81092	1.38308	0.185713	0.999789	-4.5058
68295	Aar2	AAR2 splicing factor homolog	0.122419	5.56584	1.33331	0.201179	0.999789	-4.50581
67693	Hypk	huntingtin interacting protein K	0.120683	6.85196	1.3607	0.192545	0.999789	-4.50592
66089	Rmnd5b	required for meiotic nuclear division 5 homolog B	0.113728	5.42548	1.33122	0.201849	0.999789	-4.50614
67776	Vwa5a	von Willebrand factor A domain containing 5A	-0.119652	5.37555	-1.32919	0.202503	0.999789	-4.50623
21766	Tex261	testis expressed gene 261	0.105909	5.98774	1.3413	0.198629	0.999789	-4.50673
20229	Sat1	spermidine/spermine N1-acetyl transferase 1	-0.152252	5.28614	-1.32625	0.203455	0.999789	-4.50738
12034	Phb2	prohibitin 2	0.0993272	8.96845	1.40277	0.179868	0.999789	-4.5074
238276	Akap5	A kinase anchor protein 5	-0.475698	1.70081	-1.73208	0.102569	0.999789	-4.50743
67451	Pkp2	plakophilin 2	0.795601	0.187518	2.23468	0.0401164	0.999789	-4.50745
56351	Ptges3	prostaglandin E synthase 3	-0.202535	7.76399	-1.38159	0.191665	0.999789	-4.50754
52708	Zfp410	zinc finger protein 410	0.114857	5.87557	1.33777	0.199754	0.999789	-4.50757
215210	Tmem120a	transmembrane protein 120A	0.207362	3.599	1.36426	0.191447	0.999789	-4.50779
93840	Vangl2	VANGL planar cell polarity 2	-0.280127	4.74467	-1.32716	0.206734	0.999789	-4.5081
74241	Chpf	chondroitin polymerizing factor	0.335414	2.32663	1.50956	0.15073	0.999789	-4.50812
106947	Slc39a3	solute carrier family 39 (zinc transporter), member 3	0.126918	4.66997	1.32308	0.204481	0.999789	-4.50844
100534273	Fer1l5	fer-1 like family member 5	-0.230599	3.37425	-1.38838	0.184126	0.999789	-4.50882
65972	Ifi30	interferon gamma inducible protein 30	0.296292	5.49526	1.33199	0.208741	0.999789	-4.50903
621976	Tmem170b	transmembrane protein 170B	-0.229553	5.16708	-1.32282	0.206867	0.999789	-4.50932
74776	Ppa2	pyrophosphatase (inorganic) 2	0.127624	5.57367	1.32822	0.202815	0.999789	-4.50957
407786	Taf9b	TATA-box binding protein associated factor 9B	0.238769	2.75265	1.45948	0.163866	0.999789	-4.5096
68251	Babam1	BRISC and BRCA1 A complex member 1	0.103556	6.57715	1.34997	0.195892	0.999789	-4.5097
74187	Katnb1	katanin p80 (WD40-containing) subunit B 1	0.11594	5.75182	1.33137	0.2018	0.999789	-4.50982
76022	Gon4l	gon-4 like	0.138241	6.96467	1.35956	0.193102	0.999789	-4.50986
69191	Pdia2	protein disulfide isomerase associated 2	0.364847	4.21661	1.33232	0.207458	0.999789	-4.5101
50875	Tmod3	tropomodulin 3	-0.122004	6.9216	-1.35526	0.194237	0.999789	-4.51077
12468	Cct7	chaperonin containing TCP1 subunit 7	0.0862782	9.31226	1.40544	0.179089	0.999789	-4.51143
236732	Rbm10	RNA binding motif protein 10	0.10122	6.74795	1.35203	0.195246	0.999789	-4.51172
27993	Imp4	IMP4, U3 small nucleolar ribonucleoprotein	0.0963505	6.88402	1.35401	0.194625	0.999789	-4.51183
26412	Map4k2	mitogen-activated protein kinase kinase kinase kinase 2	-0.12989	7.19215	-1.36135	0.192345	0.999789	-4.51189
212168	Zswim4	zinc finger SWIM-type containing 4	0.170451	4.82803	1.31518	0.207063	0.999789	-4.51195
12527	Cd9	CD9 antigen	-0.182036	4.72893	-1.31518	0.207063	0.999789	-4.51203
225884	Gstp3	glutathione S-transferase pi 3	0.448137	1.97668	1.61259	0.12646	0.999789	-4.51206
218699	Pxk	PX domain containing serine/threonine kinase	-0.130297	5.05593	-1.31456	0.207266	0.999789	-4.5126
11828	Aqp3	aquaporin 3	0.289981	2.83337	1.40924	0.17798	0.999789	-4.51281
218121	Mboat1	membrane bound O-acyltransferase domain containing 1	-0.203167	3.72616	-1.35095	0.195583	0.999789	-4.51286
228410	Cstf3	cleavage stimulation factor, 3' pre-RNA, subunit 3	-0.115893	6.15955	-1.33457	0.200774	0.999789	-4.51291
27029	Sgsh	N-sulfoglucosamine sulfohydrolase (sulfamidase)	0.210775	3.47492	1.36475	0.191294	0.999789	-4.51296
69581	Rhou	ras homolog family member U	-0.453253	2.19976	-1.56722	0.136705	0.999789	-4.5131
319179	H2bc6	H2B clustered histone 6	-0.642885	0.827601	-1.96037	0.0676774	0.999789	-4.51312
19329	Rab17	RAB17, member RAS oncogene family	-0.49028	1.38177	-1.83081	0.0858939	0.999789	-4.51314
75540	Fpgt	fucose-1-phosphate guanylyltransferase	0.185987	3.66683	1.34505	0.197441	0.999789	-4.51335
74492	Kbtbd13	kelch repeat and BTB (POZ) domain containing 13	1.07165	-0.362101	2.42908	0.0273447	0.999789	-4.51365
27221	Chaf1a	chromatin assembly factor 1, subunit A	0.0972125	7.46585	1.36451	0.191368	0.999789	-4.5137
67883	Uxs1	UDP-glucuronate decarboxylase 1	-0.115611	5.08404	-1.31258	0.207918	0.999789	-4.51372
270084	Lpcat2	lysophosphatidylcholine acyltransferase 2	-0.151242	4.2514	-1.31837	0.206017	0.999789	-4.51376
22330	Vcl	vinculin	0.125236	7.15563	1.35847	0.193236	0.999789	-4.51381
108960	Irak2	interleukin-1 receptor-associated kinase 2	0.251657	3.41061	1.36544	0.191081	0.999789	-4.51389
16592	Fabp5	fatty acid binding protein 5, epidermal	0.126903	6.80529	1.34999	0.195885	0.999789	-4.51391
21885	Tle1	transducin-like enhancer of split 1	0.116543	5.04734	1.31209	0.208079	0.999789	-4.51398
73729	Zfp383	zinc finger protein 383	-0.472949	1.44464	-1.76788	0.0962203	0.999789	-4.5142
170822	Usp33	ubiquitin specific peptidase 33	0.15758	6.04938	1.33139	0.202191	0.999789	-4.51438
98932	Myl9	myosin, light polypeptide 9, regulatory	1.28866	-0.573452	2.25682	0.0389102	0.999789	-4.51474
58223	Mmp19	matrix metallopeptidase 19	-0.374946	2.46047	-1.52898	0.145876	0.999789	-4.51483
225896	Ubxn1	UBX domain protein 1	0.118546	7.19254	1.35721	0.19363	0.999789	-4.51486
225348	Wdr36	WD repeat domain 36	0.0983088	7.47978	1.36273	0.191919	0.999789	-4.51519
19016	Pparg	peroxisome proliferator activated receptor gamma	0.675303	1.22053	1.81358	0.0886192	0.999789	-4.51527
18521	Pcbp2	poly(rC) binding protein 2	0.0800556	9.20478	1.39825	0.181198	0.999789	-4.51579
19253	Ptpn18	protein tyrosine phosphatase, non-receptor type 18	-0.17444	6.334	-1.33411	0.202483	0.999789	-4.51606
243867	Fbxo46	F-box protein 46	-0.144785	4.58499	-1.30732	0.209654	0.999789	-4.51614
14923	Guk1	guanylate kinase 1	0.114552	5.6973	1.3196	0.205615	0.999789	-4.51625
109032	Sp110	Sp110 nuclear body protein	-0.122195	6.1573	-1.32846	0.202741	0.999789	-4.51639
20342	Selenbp2	selenium binding protein 2	0.318925	2.19328	1.52139	0.147758	0.999789	-4.51652
12663	Chml	choroideremia-like	-0.251027	4.96658	-1.30842	0.212529	0.999789	-4.51659
12452	Ccng2	cyclin G2	-0.12694	4.94985	-1.30606	0.210074	0.999789	-4.51686
207474	Kctd12b	potassium channel tetramerisation domain containing 12b	-0.495825	1.99623	-1.58917	0.131664	0.999789	-4.51691
74393	Map10	microtubule-associated protein 10	0.444173	1.6267	1.61103	0.126801	0.999789	-4.51697
71063	Zfp597	zinc finger protein 597	-0.199227	4.00907	-1.32364	0.2043	0.999789	-4.51707
107373	Fam111a	family with sequence similarity 111, member A	-0.116759	8.01388	-1.37037	0.189569	0.999789	-4.5171
68736	Tyw5	tRNA-yW synthesizing protein 5	-0.183085	3.75032	-1.32896	0.202577	0.999789	-4.51715
56551	Txn2	thioredoxin 2	0.112086	7.78629	1.36664	0.190713	0.999789	-4.5172
16177	Il1r1	interleukin 1 receptor, type I	-0.467342	2.84876	-1.4637	0.163935	0.999789	-4.51765
14007	Celf2	CUGBP, Elav-like family member 2	-0.161734	8.01763	-1.37119	0.191912	0.999789	-4.51778
142688	Asb13	ankyrin repeat and SOCS box-containing 13	-0.30589	2.3935	-1.47459	0.159806	0.999789	-4.51782
22033	Traf5	TNF receptor-associated factor 5	0.222264	3.13107	1.38419	0.185381	0.999789	-4.51786
110095	Pygl	liver glycogen phosphorylase	-0.103789	6.30753	-1.32962	0.202366	0.999789	-4.51798
74136	Sec14l1	SEC14-like lipid binding 1	0.110348	5.99129	1.32437	0.204062	0.999789	-4.51805
76614	Immt	inner membrane protein, mitochondrial	0.0850912	7.98749	1.36911	0.189955	0.999789	-4.51822
246198	Mllt6	myeloid/lymphoid or mixed-lineage leukemia; translocated to, 6	-0.143954	5.46392	-1.30938	0.208972	0.999789	-4.51823
23882	Gadd45g	growth arrest and DNA-damage-inducible 45 gamma	0.307809	2.56732	1.42474	0.173524	0.999789	-4.5183
72993	Appl1	adaptor protein, phosphotyrosine interaction, PH domain and leucine zipper containing 1	-0.15845	5.99562	-1.32235	0.205057	0.999789	-4.51837
103172	Chchd10	coiled-coil-helix-coiled-coil-helix domain containing 10	0.175819	5.03558	1.30443	0.210649	0.999789	-4.51843
231440	Parm1	prostate androgen-regulated mucin-like protein 1	0.324006	2.06593	1.56654	0.136863	0.999789	-4.51872
208366	Rpp40	ribonuclease P 40 subunit	-0.159478	4.62128	-1.30152	0.211585	0.999789	-4.51892
54613	St3gal6	ST3 beta-galactoside alpha-2,3-sialyltransferase 6	0.248479	4.35907	1.30237	0.213357	0.999789	-4.51899
64380	Ms4a4c	membrane-spanning 4-domains, subfamily A, member 4C	-0.615768	0.940132	-1.99141	0.063865	0.999789	-4.51904
66929	Asf1b	anti-silencing function 1B histone chaperone	0.134235	6.30825	1.32999	0.202247	0.999789	-4.51906
65107	Lrp10	low-density lipoprotein receptor-related protein 10	0.101435	6.55458	1.33595	0.200333	0.999789	-4.51932
320253	Marchf3	membrane associated ring-CH-type finger 3	-0.243975	3.60145	-1.3256	0.203665	0.999789	-4.51952
66196	Myo19	myosin XIX	0.148805	5.08667	1.30273	0.211182	0.999789	-4.5197
54710	Hs3st3b1	heparan sulfate (glucosamine) 3-O-sulfotransferase 3B1	-0.811128	0.594348	-2.163	0.0460906	0.999789	-4.51992
71911	Bdh1	3-hydroxybutyrate dehydrogenase, type 1	0.11649	5.01876	1.30026	0.212006	0.999789	-4.51997
240068	Zfp563	zinc finger protein 563	-0.314545	2.87149	-1.43308	0.171163	0.999789	-4.52028
19286	Pts	6-pyruvoyl-tetrahydropterin synthase	-0.110259	6.01361	-1.31923	0.205734	0.999789	-4.52045
72514	Fgfbp3	fibroblast growth factor binding protein 3	0.250917	2.6607	1.41368	0.176694	0.999789	-4.52065
12628	Cfh	complement component factor h	-0.528883	1.52756	-1.6519	0.118121	0.999789	-4.52092
73656	Ms4a6c	membrane-spanning 4-domains, subfamily A, member 6C	-0.229875	4.5979	-1.29982	0.212641	0.999789	-4.52098
17766	Nudt1	nudix hydrolase 1	0.145797	5.18102	1.30082	0.211819	0.999789	-4.52098
75712	Tmem14a	transmembrane protein 14A	0.445419	1.51009	1.67451	0.113542	0.999789	-4.52103
74111	Rbm19	RNA binding motif protein 19	0.10117	6.44911	1.33039	0.202117	0.999789	-4.52118
100270744	Btbd18	BTB domain containing 18	1.41038	-1.33013	2.8607	0.0113625	0.999789	-4.52122
102866	Pls3	plastin 3 (T-isoform)	0.306868	2.59374	1.41154	0.177313	0.999789	-4.52132
229096	Ythdf3	YTH N6-methyladenosine RNA binding protein 3	-0.152011	6.66297	-1.33526	0.201203	0.999789	-4.52134
70575	Gfod2	glucose-fructose oxidoreductase domain containing 2	-0.212058	3.74369	-1.31684	0.206517	0.999789	-4.52145
266690	Cyb5r4	cytochrome b5 reductase 4	0.192249	3.95365	1.30785	0.20948	0.999789	-4.52178
20677	Sox4	SRY (sex determining region Y)-box 4	-0.274054	8.07279	-1.37102	0.199965	0.999789	-4.5219
28200	Dhrs4	dehydrogenase/reductase 4	0.122605	5.88727	1.3142	0.207384	0.999789	-4.52197
83397	Akap12	A kinase anchor protein 12	-0.36091	2.79673	-1.37617	0.188493	0.999789	-4.52205
14962	Cfb	complement factor B	0.33738	2.12915	1.50625	0.15157	0.999789	-4.52207
67809	Rmdn3	regulator of microtubule dynamics 3	0.175084	6.22546	1.32491	0.205547	0.999789	-4.52218
24075	Taf10	TATA-box binding protein associated factor 10	0.120429	6.7274	1.33636	0.200203	0.999789	-4.52222
59015	Nup160	nucleoporin 160	0.117728	7.38856	1.35087	0.195609	0.999789	-4.5223
20344	Selp	selectin, platelet	-0.66661	1.11269	-1.77013	0.0958332	0.999789	-4.52309
52065	Mfhas1	malignant fibrous histiocytoma amplified sequence 1	0.248503	2.96951	1.37377	0.188531	0.999789	-4.52326
320557	Fam169a	family with sequence similarity 169, member A	0.207474	3.32156	1.32988	0.202281	0.999789	-4.52332
171170	Mbnl3	muscleblind like splicing factor 3	-0.181674	6.48396	-1.32869	0.205098	0.999789	-4.52337
71735	Lrwd1	leucine-rich repeats and WD repeat domain containing 1	0.0903379	7.30873	1.3479	0.196544	0.999789	-4.52349
17476	Mpeg1	macrophage expressed gene 1	-0.178351	5.77394	-1.30655	0.2108	0.999789	-4.52353
71481	Alpk1	alpha-kinase 1	-0.303694	3.04136	-1.3757	0.187945	0.999789	-4.52373
56515	Rnf138	ring finger protein 138	-0.182198	5.27863	-1.29666	0.213669	0.999789	-4.52379
24051	Sgcb	sarcoglycan, beta (dystrophin-associated glycoprotein)	-0.185884	3.45512	-1.32807	0.202867	0.999789	-4.52382
73828	Dcaf4	DDB1 and CUL4 associated factor 4	0.126932	5.28167	1.29689	0.213136	0.999789	-4.52391
73991	Atl1	atlastin GTPase 1	0.654003	0.699844	1.9197	0.0729827	0.999789	-4.52433
13386	Dlk1	delta like non-canonical Notch ligand 1	-0.249072	5.63608	-1.30962	0.214319	0.999789	-4.52448
75909	Vmp1	vacuole membrane protein 1	0.103394	6.0304	1.31485	0.207169	0.999789	-4.52458
241944	Zfp267	zinc finger protein 267	-0.232388	3.40086	-1.33151	0.201757	0.999789	-4.52498
100434	Slc44a1	solute carrier family 44, member 1	0.292709	2.67821	1.43082	0.1718	0.999789	-4.52514
16658	Mafb	MAF bZIP transcription factor B	-0.494421	2.13229	-1.49958	0.153687	0.999789	-4.52523
66448	Mrpl20	mitochondrial ribosomal protein L20	0.112456	6.50376	1.32643	0.203394	0.999789	-4.52539
209212	Osgin2	oxidative stress induced growth inhibitor family member 2	0.161787	4.17039	1.29282	0.214506	0.999789	-4.5255
67223	Rrp15	ribosomal RNA processing 15 homolog	0.120542	6.54866	1.32802	0.20288	0.999789	-4.52562
192166	Sardh	sarcosine dehydrogenase	0.596908	0.94494	1.70221	0.10814	0.999789	-4.52572
74351	Ddx23	DEAD box helicase 23	0.0950004	7.79143	1.35612	0.193968	0.999789	-4.52574
18793	Plaur	plasminogen activator, urokinase receptor	-0.231535	3.21007	-1.3465	0.196985	0.999789	-4.52585
12262	C1qc	complement component 1, q subcomponent, C chain	-0.488458	3.44168	-1.3244	0.211222	0.999789	-4.52595
17688	Msh6	mutS homolog 6	0.0865787	7.93629	1.35857	0.193207	0.999789	-4.52597
320495	Ipcef1	interaction protein for cytohesin exchange factors 1	-0.262366	4.52904	-1.28859	0.217936	0.999789	-4.52598
52397	Zfp644	zinc finger protein 644	-0.131086	5.95174	-1.30717	0.209705	0.999789	-4.52602
104725	Sptssa	serine palmitoyltransferase, small subunit A	-0.173225	6.36048	-1.32029	0.207048	0.999789	-4.5261
66966	Trit1	tRNA isopentenyltransferase 1	-0.135393	4.97152	-1.28705	0.21646	0.999789	-4.52633
11861	Arl4a	ADP-ribosylation factor-like 4A	0.152707	4.61299	1.28508	0.217129	0.999789	-4.52641
107338	Gbf1	golgi-specific brefeldin A-resistance factor 1	0.098559	6.60883	1.32719	0.203148	0.999789	-4.52645
74239	Iqce	IQ motif containing E	-0.149289	5.09896	-1.28816	0.216084	0.999789	-4.52662
73747	Shld1	shieldin complex subunit 1	0.260571	2.6395	1.41406	0.176585	0.999789	-4.52691
246727	Oas3	2'-5' oligoadenylate synthetase 3	0.708643	1.88613	1.59769	0.131743	0.999789	-4.52724
243373	AI854703	expressed sequence AI854703	-0.335846	3.01311	-1.36785	0.190358	0.999789	-4.52731
52530	Nhp2	NHP2 ribonucleoprotein	0.116173	7.57875	1.3488	0.196259	0.999789	-4.52753
330361	Gcfc2	GC-rich sequence DNA binding factor 2	0.119793	4.70418	1.28244	0.218031	0.999789	-4.52764
117599	Helb	helicase (DNA) B	0.166201	5.70908	1.29903	0.212807	0.999789	-4.52765
107766	Haao	3-hydroxyanthranilate 3,4-dioxygenase	-0.165465	4.12718	-1.29139	0.214988	0.999789	-4.52767
52430	Echdc2	enoyl Coenzyme A hydratase domain containing 2	0.567756	1.12196	1.68449	0.111569	0.999789	-4.52769
223827	Gxylt1	glucoside xylosyltransferase 1	-0.128135	5.91594	-1.30496	0.210439	0.999789	-4.52782
14865	Gstm4	glutathione S-transferase, mu 4	-0.227463	3.33291	-1.32986	0.202287	0.999789	-4.52797
14149	Fdxr	ferredoxin reductase	-0.106393	5.498	-1.29405	0.21409	0.999789	-4.52814
235036	Ppan	peter pan homolog	0.132663	7.68032	1.35108	0.195942	0.999789	-4.5283
231004	Samd11	sterile alpha motif domain containing 11	0.625965	1.95152	1.49183	0.158449	0.999789	-4.52838
240444	Kcng2	potassium voltage-gated channel, subfamily G, member 2	0.303933	2.533	1.38105	0.186325	0.999789	-4.52841
213819	Casd1	CAS1 domain containing 1	-0.12845	6.31987	-1.31454	0.207272	0.999789	-4.52856
71776	Tha1	threonine aldolase 1	0.436405	1.45086	1.56476	0.137279	0.999789	-4.52857
170763	Zfp87	zinc finger protein 87	-0.145895	3.96364	-1.2888	0.215866	0.999789	-4.52859
271005	Klhdc1	kelch domain containing 1	-0.272864	2.40405	-1.44513	0.167801	0.999789	-4.5286
94346	Tmem40	transmembrane protein 40	0.13027	4.43794	1.28205	0.218166	0.999789	-4.52873
66244	Nemf	nuclear export mediator factor	0.0987495	6.5373	1.32149	0.204999	0.999789	-4.52883
20364	Selenow	selenoprotein W	0.120483	6.90212	1.33248	0.201445	0.999789	-4.52885
212679	Mars2	methionine-tRNA synthetase 2 (mitochondrial)	-0.135656	5.47708	-1.29249	0.214615	0.999789	-4.52887
69260	Ing2	inhibitor of growth family, member 2	0.154075	4.48599	1.27942	0.219067	0.999789	-4.52895
70292	Afap1	actin filament associated protein 1	-0.423285	2.17887	-1.44226	0.168629	0.999789	-4.52906
74025	Nphp3	nephronophthisis 3 (adolescent)	-0.280888	2.74004	-1.38814	0.184198	0.999789	-4.52919
69640	Fam83g	family with sequence similarity 83, member G	0.372339	2.87552	1.3627	0.192591	0.999789	-4.52921
21897	Tlr1	toll-like receptor 1	0.590879	0.989851	1.82709	0.0864771	0.999789	-4.52944
80707	Wwox	WW domain-containing oxidoreductase	0.203448	3.4128	1.30686	0.209807	0.999789	-4.52969
66191	Ier3ip1	immediate early response 3 interacting protein 1	-0.134892	5.43985	-1.29068	0.215229	0.999789	-4.52978
107975	Pacs1	phosphofurin acidic cluster sorting protein 1	0.141502	6.39098	1.31873	0.206025	0.999789	-4.52994
217217	Asb16	ankyrin repeat and SOCS box-containing 16	0.318392	2.19098	1.47095	0.160778	0.999789	-4.53012
66942	Ddx18	DEAD box helicase 18	0.102792	6.43197	1.31686	0.20651	0.999789	-4.53027
14853	Gspt2	G1 to S phase transition 2	-0.247494	2.72555	-1.36412	0.191488	0.999789	-4.53031
12323	Camk2b	calcium/calmodulin-dependent protein kinase II, beta	0.570845	1.16301	1.67448	0.113547	0.999789	-4.53032
15209	Hesx1	homeobox gene expressed in ES cells	0.401142	3.26107	1.31799	0.209767	0.999789	-4.53056
69727	Usp46	ubiquitin specific peptidase 46	0.120751	5.88427	1.30185	0.211475	0.999789	-4.5308
22648	Zfp11	zinc finger protein 11	-0.273802	2.55721	-1.4128	0.17695	0.999789	-4.53105
17918	Myo5a	myosin VA	-0.143724	6.40897	-1.31051	0.208654	0.999789	-4.53108
54366	Ctnnal1	catenin alpha like 1	0.202939	4.35833	1.27468	0.220743	0.999789	-4.5311
71398	Tasl	TLR adaptor interacting with endolysosomal SLC15A4	-0.237529	3.61081	-1.30325	0.211007	0.999789	-4.53121
230784	Sesn2	sestrin 2	0.194374	3.8598	1.279	0.219209	0.999789	-4.53148
109065	Dnaaf2	dynein, axonemal assembly factor 2	0.117077	5.43553	1.28821	0.216067	0.999789	-4.53149
319622	Itpripl2	inositol 1,4,5-triphosphate receptor interacting protein-like 2	-0.165134	5.43468	-1.28501	0.217208	0.999789	-4.53165
231630	Ficd	FIC domain containing	-0.321568	2.28549	-1.44736	0.167184	0.999789	-4.5317
270156	Nkapd1	NKAP domain containing 1	-0.120141	5.62633	-1.29037	0.215333	0.999789	-4.53178
14593	Ggps1	geranylgeranyl diphosphate synthase 1	-0.147322	5.03545	-1.27768	0.219662	0.999789	-4.53179
67040	Ddx17	DEAD box helicase 17	-0.0863432	9.24859	-1.3799	0.186673	0.999789	-4.53202
66885	Acadsb	acyl-Coenzyme A dehydrogenase, short/branched chain	-0.142248	4.7001	-1.27176	0.221707	0.999789	-4.53238
26408	Map3k5	mitogen-activated protein kinase kinase kinase 5	-0.130354	5.32225	-1.28024	0.218784	0.999789	-4.53271
15277	Hk2	hexokinase 2	-0.111691	6.76701	-1.32147	0.205006	0.999789	-4.53286
67803	Limd2	LIM domain containing 2	-0.136594	8.03425	-1.35078	0.196389	0.999789	-4.53287
17064	Cd93	CD93 antigen	-0.18894	7.65361	-1.34473	0.202129	0.999789	-4.53294
14734	Gpc3	glypican 3	-0.186484	3.69263	-1.28305	0.217824	0.999789	-4.53301
66341	Eid3	EP300 interacting inhibitor of differentiation 3	1.46081	-1.20163	2.53721	0.0220131	0.999789	-4.53318
213011	Zfp583	zinc finger protein 583	0.296585	2.01492	1.45327	0.165558	0.999789	-4.53322
13358	Slc25a1	solute carrier family 25 (mitochondrial carrier, citrate transporter), member 1	0.109773	6.91674	1.32675	0.203292	0.999789	-4.53326
71835	Lancl2	LanC (bacterial lantibiotic synthetase component C)-like 2	0.120283	5.52416	1.2864	0.216682	0.999789	-4.53339
67657	Rabl3	RAB, member RAS oncogene family-like 3	0.150241	4.10617	1.2726	0.221418	0.999789	-4.53364
216858	Kctd11	potassium channel tetramerisation domain containing 11	-0.514105	1.71635	-1.55897	0.138641	0.999789	-4.53366
57913	Pidd1	p53 induced death domain protein 1	0.158658	6.12354	1.3046	0.211231	0.999789	-4.53382
22317	Vamp1	vesicle-associated membrane protein 1	-0.18234	4.27614	-1.26965	0.222438	0.999789	-4.5339
75339	Mphosph8	M-phase phosphoprotein 8	0.0964787	5.84508	1.29549	0.213607	0.999789	-4.53399
74335	Xrcc3	X-ray repair complementing defective repair in Chinese hamster cells 3	0.13503	5.21743	1.27647	0.220079	0.999789	-4.53409
99100	Cep152	centrosomal protein 152	0.171606	5.60821	1.2892	0.216464	0.999789	-4.53426
17155	Man1a	mannosidase 1, alpha	-0.142775	5.89612	-1.29396	0.214121	0.999789	-4.53465
14281	Fos	FBJ osteosarcoma oncogene	0.891953	3.15125	1.31579	0.22063	0.999789	-4.53472
56469	Pias1	protein inhibitor of activated STAT 1	-0.0950777	5.69436	-1.28801	0.216134	0.999789	-4.53487
13040	Ctss	cathepsin S	-0.248591	4.09976	-1.27225	0.221988	0.999789	-4.53507
20775	Sqle	squalene epoxidase	0.100886	6.20122	1.30334	0.210976	0.999789	-4.53526
18181	Nrf1	nuclear respiratory factor 1	0.0813627	6.42845	1.31006	0.208747	0.999789	-4.5354
216274	Cep290	centrosomal protein 290	0.165182	4.87321	1.26836	0.222888	0.999789	-4.53548
12589	Ift81	intraflagellar transport 81	0.294601	2.01359	1.47582	0.15948	0.999789	-4.53568
60527	Fads3	fatty acid desaturase 3	-0.211324	3.82675	-1.27655	0.220054	0.999789	-4.5357
72507	Dzip1l	DAZ interacting protein 1-like	0.978686	-0.872187	2.26118	0.0380952	0.999789	-4.53574
56716	Mlst8	MTOR associated protein, LST8 homolog (S. cerevisiae)	0.130438	5.3677	1.27968	0.218976	0.999789	-4.53575
237898	Usp32	ubiquitin specific peptidase 32	0.26319	5.72805	1.29262	0.221268	0.999789	-4.53589
64660	Mrps24	mitochondrial ribosomal protein S24	0.0978829	6.03191	1.29721	0.213027	0.999789	-4.53598
245622	Fam199x	family with sequence similarity 199, X-linked	-0.208959	4.25685	-1.26429	0.224308	0.999789	-4.53633
245902	Ccdc15	coiled-coil domain containing 15	-0.185938	5.10273	-1.27075	0.222538	0.999789	-4.53633
75692	Nr2c2ap	nuclear receptor 2C2-associated protein	-0.442517	2.08907	-1.4499	0.166484	0.999789	-4.53639
21812	Tgfbr1	transforming growth factor, beta receptor I	-0.150565	5.9244	-1.29106	0.215176	0.999789	-4.53652
71538	Fbxo9	f-box protein 9	0.111939	5.74135	1.28727	0.216386	0.999789	-4.53659
235631	Prss50	serine protease 50	0.401843	3.55927	1.27475	0.226817	0.999789	-4.53667
74513	Neto2	neuropilin (NRP) and tolloid (TLL)-like 2	-0.199389	4.31334	-1.26182	0.225172	0.999789	-4.53669
101055671	Lipo2	lipase, member O2	0.598957	0.391978	1.90347	0.0752026	0.999789	-4.53678
414077	Wdr83os	WD repeat domain 83 opposite strand	0.117755	5.12291	1.27017	0.222259	0.999789	-4.53681
252870	Usp7	ubiquitin specific peptidase 7	0.0764779	8.53472	1.3581	0.193351	0.999789	-4.53688
434179	Zfp975	zinc finger protein 975	-0.247494	3.09941	-1.30684	0.209815	0.999789	-4.53709
110954	Rpl10	ribosomal protein L10	0.13296	5.83693	1.29117	0.215061	0.999789	-4.5371
231329	Polr2b	polymerase (RNA) II (DNA directed) polypeptide B	0.0869994	7.83294	1.34194	0.198426	0.999789	-4.53725
242126	Slc22a15	solute carrier family 22 (organic anion/cation transporter), member 15	-0.324796	2.71326	-1.34793	0.196533	0.999789	-4.53738
224674	Slc37a1	solute carrier family 37 (glycerol-3-phosphate transporter), member 1	-0.135469	4.80727	-1.26185	0.225161	0.999789	-4.53756
20017	Polr1b	polymerase (RNA) I polypeptide B	0.0932565	7.44762	1.33242	0.201464	0.999789	-4.53795
66861	Dnajc10	DnaJ heat shock protein family (Hsp40) member C10	-0.109042	6.62888	-1.31008	0.208742	0.999789	-4.538
12867	Cox7c	cytochrome c oxidase subunit 7C	0.204883	3.19992	1.29631	0.213329	0.999789	-4.53802
21454	Tcp1	t-complex protein 1	0.0753097	9.44877	1.37776	0.18732	0.999789	-4.53802
56451	Suclg1	succinate-CoA ligase, GDP-forming, alpha subunit	0.0915133	7.47352	1.33264	0.201392	0.999789	-4.53812
68846	Rnf208	ring finger protein 208	0.72561	0.528269	1.70631	0.107361	0.999789	-4.53814
68970	Dcaf12	DDB1 and CUL4 associated factor 12	-0.096118	6.76335	-1.31489	0.207159	0.999789	-4.53815
231002	Plekhn1	pleckstrin homology domain containing, family N member 1	-0.236612	3.35952	-1.28171	0.218283	0.999789	-4.53824
435626	Rufy4	RUN and FYVE domain containing 4	1.41264	-1.10231	2.46419	0.0254921	0.999789	-4.53849
78912	Sp2	Sp2 transcription factor	0.112529	5.37432	1.27472	0.220683	0.999789	-4.5385
74735	Trim14	tripartite motif-containing 14	-0.142817	5.50247	-1.275	0.220589	0.999789	-4.53851
72184	Klhl35	kelch-like 35	1.38644	-0.520922	2.34942	0.0320301	0.999789	-4.53864
381236	Lipo3	lipase, member O3	-0.231006	3.66458	-1.27124	0.221889	0.999789	-4.53865
216853	Wrap53	WD repeat containing, antisense to Trp53	0.120856	5.10739	1.26849	0.222841	0.999789	-4.53868
93966	Hemgn	hemogen	0.35006	6.31288	1.30678	0.221624	0.999789	-4.53875
68929	Mospd3	motile sperm domain containing 3	0.101367	6.45457	1.30669	0.209864	0.999789	-4.53885
100683	Trrap	transformation/transcription domain-associated protein	0.134579	7.97498	1.34307	0.198734	0.999789	-4.53918
80748	BC004004	cDNA sequence BC004004	0.119916	5.77505	1.28544	0.217007	0.999789	-4.53922
16777	Lamb1	laminin B1	-0.973835	-0.020744	-1.96047	0.0676649	0.999789	-4.53925
29870	Gtse1	G two S phase expressed protein 1	0.12005	6.18898	1.29634	0.213319	0.999789	-4.53937
26940	Ecsit	ECSIT signalling integrator	0.109043	5.84692	1.28699	0.216479	0.999789	-4.53978
76366	Mtif3	mitochondrial translational initiation factor 3	0.12872	4.58639	1.25485	0.227628	0.999789	-4.5398
18845	Plxna2	plexin A2	0.266326	3.47713	1.2691	0.222942	0.999789	-4.5399
408067	Zfp874b	zinc finger protein 874b	-0.193193	3.5614	-1.27173	0.221718	0.999789	-4.53992
20305	Ccl6	C-C motif chemokine ligand 6	-0.615636	1.81116	-1.58015	0.133717	0.999789	-4.54007
252876	Gin1	gypsy retrotransposon integrase 1	0.213869	3.79329	1.25962	0.225943	0.999789	-4.54027
70450	Unc13d	unc-13 homolog D	0.11148	7.25032	1.32411	0.204146	0.999789	-4.54043
18207	Nthl1	nth (endonuclease III)-like 1 (E.coli)	0.182883	3.53241	1.2665	0.223536	0.999789	-4.54051
69815	Krtcap3	keratinocyte associated protein 3	0.294679	2.14408	1.41042	0.177637	0.999789	-4.54057
240880	Scyl3	SCY1-like 3 (S. cerevisiae)	0.104818	6.00324	1.28923	0.215719	0.999789	-4.54106
80861	Dhx58	DExH-box helicase 58	0.334051	3.39738	1.27866	0.220849	0.999789	-4.54124
19294	Nectin2	nectin cell adhesion molecule 2	0.288073	2.96523	1.28723	0.216398	0.999789	-4.54147
100210	Gpn2	GPN-loop GTPase 2	0.139937	4.80841	1.25681	0.226935	0.999789	-4.54148
69926	Dnah17	dynein, axonemal, heavy chain 17	-0.215271	2.49154	-1.33089	0.201958	0.999789	-4.54154
21804	Tgfb1i1	transforming growth factor beta 1 induced transcript 1	1.04585	-0.125328	1.88734	0.0778076	0.999789	-4.54172
79202	Tnfrsf22	tumor necrosis factor receptor superfamily, member 22	-0.218389	3.12896	-1.29976	0.212173	0.999789	-4.54178
71711	Mus81	MUS81 structure-specific endonuclease subunit	0.12859	4.68172	1.25233	0.228518	0.999789	-4.5418
110175	Ggct	gamma-glutamyl cyclotransferase	0.161773	3.56708	1.26511	0.22402	0.999789	-4.54185
54218	B3galt4	UDP-Gal:betaGlcNAc beta 1,3-galactosyltransferase, polypeptide 4	0.24705	2.50646	1.34669	0.196925	0.999789	-4.54218
218442	Serinc5	serine incorporator 5	0.205753	5.82727	1.28596	0.220351	0.999789	-4.54218
67220	Plekho1	pleckstrin homology domain containing, family O member 1	-0.113605	5.12268	-1.25789	0.226554	0.999789	-4.54229
74116	Pi16	peptidase inhibitor 16	-0.198147	3.28192	-1.29009	0.215429	0.999789	-4.54261
66995	Zcchc18	zinc finger, CCHC domain containing 18	0.640154	0.241573	1.85182	0.0826713	0.999789	-4.54278
56807	Scamp5	secretory carrier membrane protein 5	-0.296099	2.21011	-1.36763	0.19041	0.999789	-4.5429
14773	Grk5	G protein-coupled receptor kinase 5	0.262124	2.33238	1.35303	0.194931	0.999789	-4.54329
235050	Zfp810	zinc finger protein 810	-0.187826	3.82228	-1.25213	0.228592	0.999789	-4.54336
383787	Ankrd63	ankyrin repeat domain 63	-0.626021	0.512888	-1.68085	0.112285	0.999789	-4.54344
227612	Tor4a	torsin family 4, member A	-0.129212	5.84309	-1.27832	0.219445	0.999789	-4.54345
106522	Pkdcc	protein kinase domain containing, cytoplasmic	-0.302819	2.14115	-1.35854	0.193215	0.999789	-4.54365
237411	Zfp938	zinc finger protein 938	-0.255656	2.48827	-1.34127	0.198639	0.999789	-4.54375
56458	Foxo1	forkhead box O1	-0.169017	4.20414	-1.24419	0.231422	0.999789	-4.54408
74498	Gorasp1	golgi reassembly stacking protein 1	0.123854	5.43133	1.26637	0.223579	0.999789	-4.54412
23880	Fyb1	FYN binding protein 1	0.108693	5.86492	1.27857	0.219359	0.999789	-4.5443
70118	Srrd	SRR1 domain containing	0.158578	4.09947	1.24401	0.231485	0.999789	-4.54435
11540	Adora2a	adenosine A2a receptor	0.302496	1.55696	1.38771	0.184328	0.999789	-4.54447
12524	Cd86	CD86 antigen	-0.322351	2.94115	-1.32174	0.204919	0.999789	-4.54463
12807	Hps3	HPS3, biogenesis of lysosomal organelles complex 2 subunit 1	-0.103198	5.45363	-1.26375	0.224495	0.999789	-4.5447
108012	Ap1s2	adaptor-related protein complex 1, sigma 2 subunit	-0.247711	3.96372	-1.24636	0.231023	0.999789	-4.54476
17771	Tesmin	testis expressed metallothionein like	0.706142	0.112673	1.91717	0.0733242	0.999789	-4.54494
237754	Btnl9	butyrophilin-like 9	-0.368484	1.80616	-1.45268	0.165722	0.999789	-4.54496
75812	Tasp1	taspase, threonine aspartase 1	0.166096	4.38765	1.24198	0.232215	0.999789	-4.54496
433801	Zfp268	zinc finger protein 268	-0.240783	3.95818	-1.24392	0.231843	0.999789	-4.54527
75424	Zfp820	zinc finger protein 820	-0.227838	3.5859	-1.25042	0.229197	0.999789	-4.54535
319153	H3c11	H3 clustered histone 11	-1.05447	-0.70549	-2.07701	0.0543372	0.999789	-4.54555
69684	Aarsd1	alanyl-tRNA synthetase domain containing 1	0.124836	6.60883	1.30005	0.212075	0.999789	-4.54562
70772	Ggnbp1	gametogenetin binding protein 1	0.427212	1.92761	1.40015	0.180639	0.999789	-4.54566
76074	Gbp8	guanylate-binding protein 8	-0.757958	0.22393	-1.84982	0.0829736	0.999789	-4.54574
211948	Pde12	phosphodiesterase 12	0.110035	6.24195	1.2883	0.216036	0.999789	-4.54583
24056	Sh3bp5	SH3-domain binding protein 5 (BTK-associated)	-0.158859	5.02401	-1.24864	0.22983	0.999789	-4.54605
67017	Fam210b	family with sequence similarity 210, member B	0.264127	4.61109	1.2451	0.234824	0.999789	-4.54615
208292	Zfp871	zinc finger protein 871	-0.196655	7.11599	-1.31405	0.212096	0.999789	-4.54628
73062	Ppp1r16a	protein phosphatase 1, regulatory subunit 16A	0.119661	4.87598	1.24625	0.230683	0.999789	-4.54633
22758	Zscan12	zinc finger and SCAN domain containing 12	-0.144334	4.50396	-1.23869	0.233398	0.999789	-4.54649
[truncated: 10,855 more rows]
