# Supplementary material for: The roles of the acetyltransferase domains of the chromatin regulators KAT6A and KAT6B in vivo
Source: Development. 2026 Jun 18;153(12):dev205559. doi: 10.1242/dev.205559 (PMC13327545; doi:10.1242/dev.205559)
Supplement: Table S15. — Genes differentially expressed in Kat6aG656E/G656EKat6bG577E/G577E vs. Kat6a+/+Kat6b+/+ E14.5 foetal liver haematopoietic cells [file develop-153-205559-TableS15.xlsx]

## Sheet: Read me
						RNA-sequencing results of E14.5 foetal liver haematopoietic cells – differentially expressed genes
						Table S13: Genes differentially expressed in Kat6aG656E/G656EKat6b+/+ vs. Kat6a+/+Kat6b+/+ E14.5 foetal liver haematopoietic cells
						Table S14: Genes differentially expressed in Kat6a+/+Kat6bG577E/G577E vs. Kat6a+/+Kat6b+/+ E14.5 foetal liver haematopoietic cells
						Table S15: Genes differentially expressed in Kat6aG656E/G656EKat6bG577E/G577E vs. Kat6a+/+Kat6b+/+ E14.5 foetal liver haematopoietic cells

## Sheet: Table S15 Kat6aKat6b DPM vs WT
Table S15: Genes differentially expressed in Kat6aG656E/G656EKat6bG577E/G577E vs. Kat6a+/+Kat6b+/+ E14.5 foetal liver haematopoietic cells
GeneID	Symbol	Full_name_from_nomenclature_authority	logFC	AveExpr	t	P.Value	adj.P.Val	B
12873	Cpa3	carboxypeptidase A3, mast cell	-1.24416	4.66313	-6.84154	4.0499e-06	0.0520534	4.57097
73139	Cenpv	centromere protein V	-1.35672	4.71653	-6.05407	1.70235e-05	0.0729342	3.19543
18601	Padi3	peptidyl arginine deiminase, type III	1.84846	1.73284	5.68244	3.45204e-05	0.110923	2.27261
217830	Dglucy	D-glutamate cyclase	0.970204	3.39815	5.33476	6.79916e-05	0.123844	1.88416
227357	Espnl	espin-like	1.58397	1.77528	5.36191	6.44511e-05	0.123844	1.80552
74127	Krt80	keratin 80	1.24426	2.78218	5.2443	8.131e-05	0.123844	1.72281
50934	Slc7a8	solute carrier family 7 (cationic amino acid transporter, y+ system), member 8	-0.922909	4.0664	-5.24381	8.13891e-05	0.123844	1.70426
12614	Celsr1	cadherin, EGF LAG seven-pass G-type receptor 1	0.803831	3.92557	5.10262	0.000107815	0.123844	1.39157
207728	Pde2a	phosphodiesterase 2A, cGMP-stimulated	-0.722968	5.59465	-5.14019	0.000100019	0.123844	1.31042
27055	Fkbp9	FK506 binding protein 9	-0.811951	4.43135	-4.95924	0.00014379	0.123844	1.11653
11816	Apoe	apolipoprotein E	-0.992278	7.40181	-5.37044	0.00013452	0.123844	0.968645
27056	Irf5	interferon regulatory factor 5	0.634775	5.05411	4.95669	0.000144531	0.123844	0.968542
15902	Id2	inhibitor of DNA binding 2	0.84687	4.52865	4.88445	0.000167247	0.134352	0.879446
74901	Kbtbd11	kelch repeat and BTB (POZ) domain containing 11	1.06688	3.23447	4.62837	0.000281863	0.201266	0.536693
14168	Fgf13	fibroblast growth factor 13	-3.17494	0.859426	-5.08778	0.000111064	0.123844	0.49447
17063	Muc13	mucin 13, epithelial transmembrane	-0.627537	5.36861	-4.64357	0.000273212	0.201266	0.352328
16161	Il12rb1	interleukin 12 receptor, beta 1	1.19966	2.35772	4.48319	0.000380009	0.232308	0.298126
51875	Tmem141	transmembrane protein 141	1.16672	2.09553	4.42972	0.000424409	0.232308	0.180123
12984	Csf2rb2	colony stimulating factor 2 receptor, beta 2, low-affinity (granulocyte-macrophage)	0.747825	3.95645	4.47544	0.00038614	0.232308	0.169682
99633	Adgrl2	adhesion G protein-coupled receptor L2	-0.929992	3.5839	-4.35933	0.00049105	0.232308	0.035892
13134	Dach1	dachshund family transcription factor 1	-2.01269	1.90296	-4.39944	0.000451867	0.232308	0.0189525
20198	S100a4	S100 calcium binding protein A4	1.46165	1.94017	4.32569	0.000526575	0.233381	-0.00915409
268445	Ankrd13b	ankyrin repeat domain 13b	-0.428015	5.63399	-4.47365	0.000387565	0.232308	-0.0507042
16521	Kcnj5	potassium inwardly-rectifying channel, subfamily J, member 5	-2.23568	1.14096	-4.40414	0.000447495	0.232308	-0.0862505
16399	Itga2b	integrin alpha 2b	-1.01845	5.44931	-4.51961	0.000474968	0.232308	-0.117044
54373	Prss16	serine protease 16 (thymus)	1.1016	2.40716	4.21301	0.000665773	0.243306	-0.211072
14734	Gpc3	glypican 3	-0.872212	3.69263	-4.23791	0.000632099	0.243306	-0.215618
13860	Eps8	epidermal growth factor receptor pathway substrate 8	0.965444	2.71059	4.21328	0.000665399	0.243306	-0.219551
74116	Pi16	peptidase inhibitor 16	0.720608	3.28192	4.16349	0.000738265	0.243306	-0.369157
20187	Ryk	receptor-like tyrosine kinase	-0.825876	4.62512	-4.20334	0.000679341	0.243306	-0.378492
14461	Gata2	GATA binding protein 2	-0.500119	6.39983	-4.34481	0.000506079	0.232308	-0.437818
11790	Speg	SPEG complex locus	1.49509	2.17974	4.06821	0.000931252	0.281475	-0.508777
66686	Dcbld1	discoidin, CUB and LCCL domain containing 1	-1.07198	2.44728	-4.0343	0.000967453	0.281475	-0.554826
170748	Smco4	single-pass membrane protein with coiled-coil domains 4	-0.569579	4.81145	-4.12638	0.000797817	0.256358	-0.605798
67063	Pgap4	post-GPI attachment to proteins GalNAc transferase 4	-0.895877	3.39744	-4.00091	0.00103763	0.281475	-0.636284
64058	Perp	PERP, TP53 apoptosis effector	-1.19971	2.9789	-3.98625	0.00107004	0.281475	-0.64064
104759	Pld4	phospholipase D family member 4	0.501544	5.34369	4.18228	0.000709861	0.243306	-0.652955
235472	Prtg	protogenin	-6.32755	-1.72771	-7.07629	1.32818e-05	0.0729342	-0.677135
68507	Ppfia4	protein tyrosine phosphatase, receptor type, f polypeptide (PTPRF), interacting protein (liprin), alpha 4	0.652224	3.5241	4.02702	0.000982335	0.281475	-0.681346
55963	Slc1a4	solute carrier family 1 (glutamate/neutral amino acid transporter), member 4	-0.804119	4.0222	-4.00836	0.00102154	0.281475	-0.682412
13841	Epha7	Eph receptor A7	-1.06754	2.57483	-3.9595	0.00113185	0.285249	-0.686082
16541	Napsa	napsin A aspartic peptidase	0.568309	5.88131	4.20082	0.00068292	0.243306	-0.690881
14598	Ggt1	gamma-glutamyltransferase 1	1.70313	1.02048	3.9849	0.00107308	0.281475	-0.744545
12983	Csf2rb	colony stimulating factor 2 receptor, beta, low-affinity (granulocyte-macrophage)	0.402127	6.66026	4.21909	0.000657389	0.243306	-0.746267
208618	Etl4	enhancer trap locus 4	-2.51359	0.405795	-4.25099	0.0006151	0.243306	-0.775295
94249	Slc24a3	solute carrier family 24 (sodium/potassium/calcium exchanger), member 3	-0.869297	3.26088	-3.92662	0.00121279	0.296382	-0.787167
20351	Sema4a	sema domain, immunoglobulin domain (Ig), transmembrane domain (TM) and short cytoplasmic domain, (semaphorin) 4A	0.995271	2.98915	3.89228	0.00130356	0.299745	-0.849286
74762	Mdga1	MAM domain containing glycosylphosphatidylinositol anchor 1	-0.626569	5.05314	-4.02988	0.000976468	0.281475	-0.851029
242202	Pde5a	phosphodiesterase 5A, cGMP-specific	-1.34417	2.2142	-3.83272	0.00147759	0.307829	-0.922475
19091	Prkg1	protein kinase, cGMP-dependent, type I	-1.19323	2.03068	-3.81303	0.00154011	0.307829	-0.959226
268291	Rnf217	ring finger protein 217	-1.03753	2.58666	-3.80117	0.00157905	0.307829	-0.982322
330409	Cecr2	CECR2, histone acetyl-lysine reader	-1.03464	5.01503	-4.05288	0.00124521	0.296382	-0.998038
16421	Itgb7	integrin beta 7	0.555305	4.34132	3.91821	0.00123442	0.296382	-1.02382
217410	Trib2	tribbles pseudokinase 2	-1.76258	2.7013	-3.83933	0.00170872	0.313745	-1.02678
268973	Nlrc4	NLR family, CARD domain containing 4	0.760469	2.91065	3.80591	0.00156339	0.307829	-1.03697
216233	Socs2	suppressor of cytokine signaling 2	0.666569	3.33461	3.82029	0.00151677	0.307829	-1.04106
12156	Bmp2	bone morphogenetic protein 2	-4.25756	-1.36402	-5.26869	0.000120597	0.123844	-1.04303
74617	Scpep1	serine carboxypeptidase 1	0.524342	4.19098	3.8914	0.00130598	0.299745	-1.04331
93719	Ear6	eosinophil-associated, ribonuclease A family, member 6	-2.58408	1.71894	-3.87499	0.0015807	0.307829	-1.05919
18610	Pdyn	prodynorphin	3.78972	-1.95332	4.38675	0.000463912	0.232308	-1.07111
27412	Peg12	paternally expressed 12	-0.996754	3.22359	-3.76635	0.0016992	0.313745	-1.07772
21745	Tep1	telomerase associated protein 1	0.431748	5.57043	3.96795	0.00111194	0.285249	-1.12616
20317	Serpinf1	serine (or cysteine) peptidase inhibitor, clade F, member 1	0.931569	3.98834	3.85029	0.00150887	0.307829	-1.14163
11540	Adora2a	adenosine A2a receptor	-1.13204	1.55696	-3.64507	0.00219411	0.356974	-1.27462
226610	Fam78b	family with sequence similarity 78, member B	-3.01544	-0.485318	-4.16468	0.000736435	0.243306	-1.29735
320472	Ppm1e	protein phosphatase 1E (PP2C domain containing)	-1.29327	2.4882	-3.62169	0.00230499	0.365716	-1.3128
17534	Mrc2	mannose receptor, C type 2	-2.38142	0.347674	-3.81143	0.0015453	0.307829	-1.40195
320398	Lrig3	leucine-rich repeats and immunoglobulin-like domains 3	-1.61096	0.838345	-3.66985	0.00208242	0.352176	-1.40326
18186	Nrp1	neuropilin 1	0.705228	3.51912	3.65012	0.00217087	0.356974	-1.42711
320376	Bcorl1	BCL6 co-repressor-like 1	-0.589267	4.8772	-3.71615	0.00188879	0.341756	-1.43512
77945	Rpgrip1	retinitis pigmentosa GTPase regulator interacting protein 1	0.873371	3.14195	3.61316	0.00234682	0.365716	-1.43746
72433	Rab38	RAB38, member RAS oncogene family	-0.683144	4.27771	-3.67128	0.00207616	0.352176	-1.44731
69219	Ddah1	dimethylarginine dimethylaminohydrolase 1	-1.61064	2.32858	-3.55073	0.002677	0.373995	-1.45446
18605	Enpp1	ectonucleotide pyrophosphatase/phosphodiesterase 1	-1.81545	1.181	-3.58324	0.00249967	0.373995	-1.4978
56458	Foxo1	forkhead box O1	-0.669867	4.20414	-3.62117	0.0023075	0.365716	-1.52334
14619	Gjb2	gap junction protein, beta 2	-2.70568	1.43007	-3.61508	0.00245933	0.373995	-1.58032
114774	Pawr	PRKC, apoptosis, WT1, regulator	-1.24902	1.98596	-3.4652	0.00320603	0.416233	-1.59937
433938	Mn1	meningioma 1	0.649915	5.18176	3.73582	0.00194104	0.341756	-1.64374
11423	Ache	acetylcholinesterase	-1.77664	2.92512	-3.4904	0.0036879	0.434681	-1.6944
14586	Gfra2	glial cell line derived neurotrophic factor family receptor alpha 2	-2.24927	1.78998	-3.4516	0.00341411	0.43447	-1.73049
16764	Aff3	AF4/FMR2 family, member 3	0.488825	4.24617	3.56774	0.00258269	0.373995	-1.73432
18602	Padi4	peptidyl arginine deiminase, type IV	0.986719	2.32204	3.40387	0.00364833	0.434681	-1.75639
19373	Rag1	recombination activating 1	-1.39501	4.7361	-3.76587	0.00306792	0.406516	-1.75974
211961	Asxl3	ASXL transcriptional regulator 3	-2.75038	-0.521218	-3.76704	0.00169674	0.313745	-1.76895
58233	Dnaja4	DnaJ heat shock protein family (Hsp40) member A4	-1.46462	2.94032	-3.41171	0.00386586	0.434681	-1.76931
80718	Rab27b	RAB27B, member RAS oncogene family	-1.1084	2.78856	-3.39266	0.00373546	0.434681	-1.77139
226982	Eif5b	eukaryotic translation initiation factor 5B	-0.366767	8.54284	-3.78164	0.00164534	0.313745	-1.78586
20498	Slc12a4	solute carrier family 12, member 4	-0.705296	4.98493	-3.55964	0.00266091	0.373995	-1.78807
381633	Nicol1	NELL2 interacting cell ontogeny regulator 1	-1.67299	0.714348	-3.37602	0.0038687	0.434681	-1.8236
23859	Dlg2	discs large MAGUK scaffold protein 2	-2.36103	-0.687692	-3.51927	0.00286063	0.393651	-1.85502
213002	Ifitm6	interferon induced transmembrane protein 6	1.00331	1.60545	3.31979	0.00435482	0.453305	-1.86024
84682	Cox4i2	cytochrome c oxidase subunit 4I2	0.77109	3.04441	3.40232	0.00366023	0.434681	-1.86433
20181	Rxra	retinoid X receptor alpha	-0.488013	5.34071	-3.56619	0.00259113	0.373995	-1.86633
17969	Ncf1	neutrophil cytosolic factor 1	0.333066	7.32155	3.70646	0.00192775	0.341756	-1.87324
27371	Sh2d2a	SH2 domain containing 2A	1.17831	1.18911	3.29583	0.00457988	0.45732	-1.9038
94214	Spock2	sparc/osteonectin, cwcv and kazal-like domains proteoglycan 2	1.94736	-0.226871	3.38537	0.00379326	0.434681	-1.90887
13386	Dlk1	delta like non-canonical Notch ligand 1	-0.944987	5.63608	-3.69747	0.00294308	0.398183	-1.93037
26382	Fgd2	FYVE, RhoGEF and PH domain containing 2	0.488076	5.89346	3.61017	0.00236166	0.365716	-1.93704
14536	Nr6a1	nuclear receptor subfamily 6, group A, member 1	-1.01084	2.00938	-3.27629	0.00477198	0.45732	-1.93989
14735	Gpc4	glypican 4	-1.33999	2.80301	-3.28005	0.00479091	0.45732	-1.95479
140486	Igf2bp1	insulin-like growth factor 2 mRNA binding protein 1	-0.446048	7.13959	-3.65241	0.00216042	0.356974	-1.9585
232944	Mark4	MAP/microtubule affinity regulating kinase 4	-0.383532	5.61076	-3.55158	0.00267223	0.373995	-1.95861
14525	Gcsam	germinal center associated, signaling and motility	0.901339	2.26094	3.2787	0.00474781	0.45732	-1.97647
83397	Akap12	A kinase anchor protein 12	-1.24202	2.79673	-3.29893	0.00473767	0.45732	-1.98572
234684	Fbxl9	F-box and leucine-rich repeat protein 9	-1.27503	1.53496	-3.25887	0.00494983	0.45732	-1.99402
104709	Pik3r6	phosphoinositide-3-kinase regulatory subunit 5	0.513572	4.17259	3.42442	0.00349375	0.434681	-2.00216
94346	Tmem40	transmembrane protein 40	0.439955	4.43794	3.40794	0.00361713	0.434681	-2.02085
13180	Pcbd1	pterin 4 alpha carbinolamine dehydratase/dimerization cofactor of hepatocyte nuclear factor 1 alpha (TCF1) 1	0.780405	2.63291	3.25535	0.00498661	0.45732	-2.02785
14961	H2-Ab1	histocompatibility 2, class II antigen A, beta 1	-2.05604	1.0686	-3.28187	0.0047163	0.45732	-2.02826
244202	Nlrp10	NLR family, pyrin domain containing 10	1.28714	1.64969	3.21578	0.00541866	0.468337	-2.04958
12523	Cd84	CD84 antigen	0.523431	4.98821	3.46818	0.00318594	0.416233	-2.06449
52614	Adgre4	adhesion G protein-coupled receptor E4	-1.19144	1.57315	-3.2044	0.00554962	0.468456	-2.07249
246104	Rhbdl3	rhomboid like 3	-3.10832	-1.59917	-4.01454	0.00100838	0.281475	-2.08837
103098	Slc6a15	solute carrier family 6 (neurotransmitter transporter), member 15	-2.28252	-1.27345	-3.51624	0.00287895	0.393651	-2.10211
58238	Fam181b	family with sequence similarity 181, member B	-2.10331	0.964482	-3.29125	0.00497148	0.45732	-2.10227
239393	Lrp12	low density lipoprotein-related protein 12	0.436576	4.09594	3.3689	0.00392714	0.434681	-2.10287
268977	Ltbp1	latent transforming growth factor beta binding protein 1	-1.27467	3.56534	-3.27014	0.00534591	0.468337	-2.11043
233079	Ffar2	free fatty acid receptor 2	0.838853	2.28761	3.22171	0.0053517	0.468337	-2.1194
75766	Dcstamp	dendrocyte expressed seven transmembrane protein	2.6445	-1.85825	3.67153	0.00207507	0.352176	-2.1259
97064	Wwtr1	WW domain containing transcription regulator 1	-3.58	-1.60185	-3.87377	0.00135531	0.305611	-2.13276
171504	Apobr	apolipoprotein B receptor	0.642111	4.6998	3.41975	0.00360337	0.434681	-2.1367
103172	Chchd10	coiled-coil-helix-coiled-coil-helix domain containing 10	-0.66918	5.03558	-3.36711	0.00395115	0.434681	-2.1543
54418	Fmn2	formin 2	-2.07251	-0.814076	-3.37269	0.0038959	0.434681	-2.16022
545192	Baiap3	BAI1-associated protein 3	1.22482	1.28437	3.13649	0.00639866	0.495433	-2.18306
66995	Zcchc18	zinc finger, CCHC domain containing 18	1.22987	0.241573	3.12752	0.00651999	0.498319	-2.22716
319178	H2bc3	H2B clustered histone 3	-2.07817	-0.810999	-3.36532	0.00395687	0.434681	-2.22918
75746	Morc4	microrchidia 4	-0.83236	3.2887	-3.18413	0.00579076	0.477459	-2.24053
72281	Sh2d4a	SH2 domain containing 4A	-1.22673	4.88499	-3.36758	0.00543775	0.468337	-2.26494
52898	Rnasek	ribonuclease, RNase K	-0.439336	5.06816	-3.33327	0.00423298	0.445955	-2.27082
231510	Gpat3	glycerol-3-phosphate acyltransferase 3	-2.87623	-0.260513	-3.20885	0.00606423	0.480591	-2.27128
67092	Gatm	glycine amidinotransferase (L-arginine:glycine amidinotransferase)	-0.618651	4.68399	-3.29909	0.00454858	0.45732	-2.27157
109978	Art4	ADP-ribosyltransferase 4	-0.659282	4.11728	-3.23069	0.00525169	0.468337	-2.27283
67993	Nudt12	nudix hydrolase 12	-0.623264	3.42699	-3.16755	0.00599559	0.480591	-2.27642
406217	Bex4	brain expressed X-linked 4	-0.598315	5.39123	-3.34698	0.00412445	0.44197	-2.2804
100038347	Fam174b	family with sequence similarity 174, member B	-0.640323	3.33778	-3.15972	0.00609479	0.480591	-2.29105
52855	Lair1	leukocyte-associated Ig-like receptor 1	1.06742	1.32718	3.07581	0.00726467	0.518738	-2.2939
17105	Lyz2	lysozyme 2	0.414291	7.38938	3.49977	0.00298071	0.399073	-2.29813
69816	Mzb1	marginal zone B and B1 cell-specific protein 1	-1.12166	3.93984	-3.27175	0.00581719	0.477459	-2.29953
103080	Septin10	septin 10	0.966007	1.70714	3.06575	0.00741903	0.526833	-2.3151
52639	Wipi1	WD repeat domain, phosphoinositide interacting 1	-1.05899	3.57764	-3.14215	0.00649293	0.498319	-2.31898
13640	Efna5	ephrin A5	-2.6826	-1.26175	-3.34535	0.00412672	0.44197	-2.32786
17536	Meis2	Meis homeobox 2	-2.9376	-1.25275	-3.59383	0.00267557	0.373995	-2.3282
67855	Asprv1	aspartic peptidase, retroviral-like 1	1.87335	-0.135444	3.10407	0.00684796	0.511726	-2.38508
72709	C1qtnf6	C1q and tumor necrosis factor related protein 6	0.803714	3.65384	3.18515	0.00590436	0.480308	-2.39701
73046	Glrx5	glutaredoxin 5	-0.373244	7.63367	-3.44644	0.00333529	0.428685	-2.40107
387609	Zhx2	zinc fingers and homeoboxes 2	-0.913014	2.79687	-3.05656	0.0075627	0.528279	-2.4012
52331	Stbd1	starch binding domain 1	-3.73984	-2.61917	-3.99139	0.00155149	0.307829	-2.40571
16414	Itgb2	integrin beta 2	0.350623	6.16521	3.39214	0.00373954	0.434681	-2.40987
12479	Cd1d1	CD1d1 antigen	0.400461	4.27533	3.21139	0.00546891	0.468337	-2.41311
19222	Ptgir	prostaglandin I receptor (IP)	0.696972	2.96235	3.1047	0.00683885	0.511726	-2.41412
70839	P2ry12	purinergic receptor P2Y, G-protein coupled 12	0.805288	1.51805	3.02723	0.00804004	0.5367	-2.41523
232748	Tcaf2	TRPM8 channel-associated factor 2	-1.93775	-1.48667	-3.26956	0.00483993	0.45732	-2.42152
319167	H2ac11	H2A clustered histone 11	-1.07266	1.51646	-2.99196	0.00865328	0.5367	-2.4319
12306	Anxa2	annexin A2	0.520429	4.98338	3.26119	0.00492583	0.45732	-2.45598
16409	Itgam	integrin alpha M	0.406539	5.77605	3.34442	0.00413485	0.44197	-2.46149
21414	Tcf7	transcription factor 7, T cell specific	0.676371	3.99932	3.18073	0.00583218	0.477459	-2.46287
242377	Pm20d2	peptidase M20 domain containing 2	-2.12638	-1.02372	-3.25247	0.0050169	0.45732	-2.48019
12035	Bcat1	branched chain aminotransferase 1, cytosolic	-1.63839	1.83777	-2.95786	0.0092894	0.552762	-2.49615
76491	Abhd14b	abhydrolase domain containing 14b	0.508832	3.58917	3.12517	0.00655223	0.498319	-2.4963
67236	Cinp	cyclin dependent kinase 2 interacting protein	-0.308727	6.06226	-3.31182	0.00442844	0.45535	-2.49648
68713	Ifitm1	interferon induced transmembrane protein 1	0.750285	6.02414	3.44653	0.00461372	0.45732	-2.49754
70435	Inf2	inverted formin, FH2 and WH2 domain containing	0.33903	5.82851	3.31777	0.00437329	0.453305	-2.5053
100416477	Zfp582	zinc finger protein 582	1.04928	1.22843	2.94706	0.00950036	0.554164	-2.51266
29820	Tnfrsf19	tumor necrosis factor receptor superfamily, member 19	-2.88407	-0.222564	-3.09516	0.00717362	0.515685	-2.52363
14388	Gab1	growth factor receptor bound protein 2-associated protein 1	-0.613373	5.06398	-3.20521	0.00557642	0.468456	-2.52609
14600	Ghr	growth hormone receptor	-1.77323	-0.476568	-3.01616	0.00822777	0.5367	-2.53334
12445	Ccnd3	cyclin D3	-0.288948	7.66815	-3.38409	0.00380354	0.434681	-2.55207
118453	Mmp28	matrix metallopeptidase 28 (epilysin)	-0.974682	2.6849	-2.95871	0.00927294	0.552762	-2.55274
69608	Sec24d	SEC24 homolog D, COPII coat complex component	-0.881616	2.84454	-2.96226	0.0092049	0.552762	-2.57265
16449	Jag1	jagged 1	-1.94242	-0.313174	-3.03904	0.00784445	0.533464	-2.57266
23897	Hax1	HCLS1 associated X-1	-0.523261	4.23047	-3.09384	0.00699605	0.51486	-2.5839
76306	Slc18b1	solute carrier family 18, subfamily B, member 1	-1.26721	1.36512	-2.89605	0.0105608	0.564547	-2.59343
20856	Stc2	stanniocalcin 2	-1.39904	1.39746	-2.91104	0.0102378	0.557283	-2.59499
12346	Car1	carbonic anhydrase 1	-1.23294	3.40293	-2.9936	0.00940617	0.554164	-2.60626
109901	Cela1	chymotrypsin-like elastase family, member 1	0.762852	2.90784	2.96638	0.00912623	0.552762	-2.60762
16779	Lamb2	laminin, beta 2	0.851839	1.97029	2.92113	0.0100257	0.554164	-2.61363
13058	Cybb	cytochrome b-245, beta polypeptide	0.517562	5.02497	3.19531	0.00565657	0.472103	-2.6178
217593	Slc25a21	solute carrier family 25 (mitochondrial oxodicarboxylate carrier), member 21	-1.09609	4.10013	-3.05731	0.00868542	0.5367	-2.6367
20512	Slc1a3	solute carrier family 1 (glial high affinity glutamate transporter), member 3	-2.43606	-0.219094	-3.00839	0.00836212	0.5367	-2.6547
14174	Fgf3	fibroblast growth factor 3	-1.78772	-0.0841863	-2.92709	0.0099026	0.554164	-2.65969
246746	Cd300lf	CD300 molecule like family member F	0.809172	1.64126	2.86904	0.0111684	0.574531	-2.67199
226352	Epb41l5	erythrocyte membrane protein band 4.1 like 5	-0.625272	3.82669	-3.00467	0.00842712	0.5367	-2.67533
78317	Ccdc88b	coiled-coil domain containing 88B	0.339173	6.942	3.30238	0.00451725	0.45732	-2.67583
231147	Sh3tc1	SH3 domain and tetratricopeptide repeats 1	0.441844	4.3754	3.10574	0.00682411	0.511726	-2.67622
71326	Treml1	triggering receptor expressed on myeloid cells-like 1	-1.02431	2.3024	-2.86682	0.0112197	0.574531	-2.67662
69239	Pdzph1	PDZ and pleckstrin homology domains 1	-1.96429	0.0288132	-2.94348	0.00957122	0.554164	-2.68176
245666	Iqsec2	IQ motif and Sec7 domain 2	0.584494	3.35082	3.0078	0.00837244	0.5367	-2.68226
57764	Ntn4	netrin 4	-1.42504	1.06669	-2.84649	0.0117013	0.578261	-2.69144
268958	Capn11	calpain 11	4.38471	-3.66631	4.33527	0.00254301	0.373995	-2.70025
406219	Krt87	keratin 87	2.44502	-1.3562	2.99768	0.00905034	0.552762	-2.70231
212163	Ark2n	arkadia (RNF111) N-terminal like PKA signaling regulator 2N	-0.404672	5.53635	-3.16983	0.00596704	0.480591	-2.7218
94045	P2rx5	purinergic receptor P2X, ligand-gated ion channel, 5	-3.95456	-2.42481	-3.34145	0.00416077	0.44197	-2.72288
80288	Bcl9l	B cell CLL/lymphoma 9-like	0.478972	5.70435	3.21186	0.00550214	0.468337	-2.72469
20509	Slc19a1	solute carrier family 19 (folate transporter), member 1	-0.359596	6.41796	-3.22571	0.00530697	0.468337	-2.72883
70549	Tln2	talin 2	0.664721	2.87547	2.92881	0.00986732	0.554164	-2.73007
230103	Npr2	natriuretic peptide receptor 2	-1.2776	0.635775	-2.8272	0.0121768	0.581122	-2.73046
14853	Gspt2	G1 to S phase transition 2	-0.720568	2.72555	-2.88	0.0109178	0.570431	-2.73799
217430	Slc66a3	solute carrier family 66 member 3	0.65934	2.97943	2.93156	0.00981105	0.554164	-2.74076
94353	Hmgn3	high mobility group nucleosomal binding domain 3	-1.33436	0.635716	-2.81095	0.0125919	0.581122	-2.74874
14221	Fjx1	four jointed box 1	-0.788384	2.94153	-2.87634	0.0110008	0.572442	-2.76184
16490	Kcna2	potassium voltage-gated channel, shaker-related subfamily, member 2	-3.04756	-1.37939	-3.0285	0.00801888	0.5367	-2.78171
66489	Rpl35	ribosomal protein L35	-0.558268	5.07741	-3.0813	0.00718179	0.515685	-2.78341
18645	Pfn2	profilin 2	-3.78237	-2.27408	-3.26164	0.00492116	0.45732	-2.78564
12511	Cd6	CD6 antigen	1.7774	-0.60933	2.84109	0.0118325	0.578261	-2.79142
12745	Clgn	calmegin	-3.1023	-1.14335	-3.13957	0.00635758	0.495236	-2.81319
18019	Nfatc2	nuclear factor of activated T cells, cytoplasmic, calcineurin dependent 2	0.765748	3.90433	3.02195	0.00867271	0.5367	-2.82543
107527	Il1rl2	interleukin 1 receptor-like 2	0.933374	2.38089	2.84179	0.0118154	0.578261	-2.82572
97086	Slc9b2	solute carrier family 9, subfamily B (NHA2, cation proton antiporter 2), member 2	0.922673	1.13288	2.76994	0.013701	0.602346	-2.82927
66395	Ahnak	AHNAK nucleoprotein	0.712392	4.16435	3.01219	0.00863246	0.5367	-2.84285
271305	Phf21b	PHD finger protein 21B	-1.25323	0.679362	-2.74619	0.0143861	0.612267	-2.84724
212980	Slc45a3	solute carrier family 45, member 3	-0.928298	2.97191	-2.82557	0.0122177	0.581122	-2.85294
69069	Tmem273	transmembrane protein 273	0.886702	1.64569	2.76225	0.0139194	0.605016	-2.85544
107227	Macrod1	mono-ADP ribosylhydrolase 1	-0.592062	3.80508	-2.90979	0.0102643	0.557283	-2.86058
19277	Ptpro	protein tyrosine phosphatase receptor type O	1.35908	0.838906	2.73357	0.0147634	0.623239	-2.86222
27049	Etv3	ets variant 3	0.417546	5.72445	3.14619	0.00627007	0.491398	-2.86478
81897	Tlr9	toll-like receptor 9	1.08601	1.62592	2.74934	0.0142933	0.612267	-2.86874
102141	Snx25	sorting nexin 25	-0.459096	4.68966	-2.99313	0.00863225	0.5367	-2.87316
68149	Otub2	OTU domain, ubiquitin aldehyde binding 2	-0.758615	3.26211	-2.8423	0.0118029	0.578261	-2.87872
52187	Rragd	Ras-related GTP binding D	-2.73674	-1.9254	-2.92116	0.0100251	0.554164	-2.89088
18600	Padi2	peptidyl arginine deiminase, type II	0.432975	5.23364	3.09288	0.00701007	0.51486	-2.89097
106522	Pkdcc	protein kinase domain containing, cytoplasmic	-0.857097	2.14115	-2.75294	0.0141881	0.6099	-2.89647
26358	Aldh1a7	aldehyde dehydrogenase family 1, subfamily A7	-2.41686	-0.9021	-2.99905	0.00852642	0.5367	-2.90142
217151	Arl5c	ADP-ribosylation factor-like 5C	-1.66641	1.42941	-2.70567	0.0156932	0.623239	-2.90884
53883	Celsr2	cadherin, EGF LAG seven-pass G-type receptor 2	-0.728165	3.43863	-2.81326	0.0125321	0.581122	-2.9191
21824	Thbd	thrombomodulin	-0.548933	4.02296	-2.90925	0.0102759	0.557283	-2.92234
18590	Pdgfa	platelet derived growth factor, alpha	-1.12559	0.331519	-2.69355	0.0160239	0.623239	-2.92804
235631	Prss50	serine protease 50	-1.5386	3.55927	-2.88061	0.0139671	0.605016	-2.92982
230587	Glis1	GLIS family zinc finger 1	-3.24247	-2.55998	-3.28395	0.00546269	0.468337	-2.94131
65019	Rpl23	ribosomal protein L23	-0.332146	7.05573	-3.16447	0.00603443	0.480591	-2.94639
22362	Vpreb1a	V-set pre-B cell surrogate light chain 1A	-3.90038	0.646585	-2.82539	0.0157778	0.623239	-2.94805
106264	Ncbp2as2	Ncbp2 antisense 2 (head to head)	-0.347077	5.57149	-3.04996	0.00766762	0.529849	-2.95535
56395	Tmem115	transmembrane protein 115	-0.334151	5.10441	-3.00788	0.00837098	0.5367	-2.95757
330323	Mindy4	MINDY lysine 48 deubiquitinase 4	0.718837	2.37284	2.76887	0.0137312	0.602346	-2.95782
53625	B3gnt2	UDP-GlcNAc:betaGal beta-1,3-N-acetylglucosaminyltransferase 2	-0.376385	5.93464	-3.08792	0.00708312	0.515685	-2.96202
244911	C2cd4a	C2 calcium-dependent domain containing 4A	-1.22566	2.78477	-2.72941	0.0153512	0.623239	-2.96449
20810	Srm	spermidine synthase	-0.29443	8.60125	-3.21545	0.00542242	0.468337	-2.96783
80837	Rhoj	ras homolog family member J	-1.80215	0.26589	-2.72793	0.0149351	0.623239	-2.96788
243910	Nfkbid	nuclear factor of kappa light polypeptide gene enhancer in B cells inhibitor, delta	0.394578	4.35296	2.96512	0.00915033	0.552762	-2.96808
68891	Cd177	CD177 antigen	1.74052	0.955534	2.6794	0.0171625	0.625166	-2.96998
69068	Tcim	transcriptional and immune response regulator	-3.19398	-1.85685	-3.00553	0.00841203	0.5367	-2.97408
16992	Lta	lymphotoxin A	-1.75299	-0.925401	-2.77959	0.0134319	0.599447	-2.97596
27278	Clnk	cytokine-dependent hematopoietic cell linker	1.12317	0.339123	2.65777	0.0172383	0.625166	-2.98155
24057	Sh3yl1	Sh3 domain YSC-like 1	-0.908673	2.29815	-2.70284	0.0157225	0.623239	-2.98338
208440	Dip2c	disco interacting protein 2 homolog C	-0.72598	2.52464	-2.72936	0.0148912	0.623239	-2.98423
17085	Ly9	lymphocyte antigen 9	0.49211	5.31739	3.03522	0.00792876	0.53636	-2.9966
52665	Echdc1	enoyl Coenzyme A hydratase domain containing 1	0.494865	4.12821	2.89491	0.0105858	0.564547	-3.0021
14724	Gp1bb	glycoprotein Ib, beta polypeptide	-2.23196	-0.145389	-2.68793	0.0164619	0.623239	-3.00306
320782	Tmem154	transmembrane protein 154	0.691015	4.11214	2.9392	0.0100796	0.554164	-3.00407
78388	Mvp	major vault protein	0.411279	4.88767	2.98626	0.00875651	0.538504	-3.01047
22658	Pcgf2	polycomb group ring finger 2	-0.633308	3.2121	-2.78709	0.0132261	0.596581	-3.01812
52502	Carhsp1	calcium regulated heat stable protein 1	-0.444428	4.69544	-2.92351	0.00997643	0.554164	-3.02076
383619	Aim2	absent in melanoma 2	0.370497	5.11086	3.0082	0.00836547	0.5367	-3.02366
18606	Enpp2	ectonucleotide pyrophosphatase/phosphodiesterase 2	-2.96904	-2.46713	-3.08133	0.00763341	0.529849	-3.02698
277414	Trp53i11	transformation related protein 53 inducible protein 11	-0.742381	3.73558	-2.82186	0.0123655	0.581122	-3.03259
19415	Rasal1	RAS protein activator like 1 (GAP1 like)	0.820884	1.84122	2.66382	0.017027	0.625166	-3.03384
12393	Runx2	runt related transcription factor 2	0.313599	5.83049	3.0609	0.00749446	0.52723	-3.03793
50782	Rgs11	regulator of G-protein signaling 11	1.64763	-0.433887	2.65677	0.0172733	0.625166	-3.0422
108723	Card11	caspase recruitment domain family, member 11	0.66053	2.90091	2.76902	0.0137269	0.602346	-3.04709
11552	Adra2b	adrenergic receptor, alpha 2b	-2.45546	0.40401	-2.69099	0.0163312	0.623239	-3.04899
236285	Lancl3	LanC lantibiotic synthetase component C-like 3 (bacterial)	-1.31623	0.707815	-2.6133	0.0188709	0.635218	-3.05284
72324	Plxdc1	plexin domain containing 1	-2.10234	0.420463	-2.63865	0.0181579	0.630281	-3.05873
234669	Ces2b	carboxyesterase 2B	1.96139	-0.772669	2.66409	0.0170174	0.625166	-3.06553
70101	Cyp4f16	cytochrome P450, family 4, subfamily f, polypeptide 16	0.715707	2.70247	2.71311	0.0153955	0.623239	-3.06818
268527	Greb1	gene regulated by estrogen in breast cancer protein	-3.10052	-1.15953	-2.84577	0.0117187	0.578261	-3.07854
22368	Trpv2	transient receptor potential cation channel, subfamily V, member 2	0.445122	5.02971	2.96053	0.00923804	0.552762	-3.07925
231637	Ssh1	slingshot protein phosphatase 1	-0.447777	4.60211	-2.88698	0.0107612	0.564547	-3.08682
78558	Htra3	HtrA serine peptidase 3	-1.56329	-0.27255	-2.60957	0.0190143	0.636433	-3.09004
317750	Slc24a5	solute carrier family 24, member 5	1.10002	0.889944	2.59015	0.0197783	0.658575	-3.09436
110380	Shroom2	shroom family member 2	-1.60148	-0.548173	-2.67301	0.0167107	0.624368	-3.09754
360213	Trim46	tripartite motif-containing 46	0.830942	2.11643	2.64551	0.0176744	0.625166	-3.0981
14370	Fzd8	frizzled class receptor 8	-1.14804	1.94685	-2.61783	0.0186979	0.635218	-3.09995
104943	Fam110c	family with sequence similarity 110, member C	-1.72087	0.306046	-2.62197	0.0185415	0.63447	-3.11033
231932	Gimap7	GTPase, IMAP family member 7	1.06697	1.70682	2.63134	0.0181925	0.630281	-3.11138
16438	Itpr1	inositol 1,4,5-trisphosphate receptor 1	0.364219	6.54261	3.06013	0.00750666	0.52723	-3.12287
329207	Rbm44	RNA binding motif protein 44	0.936262	2.53897	2.68102	0.0165938	0.624368	-3.12561
58804	Cdc42ep5	CDC42 effector protein 5	-2.38581	-1.4187	-2.81008	0.0126144	0.581122	-3.12715
218476	Gcnt4	glucosaminyl (N-acetyl) transferase 4, core 2 (beta-1,6-N-acetylglucosaminyltransferase)	-1.55548	-0.650334	-2.66219	0.0170837	0.625166	-3.13698
12520	Cd81	CD81 antigen	-0.279546	7.31517	-3.08642	0.00710541	0.515685	-3.14057
12654	Chi3l1	chitinase 3 like 1	1.1653	0.775673	2.55495	0.0212384	0.6644	-3.14414
50918	Myadm	myeloid-associated differentiation marker	0.409536	4.99411	2.94138	0.00961311	0.554164	-3.1461
70574	Cpm	carboxypeptidase M	-1.87253	-1.25075	-2.6631	0.0170519	0.625166	-3.14996
232440	H2aj	H2J.A histone	-0.342656	6.81064	-3.04638	0.00772524	0.530976	-3.15511
20085	Rps19	ribosomal protein S19	-0.354733	7.81918	-3.09493	0.00698015	0.51486	-3.15672
56702	H1f5	H1.5 linker histone, cluster member	-2.25407	-0.769992	-2.61228	0.01891	0.635218	-3.16072
83691	Crispld1	cysteine-rich secretory protein LCCL domain containing 1	1.31495	0.692852	2.53738	0.0220053	0.671817	-3.16826
14939	Gzmb	granzyme B	-3.45972	-2.70858	-2.86829	0.0111856	0.574531	-3.16919
60525	Acss2	acyl-CoA synthetase short-chain family member 2	-0.592053	5.10953	-2.88028	0.0111312	0.574531	-3.16952
16911	Lmo4	LIM domain only 4	-0.393492	6.31492	-3.00692	0.00838778	0.5367	-3.18038
22239	Ugt8a	UDP galactosyltransferase 8A	-2.88341	-2.3036	-2.86247	0.0113211	0.577423	-3.18184
227933	Ccdc148	coiled-coil domain containing 148	-3.17097	-2.33259	-2.87355	0.0116406	0.578261	-3.18709
26411	Map4k1	mitogen-activated protein kinase kinase kinase kinase 1	0.317419	6.74714	3.04267	0.00778527	0.532256	-3.19112
100043757	Zfp831	zinc finger protein 831	0.640649	4.26726	2.86135	0.0117962	0.578261	-3.19171
268512	Slc26a11	solute carrier family 26, member 11	0.78847	2.36009	2.62866	0.018291	0.630281	-3.19195
380694	Ccnjl	cyclin J-like	-0.961388	1.79802	-2.55528	0.0212246	0.6644	-3.19867
14199	Fhl1	four and a half LIM domains 1	-1.27832	1.84655	-2.51878	0.0228459	0.685035	-3.19982
71602	Myo1e	myosin IE	1.86655	-1.27055	2.58446	0.0200076	0.659369	-3.20804
66075	Chchd3	coiled-coil-helix-coiled-coil-helix domain containing 3	-0.250642	6.97795	-3.02399	0.00809466	0.5367	-3.21566
16511	Kcnh2	potassium voltage-gated channel, subfamily H (eag-related), member 2	0.943297	3.07928	2.70308	0.016702	0.624368	-3.22253
11636	Ak1	adenylate kinase 1	0.734707	2.01291	2.56156	0.0209569	0.662121	-3.24252
14268	Fn1	fibronectin 1	-0.737855	3.62623	-2.6896	0.0162037	0.623239	-3.24849
18554	Pcsk7	proprotein convertase subtilisin/kexin type 7	0.296171	5.1812	2.89785	0.0105216	0.564547	-3.25146
70423	Tspan15	tetraspanin 15	-0.951247	2.96483	-2.57752	0.0202907	0.659369	-3.25176
15412	Hoxb4	homeobox B4	0.745937	2.19776	2.56584	0.0207764	0.661073	-3.27301
17060	Blnk	B cell linker	-2.18426	1.20036	-2.50988	0.0264784	0.691034	-3.28091
69553	Ripor3	RIPOR family member 3	-1.5168	0.205528	-2.47538	0.0249268	0.686544	-3.28132
108657	Rnpepl1	arginyl aminopeptidase (aminopeptidase B)-like 1	-0.358022	5.99569	-2.92675	0.00990945	0.554164	-3.2822
59310	Myl10	myosin, light chain 10, regulatory	1.12318	0.612107	2.47401	0.0249954	0.686544	-3.28727
208982	Hmgcll1	3-hydroxymethyl-3-methylglutaryl-Coenzyme A lyase-like 1	-3.37598	-1.74952	-2.66741	0.0173781	0.625166	-3.29012
78369	Icam4	intercellular adhesion molecule 4, Landsteiner-Wiener blood group	-0.832061	4.51817	-2.7244	0.0160843	0.623239	-3.29377
209039	Tns2	tensin 2	-1.56262	0.0920507	-2.46835	0.0252806	0.686544	-3.29675
73162	Otud3	OTU domain containing 3	0.361247	4.94638	2.85081	0.0115972	0.578261	-3.2986
76959	Chmp5	charged multivesicular body protein 5	0.285032	5.42271	2.89213	0.0106469	0.564547	-3.30259
12491	Cd36	CD36 molecule	-1.14267	2.10243	-2.48785	0.0243114	0.686544	-3.30297
211652	Wwc1	WW, C2 and coiled-coil domain containing 1	-2.23678	-1.36916	-2.66317	0.0170496	0.625166	-3.30416
105841	Dennd3	DENN domain containing 3	0.483282	4.86446	2.83311	0.0120291	0.581122	-3.30512
107526	Gimap4	GTPase, IMAP family member 4	0.616469	3.57243	2.70027	0.0158052	0.623239	-3.31255
69987	Spaca9	sperm acrosome associated 9	0.85871	0.888035	2.46363	0.0255204	0.686544	-3.31274
66885	Acadsb	acyl-Coenzyme A dehydrogenase, short/branched chain	0.376187	4.7001	2.81972	0.0123662	0.581122	-3.3132
320207	Pik3r5	phosphoinositide-3-kinase regulatory subunit 5	0.411376	4.57449	2.80243	0.0128149	0.582012	-3.31841
245595	Zfp711	zinc finger protein 711	-0.960854	3.2842	-2.59389	0.0202387	0.659369	-3.31881
17916	Myo1f	myosin IF	0.275004	7.11687	2.99411	0.00861454	0.5367	-3.32106
19285	Cavin1	caveolae associated 1	-0.678257	3.58505	-2.62554	0.0184073	0.632592	-3.32324
54613	St3gal6	ST3 beta-galactoside alpha-2,3-sialyltransferase 6	-0.786725	4.35907	-2.74332	0.0155984	0.623239	-3.32388
12772	Ccr2	C-C motif chemokine receptor 2	0.431454	4.9147	2.82837	0.0121474	0.581122	-3.32773
19713	Ret	ret proto-oncogene	-2.98636	-1.96929	-2.72539	0.0156886	0.623239	-3.33079
26374	Cop1	COP1, E3 ubiquitin ligase	-0.356221	5.13855	-2.81766	0.0124188	0.581122	-3.33212
217219	Fam171a2	family with sequence similarity 171, member A2	-0.792362	3.07152	-2.569	0.020644	0.661073	-3.33271
245386	Tmem255a	transmembrane protein 255A	-3.28645	-0.979101	-2.58676	0.0208903	0.662121	-3.33295
268857	Nlrc3	NLR family, CARD domain containing 3	0.442949	4.62965	2.80423	0.0127674	0.581914	-3.33525
56743	Lat2	linker for activation of T cells family, member 2	0.500052	4.04971	2.72335	0.0150759	0.623239	-3.33714
57890	Il17re	interleukin 17 receptor E	0.814479	2.07127	2.55205	0.0213634	0.664746	-3.3375
59093	Pcbp3	poly(rC) binding protein 3	-0.535192	3.46282	-2.61449	0.0188253	0.635218	-3.34221
213233	Tapbpl	TAP binding protein-like	0.448661	4.43733	2.77687	0.0135073	0.600724	-3.34379
14042	Ext1	exostosin glycosyltransferase 1	-0.420437	4.75344	-2.75866	0.0140224	0.605016	-3.34789
66815	Mcub	mitochondrial calcium uniporter dominant negative beta subunit	-2.12015	-0.920613	-2.53843	0.0219586	0.671817	-3.34866
74464	Zswim5	zinc finger SWIM-type containing 5	-1.87288	-0.461319	-2.45852	0.0257829	0.686544	-3.34922
16842	Lef1	lymphoid enhancer binding factor 1	-3.47829	-0.0506372	-2.49788	0.0286523	0.693555	-3.35352
18230	Nxn	nucleoredoxin	-0.338789	5.48924	-2.85312	0.0115421	0.578261	-3.35811
53416	Stk39	serine/threonine kinase 39	-1.50833	0.489301	-2.40721	0.0285623	0.693555	-3.36712
16477	Junb	jun B proto-oncogene	-0.394031	5.02657	-2.78637	0.0132458	0.596581	-3.36713
20358	Sema6a	sema domain, transmembrane domain (TM), and cytoplasmic domain, (semaphorin) 6A	-2.55027	-1.57604	-2.61266	0.0188956	0.635218	-3.36877
14191	Fgr	FGR proto-oncogene, Src family tyrosine kinase	0.883499	1.92262	2.4762	0.0248858	0.686544	-3.3802
51811	Clec4f	C-type lectin domain family 4, member f	-3.64373	-0.726617	-2.54836	0.0238011	0.686544	-3.38337
105348	Golm1	golgi membrane protein 1	-0.390753	6.78758	-2.9228	0.0100052	0.554164	-3.38458
19224	Ptgs1	prostaglandin-endoperoxide synthase 1	0.277461	6.32852	2.92015	0.0100461	0.554164	-3.38594
17394	Mmp8	matrix metallopeptidase 8	1.35121	0.74211	2.39393	0.0293264	0.693555	-3.3977
71648	Optn	optineurin	-0.88369	4.35103	-2.68904	0.0180803	0.630281	-3.39815
14064	F2rl2	coagulation factor II thrombin receptor like 2	-1.55703	0.706256	-2.38247	0.0300017	0.693555	-3.39875
22364	Vpreb3	V-set pre-B cell surrogate light chain 3	-2.31782	0.80581	-2.4194	0.0312579	0.69442	-3.40073
20353	Sema4c	sema domain, immunoglobulin domain (Ig), transmembrane domain (TM) and short cytoplasmic domain, (semaphorin) 4C	0.437097	3.89382	2.69365	0.0160208	0.623239	-3.40139
13139	Dgka	diacylglycerol kinase, alpha	-0.558894	3.14764	-2.56027	0.0210115	0.662121	-3.40152
110596	Arhgef28	Rho guanine nucleotide exchange factor 28	-1.64539	-0.45319	-2.41423	0.0281663	0.693555	-3.40567
116701	Fgfrl1	fibroblast growth factor receptor-like 1	-0.416984	3.91453	-2.61796	0.0186931	0.635218	-3.40779
13591	Ebf1	early B cell factor 1	-2.35911	1.7676	-2.42275	0.0316969	0.695223	-3.40799
224833	AI661453	expressed sequence AI661453	-0.588418	2.37383	-2.48453	0.0244739	0.686544	-3.41079
21841	Tia1	cytotoxic granule-associated RNA binding protein 1	0.322727	6.85474	2.9409	0.00962255	0.554164	-3.41123
240047	Mmp25	matrix metallopeptidase 25	2.37484	-2.0585	2.47323	0.0250344	0.686544	-3.41157
330662	Dock1	dedicator of cytokinesis 1	0.521783	4.5607	2.76048	0.0140275	0.605016	-3.4133
15482	Hspa1l	heat shock protein 1-like	-0.756195	2.66148	-2.48323	0.0245378	0.686544	-3.41446
319148	H3c3	H3 clustered histone 3	-0.878074	1.18423	-2.39444	0.0292971	0.693555	-3.41855
319154	H3c13	H3 clustered histone 13	-2.63557	-1.61164	-2.48883	0.0242637	0.686544	-3.42537
68929	Mospd3	motile sperm domain containing 3	-0.294683	6.45457	-2.88749	0.0107498	0.564547	-3.42696
56358	Copz2	coatomer protein complex, subunit zeta 2	-1.85565	-0.921413	-2.4109	0.0283533	0.693555	-3.42846
72144	Slc37a3	solute carrier family 37 (glycerol-3-phosphate transporter), member 3	-1.14184	1.80644	-2.39686	0.0291565	0.693555	-3.4286
14231	Fkbp7	FK506 binding protein 7	0.835936	1.18761	2.40035	0.0289547	0.693555	-3.42952
320208	Tmem91	transmembrane protein 91	-1.08999	1.38151	-2.36055	0.0313328	0.69442	-3.43359
53321	Cntnap1	contactin associated protein-like 1	1.29053	0.253121	2.35827	0.0314749	0.695098	-3.43416
626391	Zfp951	zinc finger protein 951	0.697402	2.62392	2.50949	0.0232771	0.686544	-3.43534
195531	Zfp982	zinc finger protein 982	0.731096	4.10878	2.74618	0.0159904	0.623239	-3.43758
11933	Atp1b3	ATPase, Na+/K+ transporting, beta 3 polypeptide	-0.241217	7.59806	-2.95118	0.00941938	0.554164	-3.43869
20779	Src	Rous sarcoma oncogene	-0.693057	2.51015	-2.47077	0.0251581	0.686544	-3.44381
18795	Plcb1	phospholipase C, beta 1	-3.14079	-1.71742	-2.55585	0.0212713	0.6644	-3.44984
329650	Med12l	mediator complex subunit 12-like	-0.731192	3.2128	-2.52668	0.0224852	0.683221	-3.45193
270152	Jaml	junction adhesion molecule like	2.173	-0.455793	2.36673	0.0315968	0.695223	-3.45413
100182	Akna	AT-hook transcription factor	0.300384	7.2661	2.93292	0.00978341	0.554164	-3.45672
18952	Septin4	septin 4	-0.902964	2.44183	-2.43211	0.02718	0.693555	-3.45746
56644	Clec7a	C-type lectin domain family 7, member a	0.564147	3.92793	2.64928	0.0175391	0.625166	-3.46291
319636	Fsd1l	fibronectin type III and SPRY domain containing 1-like	-1.28171	0.54013	-2.3376	0.0327865	0.700185	-3.46567
227736	Cfap157	cilia and flagella associated protein 157	-1.91468	-1.09587	-2.4692	0.0252375	0.686544	-3.47375
11828	Aqp3	aquaporin 3	-0.793214	2.83337	-2.44844	0.0263078	0.691034	-3.4778
11981	Atp9a	ATPase, class II, type 9A	0.789207	2.73196	2.50427	0.0235446	0.686544	-3.48232
320365	Fry	FRY microtubule binding protein	0.453175	4.1092	2.65518	0.0173294	0.625166	-3.48678
210293	Dock10	dedicator of cytokinesis 10	0.358117	7.37054	2.92232	0.010089	0.554164	-3.49661
78830	Slc25a12	solute carrier family 25 (mitochondrial carrier, Aralar), member 12	0.343179	6.88907	2.88802	0.010738	0.564547	-3.50383
239554	Foxred2	FAD-dependent oxidoreductase domain containing 2	0.361318	4.84195	2.72663	0.0149748	0.623239	-3.50725
20305	Ccl6	C-C motif chemokine ligand 6	0.976445	1.81116	2.39467	0.0292835	0.693555	-3.5099
226075	Glis3	GLIS family zinc finger 3	-1.16176	1.23955	-2.3158	0.0342258	0.700185	-3.51035
73447	Wdr13	WD repeat domain 13	0.252643	5.89987	2.82337	0.0122733	0.581122	-3.51093
29810	Bag3	BCL2-associated athanogene 3	-0.746628	3.46388	-2.51765	0.0229713	0.685035	-3.51202
326620	H4c2	H4 clustered histone 2	-1.34584	-0.355545	-2.31587	0.0342214	0.700185	-3.51369
66922	Rras2	related RAS viral (r-ras) oncogene 2	-0.466504	4.15905	-2.62146	0.0185607	0.63447	-3.51514
12795	Plk3	polo like kinase 3	1.55581	0.357041	2.30811	0.0352247	0.709628	-3.5202
14622	Gjb5	gap junction protein, beta 5	1.47464	-1.55301	2.34229	0.0324845	0.700185	-3.52451
68328	Rab13	RAB13, member RAS oncogene family	-1.61365	-0.59349	-2.31389	0.0343545	0.700185	-3.52598
22363	Vpreb1b	V-set pre-B cell surrogate light chain 1B	-3.02691	-0.978139	-2.3578	0.0342774	0.700185	-3.53116
12495	Entpd1	ectonucleoside triphosphate diphosphohydrolase 1	0.482247	3.78591	2.6118	0.0189285	0.635218	-3.532
319934	Sbf2	SET binding factor 2	0.69065	3.3919	2.55898	0.0212972	0.6644	-3.5403
101543	Wtip	WT1 interacting protein	-1.06929	0.476632	-2.28292	0.0365087	0.716939	-3.54086
72482	Acbd6	acyl-Coenzyme A binding domain containing 6	-0.288095	6.4548	-2.82628	0.0122	0.581122	-3.54351
105014	Rdh14	retinol dehydrogenase 14 (all-trans and 9-cis)	-0.406424	4.06293	-2.58136	0.0201339	0.659369	-3.54613
23880	Fyb1	FYN binding protein 1	0.297749	5.86492	2.80625	0.0127143	0.581555	-3.54726
327799	Usp44	ubiquitin specific peptidase 44	-1.53585	-0.079775	-2.29065	0.0359598	0.716444	-3.54759
73094	Sgip1	SH3-domain GRB2-like (endophilin) interacting protein 1	0.800184	1.42037	2.34639	0.0322228	0.700185	-3.54905
228536	Bahd1	bromo adjacent homology domain containing 1	-0.336368	5.93468	-2.7853	0.0132749	0.596581	-3.55064
14789	P3h3	prolyl 3-hydroxylase 3	-0.920111	1.69181	-2.3247	0.0336314	0.700185	-3.55394
74048	Vsir	V-set immunoregulatory receptor	0.279215	6.0973	2.81969	0.0123668	0.581122	-3.56144
109594	Lmo1	LIM domain only 1	-0.717024	2.59901	-2.37792	0.0302734	0.693555	-3.56175
19128	Pros1	protein S (alpha)	-0.517268	3.32632	-2.4968	0.0238784	0.686544	-3.56407
100504221	Efcab8	EF-hand calcium binding domain 8	-2.63182	-2.45422	-2.42459	0.0275907	0.693555	-3.56437
72392	Tmem175	transmembrane protein 175	0.300596	4.91866	2.71014	0.0154894	0.623239	-3.56701
109075	Exosc4	exosome component 4	-0.337878	5.67133	-2.74676	0.0143691	0.612267	-3.56959
11542	Adora3	adenosine A3 receptor	0.912452	0.247502	2.2634	0.0379303	0.725268	-3.57143
666257	Zfp660	zinc finger protein 660	-1.57575	-0.218573	-2.26916	0.0375058	0.722735	-3.57258
12323	Camk2b	calcium/calmodulin-dependent protein kinase II, beta	0.919188	1.16301	2.32405	0.0336743	0.700185	-3.5744
72148	Tdrp	testis development related protein	-2.2043	-2.19632	-2.40933	0.0284419	0.693555	-3.57602
244237	Tnfrsf26	tumor necrosis factor receptor superfamily, member 26	0.618468	2.67501	2.45642	0.0258915	0.686544	-3.57658
30785	Cttnbp2	cortactin binding protein 2	-2.51921	-2.12872	-2.46819	0.0252889	0.686544	-3.57805
260305	Nphp4	nephronophthisis 4 (juvenile) homolog (human)	0.725393	2.00819	2.37916	0.0301992	0.693555	-3.58336
67464	Entpd4	ectonucleoside triphosphate diphosphohydrolase 4	0.328826	4.86607	2.68065	0.0164519	0.623239	-3.58471
12006	Axin2	axin 2	-1.19713	0.15912	-2.25309	0.0387017	0.727241	-3.58517
211135	Zfp781a	zinc finger protein 781A	0.927041	0.864354	2.26106	0.0381041	0.725268	-3.58773
232078	Thnsl2	threonine synthase-like 2 (bacterial)	-1.89417	-1.206	-2.27906	0.0367861	0.718558	-3.59245
232943	Klc3	kinesin light chain 3	-2.07471	-1.6683	-2.37756	0.0302953	0.693555	-3.59903
58861	Cysltr1	cysteinyl leukotriene receptor 1	0.83356	2.29975	2.38341	0.0299457	0.693555	-3.59987
19218	Ptger3	prostaglandin E receptor 3 (subtype EP3)	0.488121	3.96921	2.57289	0.0204819	0.661073	-3.60546
22152	Tubb3	tubulin, beta 3 class III	-1.9962	-0.313893	-2.27441	0.0371222	0.720742	-3.60681
94065	Mrpl34	mitochondrial ribosomal protein L34	-0.316586	6.25806	-2.78174	0.0133724	0.598871	-3.61019
56699	Cdc42ep4	CDC42 effector protein 4	-0.379201	4.9269	-2.64086	0.0178425	0.625958	-3.61479
109232	Sccpdh	saccharopine dehydrogenase (putative)	-0.583573	3.46592	-2.46384	0.0255101	0.686544	-3.61513
171543	Bmf	BCL2 modifying factor	0.664102	2.23235	2.3609	0.0313112	0.69442	-3.61689
22441	Xlr	X-linked lymphocyte-regulated	-1.36243	-0.529884	-2.23241	0.040294	0.73752	-3.61713
18128	Notch1	notch 1	0.382041	7.4685	2.87729	0.0113906	0.578261	-3.61856
106389	Eaf2	ELL associated factor 2	2.80042	-2.24278	2.35063	0.0321619	0.700185	-3.61901
13039	Ctsl	cathepsin L	-0.405575	4.85536	-2.6472	0.0176136	0.625166	-3.61961
12825	Col3a1	collagen, type III, alpha 1	-1.54978	0.0171642	-2.21554	0.0416373	0.73752	-3.63303
211389	Suox	sulfite oxidase	-0.886231	1.93744	-2.30192	0.0351729	0.709628	-3.63391
268935	Scube3	signal peptide, CUB domain, EGF-like 3	-1.7435	-0.569653	-2.21546	0.0417377	0.73752	-3.63509
216150	Cdc34	cell division cycle 34	-0.296856	7.76232	-2.85221	0.0115639	0.578261	-3.63559
70769	Nolc1	nucleolar and coiled-body phosphoprotein 1	-0.257573	8.91805	-2.89514	0.0105808	0.564547	-3.63769
320159	Togaram2	TOG array regulator of axonemal microtubules 2	1.54051	-1.279	2.22958	0.0405159	0.73752	-3.64274
22068	Trpc6	transient receptor potential cation channel, subfamily C, member 6	-1.487	0.260402	-2.20509	0.04249	0.73752	-3.64689
109700	Itga1	integrin alpha 1	-1.56145	0.835198	-2.20344	0.0426533	0.73752	-3.64964
338362	Ust	uronyl-2-sulfotransferase	-1.48335	-0.304125	-2.20791	0.0422578	0.73752	-3.65147
18766	Pkdrej	polycystin (PKD) family receptor for egg jelly	-3.22263	-2.22115	-2.36912	0.0312588	0.69442	-3.65377
11881	Arsb	arylsulfatase B	0.380916	5.41059	2.71172	0.0154394	0.623239	-3.66198
12223	Btc	betacellulin, epidermal growth factor family member	-1.95757	-1.98227	-2.23933	0.0397544	0.736526	-3.66474
14533	Bloc1s1	biogenesis of lysosomal organelles complex-1, subunit 1	-0.365658	4.56604	-2.56765	0.0207004	0.661073	-3.66847
20702	Serpina1c	serine (or cysteine) peptidase inhibitor, clade A, member 1C	-2.18192	-0.928772	-2.28736	0.0371887	0.720755	-3.66908
210162	Zkscan2	zinc finger with KRAB and SCAN domains 2	-1.54871	-1.40002	-2.2038	0.0425958	0.73752	-3.67464
268567	Tmem229b	transmembrane protein 229B	0.3459	6.93345	2.81044	0.012605	0.581122	-3.67503
22186	Uba52	ubiquitin A-52 residue ribosomal protein fusion product 1	-0.298744	7.2152	-2.80672	0.0127021	0.581555	-3.67587
13861	Epx	eosinophil peroxidase	-1.92604	2.68742	-2.36266	0.0385414	0.727241	-3.67619
68836	Mrpl52	mitochondrial ribosomal protein L52	-0.499655	5.68411	-2.67207	0.0171337	0.625166	-3.67701
245532	Awat2	acyl-CoA wax alcohol acyltransferase 2	-1.74454	-0.103366	-2.18743	0.0439679	0.742215	-3.6777
12478	Cd19	CD19 antigen	-3.1698	1.81109	-2.26615	0.0471781	0.747406	-3.67919
107766	Haao	3-hydroxyanthranilate 3,4-dioxygenase	0.38444	4.12718	2.56011	0.0210181	0.662121	-3.68485
69065	Chac1	ChaC, cation transport regulator 1	-1.95443	-1.3889	-2.29976	0.0353222	0.71048	-3.68687
18196	Nsg1	neuron specific gene family member 1	-2.70881	-2.2245	-2.32917	0.0333366	0.700185	-3.69176
214763	Cgas	cyclic GMP-AMP synthase	0.359784	5.4914	2.70973	0.0155023	0.623239	-3.6975
14620	Gjb3	gap junction protein, beta 3	0.846472	1.59854	2.25644	0.0384496	0.727241	-3.70277
20708	Serpinb6b	serine (or cysteine) peptidase inhibitor, clade B, member 6b	0.532764	3.80041	2.5	0.0237254	0.686544	-3.71217
21936	Tnfrsf18	tumor necrosis factor receptor superfamily, member 18	0.931592	0.851676	2.21926	0.0413373	0.73752	-3.71311
11988	Slc7a2	solute carrier family 7 (cationic amino acid transporter, y+ system), member 2	-0.789489	2.63941	-2.31033	0.0345962	0.70026	-3.71338
19264	Ptprc	protein tyrosine phosphatase receptor type C	0.333906	7.48323	2.81715	0.0124545	0.581122	-3.71345
404634	Macroh2a2	macroH2A.2 histone	-0.807381	1.74286	-2.26051	0.0381453	0.725268	-3.71496
30877	Gnl3	guanine nucleotide binding protein nucleolar 3	-0.261762	8.25783	-2.83383	0.0120112	0.581122	-3.71549
53374	Chst3	carbohydrate sulfotransferase 3	-2.42852	0.713789	-2.20734	0.0482734	0.747406	-3.71596
69698	Slc52a3	solute carrier protein family 52, member 3	0.980541	1.53717	2.22729	0.040697	0.73752	-3.71687
67675	Cuta	cutA divalent cation tolerance homolog	-0.322492	6.00307	-2.7036	0.0156981	0.623239	-3.71901
69697	Camsap3	calmodulin regulated spectrin-associated protein family, member 3	-0.583632	2.56596	-2.32015	0.0339343	0.700185	-3.72084
224694	Zfp81	zinc finger protein 81	0.408886	3.72362	2.4804	0.0246776	0.686544	-3.72865
17948	Naip2	NLR family, apoptosis inhibitory protein 2	0.422878	5.17538	2.64474	0.0177022	0.625166	-3.73042
382253	Cdkl5	cyclin dependent kinase like 5	-1.14527	0.539153	-2.1458	0.0476415	0.747406	-3.73046
14431	Gamt	guanidinoacetate methyltransferase	-0.815566	1.8444	-2.21345	0.0418062	0.73752	-3.73273
20821	Trim21	tripartite motif-containing 21	0.378114	4.53988	2.57843	0.0202535	0.659369	-3.73351
102278	Cpne7	copine VII	-1.39474	1.76851	-2.2055	0.0439933	0.742215	-3.7352
19889	Rp2	retinitis pigmentosa 2 homolog	0.346773	5.63179	2.69692	0.0159138	0.623239	-3.73689
81840	Sorcs2	sortilin-related VPS10 domain containing receptor 2	-0.518026	3.71009	-2.45994	0.0257098	0.686544	-3.73716
67217	L3hypdh	L-3-hydroxyproline dehydratase (trans-)	-1.11678	0.395765	-2.1408	0.0481014	0.747406	-3.73921
11944	Atp4a	ATPase, H+/K+ exchanging, gastric, alpha polypeptide	0.682331	1.49006	2.23716	0.0399226	0.737248	-3.73966
66433	Chchd7	coiled-coil-helix-coiled-coil-helix domain containing 7	-0.319089	4.92903	-2.58687	0.0199104	0.659369	-3.7422
246316	Lgi2	leucine-rich repeat LGI family, member 2	-1.88292	-1.8087	-2.1514	0.0471318	0.747406	-3.74937
78070	Cpt1c	carnitine palmitoyltransferase 1c	1.14051	0.369676	2.12774	0.0493217	0.747406	-3.74972
66056	Zfp524	zinc finger protein 524	-0.444154	3.61349	-2.40097	0.028919	0.693555	-3.7512
53897	Gal3st1	galactose-3-O-sulfotransferase 1	-1.35365	-0.0215206	-2.12354	0.0497204	0.747406	-3.75363
381933	Spef1l	sperm flagellar 1 like	-1.96798	-1.86772	-2.22907	0.0405566	0.73752	-3.75572
12740	Cldn4	claudin 4	1.47583	-1.48212	2.13659	0.0495933	0.747406	-3.75701
50789	Fbxl3	F-box and leucine-rich repeat protein 3	0.302237	5.52159	2.67018	0.0168074	0.625166	-3.7574
17330	Minpp1	multiple inositol polyphosphate histidine phosphatase 1	-0.368842	7.44566	-2.77293	0.0138484	0.605016	-3.75985
104001	Rtn1	reticulon 1	-1.00777	0.457212	-2.1192	0.0501351	0.747406	-3.76023
71776	Tha1	threonine aldolase 1	-0.893708	1.45086	-2.17686	0.044875	0.746396	-3.76297
66895	Pxdc1	PX domain containing 1	-2.39834	-1.29796	-2.20563	0.0424456	0.73752	-3.76551
100042480	Nhsl2	NHS like 2	0.457401	4.36192	2.52413	0.0226011	0.685035	-3.76559
245670	Rragb	Ras-related GTP binding B	0.501492	3.13936	2.39777	0.0291034	0.693555	-3.76609
24075	Taf10	TATA-box binding protein associated factor 10	-0.323382	6.7274	-2.72814	0.0149287	0.623239	-3.76718
319184	H2bc12	H2B clustered histone 12	-1.31766	0.136955	-2.11544	0.0504975	0.747406	-3.77184
20862	Stfa2	stefin A2	1.44478	1.60063	2.18762	0.0461724	0.747406	-3.77209
16819	Lcn2	lipocalin 2	1.31564	3.87789	2.51064	0.0302652	0.693555	-3.77297
242570	Raver2	ribonucleoprotein, PTB-binding 2	-1.73582	-0.482952	-2.11881	0.0501727	0.747406	-3.77637
20475	Six5	sine oculis-related homeobox 5	-0.581444	2.34649	-2.29468	0.0356762	0.714556	-3.77665
115489950	Zfp988	zinc finger protein 988	0.978363	-0.551315	2.10905	0.0511181	0.747406	-3.78056
17470	Cd200	CD200 molecule	-1.47692	-1.23426	-2.12697	0.0505026	0.747406	-3.78441
54132	Pdlim1	PDZ and LIM domain 1 (elfin)	-0.439731	4.79047	-2.51751	0.0229041	0.685035	-3.78828
13685	Eif4ebp1	eukaryotic translation initiation factor 4E binding protein 1	-0.26267	6.27991	-2.68702	0.0162394	0.623239	-3.79434
67122	Nrarp	Notch-regulated ankyrin repeat protein	-0.61549	3.62958	-2.38375	0.0299251	0.693555	-3.79563
20555	Slfn1	schlafen 1	1.98257	-2.08963	2.13978	0.0492951	0.747406	-3.79679
19017	Ppargc1a	peroxisome proliferative activated receptor, gamma, coactivator 1 alpha	1.53287	-1.42295	2.09752	0.0533821	0.747406	-3.79747
100043272	Inafm2	InaF motif containing 2	-0.310687	5.11421	-2.57192	0.0205223	0.661073	-3.80112
67332	Snrpd3	small nuclear ribonucleoprotein D3	-0.257061	7.83035	-2.77225	0.013636	0.602346	-3.8024
11676	Aldoc	aldolase C, fructose-bisphosphate	0.858862	0.896646	2.14864	0.0473821	0.747406	-3.80495
74682	Wdr35	WD repeat domain 35	0.749754	1.95258	2.23905	0.039776	0.736526	-3.80609
107986	Ddb2	damage specific DNA binding protein 2	0.459829	3.65221	2.42791	0.0274088	0.693555	-3.8062
13136	Cd55	CD55 molecule, decay accelerating factor for complement	-0.479539	3.96984	-2.42155	0.0277585	0.693555	-3.81103
18822	Plod1	procollagen-lysine, 2-oxoglutarate 5-dioxygenase 1	-0.457604	4.42565	-2.48985	0.024214	0.686544	-3.8118
21949	Tnfsf8	tumor necrosis factor (ligand) superfamily, member 8	1.63461	-1.93096	2.08244	0.0537788	0.747406	-3.81198
240444	Kcng2	potassium voltage-gated channel, subfamily G, member 2	-0.76114	2.533	-2.22197	0.0411204	0.73752	-3.8155
100040608	Fancf	Fanconi anemia, complementation group F	-0.440025	3.57235	-2.3928	0.0293925	0.693555	-3.81597
11989	Slc7a3	solute carrier family 7 (cationic amino acid transporter, y+ system), member 3	-2.10782	-1.5589	-2.13081	0.0490327	0.747406	-3.81856
225870	Rin1	Ras and Rab interactor 1	0.882166	0.304788	2.09242	0.0527665	0.747406	-3.81993
18612	Etv4	ets variant 4	1.17688	0.193248	2.07951	0.0540798	0.747406	-3.82384
19941	Rpl26	ribosomal protein L26	-0.351315	6.59397	-2.69787	0.0158832	0.623239	-3.82669
12143	Blk	B lymphoid kinase	-1.9132	-0.770328	-2.07163	0.0549312	0.750599	-3.83095
110083	Dnah12	dynein, axonemal, heavy chain 12	-1.59498	-0.634786	-2.06306	0.0557954	0.751717	-3.83368
214048	Larp1b	La ribonucleoprotein 1B	-0.452015	4.73165	-2.48461	0.0244697	0.686544	-3.83786
78784	Celf3	CUGBP, Elav-like family member 3	-1.79379	-1.98325	-2.09268	0.0527405	0.747406	-3.84312
330301	Zfp786	zinc finger protein 786	-0.695538	1.32307	-2.12464	0.0496161	0.747406	-3.84376
269881	Map3k10	mitogen-activated protein kinase kinase kinase 10	-0.39578	4.51094	-2.47847	0.0247731	0.686544	-3.84458
67860	S100a16	S100 calcium binding protein A16	-1.30211	-0.293616	-2.05455	0.0567029	0.751956	-3.84564
64082	Popdc2	popeye domain containing 2	-2.25963	-0.416322	-2.07297	0.055362	0.750599	-3.84694
54326	Elovl2	ELOVL fatty acid elongase 2	-1.39811	-0.30957	-2.04861	0.057344	0.754227	-3.8481
544817	Arhgap27	Rho GTPase activating protein 27	0.354806	6.15284	2.68244	0.016392	0.623239	-3.84848
67880	Dcxr	dicarbonyl L-xylulose reductase	-0.725176	2.51596	-2.20722	0.0423143	0.73752	-3.84885
235633	Als2cl	ALS2 C-terminal like	0.749083	3.34576	2.40318	0.0301218	0.693555	-3.85026
320878	Mical2	microtubule associated monooxygenase, calponin and LIM domain containing 2	0.626191	3.48737	2.32369	0.0336982	0.700185	-3.85054
16415	Itgb2l	integrin beta 2-like	1.02388	1.79017	2.17379	0.045574	0.747406	-3.8513
319187	H2bc15	H2B clustered histone 15	-1.65427	-1.04696	-2.0447	0.0577697	0.754227	-3.85327
68028	Rpl22l1	ribosomal protein L22 like 1	-0.376657	6.03344	-2.64466	0.0177048	0.625166	-3.85822
70481	Pnma1	paraneoplastic antigen MA1	-1.49467	-0.811194	-2.04502	0.0577349	0.754227	-3.85883
76251	Ercc6l2	excision repair cross-complementing rodent repair deficiency, complementation group 6 like 2	0.303813	5.86213	2.64299	0.0177653	0.62558	-3.85891
236451	Phf11b	PHD finger protein 11B	1.0133	0.482516	2.0759	0.0544524	0.750135	-3.86124
215114	Hip1	huntingtin interacting protein 1	0.359426	5.20112	2.5856	0.0199615	0.659369	-3.86571
27359	Sytl4	synaptotagmin-like 4	-0.737266	2.37071	-2.20247	0.0427063	0.73752	-3.87119
15957	Ifit1	interferon-induced protein with tetratricopeptide repeats 1	-1.71749	-0.374234	-2.03638	0.0598477	0.760219	-3.87295
11305	Abca2	ATP-binding cassette, sub-family A member 2	0.250181	7.72542	2.74275	0.014488	0.614568	-3.87545
74568	Mlkl	mixed lineage kinase domain-like	0.730478	4.65249	2.54686	0.0247137	0.686544	-3.87666
241066	Carf	calcium response factor	0.45507	3.39285	2.3605	0.0313362	0.69442	-3.87758
54485	Dll4	delta like canonical Notch ligand 4	-1.59471	-0.903246	-2.03477	0.0588638	0.760219	-3.88023
26879	B3galnt1	UDP-GalNAc:betaGlcNAc beta 1,3-galactosaminyltransferase, polypeptide 1	-1.92677	-1.43688	-2.02972	0.0595316	0.760219	-3.88099
56464	Ctsf	cathepsin F	-0.963722	1.78853	-2.07176	0.0548821	0.750599	-3.88274
16136	Igll1	immunoglobulin lambda-like polypeptide 1	-3.44802	1.66781	-2.10408	0.0631334	0.763254	-3.88281
14118	Fbn1	fibrillin 1	-1.30832	-0.554132	-2.01991	0.0605362	0.760219	-3.88335
268885	Stfa2l1	stefin A2 like 1	1.14752	2.33209	2.19786	0.0454914	0.747406	-3.88489
23947	Mid2	midline 2	-2.30246	-2.09981	-2.10583	0.0514335	0.747406	-3.89168
68969	Eif1b	eukaryotic translation initiation factor 1B	-0.265316	6.32676	-2.64627	0.0176471	0.625166	-3.89201
353187	Nr1d2	nuclear receptor subfamily 1, group D, member 2	0.528979	4.04961	2.41182	0.0283013	0.693555	-3.89252
72691	Calhm2	calcium homeostasis modulator family member 2	0.494541	3.9014	2.42056	0.027813	0.693555	-3.89946
76132	Faxc	failed axon connections homolog	-1.59705	-1.89746	-2.01381	0.0612351	0.760219	-3.90148
217866	Cdc42bpb	CDC42 binding protein kinase beta	-0.398869	4.74142	-2.4691	0.0252427	0.686544	-3.90511
69146	Gsdmd	gasdermin D	0.331124	5.3852	2.58183	0.0201148	0.659369	-3.90572
216739	Acsl6	acyl-CoA synthetase long-chain family member 6	-0.908855	2.21277	-2.12025	0.050035	0.747406	-3.90685
219134	Shisa2	shisa family member 2	-0.716794	2.18485	-2.11203	0.0508278	0.747406	-3.90726
15166	Hcn2	hyperpolarization-activated, cyclic nucleotide-gated K+ 2	-1.36861	-0.911636	-2.01091	0.0615697	0.760219	-3.90798
107515	Lgr4	leucine-rich repeat-containing G protein-coupled receptor 4	-0.508179	3.52032	-2.31901	0.0340101	0.700185	-3.90806
381196	Top6bl	TOP6B like initiator of meiotic double strand breaks	-2.30177	-2.68867	-2.08292	0.05373	0.747406	-3.90989
23957	Nr0b2	nuclear receptor subfamily 0, group B, member 2	0.916388	1.51995	2.10494	0.0515211	0.747406	-3.91213
107993	Bfsp2	beaded filament structural protein 2, phakinin	-0.913874	2.80354	-2.23141	0.0416097	0.73752	-3.91244
68612	Ube2c	ubiquitin-conjugating enzyme E2C	-0.276818	7.74573	-2.71568	0.0153146	0.623239	-3.91307
80297	Sptbn4	spectrin beta, non-erythrocytic 4	-1.45249	-1.68508	-2.03408	0.0589406	0.760219	-3.91569
20969	Sdc1	syndecan 1	-0.411419	4.64253	-2.46083	0.0256639	0.686544	-3.91611
232288	Frmd4b	FERM domain containing 4B	0.413098	4.22644	2.44956	0.0262492	0.691034	-3.91988
105835	Sgsm3	small G protein signaling modulator 3	-0.335754	5.15352	-2.51689	0.0229328	0.685035	-3.92095
18131	Notch3	notch 3	0.477769	2.88515	2.28176	0.0365916	0.716939	-3.92369
75985	Rab30	RAB30, member RAS oncogene family	-2.15391	-1.33967	-2.02293	0.0601924	0.760219	-3.9263
67455	Klhl13	kelch-like 13	-1.10894	-0.138828	-1.99565	0.0633592	0.763254	-3.92645
107769	Tm6sf1	transmembrane 6 superfamily member 1	0.267399	6.1359	2.6305	0.0182224	0.630281	-3.93221
11554	Adrb1	adrenergic receptor, beta 1	-3.26916	-2.62079	-2.10243	0.0565758	0.751956	-3.93471
14664	Slc6a9	solute carrier family 6 (neurotransmitter transporter, glycine), member 9	-0.797465	3.99536	-2.32796	0.0351264	0.709628	-3.93548
75600	Calml4	calmodulin-like 4	1.45423	-1.26552	1.97786	0.0655041	0.765041	-3.93727
78306	Tsga10ip	testis specific 10 interacting protein	1.65185	-1.31291	1.97406	0.0659715	0.765041	-3.93958
75406	Ndufs7	NADH:ubiquinone oxidoreductase core subunit S7	-0.278588	6.71287	-2.64001	0.0178734	0.625958	-3.94072
238875	Gapt	Grb2-binding adaptor, transmembrane	0.520041	3.62657	2.35065	0.0319525	0.699635	-3.94143
74241	Chpf	chondroitin polymerizing factor	-0.722187	2.32663	-2.12509	0.0495736	0.747406	-3.94464
12287	Cacna1b	calcium channel, voltage-dependent, N type, alpha 1B subunit	-2.01817	-0.398521	-1.97333	0.0673825	0.765041	-3.94602
100710	Pds5b	PDS5 cohesin associated factor B	0.228534	7.26551	2.68514	0.0163019	0.623239	-3.94852
245867	Pcmtd2	protein-L-isoaspartate (D-aspartate) O-methyltransferase domain containing 2	0.322086	5.18879	2.54798	0.0215398	0.666653	-3.94872
22637	Zap70	zeta-chain (TCR) associated protein kinase	1.34352	-0.118599	1.97111	0.0663359	0.765041	-3.9502
20562	Slit1	slit guidance ligand 1	-2.1153	-1.96885	-2.01008	0.0616657	0.760219	-3.95314
237504	Rassf9	Ras association (RalGDS/AF-6) domain family (N-terminal) member 9	1.66442	-1.22474	1.96547	0.0670374	0.765041	-3.95631
100038854	Cstdc6	cystatin domain containing 6	1.23199	-0.457339	1.96271	0.0673823	0.765041	-3.95658
50759	Fbxo16	F-box protein 16	1.45831	-1.56716	1.95989	0.0677375	0.765041	-3.95663
12260	C1qb	complement component 1, q subcomponent, beta polypeptide	-1.27863	3.37737	-2.26303	0.0437167	0.742193	-3.95715
17532	Mras	muscle and microspikes RAS	-1.57033	-0.304201	-1.9583	0.0679384	0.765041	-3.95753
16633	Klra2	killer cell lectin-like receptor, subfamily A, member 2	-1.8233	-1.95385	-2.02178	0.0614947	0.760219	-3.95827
54195	Gucy1b1	guanylate cyclase 1, soluble, beta 1	-0.984447	0.501525	-2.01089	0.0615721	0.760219	-3.95842
74104	Abcb6	ATP-binding cassette, sub-family B member 6	-0.42847	5.46636	-2.49756	0.0238417	0.686544	-3.96024
68797	Pdgfrl	platelet-derived growth factor receptor-like	-2.10904	-1.59661	-1.99053	0.0639703	0.763426	-3.96137
433698	Spata31f1a	spermatogenesis associated 31 subfamily F member 1A	2.00131	-1.95843	1.9681	0.0683077	0.765041	-3.96179
19274	Ptprm	protein tyrosine phosphatase receptor type M	-0.8005	1.30819	-2.002	0.062609	0.760219	-3.96285
69226	Snx24	sorting nexing 24	-0.993423	1.10201	-2.01203	0.0614401	0.760219	-3.96548
15007	H2-Q10	histocompatibility 2, Q region locus 10	-2.13584	-1.62905	-1.999	0.0629627	0.762733	-3.96549
20361	Sema7a	sema domain, immunoglobulin domain (Ig), and GPI membrane anchor, (semaphorin) 7A	-1.28602	0.823919	-1.97365	0.0660221	0.765041	-3.96912
383787	Ankrd63	ankyrin repeat domain 63	-1.02703	0.512888	-1.98218	0.0649774	0.765041	-3.97236
67115	Rpl14	ribosomal protein L14	-0.355488	8.22593	-2.71218	0.0160205	0.623239	-3.97632
74245	Ctbs	chitobiase	0.399454	3.4247	2.31178	0.0344976	0.700185	-3.9781
83674	Cnnm1	cyclin M1	-1.33749	-0.832847	-1.94577	0.0695401	0.765895	-3.97821
319186	H2bc14	H2B clustered histone 14	-1.80369	-1.67629	-1.9512	0.0688423	0.765041	-3.97831
14747	Cmklr1	chemerin chemokine-like receptor 1	-1.30647	-0.0117397	-1.96259	0.0673974	0.765041	-3.98
105827	Amigo2	adhesion molecule with Ig like domain 2	-1.02691	0.662732	-1.97194	0.0662322	0.765041	-3.98
12890	Cplx2	complexin 2	-2.357	2.4572	-2.13323	0.0598023	0.760219	-3.98196
16000	Igf1	insulin-like growth factor 1	-0.975257	1.66133	-2.06055	0.0561494	0.751759	-3.98613
69863	Ttc39b	tetratricopeptide repeat domain 39B	0.504181	3.74185	2.32755	0.0334431	0.700185	-3.98628
108797	Mex3b	mex3 RNA binding family member B	0.434978	4.17156	2.37964	0.0301702	0.693555	-3.98636
107250	Kazald1	Kazal-type serine peptidase inhibitor domain 1	-1.92387	-2.15277	-1.96532	0.0670562	0.765041	-3.98638
22359	Vldlr	very low density lipoprotein receptor	-1.31974	0.301515	-1.94001	0.0702887	0.767552	-3.98723
12332	Capg	capping actin protein, gelsolin like	0.38658	5.76159	2.57653	0.0205024	0.661073	-3.98944
13401	Dmwd	dystrophia myotonica-containing WD repeat motif	-0.471069	4.82931	-2.42495	0.0275707	0.693555	-3.99129
114249	Npnt	nephronectin	-1.15837	-1.20583	-1.92922	0.0717079	0.769333	-3.99223
50915	Grb14	growth factor receptor bound protein 14	-1.17076	-1.06582	-1.92297	0.0725433	0.772493	-3.99789
260299	Cadm4	cell adhesion molecule 4	-1.20187	-0.847333	-1.92127	0.0727716	0.773003	-3.99927
53871	Pkd2l2	polycystic kidney disease 2-like 2	-1.12397	-0.10564	-1.92451	0.0723362	0.771566	-3.99953
17537	Meis3	Meis homeobox 3	-1.96897	-2.02349	-1.94892	0.0691343	0.765041	-4.00099
12489	Cd33	CD33 molecule	0.386963	4.82977	2.48319	0.0245394	0.686544	-4.00192
94242	Tinagl1	tubulointerstitial nephritis antigen-like 1	0.797231	2.10424	2.11344	0.0506915	0.747406	-4.00295
20502	Slc16a2	solute carrier family 16 (monocarboxylic acid transporters), member 2	-0.984748	0.205985	-1.93218	0.0713163	0.767696	-4.0038
13637	Efna2	ephrin A2	-0.99316	-0.805964	-1.92196	0.0726782	0.773003	-4.00418
434197	Fam169b	family with sequence similarity 169, member B	-1.02655	-0.200525	-1.91974	0.0729771	0.773906	-4.00445
72701	Zfp618	zinc finger protein 618	-1.60028	-1.3868	-1.91763	0.0732622	0.77432	-4.00494
73723	Sh3bgrl3	SH3 domain binding glutamic acid-rich protein-like 3	-0.254808	7.40487	-2.6545	0.0173534	0.625166	-4.00715
216881	Wscd1	WSC domain containing 1	-2.21004	-2.34919	-1.9509	0.0688803	0.765041	-4.00791
20595	Smn1	survival motor neuron 1	-0.246761	6.27464	-2.57709	0.0203087	0.659369	-4.00822
54426	Hgfac	hepatocyte growth factor activator	0.989467	0.699115	2.01603	0.0609795	0.760219	-4.00948
320790	Chd7	chromodomain helicase DNA binding protein 7	-0.481882	6.46834	-2.6112	0.0207791	0.661073	-4.0105
223649	Nrbp2	nuclear receptor binding protein 2	-1.38191	-1.28306	-1.91259	0.0739478	0.77432	-4.0118
17135	Mafk	v-maf musculoaponeurotic fibrosarcoma oncogene family, protein K (avian)	-0.277847	5.96994	-2.5443	0.0217002	0.666653	-4.01423
56745	C1qtnf1	C1q and tumor necrosis factor related protein 1	1.31813	-1.33233	1.90584	0.0748748	0.77432	-4.01673
100608	Noc4l	NOC4 like	-0.245434	7.15475	-2.62952	0.0182591	0.630281	-4.01688
15900	Irf8	interferon regulatory factor 8	0.385545	6.60881	2.62234	0.0190729	0.636738	-4.02047
19944	Rpl29	ribosomal protein L29	-0.237364	8.39106	-2.68375	0.016348	0.623239	-4.02093
83921	Cemip2	cell migration inducing hyaluronidase 2	-0.331498	5.43893	-2.48741	0.0243326	0.686544	-4.02998
19696	Rel	reticuloendotheliosis oncogene	0.381408	4.83948	2.45831	0.0257936	0.686544	-4.03302
20044	Rps14	ribosomal protein S14	-0.284492	9.15373	-2.70517	0.0156477	0.623239	-4.03412
269633	Wdr86	WD repeat domain 86	-1.27621	-0.804961	-1.89021	0.07706	0.77432	-4.03422
13650	Rhbdf1	rhomboid 5 homolog 1	-1.38135	-0.528833	-1.89678	0.0761339	0.77432	-4.03448
67373	Prss3b	serine protease 3B	-1.58658	-1.68016	-1.90754	0.0746394	0.77432	-4.03535
214575	Tdrd5	tudor domain containing 5	-2.16652	-2.10079	-1.91609	0.0734707	0.77432	-4.03899
22635	Zan	zonadhesin	0.569487	2.5398	2.16348	0.0460482	0.747406	-4.04049
71306	Mfap3l	microfibrillar-associated protein 3-like	-1.32938	-0.320735	-1.88603	0.0776548	0.774776	-4.04278
18488	Cntn3	contactin 3	-1.12924	0.643396	-1.93917	0.0703985	0.767552	-4.04325
18976	Pomc	pro-opiomelanocortin-alpha	-1.41745	-1.11538	-1.89107	0.0769382	0.77432	-4.04387
213956	Fam83f	family with sequence similarity 83, member F	1.21817	-0.598824	1.88255	0.0781521	0.775794	-4.04462
17869	Myc	myelocytomatosis oncogene	-0.225791	8.81581	-2.6895	0.0161572	0.623239	-4.04487
20558	Slfn4	schlafen 4	0.877951	0.532401	1.94121	0.0701322	0.767552	-4.04516
69885	Aunip	aurora kinase A and ninein interacting protein	-0.30787	5.32155	-2.46535	0.025433	0.686544	-4.04632
78908	Igsf3	immunoglobulin superfamily, member 3	-0.862354	4.52493	-2.35347	0.0360017	0.716444	-4.05002
16322	Inha	inhibin alpha	-1.03326	-0.674114	-1.88365	0.077994	0.775748	-4.05268
14198	Fhit	fragile histidine triad gene	0.959554	0.093827	1.89876	0.075857	0.77432	-4.05285
56325	Abcb9	ATP-binding cassette, sub-family B member 9	0.451764	2.64852	2.13924	0.0482458	0.747406	-4.05373
27375	Tjp3	tight junction protein 3	0.538829	2.75669	2.16594	0.0458305	0.747406	-4.05514
386655	Eid2	EP300 interacting inhibitor of differentiation 2	-0.555761	3.01946	-2.15674	0.0466498	0.747406	-4.0553
218215	Rnf144b	ring finger protein 144B	0.456419	3.8925	2.32588	0.0335531	0.700185	-4.05533
545622	Ptpn3	protein tyrosine phosphatase, non-receptor type 3	-1.65556	-1.08575	-1.87045	0.0799051	0.776128	-4.05602
237886	Slfn9	schlafen 9	0.497036	5.53829	2.52942	0.0238631	0.686544	-4.05662
106628	Trip10	thyroid hormone receptor interactor 10	-0.417426	4.42014	-2.366	0.0309971	0.69442	-4.059
12856	Cox17	cytochrome c oxidase assembly protein 17, copper chaperone	-0.414874	5.99663	-2.51198	0.0234644	0.686544	-4.05978
14208	Ppm1g	protein phosphatase 1G (formerly 2C), magnesium-dependent, gamma isoform	-0.208644	8.85515	-2.67962	0.0164865	0.623239	-4.06077
228911	Tshz2	teashirt zinc finger family member 2	2.61683	-2.07643	1.88739	0.0824917	0.777281	-4.06465
14463	Gata4	GATA binding protein 4	1.84412	-0.512085	1.88403	0.0802741	0.776128	-4.0652
14634	Gli3	GLI-Kruppel family member GLI3	-0.99708	0.514527	-1.90235	0.0753574	0.77432	-4.06689
327747	Mettl24	methyltransferase like 24	-1.29331	-1.21752	-1.86099	0.0812999	0.776128	-4.06822
12774	Ccr5	C-C motif chemokine receptor 5	0.56642	2.37689	2.1185	0.0502023	0.747406	-4.06863
93709	Pcdhga1	protocadherin gamma subfamily A, 1	-2.17914	-2.45689	-1.88911	0.0772163	0.77432	-4.07118
217169	Tns4	tensin 4	1.25256	-0.588761	1.86437	0.080798	0.776128	-4.07186
208624	Alg3	ALG3 alpha-1,3- mannosyltransferase	-0.367404	5.07345	-2.4172	0.028	0.693555	-4.07216
93837	Dach2	dachshund family transcription factor 2	-0.833785	0.606565	-1.91063	0.0742163	0.77432	-4.07671
77569	Limch1	LIM and calponin homology domains 1	-1.70404	-1.71746	-1.85972	0.0814888	0.776128	-4.07805
17776	Mast2	microtubule associated serine/threonine kinase 2	-0.30224	6.32874	-2.54356	0.0217325	0.666653	-4.08012
319974	Auts2	autism susceptibility candidate 2	-0.602504	1.76384	-2.02991	0.0594064	0.760219	-4.08079
16011	Igfbp5	insulin-like growth factor binding protein 5	-1.46789	-0.67653	-1.90665	0.0764246	0.77432	-4.08157
224742	Abcf1	ATP-binding cassette, sub-family F member 1	-0.205528	8.43155	-2.65205	0.0174404	0.625166	-4.08385
19157	Cyth1	cytohesin 1	-0.331613	4.69668	-2.37919	0.030197	0.693555	-4.08532
23959	Nt5e	5' nucleotidase, ecto	-2.23035	-1.51646	-1.87834	0.0787583	0.776128	-4.08702
11497	Adam3	ADAM metallopeptidase domain 3	0.677397	1.34805	1.99241	0.0637448	0.763426	-4.08738
103988	Gck	glucokinase	0.975435	0.191113	1.8857	0.0777006	0.774776	-4.0911
18750	Prkca	protein kinase C, alpha	-0.329492	4.54864	-2.3656	0.0310213	0.69442	-4.09194
328977	Zfp532	zinc finger protein 532	0.800553	0.650159	1.91823	0.073181	0.77432	-4.09278
16780	Lamb3	laminin, beta 3	1.3695	-1.47752	1.83755	0.0848489	0.781863	-4.09373
76589	Unc5cl	unc-5 family C-terminal like	0.933184	1.5513	1.97433	0.0659376	0.765041	-4.09671
217328	Myo15b	myosin XVB	0.367221	4.51089	2.38333	0.0299505	0.693555	-4.09722
14729	Gp5	glycoprotein 5 platelet	-0.713875	2.59671	-2.07968	0.0540616	0.747406	-4.09779
27756	Lsm2	LSM2 homolog, U6 small nuclear RNA and mRNA degradation associated	-0.268985	6.76844	-2.56616	0.0207627	0.661073	-4.09791
30933	Tor2a	torsin family 2, member A	-0.289368	5.29473	-2.43895	0.0268115	0.693555	-4.0992
77739	Adamtsl1	ADAMTS-like 1	-2.96684	-2.72945	-1.87779	0.0809366	0.776128	-4.09938
73845	Ankrd42	ankyrin repeat domain 42	-1.28543	-0.89556	-1.83009	0.0860068	0.782434	-4.10227
170772	Glcci1	glucocorticoid induced transcript 1	-0.762424	3.38491	-2.19251	0.0448844	0.746396	-4.10476
66938	Sh3d21	SH3 domain containing 21	-1.31539	-0.878583	-1.82452	0.0868808	0.784184	-4.10637
319719	Simc1	SUMO-interacting motifs containing 1	-0.373567	4.39929	-2.32233	0.0337886	0.700185	-4.10679
227094	Nemp2	nuclear envelope integral membrane protein 2	0.388596	4.32566	2.36681	0.0309469	0.69442	-4.10717
269019	Stk32a	serine/threonine kinase 32A	-1.59167	-1.1509	-1.82982	0.0860492	0.782434	-4.10741
67792	Rgs8	regulator of G-protein signaling 8	-1.29078	-1.132	-1.82371	0.0882697	0.785195	-4.11065
69109	Ccnq	cyclin Q	-0.304946	4.91861	-2.39223	0.0294258	0.693555	-4.11383
245020	Slc35g2	solute carrier family 35, member G2	-1.41294	-1.59618	-1.81828	0.0878678	0.785195	-4.11429
75665	Bicdl1	BICD family like cargo adaptor 1	0.51006	2.40821	2.09605	0.0524022	0.747406	-4.11455
381091	H2-Eb2	histocompatibility 2, class II antigen E beta2	-1.51542	-2.35856	-1.82589	0.0866645	0.783883	-4.115
69187	Erp27	endoplasmic reticulum protein 27	-1.47942	-1.13865	-1.81506	0.0883822	0.785195	-4.11538
13849	Ephx1	epoxide hydrolase 1, microsomal	-1.37661	-0.855222	-1.81458	0.0884589	0.785195	-4.11607
67865	Rgs10	regulator of G-protein signalling 10	-0.438174	5.18358	-2.38904	0.0296128	0.693555	-4.11744
21942	Tnfrsf9	tumor necrosis factor receptor superfamily, member 9	1.84986	-2.30484	1.81741	0.0895879	0.78703	-4.11867
18647	Cdk14	cyclin dependent kinase 14	-0.796471	1.98634	-1.9137	0.0737959	0.77432	-4.1196
195046	Nlrp1a	NLR family, pyrin domain containing 1A	0.599828	3.89135	2.29473	0.0365361	0.716939	-4.12104
30947	Adat1	adenosine deaminase, tRNA-specific 1	0.288351	4.69578	2.37986	0.0301569	0.693555	-4.12178
269437	Plch1	phospholipase C, eta 1	-1.53966	-2.43259	-1.8294	0.087375	0.784788	-4.12251
21752	Tert	telomerase reverse transcriptase	0.646151	2.36185	1.95128	0.0688315	0.765041	-4.12278
381073	Npw	neuropeptide W	-1.69695	-2.01673	-1.82455	0.0868749	0.784184	-4.1282
269831	Tspan12	tetraspanin 12	-1.61221	-0.505208	-1.80279	0.0903644	0.78703	-4.12904
328417	Parp4	poly (ADP-ribose) polymerase family, member 4	0.347697	4.50686	2.35574	0.0316324	0.695223	-4.13248
103534	Mgat4b	mannoside acetylglucosaminyltransferase 4, isoenzyme B	-0.24728	6.41148	-2.52002	0.022789	0.685035	-4.13444
207607	Ccdc40	coiled-coil domain containing 40	0.423163	3.59798	2.2249	0.0408863	0.73752	-4.13445
12512	Cd63	CD63 antigen	-0.498038	5.1168	-2.39664	0.029958	0.693555	-4.1373
93696	Chrac1	chromatin accessibility complex 1	-0.326802	5.0184	-2.38088	0.0300963	0.693555	-4.13951
26415	Mapk13	mitogen-activated protein kinase 13	0.602162	2.58076	2.09321	0.0526866	0.747406	-4.13962
71775	Inhca	inhibitor of carbonic anhydrase	-0.818872	2.58771	-2.00785	0.0619251	0.760219	-4.13997
108897	Aif1l	allograft inflammatory factor 1-like	-1.22044	0.410693	-1.87685	0.0795728	0.776128	-4.14034
13617	Ednra	endothelin receptor type A	-1.33517	-1.2168	-1.79892	0.0909977	0.787651	-4.14301
14261	Fmo1	flavin containing monooxygenase 1	-1.2879	0.610976	-1.81624	0.0881938	0.785195	-4.14367
54153	Rasa4	RAS p21 protein activator 4	0.6177	3.02291	2.14431	0.0477787	0.747406	-4.14621
23972	Papss2	3'-phosphoadenosine 5'-phosphosulfate synthase 2	-0.730568	3.13702	-2.11052	0.0513932	0.747406	-4.14732
16420	Itgb6	integrin beta 6	-1.79311	-2.35186	-1.81157	0.0902075	0.78703	-4.14876
233066	Syne4	spectrin repeat containing, nuclear envelope family member 4	0.744542	1.19515	1.94985	0.0690148	0.765041	-4.14948
17395	Mmp9	matrix metallopeptidase 9	1.16508	1.18506	1.89875	0.0767066	0.77432	-4.14985
26557	Homer2	homer scaffolding protein 2	-1.03431	2.56148	-2.02408	0.0622775	0.760219	-4.15055
77889	Lbh	limb-bud and heart	0.283038	5.64736	2.48023	0.0246856	0.686544	-4.15086
106393	Srl	sarcalumenin	0.401738	4.76364	2.37803	0.0302665	0.693555	-4.15114
381845	Rnf225	ring finger protein 225	0.674609	1.81301	1.99116	0.0638939	0.763426	-4.15185
56506	Cib2	calcium and integrin binding family member 2	-1.1342	0.0596434	-1.79908	0.0909725	0.787651	-4.15287
76469	Cmya5	cardiomyopathy associated 5	1.47985	-1.31086	1.79039	0.0924419	0.789959	-4.15325
105653	Phyhip	phytanoyl-CoA hydroxylase interacting protein	-1.15949	1.49319	-1.89628	0.0770533	0.77432	-4.15353
12794	Cnih2	cornichon family AMPA receptor auxiliary protein 2	-2.0157	-1.32838	-1.78544	0.0932829	0.789959	-4.15433
24014	Rnasel	ribonuclease L (2', 5'-oligoisoadenylate synthetase-dependent)	0.289383	6.098	2.51285	0.0231199	0.686544	-4.1544
11512	Adcy6	adenylate cyclase 6	-0.599531	5.73987	-2.47111	0.0284774	0.693555	-4.15606
12259	C1qa	complement component 1, q subcomponent, alpha polypeptide	-1.02971	2.83298	-2.05756	0.0594445	0.760219	-4.15763
68796	Tmem214	transmembrane protein 214	-0.300662	6.25215	-2.49772	0.0238342	0.686544	-4.15815
232156	Slc4a5	solute carrier family 4, sodium bicarbonate cotransporter, member 5	1.07499	0.257115	1.86374	0.0808911	0.776128	-4.15989
239017	Ogdhl	oxoglutarate dehydrogenase-like	0.620123	2.12261	2.01965	0.0605653	0.760219	-4.16001
93838	Dqx1	DEAQ RNA-dependent ATPase	-0.958379	2.6744	-1.99339	0.0646618	0.765041	-4.16108
67299	Dock7	dedicator of cytokinesis 7	-0.433659	5.8237	-2.45823	0.0264544	0.691034	-4.16148
19294	Nectin2	nectin cell adhesion molecule 2	-0.698006	2.96523	-2.06939	0.0551296	0.750599	-4.16407
229658	Vangl1	VANGL planar cell polarity 1	-0.842422	3.51214	-2.13841	0.0506125	0.747406	-4.1666
70291	Mkrn2os	makorin, ring finger protein 2, opposite strand	-2.05597	-2.21215	-1.78033	0.0940949	0.789959	-4.1671
16513	Kcnj10	potassium inwardly-rectifying channel, subfamily J, member 10	-1.17269	-0.548753	-1.77672	0.0947071	0.791558	-4.16725
237310	Il22ra2	interleukin 22 receptor, alpha 2	0.853336	0.00425953	1.84452	0.0837786	0.779041	-4.16863
22032	Traf4	TNF receptor associated factor 4	-0.377449	5.97113	-2.46238	0.0256663	0.686544	-4.16944
319161	H4c18	H4 clustered histone 18	-1.14326	-0.253843	-1.77923	0.0942813	0.789959	-4.17233
58859	Efemp2	epidermal growth factor-containing fibulin-like extracellular matrix protein 2	-0.946525	0.0361081	-1.78692	0.0929874	0.789959	-4.17252
56016	Hebp2	heme binding protein 2	-1.3475	-1.64037	-1.75811	0.0979175	0.79755	-4.17379
18619	Penk	preproenkephalin	-1.88524	-1.96609	-1.7681	0.0961825	0.791603	-4.17393
140795	P2ry14	purinergic receptor P2Y, G-protein coupled, 14	0.579205	2.35334	2.08043	0.0539851	0.747406	-4.17518
69871	Ppp1r35	protein phosphatase 1, regulatory subunit 35	-0.297916	5.48755	-2.41986	0.0278521	0.693555	-4.17566
110310	Krt7	keratin 7	0.908361	-0.0310623	1.79948	0.0909068	0.787651	-4.18027
53333	Tomm40	translocase of outer mitochondrial membrane 40	-0.257535	7.83593	-2.57693	0.0203151	0.659369	-4.18089
434436	Lsmem2	leucine-rich single-pass membrane protein 2	-1.1255	0.380995	-1.77566	0.0948865	0.791558	-4.18127
12978	Csf1r	colony stimulating factor 1 receptor	0.291548	6.89888	2.54483	0.021677	0.666653	-4.1813
319164	H2ac6	H2A clustered histone 6	-1.12168	0.302536	-1.78453	0.093387	0.789959	-4.18211
70546	Zdhhc2	zinc finger, DHHC domain containing 2	-0.616391	3.14481	-2.10442	0.0515724	0.747406	-4.18212
14390	Gabpa	GA repeat binding protein, alpha	0.255941	6.92986	2.54625	0.0216152	0.666653	-4.18253
71982	Snx10	sorting nexin 10	0.548523	5.46756	2.4845	0.0274269	0.693555	-4.18275
67622	Mxra7	matrix-remodelling associated 7	-0.754297	1.39896	-1.87136	0.079771	0.776128	-4.18302
74051	Steap2	six transmembrane epithelial antigen of prostate 2	1.3908	-1.72909	1.7517	0.100328	0.801091	-4.18458
18452	P4ha2	procollagen-proline, 2-oxoglutarate 4-dioxygenase (proline 4-hydroxylase), alpha II polypeptide	-1.62718	-1.11516	-1.74705	0.0998714	0.801091	-4.18458
12291	Cacna1g	calcium channel, voltage-dependent, T type, alpha 1G subunit	-1.72136	-1.90989	-1.75456	0.0985402	0.799935	-4.18474
16400	Itga3	integrin alpha 3	1.53605	-1.69476	1.74757	0.0997781	0.801091	-4.18558
13051	Cx3cr1	C-X3-C motif chemokine receptor 1	0.394235	4.15015	2.29076	0.035952	0.716444	-4.18663
22601	Yap1	yes-associated protein 1	-1.65052	-0.611276	-1.74376	0.100458	0.801091	-4.1881
268739	Arhgef40	Rho guanine nucleotide exchange factor 40	-0.36966	4.6998	-2.28347	0.0364697	0.716939	-4.18917
68992	Zfp580	zinc finger protein 580	-0.712662	1.60939	-1.89145	0.076884	0.77432	-4.19222
319262	Fchsd1	FCH and double SH3 domains 1	0.444528	2.96937	2.12274	0.0497968	0.747406	-4.19315
214489	Uqcc4	ubiquinol-cytochrome c reductase complex assembly factor 4	-0.326237	5.79488	-2.43475	0.0270372	0.693555	-4.19325
71973	Rbpms2	RNA binding protein with multiple splicing 2	-1.48377	0.62005	-1.79493	0.0931462	0.789959	-4.19352
234356	Csgalnact1	chondroitin sulfate N-acetylgalactosaminyltransferase 1	-0.748565	1.97167	-2.00459	0.0623056	0.760219	-4.1937
286942	Kif19a	kinesin family member 19A	-1.56088	-1.51318	-1.74454	0.100318	0.801091	-4.19416
12821	Col17a1	collagen, type XVII, alpha 1	1.28303	-0.979541	1.76998	0.095859	0.791603	-4.19625
15466	Hrh2	histamine receptor H2	0.602973	2.37334	2.02757	0.0596687	0.760219	-4.19704
94190	Ophn1	oligophrenin 1	-1.01487	0.0838629	-1.76633	0.096488	0.791929	-4.19965
70082	Lysmd2	LysM, putative peptidoglycan-binding, domain containing 2	-0.516854	2.41729	-2.04568	0.0576633	0.754227	-4.20161
16777	Lamb1	laminin B1	-1.37127	-0.020744	-1.74215	0.100747	0.801158	-4.20209
54139	Irf6	interferon regulatory factor 6	0.927355	1.30834	1.89997	0.0757249	0.77432	-4.20237
215821	Arfgef3	ARFGEF family member 3	-1.51536	-2.08223	-1.72654	0.103582	0.804705	-4.20511
14860	Gsta4	glutathione S-transferase, alpha 4	-0.63068	2.82597	-1.99074	0.0639444	0.763426	-4.20557
68436	Rpl34	ribosomal protein L34	-0.256915	6.95159	-2.52177	0.0227087	0.685035	-4.20688
64655	Mrps22	mitochondrial ribosomal protein S22	-0.27166	5.88746	-2.439	0.0268087	0.693555	-4.21127
635253	Usp51	ubiquitin specific protease 51	-1.30949	-1.7262	-1.72066	0.104669	0.805493	-4.212
67776	Vwa5a	von Willebrand factor A domain containing 5A	0.264034	5.37555	2.42131	0.0277717	0.693555	-4.2166
110326	Tas1r1	taste receptor, type 1, member 1	0.905969	1.00747	1.83746	0.0848632	0.781863	-4.21711
282619	Sbsn	suprabasin	-0.890101	0.397124	-1.80552	0.0899198	0.78703	-4.21838
83771	Tas1r3	taste receptor, type 1, member 3	-1.31477	-1.02656	-1.71795	0.105172	0.806672	-4.21865
15529	Sdc2	syndecan 2	-1.64295	-1.99784	-1.71645	0.105453	0.80677	-4.21871
68323	Nudt22	nudix hydrolase 22	-0.671143	2.63907	-1.99463	0.0634805	0.763254	-4.21885
233046	Rasgrp4	RAS guanyl releasing protein 4	0.355707	4.14066	2.26758	0.0376216	0.722735	-4.21959
78134	Lpar4	lysophosphatidic acid receptor 4	-1.4078	-0.75494	-1.71444	0.105828	0.80677	-4.22165
243912	Hspb6	heat shock protein, alpha-crystallin-related, B6	-0.619382	1.85005	-1.88999	0.0770911	0.77432	-4.22594
73086	Rps6ka5	ribosomal protein S6 kinase, polypeptide 5	0.275934	4.92303	2.36456	0.0310851	0.69442	-4.22632
11984	Atp6v0c	ATPase, H+ transporting, lysosomal V0 subunit C	-0.24431	6.70504	-2.49285	0.0240685	0.686544	-4.22694
244091	Fsd2	fibronectin type III and SPRY domain containing 2	1.2926	0.0370253	1.77095	0.096187	0.791603	-4.22794
72891	Xlr4c	X-linked lymphocyte-regulated 4C	0.596895	1.45184	1.88778	0.0774055	0.77432	-4.22888
19122	Prnp	prion protein	-0.570288	2.95257	-2.03246	0.0591208	0.760219	-4.22895
12487	Cd28	CD28 antigen	0.656821	1.36422	1.88149	0.0783034	0.775794	-4.23013
75599	Pcdh1	protocadherin 1	0.98937	-0.504861	1.72473	0.103915	0.804705	-4.23099
59010	Sqor	sulfide quinone oxidoreductase	-1.07349	0.901923	-1.76916	0.0959998	0.791603	-4.23112
246177	Myo1g	myosin IG	0.227204	7.55676	2.55093	0.0214117	0.664746	-4.23168
329470	Accs	1-aminocyclopropane-1-carboxylate synthase (inactive)	0.432433	4.11504	2.24499	0.0393181	0.735385	-4.2336
68040	Zfp593	zinc finger protein 593	-0.345983	4.45654	-2.24143	0.0395918	0.736526	-4.23384
245607	Gprasp2	G protein-coupled receptor associated sorting protein 2	-0.518605	2.71723	-2.06522	0.055568	0.751548	-4.23447
108099	Prkag2	protein kinase, AMP-activated, gamma 2 non-catalytic subunit	0.436438	5.50069	2.42259	0.0285591	0.693555	-4.23524
108151	Sema3d	sema domain, immunoglobulin domain (Ig), short basic domain, secreted, (semaphorin) 3D	0.846078	2.62116	2.10252	0.0545694	0.750599	-4.23623
30805	Slc22a4	solute carrier family 22 (organic cation transporter), member 4	-0.810061	3.81118	-2.14795	0.0505248	0.747406	-4.23649
52685	Cd300lg	CD300 molecule like family member G	0.83073	0.151761	1.77641	0.0947602	0.791558	-4.2369
67010	Rbm7	RNA binding motif protein 7	0.247567	6.30764	2.48151	0.0246223	0.686544	-4.23747
18985	Pou2af1	POU domain, class 2, associating factor 1	-2.83628	1.5311	-1.80443	0.102154	0.802854	-4.23779
15903	Id3	inhibitor of DNA binding 3	0.411984	4.1844	2.25486	0.0385681	0.727241	-4.23836
107328	Trpt1	tRNA phosphotransferase 1	-1.16882	0.521749	-1.767	0.0963867	0.791603	-4.23883
70031	Cmtm8	CKLF-like MARVEL transmembrane domain containing 8	-0.805604	1.40205	-1.79377	0.0918469	0.789959	-4.2401
54357	Epb41l4b	erythrocyte membrane protein band 4.1 like 4b	0.520515	3.59719	2.16282	0.0461069	0.747406	-4.24074
66493	Mrpl51	mitochondrial ribosomal protein L51	-0.290107	6.2106	-2.44469	0.0265058	0.691034	-4.24101
66594	Uqcr11	ubiquinol-cytochrome c reductase, complex III subunit XI	-0.3802	6.06591	-2.42654	0.0277045	0.693555	-4.24105
12550	Cdh1	cadherin 1	-2.03408	-1.51107	-1.68729	0.111807	0.809254	-4.24355
193670	Rnf185	ring finger protein 185	0.333138	4.34329	2.28854	0.036109	0.716939	-4.24367
234911	Mmp27	matrix metallopeptidase 27	1.61239	-2.50177	1.68507	0.111456	0.808889	-4.24391
12861	Cox6a1	cytochrome c oxidase subunit 6A1	-0.260981	7.61823	-2.53391	0.0221598	0.67493	-4.24421
18631	Pex11a	peroxisomal biogenesis factor 11 alpha	0.582137	1.72141	1.9336	0.0711294	0.767552	-4.24454
435626	Rufy4	RUN and FYVE domain containing 4	1.19669	-1.10231	1.70594	0.107432	0.808889	-4.24474
14347	Fut7	fucosyltransferase 7	0.424775	4.37636	2.28042	0.0366882	0.717737	-4.24563
74102	Slc35a5	solute carrier family 35, member A5	0.365781	3.68825	2.186	0.0440899	0.742215	-4.24653
20522	Slc23a1	solute carrier family 23 (nucleobase transporters), member 1	-1.14064	-0.336732	-1.70019	0.108527	0.808889	-4.2473
209584	Tyw3	tRNA-yW synthesizing protein 3 homolog (S. cerevisiae)	0.433707	3.59805	2.15856	0.0464867	0.747406	-4.24918
106795	Tcf19	transcription factor 19	0.332647	4.46934	2.2756	0.0370361	0.720742	-4.24939
21802	Tgfa	transforming growth factor alpha	-1.54746	-1.50708	-1.67743	0.112961	0.811826	-4.2511
67795	Rnls	renalase, FAD-dependent amine oxidase	-1.16867	-0.931054	-1.68691	0.111097	0.808889	-4.25116
57344	As3mt	arsenite methyltransferase	0.40273	5.23053	2.37842	0.0304465	0.693846	-4.25246
319153	H3c11	H3 clustered histone 11	-1.10608	-0.70549	-1.71084	0.106504	0.808889	-4.25464
381310	Stum	mechanosensory transduction mediator	-1.35046	-1.82857	-1.6742	0.113603	0.811826	-4.25528
73284	Ddit4l	DNA-damage-inducible transcript 4-like	-1.46768	-1.78297	-1.67131	0.11418	0.811826	-4.2567
227695	Spout1	SPOUT domain containing methyltransferase 1	-0.237561	6.36569	-2.45613	0.0259063	0.686544	-4.25691
233058	Zfp420	zinc finger protein 420	0.427159	2.63139	2.05583	0.0565655	0.751956	-4.257
20723	Serpinb9	serine (or cysteine) peptidase inhibitor, clade B, member 9	0.499644	2.70291	2.04623	0.0576024	0.754227	-4.25953
98496	Pid1	phosphotyrosine interaction domain containing 1	-1.39233	-1.02135	-1.67115	0.114212	0.811826	-4.25979
77015	Mpped2	metallophosphoesterase domain containing 2	-0.70358	1.51439	-1.84267	0.0840623	0.779547	-4.26101
112422	Zfp979	zinc finger protein 979	0.791656	3.86159	2.26351	0.0426575	0.73752	-4.26112
21950	Tnfsf9	tumor necrosis factor (ligand) superfamily, member 9	0.617115	1.44482	1.8904	0.0770337	0.77432	-4.26229
75568	Capsl	calcyphosine-like	0.783975	0.3395	1.77589	0.0948481	0.791558	-4.26269
17975	Ncl	nucleolin	-0.193593	11.6584	-2.67578	0.0166165	0.624368	-4.2638
18194	Nsdhl	NAD(P) dependent steroid dehydrogenase-like	-0.333487	4.42176	-2.23638	0.0399833	0.73731	-4.26427
381546	Ccdc24	coiled-coil domain containing 24	-2.26674	-2.5537	-1.66844	0.115647	0.811826	-4.26499
14745	Lpar1	lysophosphatidic acid receptor 1	-0.660142	1.80038	-1.89423	0.0764928	0.77432	-4.26628
65945	Clstn1	calsyntenin 1	-0.293619	5.16901	-2.33849	0.0327295	0.700185	-4.26631
241308	Ralgps1	Ral GEF with PH domain and SH3 binding motif 1	0.482573	3.94424	2.16273	0.0461147	0.747406	-4.26838
22652	Mkrn3	makorin, ring finger protein, 3	-0.78007	0.701466	-1.77551	0.0949121	0.791558	-4.26839
19009	Pou6f1	POU domain, class 6, transcription factor 1	-1.53542	-1.05135	-1.6683	0.116081	0.811826	-4.26862
107321	Lpxn	leupaxin	0.626775	1.5929	1.87298	0.0795355	0.776128	-4.26874
67942	Atp5mc2	ATP synthase membrane subunit c locus 2	-0.501978	3.28929	-2.06407	0.0556884	0.751548	-4.26894
242894	Actr3b	ARP3 actin-related protein 3B	-1.39505	-1.08195	-1.65988	0.116486	0.81311	-4.27345
16578	Kif9	kinesin family member 9	-1.54671	-0.685259	-1.66885	0.114958	0.811826	-4.27384
20563	Slit2	slit guidance ligand 2	-1.10156	0.765822	-1.79109	0.0927842	0.789959	-4.2743
320506	Lmbrd2	LMBR1 domain containing 2	0.430261	4.90009	2.33879	0.0330163	0.700185	-4.27457
16885	Limk1	LIM domain kinase 1	0.285641	5.73107	2.4162	0.0280557	0.693555	-4.27469
18441	P2ry1	purinergic receptor P2Y, G-protein coupled 1	-0.523958	3.59864	-2.11052	0.0509747	0.747406	-4.2758
66506	Psmg3	proteasome (prosome, macropain) assembly chaperone 3	-0.300339	5.84935	-2.38983	0.0295662	0.693555	-4.27818
11905	Serpinc1	serine (or cysteine) peptidase inhibitor, clade C (antithrombin), member 1	-1.26859	-0.184099	-1.65489	0.117507	0.813832	-4.28011
72318	Cyth4	cytohesin 4	0.230335	7.09632	2.50374	0.0235475	0.686544	-4.28103
192897	Itgb4	integrin beta 4	0.798302	0.661357	1.77953	0.0942297	0.789959	-4.2811
19130	Prox1	prospero homeobox 1	-1.56184	-2.07732	-1.64329	0.119905	0.814306	-4.28394
52477	Angel2	angel homolog 2	0.249729	6.61289	2.4744	0.0249762	0.686544	-4.28405
217198	Plekhh3	pleckstrin homology domain containing, family H (with MyTH4 domain) member 3	-1.44164	-1.50063	-1.64576	0.119392	0.814306	-4.28406
19340	Rab3d	RAB3D, member RAS oncogene family	0.293189	5.09239	2.34176	0.0325184	0.700185	-4.28557
17929	Myom1	myomesin 1	0.487918	2.88237	2.0886	0.0531522	0.747406	-4.28558
100862375	Entpd4b	ectonucleoside triphosphate diphosphohydrolase 4B	0.252616	5.25836	2.3629	0.0311877	0.69442	-4.28584
170761	Nherf4	NHERF family PDZ scaffold protein 4	-1.46857	-1.64753	-1.63268	0.122137	0.814306	-4.291
13642	Efnb2	ephrin B2	-1.04095	-0.249724	-1.66313	0.115827	0.811826	-4.29124
11861	Arl4a	ADP-ribosylation factor-like 4A	-0.374697	4.61299	-2.22943	0.0405277	0.73752	-4.29163
17084	Ly86	lymphocyte antigen 86	0.43507	3.62724	2.1398	0.0481938	0.747406	-4.29163
268747	Carmil3	capping protein regulator and myosin 1 linker 3	-0.816992	3.4885	-2.07611	0.0572461	0.754227	-4.29282
11287	Pzp	PZP, alpha-2-macroglobulin like	-1.52746	-1.81428	-1.63095	0.122504	0.814306	-4.29294
80911	Acox3	acyl-Coenzyme A oxidase 3, pristanoyl	0.323973	5.07968	2.33917	0.0326852	0.700185	-4.29477
75329	Atf7ip2	activating transcription factor 7 interacting protein 2	-1.57836	-1.03027	-1.63595	0.121445	0.814306	-4.29483
12395	Runx1t1	RUNX1 translocation partner 1	-1.21812	-0.657742	-1.64453	0.119648	0.814306	-4.29489
77717	Smim41	small integral membrane protein 41	-1.71715	-1.78922	-1.63452	0.122106	0.814306	-4.29513
73061	Cldn34c1	claudin 34C1	-0.636284	1.22635	-1.80016	0.0907953	0.787651	-4.29521
22780	Ikzf3	IKAROS family zinc finger 3	0.903529	-0.146122	1.68967	0.110557	0.808889	-4.29537
75785	Klhl24	kelch-like 24	0.356769	5.6732	2.40798	0.0285835	0.693555	-4.29552
18218	Dusp8	dual specificity phosphatase 8	-2.24912	-1.33837	-1.63264	0.124835	0.81679	-4.29708
13405	Dmd	dystrophin, muscular dystrophy	-0.680618	1.60173	-1.81605	0.0882238	0.785195	-4.29845
104252	Cdc42ep2	CDC42 effector protein 2	-1.13093	-0.341046	-1.66142	0.116174	0.811951	-4.29917
241230	St8sia6	ST8 alpha-N-acetyl-neuraminide alpha-2,8-sialyltransferase 6	-1.26594	-1.62807	-1.63583	0.121471	0.814306	-4.2999
231602	P2rx2	purinergic receptor P2X, ligand-gated ion channel, 2	-1.22306	-1.62007	-1.62322	0.124158	0.816348	-4.30011
70882	Armc3	armadillo repeat containing 3	0.914163	0.0524354	1.71021	0.106623	0.808889	-4.3012
27883	Tango2	transport and golgi organization 2	-0.487274	5.12042	-2.27611	0.0376746	0.722735	-4.30161
215772	Adgb	androglobin	0.941784	0.335325	1.75974	0.097633	0.797431	-4.30209
17150	Mfap2	microfibrillar-associated protein 2	-0.934555	0.18364	-1.6645	0.115549	0.811826	-4.30315
20439	Siah2	siah E3 ubiquitin protein ligase 2	-0.411717	4.05749	-2.16262	0.0461245	0.747406	-4.30366
319155	H4c3	H4 clustered histone 3	-1.15331	-1.51186	-1.625	0.123775	0.816256	-4.30398
20192	Ryr3	ryanodine receptor 3	-1.27855	-1.84514	-1.61892	0.125085	0.81679	-4.304
11727	Ang	angiogenin, ribonuclease, RNase A family, 5	0.866863	-0.380837	1.70099	0.108374	0.808889	-4.30602
28035	Usp39	ubiquitin specific peptidase 39	-0.215117	7.06079	-2.47404	0.0249939	0.686544	-4.3065
76889	Coq8b	coenzyme Q8B	0.292358	4.62688	2.26716	0.0376522	0.722735	-4.30724
69707	Iqcg	IQ motif containing G	0.756587	0.873324	1.72365	0.104115	0.804861	-4.30925
50876	Tmod2	tropomodulin 2	2.86104	-3.4179	1.62804	0.128734	0.818663	-4.30951
16498	Kcnab2	potassium voltage-gated channel, shaker-related subfamily, beta member 2	0.200212	7.8179	2.51817	0.0228738	0.685035	-4.31025
18426	Ovol1	ovo like zinc finger 1	-1.34712	-2.07829	-1.61356	0.12625	0.81679	-4.3104
72754	Arhgef10l	Rho guanine nucleotide exchange factor 10-like	0.442818	3.77104	2.13597	0.0485495	0.747406	-4.31381
57746	Piwil2	piwi-like RNA-mediated gene silencing 2	0.919742	0.390913	1.69399	0.10972	0.808889	-4.31663
215900	Calhm6	calcium homeostasis modulator family member 6	0.654313	1.36122	1.84198	0.0841672	0.779957	-4.31717
19698	Relb	avian reticuloendotheliosis viral (v-rel) oncogene related B	0.629437	1.47084	1.8677	0.0803075	0.776128	-4.31762
102640920	Pvrig	poliovirus receptor related immunoglobulin domain containing	1.46503	-1.11041	1.62332	0.12417	0.816348	-4.31915
16775	Lama4	laminin, alpha 4	-2.28147	-2.23438	-1.60356	0.12934	0.819212	-4.32002
70997	Spef1	sperm flagellar 1	-0.821117	1.56613	-1.74037	0.101067	0.801158	-4.32089
171166	Mcoln3	mucolipin 3	0.921708	0.683125	1.71834	0.1051	0.806672	-4.32143
60365	Rbm8a	RNA binding motif protein 8a	-0.231908	7.15925	-2.47145	0.0251241	0.686544	-4.32191
320609	Strip2	striatin interacting protein 2	1.32885	-0.973136	1.61488	0.125961	0.81679	-4.32215
68209	Rnaseh2c	ribonuclease H2, subunit C	-0.304467	6.33777	-2.41567	0.0280853	0.693555	-4.32228
545471	Zfp345	zinc finger protein 345	-1.23918	-1.93558	-1.5935	0.130688	0.82024	-4.3246
66153	Fbxo36	F-box protein 36	-0.728789	0.953253	-1.737	0.101675	0.802488	-4.3255
320277	Spef2	sperm flagellar 2	0.830168	0.324286	1.69436	0.109648	0.808889	-4.32707
20918	Eif1	eukaryotic translation initiation factor 1	-0.219689	7.98037	-2.50846	0.023325	0.686544	-4.32787
332397	Nanos1	nanos C2HC-type zinc finger 1	-0.5552	1.95575	-1.84866	0.0831488	0.777888	-4.32801
19374	Rag2	recombination activating gene 2	-0.398015	3.35138	-2.08668	0.0533471	0.747406	-4.32815
74411	Plpp6	phospholipid phosphatase 6	-0.42467	3.40025	-2.04442	0.0577999	0.754227	-4.32869
54217	Rpl36	ribosomal protein L36	-0.278121	6.77456	-2.44611	0.0264305	0.691034	-4.32886
75564	Rsph9	radial spoke head 9 homolog (Chlamydomonas)	-1.1605	-1.08262	-1.60816	0.127432	0.817714	-4.32935
240892	Styxl2	serine/threonine/tyrosine interacting like 2	0.867743	-0.0870953	1.67028	0.114386	0.811826	-4.33148
232408	Klrb1f	killer cell lectin-like receptor subfamily B member 1F	0.751989	1.69981	1.88523	0.0777679	0.774846	-4.33162
66205	Cd302	CD302 antigen	-0.567031	2.05121	-1.89428	0.076485	0.77432	-4.33244
237052	Tceal1	transcription elongation factor A (SII)-like 1	-0.856079	-0.0712511	-1.64517	0.119515	0.814306	-4.33329
80708	Pacsin3	protein kinase C and casein kinase substrate in neurons 3	-1.22481	-1.05381	-1.59135	0.131172	0.82051	-4.33462
20686	Spa17	sperm autoantigenic protein 17	0.972817	0.554095	1.73404	0.102212	0.802854	-4.33466
73341	Arhgef6	Rac/Cdc42 guanine nucleotide exchange factor 6	0.337526	7.26619	2.48998	0.0247886	0.686544	-4.33529
13587	Ear2	eosinophil-associated, ribonuclease A family, member 2	-1.08141	1.95722	-1.80344	0.0919731	0.789959	-4.33778
16774	Lama3	laminin, alpha 3	-1.42223	-2.19822	-1.577	0.134438	0.825836	-4.33969
14788	Gpr162	G protein-coupled receptor 162	-0.966678	-0.765002	-1.61135	0.12673	0.81679	-4.33974
170799	Rtkn2	rhotekin 2	-0.455279	3.46933	-2.08182	0.0538423	0.747406	-4.34066
107701	Sf3b4	splicing factor 3b, subunit 4	-0.24277	6.33686	-2.40585	0.0286396	0.693555	-4.34173
66049	Rogdi	rogdi homolog	0.29711	5.21206	2.32476	0.0336271	0.700185	-4.34215
64099	Parvg	parvin, gamma	0.298932	8.01075	2.51318	0.0233264	0.686544	-4.34429
382864	Colq	collagen like tail subunit of asymmetric acetylcholinesterase	-1.25357	0.0252969	-1.6464	0.119445	0.814306	-4.34444
57339	Jph1	junctophilin 1	-0.733303	0.0805091	-1.66276	0.115902	0.811826	-4.34689
13041	Ctsw	cathepsin W	0.794518	1.67939	1.83531	0.0851943	0.782144	-4.34924
100041230	H4c17	H4 clustered histone 17	-1.51854	-1.59547	-1.57194	0.135607	0.825836	-4.35109
16918	Mycl	v-myc avian myelocytomatosis viral oncogene lung carcinoma derived	0.565372	1.66919	1.83076	0.0859014	0.782434	-4.35146
230099	Car9	carbonic anhydrase 9	0.384607	3.42591	2.08966	0.0530445	0.747406	-4.35189
66705	Dnase1l2	deoxyribonuclease 1-like 2	-0.854457	1.21004	-1.74274	0.10064	0.801158	-4.35217
14800	Gria2	glutamate receptor, ionotropic, AMPA2 (alpha 2)	-1.14285	-0.165686	-1.64589	0.119364	0.814306	-4.35438
30841	Kdm2b	lysine (K)-specific demethylase 2B	-0.201434	7.13641	-2.45675	0.0258744	0.686544	-4.35477
68172	Rpl39l	ribosomal protein L39-like	1.12944	0.818493	1.76225	0.0989244	0.800436	-4.35528
269152	Kif26b	kinesin family member 26B	-1.33653	-1.92368	-1.56519	0.137179	0.825836	-4.3553
237175	Adgrg2	adhesion G protein-coupled receptor G2	-1.3745	-1.59161	-1.57054	0.135933	0.825836	-4.35658
102124	Enkd1	enkurin domain containing 1	-0.298335	4.94378	-2.25343	0.0386765	0.727241	-4.3567
16398	Itga2	integrin alpha 2	-0.804531	0.980457	-1.69175	0.110153	0.808889	-4.35766
70785	Dennd1c	DENN domain containing 1C	0.339253	4.61419	2.22858	0.0405948	0.73752	-4.35782
84653	Hes7	hes family bHLH transcription factor 7	-1.33122	-1.43111	-1.56538	0.137135	0.825836	-4.35784
15024	H2-T10	histocompatibility 2, T region locus 10	0.688413	1.4781	1.81839	0.0878514	0.785195	-4.35828
17076	Ly75	lymphocyte antigen 75	0.544242	2.60394	1.96867	0.066638	0.765041	-4.35858
17002	Ltf	lactotransferrin	1.64415	4.82857	2.30322	0.0474148	0.747406	-4.35914
194744	Slc25a43	solute carrier family 25, member 43	0.844214	-0.121999	1.68596	0.111282	0.808889	-4.35931
230991	Fndc10	fibronectin type III domain containing 10	-0.924836	-0.0157178	-1.61925	0.126313	0.81679	-4.36147
16818	Lck	lymphocyte protein tyrosine kinase	0.522334	3.48821	2.09387	0.052621	0.747406	-4.3633
19921	Rpl19	ribosomal protein L19	-0.330971	5.52039	-2.31858	0.0340395	0.700185	-4.36595
269254	Setx	senataxin	0.260472	7.17142	2.46075	0.0256683	0.686544	-4.36711
333050	Ksr2	kinase suppressor of ras 2	1.42455	-1.33192	1.59368	0.131092	0.82051	-4.36749
237928	Phospho1	phosphatase, orphan 1	-1.32095	0.123131	-1.59333	0.130741	0.82024	-4.36859
22325	Vav2	vav 2 oncogene	-0.23758	5.67278	-2.34804	0.0321178	0.700185	-4.36929
320557	Fam169a	family with sequence similarity 169, member A	-0.451668	3.32156	-2.00627	0.0621094	0.760219	-4.36995
56357	Ivd	isovaleryl coenzyme A dehydrogenase	0.201399	6.50043	2.41704	0.0280089	0.693555	-4.37102
56332	Amotl2	angiomotin-like 2	-0.672096	1.60863	-1.71928	0.104925	0.806098	-4.37149
73998	Herc3	hect domain and RLD 3	0.392698	3.50706	2.09128	0.0528816	0.747406	-4.37328
268932	Caskin1	CASK interacting protein 1	-1.26411	-0.406353	-1.57114	0.135794	0.825836	-4.37357
20359	Sema6b	sema domain, transmembrane domain (TM), and cytoplasmic domain, (semaphorin) 6B	0.355095	4.41575	2.21114	0.0419941	0.73752	-4.3761
73836	Slc35b2	solute carrier family 35, member B2	-0.258994	6.06703	-2.36918	0.030802	0.69442	-4.37664
338367	Myo1d	myosin ID	-0.620534	3.60536	-1.99519	0.0635606	0.763254	-4.37726
98952	Eeig1	estrogen-induced osteoclastogenesis regulator 1	0.452109	4.91307	2.28698	0.0370701	0.720742	-4.37834
12475	Cd14	CD14 antigen	-1.3185	-1.63682	-1.53891	0.143446	0.8299	-4.37844
100039968	Tmem35b	transmembrane protein 35B	-0.658066	2.2436	-1.82799	0.0863358	0.782434	-4.37911
382014	Ano8	anoctamin 8	-0.322328	4.39304	-2.18504	0.0441715	0.742215	-4.37936
217149	Cisd3	CDGSH iron sulfur domain 3	0.538901	2.05287	1.80571	0.0898901	0.78703	-4.38029
224836	Usp49	ubiquitin specific peptidase 49	-0.510965	2.77833	-1.91609	0.0734707	0.77432	-4.38035
30056	Timm9	translocase of inner mitochondrial membrane 9	-0.280825	5.73222	-2.33096	0.0332188	0.700185	-4.38054
101351	Eogt	EGF domain specific O-linked N-acetylglucosamine transferase	-0.545569	2.89405	-1.93591	0.0708251	0.767552	-4.3807
621628	Cldn20	claudin 20	1.33254	-1.60915	1.54275	0.142516	0.8299	-4.38105
66552	Sppl2a	signal peptide peptidase like 2A	0.258045	6.45628	2.41303	0.0282335	0.693555	-4.38164
66337	Fam229b	family with sequence similarity 229, member B	-0.981898	-1.67854	-1.54079	0.14299	0.8299	-4.3847
27360	Add3	adducin 3	0.254915	6.84524	2.43337	0.0271116	0.693555	-4.38676
18760	Prkd1	protein kinase D1	-1.00773	1.06523	-1.69053	0.110488	0.808889	-4.38778
18830	Pltp	phospholipid transfer protein	-1.3536	-0.0399211	-1.58682	0.132689	0.825086	-4.38973
242819	Rundc3b	RUN domain containing 3B	-0.951729	0.152658	-1.65351	0.11779	0.814306	-4.39154
75723	Amotl1	angiomotin-like 1	-1.21071	0.741403	-1.65762	0.117978	0.814306	-4.3916
12499	Entpd5	ectonucleoside triphosphate diphosphohydrolase 5	0.362477	5.41769	2.31136	0.0345261	0.700185	-4.39246
239337	Adamts12	ADAM metallopeptidase with thrombospondin type 1 motif 12	1.09577	-0.995028	1.56838	0.136435	0.825836	-4.39247
69538	Antxr1	anthrax toxin receptor 1	0.894863	0.883616	1.69908	0.10874	0.808889	-4.39456
212090	Tmem60	transmembrane protein 60	-0.386206	3.82561	-2.0765	0.0543903	0.750084	-4.39495
545893	Mansc4	MANSC domain containing 4	-1.49781	-1.85448	-1.51566	0.14919	0.838317	-4.39506
11973	Atp6v1e1	ATPase, H+ transporting, lysosomal V1 subunit E1	-0.245386	6.42208	-2.38191	0.030035	0.693555	-4.39581
243197	Slc49a3	solute carrier family 49 member 3	1.27243	-1.28761	1.55499	0.139585	0.828676	-4.39641
99571	Fgg	fibrinogen gamma chain	-1.6387	-0.741282	-1.52185	0.14802	0.834799	-4.39708
319477	Insyn1	inhibitory synaptic factor 1	-1.24828	-1.51101	-1.53536	0.144311	0.8299	-4.39751
234353	Psd3	pleckstrin and Sec7 domain containing 3	0.270551	4.4764	2.21392	0.0417684	0.73752	-4.39891
20928	Abcc9	ATP-binding cassette, sub-family C member 9	-1.07261	-1.37081	-1.51481	0.149405	0.838561	-4.39893
23890	Gpr34	G protein-coupled receptor 34	-1.47376	-0.846449	-1.54257	0.142916	0.8299	-4.39937
76933	Ifi27l2a	interferon, alpha-inducible protein 27 like 2A	-1.06969	-0.372047	-1.56263	0.13778	0.826771	-4.40169
209645	Bend7	BEN domain containing 7	1.11945	-0.490795	1.57431	0.135059	0.825836	-4.40303
12151	Bmi1	Bmi1 polycomb ring finger oncogene	0.455175	6.1049	2.40498	0.031263	0.69442	-4.40306
27061	Bcap31	B cell receptor associated protein 31	-0.241685	7.23687	-2.43417	0.0270683	0.693555	-4.40445
241075	Plekhm3	pleckstrin homology domain containing, family M, member 3	0.472323	3.75427	2.08176	0.0538486	0.747406	-4.40481
29811	Ndrg2	N-myc downstream regulated gene 2	-0.68679	1.64716	-1.7308	0.102802	0.804208	-4.40624
17385	Mmp11	matrix metallopeptidase 11	-0.709171	0.85865	-1.67638	0.113169	0.811826	-4.40763
19072	Prep	prolyl endopeptidase	-0.185381	7.51891	-2.44738	0.0263639	0.691034	-4.40769
56412	Noa1	nitric oxide associated 1	-0.239458	6.68834	-2.39401	0.0293221	0.693555	-4.40825
17228	Cma1	chymase 1, mast cell	-2.37115	-1.64864	-1.48406	0.159552	0.842043	-4.41193
12452	Ccng2	cyclin G2	0.263827	4.94985	2.28484	0.0363715	0.716939	-4.41231
94066	Mrpl36	mitochondrial ribosomal protein L36	-0.233518	6.49585	-2.38004	0.0301464	0.693555	-4.41278
20910	Stxbp1	syntaxin binding protein 1	-0.484345	4.23879	-2.08448	0.0535708	0.747406	-4.41488
72446	Prr5l	proline rich 5 like	-0.750984	0.732768	-1.63364	0.121934	0.814306	-4.41536
14991	H2-M3	histocompatibility 2, M region locus 3	0.554808	2.05754	1.85029	0.0829026	0.777888	-4.41709
12684	Cideb	cell death-inducing DNA fragmentation factor, alpha subunit-like effector B	-1.20242	-1.26449	-1.49711	0.153909	0.842043	-4.41803
69288	Rhobtb1	Rho-related BTB domain containing 1	0.491005	3.33755	2.04096	0.0581801	0.756871	-4.41836
227545	Proser2	proline and serine rich 2	-1.37636	-1.29573	-1.53853	0.143896	0.8299	-4.42032
107684	Coro2a	coronin, actin binding protein 2A	0.291754	7.87781	2.46847	0.0254628	0.686544	-4.42153
22619	Siae	sialic acid acetylesterase	0.29209	4.73548	2.22168	0.0411432	0.73752	-4.42265
320234	Ccdc66	coiled-coil domain containing 66	0.287104	4.5253	2.20195	0.042749	0.73752	-4.42299
320720	Fastkd1	FAST kinase domains 1	-0.281098	5.14084	-2.24197	0.0395501	0.736526	-4.42357
57780	Fxyd7	FXYD domain-containing ion transport regulator 7	-1.13156	-1.27452	-1.50613	0.151599	0.840353	-4.42362
276829	Smtnl2	smoothelin-like 2	-0.535458	2.19008	-1.80683	0.0897081	0.78703	-4.42436
67390	Mrm3	mitochondrial rRNA methyltransferase 3	-0.2895	4.82719	-2.18976	0.0437705	0.742193	-4.42447
11419	Asic1	acid-sensing ion channel 1	0.570397	1.71351	1.81155	0.0889455	0.786256	-4.42671
76580	Mib2	mindbomb E3 ubiquitin protein ligase 2	0.27383	5.08723	2.26479	0.0378271	0.724577	-4.427
12514	Cd68	CD68 antigen	0.347084	3.82688	2.10621	0.0513961	0.747406	-4.42702
77619	Prelid2	PRELI domain containing 2	-0.494169	3.92164	-2.0385	0.0584508	0.759624	-4.42833
214084	Slc18a2	solute carrier family 18 (vesicular monoamine), member 2	-0.494473	4.29054	-2.14749	0.0479266	0.747406	-4.42843
244049	Mctp2	multiple C2 domains, transmembrane 2	0.389294	2.96749	2.02003	0.060522	0.760219	-4.42847
328563	Apol11b	apolipoprotein L 11b	-1.57049	-2.09284	-1.46198	0.163189	0.845584	-4.42936
59014	Rrs1	ribosome biogenesis regulator 1	-0.198682	7.27059	-2.4215	0.0277611	0.693555	-4.42964
259300	Ehd2	EH-domain containing 2	-0.72451	3.06237	-1.91779	0.0740873	0.77432	-4.42974
15209	Hesx1	homeobox gene expressed in ES cells	-0.928258	3.26107	-1.90941	0.0780281	0.775748	-4.4303
14107	Fat1	FAT atypical cadherin 1	-2.18454	-1.4957	-1.48415	0.161123	0.842786	-4.43035
234384	Mpv17l2	MPV17 mitochondrial membrane protein-like 2	-0.37593	4.97148	-2.19651	0.0432023	0.740694	-4.43113
71868	Spmap2l	sperm microtubule associated protein 2 like	-1.25058	-1.46922	-1.46601	0.1621	0.843864	-4.43233
72514	Fgfbp3	fibroblast growth factor binding protein 3	-0.477583	2.6607	-1.86411	0.0808376	0.776128	-4.43317
68519	Eml1	echinoderm microtubule associated protein like 1	-1.60996	-2.2186	-1.45465	0.165182	0.846766	-4.43347
56749	Dhodh	dihydroorotate dehydrogenase	-0.275561	5.91693	-2.31269	0.0344362	0.700185	-4.43374
66538	Rps19bp1	ribosomal protein S19 binding protein 1	-0.29892	5.1993	-2.22374	0.0409792	0.73752	-4.43415
17311	Kitl	kit ligand	-1.18375	-0.993988	-1.49522	0.154398	0.842043	-4.43421
241989	Pabpc4l	poly(A) binding protein, cytoplasmic 4-like	-0.814613	0.420139	-1.61916	0.125034	0.81679	-4.43498
57808	Rpl35a	ribosomal protein L35A	-0.417097	4.37516	-2.13133	0.048984	0.747406	-4.43668
227394	Slco4c1	solute carrier organic anion transporter family, member 4C1	0.933643	0.170262	1.61029	0.126964	0.81679	-4.43694
70240	Ufsp1	UFM1-specific peptidase 1	-0.768353	1.60069	-1.70275	0.108037	0.808889	-4.43812
12163	Bmp8a	bone morphogenetic protein 8a	0.700882	0.113306	1.64348	0.119867	0.814306	-4.43859
67177	Cdt1	chromatin licensing and DNA replication factor 1	-0.212981	7.63035	-2.43222	0.0271743	0.693555	-4.44062
621239	Nhlrc4	NHL repeat containing 4	2.00643	-2.40545	1.44856	0.168059	0.848415	-4.44109
11647	Alpl	alkaline phosphatase, liver/bone/kidney	-1.51386	0.833165	-1.6267	0.12806	0.818417	-4.4436
11975	Atp6v0a1	ATPase, H+ transporting, lysosomal V0 subunit A1	-0.567397	5.33408	-2.23179	0.043377	0.74139	-4.44367
17079	Cd180	CD180 antigen	0.373746	4.63477	2.2055	0.0424563	0.73752	-4.44462
20191	Ryr2	ryanodine receptor 2, cardiac	-0.849816	0.176598	-1.56207	0.137912	0.826934	-4.44469
67856	Echdc3	enoyl Coenzyme A hydratase domain containing 3	1.21329	-0.930343	1.51917	0.14831	0.836067	-4.44509
55992	Trim3	tripartite motif-containing 3	-0.522283	2.93044	-1.90775	0.0746114	0.77432	-4.44554
17474	Clec4d	C-type lectin domain family 4, member d	-0.756524	1.65007	-1.70952	0.106753	0.808889	-4.44573
99543	Olfml3	olfactomedin-like 3	1.41583	-1.45183	1.48835	0.156365	0.842043	-4.44582
13850	Ephx2	epoxide hydrolase 2, cytoplasmic	-1.2357	0.455439	-1.56222	0.138415	0.826934	-4.44755
380698	Obscn	obscurin, cytoskeletal calmodulin and titin-interacting RhoGEF	-0.919363	-0.725549	-1.48669	0.156616	0.842043	-4.44825
18507	Pax5	paired box 5	-2.2211	2.7088	-1.81674	0.102232	0.802854	-4.44882
329910	Acot11	acyl-CoA thioesterase 11	0.325382	4.68736	2.20268	0.0426884	0.73752	-4.45017
69046	Isca1	iron-sulfur cluster assembly 1	-0.278926	6.09057	-2.31312	0.0344067	0.700185	-4.45073
17181	Matn2	matrilin 2	-1.23347	-0.848777	-1.48066	0.158198	0.842043	-4.45113
16597	Klf12	Kruppel-like transcription factor 12	-1.00581	0.494117	-1.59953	0.12934	0.819212	-4.45158
170736	Parvb	parvin, beta	-0.539065	4.43004	-2.09476	0.0532906	0.747406	-4.45246
106042	Prickle1	prickle planar cell polarity protein 1	-0.425486	3.18857	-1.94445	0.0697107	0.767116	-4.45293
97130	Nhsl3	NHS like 3	0.514762	3.10186	1.97184	0.0662449	0.765041	-4.45366
213236	Dnd1	DND microRNA-mediated repression inhibitor 1	-0.557533	1.91195	-1.75431	0.0985847	0.799935	-4.45491
12700	Cish	cytokine inducible SH2-containing protein	0.499236	2.25423	1.84867	0.0831481	0.777888	-4.4561
76416	Polr1has	RNA polymerase I subunit H, antisense	-0.701365	1.78314	-1.728	0.103314	0.804705	-4.45632
101809	Spred3	sprouty-related EVH1 domain containing 3	0.481953	2.91026	1.97738	0.0655626	0.765041	-4.45717
75690	Vsig10l	V-set and immunoglobulin domain containing 10 like	-0.574582	2.49977	-1.86566	0.0806078	0.776128	-4.45914
16206	Lrig1	leucine-rich repeats and immunoglobulin-like domains 1	-1.36869	0.853361	-1.56739	0.138655	0.827359	-4.45946
246277	Csad	cysteine sulfinic acid decarboxylase	0.286481	4.5783	2.18659	0.0440393	0.742215	-4.46064
71699	Slc41a3	solute carrier family 41, member 3	-0.642145	4.87164	-2.1572	0.0501045	0.747406	-4.46195
66443	Tnfaip8l1	tumor necrosis factor, alpha-induced protein 8-like 1	0.472528	1.98269	1.81742	0.088005	0.785195	-4.46325
72097	Cracdl	capping protein inhibiting regulator of actin like	1.23682	-0.582184	1.49075	0.155558	0.842043	-4.46333
56449	Ybx3	Y box protein 3	-0.212972	9.39807	-2.48975	0.0242189	0.686544	-4.46357
27223	Trp53bp1	transformation related protein 53 binding protein 1	0.254476	6.7465	2.38718	0.0297223	0.693555	-4.46403
83561	Tdrd1	tudor domain containing 1	-1.3938	-0.746272	-1.47548	0.15998	0.842043	-4.47049
16365	Acod1	aconitate decarboxylase 1	-1.52956	-1.71187	-1.42295	0.174035	0.84968	-4.47086
228788	Ccm2l	cerebral cavernous malformation 2-like	0.49479	3.4745	2.0272	0.05971	0.760219	-4.47212
12224	Klf5	Kruppel-like transcription factor 5	-0.976106	0.30772	-1.58213	0.133263	0.825836	-4.47238
67160	Eef1g	eukaryotic translation elongation factor 1 gamma	-0.194299	8.51419	-2.45463	0.0259844	0.687198	-4.47277
329795	Tmem67	transmembrane protein 67	0.359817	2.97659	1.94951	0.0690595	0.765041	-4.47537
108699	Chn1	chimerin 1	-0.878522	0.0317222	-1.5602	0.13835	0.826934	-4.47585
68631	Cryl1	crystallin, lambda 1	0.363976	4.78866	2.19158	0.0436159	0.742193	-4.47773
69581	Rhou	ras homolog family member U	-0.695266	2.19976	-1.77111	0.0956644	0.791603	-4.4806
230935	Dnajc11	DnaJ heat shock protein family (Hsp40) member C11	-0.24206	7.38802	-2.39798	0.0290916	0.693555	-4.48093
12518	Cd79a	CD79A antigen (immunoglobulin-associated alpha)	-2.72934	1.47661	-1.59306	0.144235	0.8299	-4.48118
494504	Apcdd1	adenomatosis polyposis coli down-regulated 1	-0.76368	1.17846	-1.60432	0.128278	0.818417	-4.48216
15064	Mr1	major histocompatibility complex, class I-related	0.868249	0.935397	1.60537	0.128046	0.818417	-4.48299
433693	Akirin2	akirin 2	-0.221473	6.27599	-2.33541	0.032929	0.700185	-4.48304
67900	Mtfp1	mitochondrial fission process 1	-0.328163	4.71517	-2.12725	0.0493686	0.747406	-4.48355
13607	Eda	ectodysplasin-A	-1.19242	0.236534	-1.4974	0.153883	0.842043	-4.48512
232086	Tmem150a	transmembrane protein 150A	-0.831597	0.601424	-1.60997	0.127034	0.81679	-4.48545
229706	Slc6a17	solute carrier family 6 (neurotransmitter transporter), member 17	-1.27186	-2.3772	-1.40538	0.18037	0.853114	-4.48556
622402	Akr1c12	aldo-keto reductase family 1, member C12	-0.770396	-0.446143	-1.5117	0.150187	0.839494	-4.48571
333182	Cox6b2	cytochrome c oxidase subunit 6B2	-0.459693	4.88477	-2.14956	0.0477222	0.747406	-4.48749
381812	Cracr2a	calcium release activated channel regulator 2A	0.306717	4.91964	2.20805	0.0422467	0.73752	-4.4875
15528	Hspe1	heat shock protein 1 (chaperonin 10)	-0.267136	7.69387	-2.40625	0.0286173	0.693555	-4.48813
15572	Elavl4	ELAV like RNA binding protein 4	-0.956199	-0.677372	-1.46135	0.163359	0.845584	-4.48857
13660	Ehd1	EH-domain containing 1	-0.321383	6.90933	-2.36189	0.0314565	0.695098	-4.48929
12145	Cxcr5	C-X-C motif chemokine receptor 5	0.873311	-0.155897	1.52225	0.147544	0.833893	-4.49054
110948	Hlcs	holocarboxylase synthetase (biotin- [propriony-Coenzyme A-carboxylase (ATP-hydrolysing)] ligase)	0.311297	4.84527	2.19849	0.0430364	0.740694	-4.49085
224792	Adgrf5	adhesion G protein-coupled receptor F5	-1.01104	0.815403	-1.56747	0.136649	0.825836	-4.49094
14062	F2r	coagulation factor II thrombin receptor	-0.369968	5.83961	-2.29112	0.0363104	0.716939	-4.49138
14276	Folr2	folate receptor beta	-0.940426	-0.0991836	-1.47824	0.158839	0.842043	-4.49353
11812	Apoc1	apolipoprotein C-I	-0.571494	3.28539	-1.90923	0.074408	0.77432	-4.49431
70021	Nt5dc2	5'-nucleotidase domain containing 2	-0.236572	8.07406	-2.42029	0.0278284	0.693555	-4.49477
208171	Tmprss7	transmembrane serine protease 7	-0.744931	0.319396	-1.51333	0.149777	0.839016	-4.49791
53376	Usp2	ubiquitin specific peptidase 2	-0.525193	1.94197	-1.75569	0.0983421	0.799647	-4.49905
23960	Oas1g	2'-5' oligoadenylate synthetase 1G	-1.01249	0.212549	-1.52911	0.145845	0.831369	-4.49964
66162	Bola2	bolA family member 2	-0.35002	5.50472	-2.24117	0.0396123	0.736526	-4.50033
64833	Acot10	acyl-CoA thioesterase 10	0.388818	2.77611	1.90146	0.0754811	0.77432	-4.50212
56737	Alg2	ALG2 alpha-1,3/1,6-mannosyltransferase	-0.254942	5.74402	-2.27687	0.0369442	0.720552	-4.50372
22057	Tob1	transducer of ErbB-2.1	0.456524	3.27395	1.97749	0.0655493	0.765041	-4.50447
171212	Galnt10	polypeptide N-acetylgalactosaminyltransferase 10	-0.254955	5.26816	-2.21047	0.0420483	0.73752	-4.5045
170786	Cd209a	CD209a antigen	1.03996	-1.15562	1.45913	0.16396	0.845584	-4.50528
18588	Pde6g	phosphodiesterase 6G, cGMP-specific, rod, gamma	-1.45801	-1.97284	-1.35358	0.194759	0.856945	-4.50618
70873	Cnbd2	cyclic nucleotide binding domain containing 2	0.487186	3.00844	1.9344	0.0710234	0.767552	-4.50666
71864	Fam217a	family with sequence similarity 217, member A	0.91053	-1.37647	1.4263	0.173079	0.849391	-4.50714
53600	Timm23	translocase of inner mitochondrial membrane 23	-0.325956	4.42179	-2.08313	0.0537085	0.747406	-4.50988
54135	Lsr	lipolysis stimulated lipoprotein receptor	0.639412	2.1753	1.81183	0.0889003	0.786256	-4.51021
20971	Sdc4	syndecan 4	-1.18299	1.72496	-1.70805	0.111753	0.809254	-4.51067
270672	Map3k15	mitogen-activated protein kinase kinase kinase 15	-0.396523	3.40543	-1.95493	0.0683665	0.765041	-4.51123
240068	Zfp563	zinc finger protein 563	0.485026	2.87149	1.90336	0.0752171	0.77432	-4.51189
223838	Adamts20	ADAM metallopeptidase with thrombospondin type 1 motif 20	-1.06201	-0.837572	-1.39619	0.181807	0.855597	-4.51209
14081	Acsl1	acyl-CoA synthetase long-chain family member 1	-0.264528	6.1411	-2.28995	0.036009	0.716444	-4.51272
52670	Cpsf4l	cleavage and polyadenylation specific factor 4-like	-0.853175	0.119125	-1.47745	0.159047	0.842043	-4.51321
12814	Col11a1	collagen, type XI, alpha 1	-1.19892	-2.27667	-1.36605	0.190896	0.856011	-4.51528
60406	Sap30	sin3 associated polypeptide	-0.294862	5.50015	-2.2194	0.0413261	0.73752	-4.51541
70120	Yars2	tyrosyl-tRNA synthetase 2 (mitochondrial)	-0.300401	6.13609	-2.29446	0.0356916	0.714556	-4.51629
71275	Noxred1	NADP+ dependent oxidoreductase domain containing 1	0.737352	0.198755	1.5236	0.147208	0.833893	-4.5175
227753	Gsn	gelsolin	0.433997	4.7841	2.1932	0.0441946	0.742215	-4.51752
217265	Abca5	ATP-binding cassette, sub-family A member 5	-0.870795	-0.0185666	-1.48911	0.155983	0.842043	-4.51776
231863	Fbxl18	F-box and leucine-rich repeat protein 18	0.403278	3.71665	2.02579	0.0598689	0.760219	-4.51777
66656	Eef1d	eukaryotic translation elongation factor 1 delta	-0.252382	8.42635	-2.4241	0.0276176	0.693555	-4.51865
320360	Ric3	RIC3 acetylcholine receptor chaperone	-0.785736	1.41199	-1.5712	0.135779	0.825836	-4.51953
12444	Ccnd2	cyclin D2	0.32986	8.11315	2.42938	0.0284578	0.693555	-4.52007
243753	Slc23a4	solute carrier family 23 member 4	0.70061	0.833539	1.61927	0.125008	0.81679	-4.52034
211429	Pla2g4b	phospholipase A2, group IVB (cytosolic)	-1.15012	-1.66062	-1.3655	0.191063	0.856011	-4.52035
19094	Mapk11	mitogen-activated protein kinase 11	-0.722678	0.348872	-1.50388	0.152172	0.84051	-4.52116
12552	Cdh11	cadherin 11	-1.29654	-1.74973	-1.3482	0.196447	0.857542	-4.52138
114642	Brdt	bromodomain, testis-specific	-1.14341	-1.46306	-1.37922	0.18688	0.856011	-4.52185
16691	Krt8	keratin 8	-1.04437	-0.357433	-1.47234	0.160404	0.842532	-4.52251
56753	Tacstd2	tumor-associated calcium signal transducer 2	-0.672471	1.82053	-1.68939	0.110612	0.808889	-4.52331
76645	Pkd1l2	polycystic kidney disease 1 like 2	0.833407	-0.75559	1.43738	0.169957	0.849075	-4.52425
14696	Gnb4	guanine nucleotide binding protein (G protein), beta 4	-0.369074	4.27411	-2.07118	0.054942	0.750599	-4.52482
59092	Pcbp4	poly(rC) binding protein 4	0.328818	6.17058	2.32044	0.0341277	0.700185	-4.52608
55932	Gbp3	guanylate binding protein 3	0.450033	3.58517	1.99447	0.0634992	0.763254	-4.52652
17873	Gadd45b	growth arrest and DNA-damage-inducible 45 beta	-0.478046	2.34404	-1.76744	0.0962968	0.791603	-4.52669
110135	Fgb	fibrinogen beta chain	-1.26522	-0.378687	-1.40899	0.178055	0.850409	-4.52782
72572	Spats2	spermatogenesis associated, serine-rich 2	-0.29051	4.56187	-2.11383	0.0506531	0.747406	-4.52993
272322	Bmal2	basic helix-loop-helix ARNT like 2	-1.2299	-1.88124	-1.35171	0.195347	0.856945	-4.5305
19335	Rab23	RAB23, member RAS oncogene family	-0.325579	3.8288	-2.00886	0.0618072	0.760219	-4.53129
319152	H3c10	H3 clustered histone 10	-0.947261	-0.640833	-1.47594	0.159448	0.842043	-4.53158
19016	Pparg	peroxisome proliferator activated receptor gamma	0.757463	1.22053	1.65642	0.117193	0.813258	-4.53218
242443	Grin3a	glutamate receptor ionotropic, NMDA3A	-1.33584	-1.88894	-1.35188	0.195293	0.856945	-4.5335
620235	Siglec15	sialic acid binding Ig-like lectin 15	-1.02843	-1.78298	-1.36779	0.190361	0.856011	-4.53361
228094	Cerkl	ceramide kinase-like	1.2869	-1.24291	1.41301	0.177166	0.850409	-4.53368
94280	Sfxn3	sideroflexin 3	0.378172	4.37159	2.12259	0.0498108	0.747406	-4.53388
21933	Tnfrsf10b	tumor necrosis factor receptor superfamily, member 10b	0.532084	2.30454	1.80733	0.089627	0.78703	-4.5344
83993	Tbx19	T-box 19	1.18847	-2.24239	1.33821	0.199613	0.859793	-4.53461
17130	Smad6	SMAD family member 6	0.456069	3.96628	2.06891	0.055262	0.750599	-4.53522
52430	Echdc2	enoyl Coenzyme A hydratase domain containing 2	-0.804683	1.12196	-1.56113	0.138133	0.826934	-4.53539
66627	Ogfod2	2-oxoglutarate and iron-dependent oxygenase domain containing 2	-0.277212	4.69733	-2.11605	0.050439	0.747406	-4.53556
20656	Sod2	superoxide dismutase 2, mitochondrial	-0.214107	6.91998	-2.34195	0.0325064	0.700185	-4.53574
319190	H2bc21	H2B clustered histone 21	0.36503	3.54122	2.00227	0.0625776	0.760219	-4.53603
107197	Uqcc3	ubiquinol-cytochrome c reductase complex assembly factor 3	-0.303982	4.85832	-2.12477	0.0496035	0.747406	-4.5363
70676	Gulp1	GULP, engulfment adaptor PTB domain containing 1	-0.625465	0.628054	-1.57748	0.134329	0.825836	-4.53771
60611	Foxj2	forkhead box J2	-0.460955	3.46826	-1.93827	0.0705156	0.767552	-4.53868
216190	Appl2	adaptor protein, phosphotyrosine interaction, PH domain and leucine zipper containing 2	0.352547	4.713	2.1725	0.0452547	0.747406	-4.53916
102866	Pls3	plastin 3 (T-isoform)	-0.549591	2.59374	-1.80415	0.0901428	0.78703	-4.54347
20319	Sfrp2	secreted frizzled-related protein 2	-1.2721	-1.93025	-1.35767	0.193485	0.856011	-4.54382
384185	Arl9	ADP-ribosylation factor-like 9	-1.00189	-0.476916	-1.40891	0.178076	0.850409	-4.5447
19337	Rab33a	RAB33A, member RAS oncogene family	-1.01157	-1.9153	-1.34755	0.196652	0.857542	-4.54476
15114	Hap1	huntingtin-associated protein 1	1.51731	-2.19001	1.36146	0.193181	0.856011	-4.54488
217700	Acot6	acyl-CoA thioesterase 6	-0.584665	2.00447	-1.68933	0.110623	0.808889	-4.54499
26360	Angptl2	angiopoietin-like 2	0.511493	2.99539	1.89976	0.0757179	0.77432	-4.54553
271144	Ankdd1b	ankyrin repeat and death domain containing 1B	-0.813411	0.989734	-1.5671	0.136734	0.825836	-4.54746
225362	Reep2	receptor accessory protein 2	-0.991268	-0.842017	-1.37528	0.188073	0.856011	-4.54775
74030	Rin2	Ras and Rab interactor 2	0.403634	3.14177	1.92643	0.0720793	0.770744	-4.54867
12705	Cited1	Cbp/p300-interacting transactivator with Glu/Asp-rich carboxy-terminal domain 1	-2.53044	-2.25552	-1.28045	0.223175	0.874414	-4.54887
75396	Spp2	secreted phosphoprotein 2	-1.45837	-1.83466	-1.28979	0.21674	0.869527	-4.54932
14367	Fzd5	frizzled class receptor 5	-0.640366	3.02413	-1.84753	0.0836722	0.779041	-4.54972
74443	P4htm	prolyl 4-hydroxylase, transmembrane (endoplasmic reticulum)	-0.732758	0.584677	-1.50149	0.152785	0.841337	-4.55058
244579	Tox3	TOX high mobility group box family member 3	-1.0716	-1.73345	-1.33974	0.199125	0.858268	-4.55066
56018	Stard10	StAR related lipid transfer domain containing 10	-0.271584	5.72703	-2.23862	0.0398096	0.736526	-4.55075
19270	Ptprg	protein tyrosine phosphatase receptor type G	-1.10213	-2.09649	-1.33873	0.199447	0.859369	-4.55144
76501	Commd9	COMM domain containing 9	-0.260269	4.66943	-2.11015	0.0510112	0.747406	-4.55234
74665	Drc3	dynein regulatory complex subunit 3	-1.10953	-1.08674	-1.40896	0.178062	0.850409	-4.55387
16981	Lrrn3	leucine rich repeat protein 3, neuronal	-1.12934	-1.99634	-1.31974	0.205569	0.863227	-4.55529
55938	Apom	apolipoprotein M	-0.918588	0.260571	-1.46289	0.162942	0.845466	-4.55717
77462	Tmem116	transmembrane protein 116	-1.25244	-1.34298	-1.31878	0.205882	0.863227	-4.55858
66422	Dctpp1	dCTP pyrophosphatase 1	-0.284374	6.74908	-2.32101	0.0338764	0.700185	-4.55915
74202	Fblim1	filamin binding LIM protein 1	-1.6649	-2.05016	-1.31305	0.208916	0.864521	-4.55976
54670	Atp8b1	ATPase, class I, type 8B, member 1	-0.82999	0.172329	-1.42765	0.172696	0.849391	-4.56008
12902	Cr2	complement receptor 2	-1.5381	-1.96897	-1.27754	0.219712	0.872735	-4.56036
54403	Slc4a4	solute carrier family 4 (anion exchanger), member 4	-0.976684	-1.87419	-1.34985	0.19593	0.857434	-4.56363
23980	Pebp1	phosphatidylethanolamine binding protein 1	-0.199524	7.87757	-2.37916	0.0301989	0.693555	-4.56421
104886	Rab15	RAB15, member RAS oncogene family	-0.962669	-1.44231	-1.3612	0.192391	0.856011	-4.56447
16998	Ltbp3	latent transforming growth factor beta binding protein 3	-1.26236	-1.08112	-1.37321	0.188946	0.856011	-4.56484
65255	Asb4	ankyrin repeat and SOCS box-containing 4	-1.12381	-1.19312	-1.33351	0.201114	0.861152	-4.56616
235587	Parp3	poly (ADP-ribose) polymerase family, member 3	0.365913	4.10889	2.06911	0.0551584	0.750599	-4.56646
19142	Prss12	serine protease 12 neurotrypsin (motopsin)	-1.11726	-1.94966	-1.3209	0.205191	0.863227	-4.56656
66590	Farsa	phenylalanyl-tRNA synthetase, alpha subunit	-0.200198	7.56272	-2.36101	0.0313047	0.69442	-4.56715
99899	Ifi44	interferon-induced protein 44	-1.56501	-1.87539	-1.2782	0.221044	0.873569	-4.56741
70294	Rnf126	ring finger protein 126	-0.21826	7.15915	-2.33925	0.0326803	0.700185	-4.5675
213990	Agap3	ArfGAP with GTPase domain, ankyrin repeat and PH domain 3	-0.240203	6.3193	-2.28378	0.036447	0.716939	-4.56851
12868	Cox8a	cytochrome c oxidase subunit 8A	-0.231239	7.92281	-2.37615	0.0303798	0.693555	-4.56872
381680	Nxpe5	neurexophilin and PC-esterase domain family, member 5	-1.02554	-0.678862	-1.41116	0.177423	0.850409	-4.56883
234725	Zfp612	zinc finger protein 612	0.742993	0.342951	1.57367	0.135207	0.825836	-4.56948
64339	Fndc4	fibronectin type III domain containing 4	-0.689383	2.10321	-1.72038	0.104721	0.805493	-4.56968
245269	Nim1k	NIM1 serine/threonine protein kinase	-1.08448	-0.620999	-1.43075	0.171847	0.849391	-4.56986
70784	Rasl12	RAS-like, family 12	0.782952	0.595127	1.5868	0.1322	0.823241	-4.57159
108800	Ston2	stonin 2	-0.627907	4.93294	-2.11554	0.0546464	0.750599	-4.5739
241226	Itga8	integrin alpha 8	-0.746149	0.0925643	-1.45007	0.166437	0.848035	-4.5741
19942	Rpl27	ribosomal protein L27	-0.294804	5.43886	-2.17853	0.0447309	0.746396	-4.57582
54635	Pdgfc	platelet-derived growth factor, C polypeptide	-1.57674	-1.91017	-1.25738	0.228259	0.876492	-4.57654
104174	Gldc	glycine decarboxylase	-1.19782	-1.62198	-1.30898	0.209106	0.864662	-4.57664
16199	Il9r	interleukin 9 receptor	-0.660045	2.09637	-1.64997	0.118519	0.814306	-4.57734
59289	Ackr2	atypical chemokine receptor 2	1.23284	-1.96133	1.2669	0.224593	0.874441	-4.57824
56808	Cacna2d2	calcium channel, voltage-dependent, alpha 2/delta subunit 2	-0.974614	-1.33524	-1.31296	0.207792	0.864453	-4.57847
26424	Nr5a2	nuclear receptor subfamily 5, group A, member 2	-1.30555	-1.74766	-1.26816	0.222957	0.874414	-4.5802
380773	Slirp	SRA stem-loop interacting RNA binding protein	-0.279999	5.15233	-2.14354	0.0478491	0.747406	-4.581
11911	Atf4	activating transcription factor 4	-0.261565	7.89387	-2.36549	0.0310284	0.69442	-4.58113
52840	Dbndd2	dysbindin domain containing 2	-0.874581	0.343403	-1.40698	0.178639	0.850639	-4.58171
109294	Prex2	phosphatidylinositol-3,4,5-trisphosphate-dependent Rac exchange factor 2	0.787757	1.34539	1.66382	0.116044	0.811826	-4.58241
12955	Cryab	crystallin, alpha B	-1.54939	-2.54953	-1.23682	0.234075	0.879551	-4.58249
16952	Anxa1	annexin A1	0.315488	6.30112	2.28526	0.0363872	0.716939	-4.58318
75729	Fam227a	family with sequence similarity 227, member A	0.7975	0.0504668	1.5177	0.14868	0.837414	-4.58345
226026	Smc5	structural maintenance of chromosomes 5	0.209947	6.93861	2.33259	0.0331121	0.700185	-4.58456
225908	Myrf	myelin regulatory factor	-0.84988	-0.293653	-1.36817	0.190245	0.856011	-4.58493
12503	Cd247	CD247 antigen	-1.08956	-1.52651	-1.26702	0.223355	0.874441	-4.5876
12295	Cacnb1	calcium channel, voltage-dependent, beta 1 subunit	-0.658965	0.962371	-1.52707	0.146349	0.832417	-4.58784
17754	Map1a	microtubule-associated protein 1 A	1.6155	-2.52704	1.24164	0.232793	0.879435	-4.58874
237887	Slfn10-ps	schlafen 10, pseudogene	0.854087	1.99108	1.70497	0.10936	0.808889	-4.59069
70821	Spmip4	sperm microtubule inner protein 4	0.635807	1.06063	1.6085	0.127357	0.817642	-4.59104
73914	Irak3	interleukin-1 receptor-associated kinase 3	-0.347126	3.91933	-1.97615	0.0657142	0.765041	-4.592
216456	Gls2	glutaminase 2 (liver, mitochondrial)	-0.699336	1.04909	-1.52699	0.146368	0.832417	-4.59223
66481	Rps21	ribosomal protein S21	-0.280418	8.22809	-2.37964	0.0303732	0.693555	-4.59304
52397	Zfp644	zinc finger protein 644	0.278133	5.95174	2.25808	0.0383265	0.727241	-4.59441
21334	Tac2	tachykinin 2	-1.5158	-1.65901	-1.24471	0.231546	0.87875	-4.59441
629499	Mroh8	maestro heat-like repeat family member 8	-1.41607	-1.51656	-1.26982	0.222642	0.874414	-4.59454
71963	Cdca4	cell division cycle associated 4	-0.188794	6.91403	-2.31403	0.0343456	0.700185	-4.59463
70772	Ggnbp1	gametogenetin binding protein 1	0.637105	1.92761	1.71929	0.104924	0.806098	-4.59466
69675	Pxdn	peroxidasin	-0.721611	1.45613	-1.57106	0.135811	0.825836	-4.59474
12752	Cln3	CLN3 lysosomal/endosomal transmembrane protein, battenin	0.266314	4.96939	2.14636	0.0475907	0.747406	-4.5948
70127	Dpf3	double PHD fingers 3	-0.94463	0.889497	-1.4599	0.163751	0.845584	-4.59488
68775	Atp6v1c2	ATPase, H+ transporting, lysosomal V1 subunit C2	1.0487	-1.85165	1.30217	0.211366	0.868143	-4.59538
102614	Rpp25	ribonuclease P/MRP 25 subunit	-1.19771	-2.39877	-1.22946	0.236746	0.879719	-4.59606
22417	Wnt4	wingless-type MMTV integration site family, member 4	-0.893627	-0.372946	-1.37537	0.188047	0.856011	-4.59666
102644	Oaf	out at first homolog	-0.43826	5.35928	-2.14856	0.0483416	0.747406	-4.59723
17068	Ly6d	lymphocyte antigen 6 family member D	-1.24122	-0.958328	-1.31425	0.2074	0.864123	-4.59731
72480	Tspyl4	TSPY-like 4	0.490449	2.42492	1.832	0.0857089	0.782434	-4.59768
11624	Ahrr	aryl-hydrocarbon receptor repressor	0.816659	-1.0416	1.3748	0.188218	0.856011	-4.59935
23948	Mmp17	matrix metallopeptidase 17	-0.649772	1.59391	-1.53841	0.143569	0.8299	-4.59969
229672	Bcl2l15	BCLl2-like 15	-1.27708	-0.713535	-1.3104	0.208835	0.864461	-4.59995
69307	Pxt1	peroxisomal, testis specific 1	1.68804	-2.03053	1.2442	0.232828	0.879435	-4.60062
68193	Rpl24	ribosomal protein L24	-0.340409	4.47874	-2.02589	0.059858	0.760219	-4.60082
237988	Cdr2l	cerebellar degeneration-related protein 2-like	-0.736574	-0.104204	-1.41876	0.175232	0.849736	-4.60116
245631	Pwwp3b	PWWP domain containing 3B	-0.414296	2.58133	-1.78043	0.0940773	0.789959	-4.60143
15587	Hyal2	hyaluronoglucosaminidase 2	-0.254772	5.25726	-2.15034	0.0472283	0.747406	-4.60157
237253	Lrp11	low density lipoprotein receptor-related protein 11	-0.976648	-0.159059	-1.37997	0.186652	0.856011	-4.60174
15126	Hba-x	hemoglobin X, alpha-like embryonic chain in Hba complex	-1.4739	-1.02343	-1.29025	0.216388	0.869527	-4.60179
330812	Rnf150	ring finger protein 150	0.462032	3.44037	1.95902	0.0678475	0.765041	-4.60188
56747	Sez6l	seizure related 6 homolog like	-1.00141	-1.7469	-1.2904	0.216533	0.869527	-4.60236
27226	Pla2g7	phospholipase A2, group VII (platelet-activating factor acetylhydrolase, plasma)	-1.01652	-0.495166	-1.35016	0.195832	0.857434	-4.60294
242707	Lactbl1	lactamase, beta-like 1	-0.946862	-1.38887	-1.29247	0.214623	0.868257	-4.60304
30794	Pdlim4	PDZ and LIM domain 4	-0.926268	-0.886724	-1.30104	0.211745	0.868143	-4.60365
432763	Prr7	proline rich 7 (synaptic)	-1.07945	-1.16059	-1.2825	0.21801	0.870482	-4.60489
19653	Rbm4	RNA binding motif protein 4	-0.769195	0.239994	-1.40325	0.179728	0.851474	-4.60505
277328	Trpa1	transient receptor potential cation channel, subfamily A, member 1	0.911689	0.160582	1.42132	0.1745	0.849736	-4.60552
21838	Thy1	thymus cell antigen 1, theta	0.745823	0.401202	1.47307	0.16021	0.842532	-4.60555
11983	Atp5if1	ATP synthase inhibitory factor subunit 1	-0.268026	7.86103	-2.34915	0.0320472	0.700185	-4.60611
21407	Tcf15	transcription factor 15	-1.23042	-1.51314	-1.25793	0.226538	0.875435	-4.60717
30924	Angptl3	angiopoietin-like 3	-1.28483	-1.55725	-1.21107	0.243525	0.879719	-4.60724
22757	Zkscan5	zinc finger with KRAB and SCAN domains 5	0.271799	4.1507	2.03453	0.0588908	0.760219	-4.60768
170706	Tmem37	transmembrane protein 37	-0.663872	0.523868	-1.42465	0.173551	0.849391	-4.6087
56095	Ftsj3	FtsJ RNA 2'-O-methyltransferase 3	-0.192762	8.15776	-2.36374	0.031136	0.69442	-4.60899
68567	Cgref1	cell growth regulator with EF hand domain 1	-0.98879	-1.55511	-1.2775	0.219725	0.872735	-4.60921
331524	Xkrx	X-linked Kx blood group related, X-linked	-1.39783	-2.17866	-1.24758	0.230468	0.877771	-4.60974
16408	Itgal	integrin alpha L	0.271997	7.38972	2.34357	0.0324026	0.700185	-4.61066
327766	Tmem26	transmembrane protein 26	-0.948377	0.306566	-1.4279	0.172626	0.849391	-4.61124
19181	Psmc2	proteasome (prosome, macropain) 26S subunit, ATPase 2	-0.211858	7.48204	-2.32953	0.0333129	0.700185	-4.61161
117109	Pop5	processing of precursor 5, ribonuclease P/MRP family (S. cerevisiae)	-0.330025	5.46557	-2.16739	0.0457023	0.747406	-4.61236
230796	Wdtc1	WD and tetratricopeptide repeats 1	-0.217053	5.81678	-2.22353	0.0409958	0.73752	-4.61311
213208	Il20rb	interleukin 20 receptor beta	0.744366	0.873524	1.50506	0.151872	0.84051	-4.61362
52538	Acaa2	acetyl-CoA acyltransferase 2	-0.237603	6.1856	-2.2384	0.0398262	0.736526	-4.6145
665563	Mthfd2l	methylenetetrahydrofolate dehydrogenase (NADP+ dependent) 2-like	0.450157	3.34814	1.89799	0.0759649	0.77432	-4.61452
56454	Aldh18a1	aldehyde dehydrogenase 18 family, member A1	-0.215858	7.67909	-2.33661	0.0328511	0.700185	-4.61794
26442	Psma5	proteasome subunit alpha 5	-0.339655	4.50227	-2.0232	0.0601615	0.760219	-4.61882
211480	Kcnj14	potassium inwardly-rectifying channel, subfamily J, member 14	-1.0012	-0.911763	-1.29228	0.214686	0.868257	-4.61901
241556	Tspan18	tetraspanin 18	0.767969	1.1072	1.55977	0.138454	0.826934	-4.61922
226841	Vash2	vasohibin 2	0.588541	1.66059	1.65721	0.117031	0.813258	-4.61966
15400	Hoxa3	homeobox A3	-0.529742	2.15565	-1.71679	0.105388	0.80677	-4.62046
77891	Ube2s	ubiquitin-conjugating enzyme E2S	-0.293453	5.81821	-2.20487	0.0425082	0.73752	-4.62084
497106	Rnase12	ribonuclease, RNase A family, 12 (non-active)	-0.880968	0.925369	-1.47575	0.159496	0.842043	-4.62208
240960	Dnah14	dynein, axonemal, heavy chain 14	-0.983441	-0.0759488	-1.37483	0.18821	0.856011	-4.62218
67530	Uqcrb	ubiquinol-cytochrome c reductase binding protein	-0.237034	5.4029	-2.15724	0.0466049	0.747406	-4.62248
233575	Pgap2	post-GPI attachment to proteins 2	0.224303	5.8015	2.22461	0.04091	0.73752	-4.62288
64075	Smoc1	SPARC related modular calcium binding 1	0.560635	2.407	1.71613	0.105512	0.80677	-4.62307
19893	Rpgr	retinitis pigmentosa GTPase regulator	0.303356	3.76066	1.96906	0.0665894	0.765041	-4.62411
238871	Pde4d	phosphodiesterase 4D, cAMP specific	-0.24716	5.37188	-2.16281	0.0461082	0.747406	-4.62501
68528	Smim6	small integral membrane protein 6	0.510834	2.14854	1.72196	0.104428	0.804861	-4.62815
381269	Mreg	melanoregulin	-0.996756	0.11976	-1.37571	0.187943	0.856011	-4.62822
78255	Ralgps2	Ral GEF with PH domain and SH3 binding motif 2	-0.260066	5.94044	-2.23285	0.0402591	0.73752	-4.62857
99326	Garnl3	GTPase activating RANGAP domain-like 3	-0.677603	-0.302926	-1.4173	0.175653	0.849736	-4.62927
230597	Zfyve9	zinc finger, FYVE domain containing 9	-0.545328	2.45442	-1.5723	0.135525	0.825836	-4.62937
69554	Klhdc2	kelch domain containing 2	-0.220008	6.60401	-2.26724	0.0376468	0.722735	-4.63046
19899	Rpl18	ribosomal protein L18	-0.247304	7.72914	-2.33512	0.0329474	0.700185	-4.63098
270624	Spin4	spindlin family, member 4	-0.882106	-1.37375	-1.27689	0.219936	0.872735	-4.6318
19819	Rnaseh1	ribonuclease H1	-0.292598	4.95012	-2.09095	0.0529141	0.747406	-4.63254
71069	Stox2	storkhead box 2	0.627655	1.38243	1.60172	0.128854	0.818663	-4.63255
18033	Nfkb1	nuclear factor of kappa light polypeptide gene enhancer in B cells 1, p105	0.238943	7.31907	2.32144	0.0338483	0.700185	-4.63262
12581	Cdkn2d	cyclin dependent kinase inhibitor 2D	-0.323034	4.357	-2.01323	0.0613012	0.760219	-4.63267
12288	Cacna1c	calcium channel, voltage-dependent, L type, alpha 1C subunit	-1.24531	0.0890802	-1.32999	0.203146	0.862838	-4.63455
57916	Tnfrsf13b	tumor necrosis factor receptor superfamily, member 13b	0.329042	5.50139	2.18998	0.0437516	0.742193	-4.63556
229599	Ciart	circadian associated repressor of transcription	0.672593	0.509601	1.44433	0.168022	0.848415	-4.63678
378937	Lrrc24	leucine rich repeat containing 24	-1.05424	0.228252	-1.39883	0.181442	0.855597	-4.63738
94281	Sfxn4	sideroflexin 4	0.547529	1.62816	1.62514	0.123745	0.816256	-4.6376
66399	Tsfm	Ts translation elongation factor, mitochondrial	-0.236335	5.91716	-2.19628	0.0432211	0.740694	-4.63848
74075	Syce1	synaptonemal complex central element protein 1	-1.68472	-1.68804	-1.16897	0.261036	0.882614	-4.6389
19981	Rpl37a	ribosomal protein L37a	-0.292988	6.37039	-2.25011	0.0389276	0.729353	-4.63962
278240	Spin2c	spindlin family, member 2C	0.992743	-1.74907	1.22683	0.237707	0.879719	-4.64357
78653	Bola3	bolA family member 3	-0.244388	5.65775	-2.16782	0.0456644	0.747406	-4.64364
13052	Cxadr	coxsackie virus and adenovirus receptor	-1.2541	-0.811313	-1.29142	0.215714	0.869527	-4.64527
192950	Nacad	NAC alpha domain containing	-0.83645	-0.590672	-1.2858	0.216884	0.869527	-4.64692
373864	Col27a1	collagen, type XXVII, alpha 1	-0.892961	0.00408547	-1.35949	0.192921	0.856011	-4.64933
104156	Etv5	ets variant 5	0.399504	4.42021	2.05566	0.0565834	0.751956	-4.65041
52428	Rhpn2	rhophilin, Rho GTPase binding protein 2	-0.881428	-1.14465	-1.23352	0.235267	0.879719	-4.65128
16581	Kifc2	kinesin family member C2	-0.891839	0.59405	-1.41413	0.176563	0.849736	-4.65156
56219	Extl1	exostosin-like glycosyltransferase 1	0.981387	-1.36668	1.31862	0.205935	0.863227	-4.65379
11705	Amh	anti-Mullerian hormone	-0.844491	-0.251798	-1.29558	0.213576	0.868257	-4.65404
114615	Elac1	elaC ribonuclease Z 1	0.298149	4.34235	2.0447	0.0577699	0.754227	-4.65404
12034	Phb2	prohibitin 2	-0.215147	8.96845	-2.37169	0.0306495	0.69442	-4.65421
12519	Cd80	CD80 antigen	-0.76531	-0.531848	-1.34124	0.198648	0.858268	-4.65443
232414	Clec9a	C-type lectin domain family 9, member a	-1.6754	-2.14894	-1.1373	0.273663	0.88683	-4.65506
207839	Galnt6	polypeptide N-acetylgalactosaminyltransferase 6	0.375111	2.98927	1.80564	0.089901	0.78703	-4.65546
140570	Plxnb2	plexin B2	-0.449219	5.09072	-2.11435	0.0520143	0.747406	-4.65644
15446	Hpgd	hydroxyprostaglandin dehydrogenase 15 (NAD)	-0.69623	1.91484	-1.61058	0.126901	0.81679	-4.65705
381522	Ccdc180	coiled-coil domain containing 180	0.770795	0.482576	1.46182	0.163231	0.845584	-4.65856
13421	Dnase1l3	deoxyribonuclease 1-like 3	-1.09377	-0.896012	-1.21992	0.240245	0.879719	-4.6589
272382	Spib	Spi-B transcription factor (Spi-1/PU.1 related)	-1.31661	-0.152274	-1.32459	0.206007	0.863227	-4.65902
20811	Srms	src-related kinase lacking C-terminal regulatory tyrosine and N-terminal myristylation sites	0.984766	-1.39364	1.22706	0.238794	0.879719	-4.65964
69627	Fam89a	family with sequence similarity 89, member A	-1.00542	-0.7298	-1.26439	0.224273	0.874441	-4.65979
77577	Spns3	SPNS lysolipid transporter 3, sphingosine-1-phosphate (putative)	0.295452	4.87946	2.09047	0.0529625	0.747406	-4.66057
78625	Acsbg3	acyl-CoA synthetase bubblegum family member 3	0.963245	-0.671548	1.31096	0.208451	0.864461	-4.66066
21676	Tead1	TEA domain family member 1	-1.24097	-1.37228	-1.15556	0.264895	0.884602	-4.66128
74105	Gga2	golgi associated, gamma adaptin ear containing, ARF binding protein 2	-0.216523	7.30011	-2.29515	0.0356435	0.714556	-4.66162
22719	Zfp61	zinc finger protein 61	-0.443058	3.41627	-1.86926	0.0800796	0.776128	-4.66165
73835	Ifitm5	interferon induced transmembrane protein 5	-1.07532	-1.82115	-1.1873	0.252509	0.882614	-4.66202
20304	Ccl5	C-C motif chemokine ligand 5	1.41222	-2.33385	1.17989	0.256054	0.882614	-4.66241
225724	Mapk4	mitogen-activated protein kinase 4	-1.33171	-2.32316	-1.10766	0.284451	0.886856	-4.66327
26968	Islr	immunoglobulin superfamily containing leucine-rich repeat	0.718377	0.324466	1.42545	0.173323	0.849391	-4.66363
53312	Nub1	negative regulator of ubiquitin-like proteins 1	0.205185	6.34595	2.25184	0.0387964	0.727956	-4.66368
14659	Glrp1	glutamine repeat protein 1	0.583088	0.852586	1.45799	0.164271	0.845584	-4.66388
11732	Ank	progressive ankylosis	-0.279379	5.4418	-2.13	0.0491087	0.747406	-4.6639
236643	Sytl5	synaptotagmin-like 5	-0.971003	-1.5402	-1.22636	0.237879	0.879719	-4.66394
68709	Cilp2	cartilage intermediate layer protein 2	-1.20682	-2.48173	-1.14444	0.269343	0.886521	-4.66603
407790	Ndufa4l2	Ndufa4, mitochondrial complex associated like 2	-1.22652	-0.130544	-1.26431	0.224893	0.874441	-4.66635
102857	Slc6a8	solute carrier family 6 (neurotransmitter transporter, creatine), member 8	-0.979737	-0.835622	-1.26929	0.222564	0.874414	-4.66713
329504	Lcmt2	leucine carboxyl methyltransferase 2	-0.315536	4.04292	-1.9503	0.0689572	0.765041	-4.66776
12075	Bfsp1	beaded filament structural protein 1, in lens-CP94	1.03864	-1.15588	1.25393	0.227953	0.876492	-4.66858
57440	Ehd3	EH-domain containing 3	-0.626017	3.83242	-1.87005	0.0817084	0.776128	-4.66898
68487	Tmem140	transmembrane protein 140	-0.900834	-0.666486	-1.25098	0.228997	0.877027	-4.67073
15983	Ifrd2	interferon-related developmental regulator 2	-0.240727	7.86072	-2.31432	0.0343256	0.700185	-4.67108
235527	Plscr4	phospholipid scramblase 4	-0.775657	-1.70013	-1.24805	0.23004	0.877771	-4.67155
50780	Rgs3	regulator of G-protein signaling 3	0.471784	2.88299	1.81342	0.0886455	0.785395	-4.67193
67533	Ppfibp1	PTPRF interacting protein, binding protein 1 (liprin beta 1)	0.37536	4.47586	2.04442	0.0578008	0.754227	-4.6722
50909	C1ra	complement component 1, r subcomponent A	1.07239	-1.38097	1.24627	0.230677	0.877771	-4.67257
233651	Dchs1	dachsous cadherin related 1	-0.768587	0.632727	-1.39121	0.183284	0.856011	-4.67271
100017	Ldlrap1	low density lipoprotein receptor adaptor protein 1	-0.232578	6.00651	-2.19023	0.0437307	0.742193	-4.67364
232533	Stk38l	serine/threonine kinase 38 like	-0.675285	2.56515	-1.52381	0.147157	0.833893	-4.67383
244654	Mtss2	MTSS I-BAR domain containing 2	-0.45343	2.96691	-1.74417	0.100384	0.801091	-4.67506
75141	Rasd2	RASD family, member 2	-1.11723	-1.34992	-1.18157	0.254712	0.882614	-4.67573
66373	Lsm5	LSM5 homolog, U6 small nuclear RNA and mRNA degradation associated	-0.568167	1.86345	-1.59333	0.130726	0.82024	-4.67611
21822	Tgtp1	T cell specific GTPase 1	0.847767	2.46946	1.70821	0.110387	0.808889	-4.67919
636741	Zfp964	zinc finger protein 964	-1.47317	-2.31301	-1.15644	0.265798	0.885281	-4.67922
13603	Opn3	opsin 3	-0.762387	0.985104	-1.43713	0.170026	0.849075	-4.68006
104271	Tex15	testis expressed gene 15 meiosis and synapsis associated	-1.30796	-1.98907	-1.12258	0.279517	0.88683	-4.68097
14969	H2-Eb1	histocompatibility 2, class II antigen E beta	-1.75461	-1.19117	-1.18139	0.258673	0.882614	-4.68129
74519	Cyp2j9	cytochrome P450, family 2, subfamily j, polypeptide 9	0.569116	1.16265	1.50006	0.153151	0.841937	-4.68168
216622	Fem1al	fem-1 homolog A like	-0.907829	-1.83028	-1.12073	0.279008	0.88683	-4.68183
66107	Wfdc21	WAP four-disulfide core domain 21	0.988978	0.806631	1.41753	0.176394	0.849736	-4.68217
22775	Zik1	zinc finger protein interacting with K protein 1	0.348694	4.19216	2.02504	0.0599543	0.760219	-4.6825
434204	Whamm	WAS protein homolog associated with actin, golgi membranes and microtubules	-0.32939	4.98502	-2.07226	0.0548297	0.750599	-4.68328
245860	Atg9a	autophagy related 9A	-0.274036	5.28822	-2.10298	0.0517143	0.747406	-4.68333
11428	Aco1	aconitase 1	-0.202591	5.98691	-2.19006	0.0437446	0.742193	-4.68353
319156	H4c4	H4 clustered histone 4	-1.08177	-0.251043	-1.3192	0.206253	0.863227	-4.68519
13380	Dkk1	dickkopf WNT signaling pathway inhibitor 1	-0.949531	-2.38371	-1.12453	0.277443	0.88683	-4.68565
225358	Fam13b	family with sequence similarity 13, member B	0.228777	6.11678	2.21578	0.0416176	0.73752	-4.68716
270091	Lrrc36	leucine rich repeat containing 36	1.02371	-1.32831	1.17247	0.258239	0.882614	-4.68815
71520	Grap	GRB2-related adaptor protein	0.440656	4.23858	2.00786	0.062301	0.760219	-4.68937
319173	H2ac10	H2A clustered histone 10	-0.893916	-1.35118	-1.25909	0.22613	0.87491	-4.69037
14976	Pfdn6	prefoldin subunit 6	-0.288152	6.57318	-2.22983	0.0404967	0.73752	-4.69056
212114	Nhlrc3	NHL repeat containing 3	-0.392115	3.35304	-1.83852	0.0846987	0.781863	-4.6909
72185	Dbndd1	dysbindin domain containing 1	0.606849	1.15387	1.53396	0.144653	0.8299	-4.69126
230971	Megf6	multiple EGF-like-domains 6	-0.831157	0.15006	-1.34717	0.196771	0.857542	-4.69245
67706	Tmem179b	transmembrane protein 179B	-0.305747	4.68895	-2.01222	0.0614183	0.760219	-4.69333
18669	Abcb1b	ATP-binding cassette, sub-family B member 1B	0.411923	3.51115	1.86016	0.0814221	0.776128	-4.69373
71836	Shcbp1l	Shc SH2-domain binding protein 1-like	0.710886	0.696384	1.53587	0.144186	0.8299	-4.69525
16971	Lrp1	low density lipoprotein receptor-related protein 1	0.38476	6.2122	2.24017	0.0414962	0.73752	-4.69556
50490	Nox4	NADPH oxidase 4	-0.839378	-0.783956	-1.2771	0.219862	0.872735	-4.69565
630146	Cd101	CD101 antigen	0.805832	-1.48777	1.1968	0.248889	0.880213	-4.69583
13496	Arid3a	AT-rich interaction domain 3A	0.17271	7.75554	2.31119	0.034538	0.700185	-4.69629
93722	Pcdhga10	protocadherin gamma subfamily A, 10	-0.89348	-1.83509	-1.16771	0.260101	0.882614	-4.69714
230784	Sesn2	sestrin 2	-0.408217	3.8598	-1.89526	0.0763474	0.77432	-4.69889
109934	Abr	active BCR-related gene	0.230874	6.79837	2.26245	0.0380009	0.725268	-4.70097
320225	Catsperg1	cation channel sperm associated auxiliary subunit gamma 1	-0.888483	-0.194508	-1.34177	0.198479	0.858268	-4.70129
269610	Chd5	chromodomain helicase DNA binding protein 5	0.847803	-0.748248	1.22714	0.237593	0.879719	-4.70213
13120	Cyp4b1	cytochrome P450, family 4, subfamily b, polypeptide 1	-0.899816	-1.32421	-1.15737	0.265296	0.884605	-4.70217
268449	Rpl23a	ribosomal protein L23A	-0.334725	3.77753	-1.87132	0.079777	0.776128	-4.70252
71313	Fsip1	fibrous sheath-interacting protein 1	0.845822	-2.1102	1.14299	0.269925	0.886656	-4.70253
12643	Chad	chondroadherin	-0.819731	-0.705851	-1.22385	0.238799	0.879719	-4.70259
70359	Gtpbp3	GTP binding protein 3	-0.228973	5.47028	-2.12222	0.0498462	0.747406	-4.70277
620631	Ift70a2	intraflagellar transport 70A2	-0.90858	-1.05717	-1.22387	0.238791	0.879719	-4.70311
330406	B4galnt3	beta-1,4-N-acetyl-galactosaminyl transferase 3	-1.19666	-2.15256	-1.06609	0.302271	0.894187	-4.70311
233549	Mogat2	monoacylglycerol O-acyltransferase 2	-0.955662	0.424082	-1.35192	0.195551	0.856945	-4.70363
55989	Nop58	NOP58 ribonucleoprotein	-0.199022	8.75221	-2.33834	0.0327392	0.700185	-4.70436
243813	Leng9	leukocyte receptor cluster (LRC) member 9	-0.581616	1.22211	-1.49342	0.154864	0.842043	-4.70515
245469	Pdzd4	PDZ domain containing 4	-0.57296	2.31768	-1.50892	0.15089	0.840353	-4.70571
17896	Myl4	myosin, light polypeptide 4	-0.661011	1.1862	-1.39663	0.181675	0.855597	-4.7061
27015	Polk	polymerase (DNA directed), kappa	0.307787	4.14738	1.98776	0.0643022	0.765041	-4.70644
66568	Rwdd3	RWD domain containing 3	0.579559	1.52973	1.54482	0.142016	0.8299	-4.70739
20450	St8sia2	ST8 alpha-N-acetyl-neuraminide alpha-2,8-sialyltransferase 2	-0.9481	-1.35106	-1.18572	0.253113	0.882614	-4.70868
93700	Pcdhgb2	protocadherin gamma subfamily B, 2	-1.15102	-2.18938	-1.11336	0.282067	0.886856	-4.70871
74154	Unkl	unkempt family like zinc finger	0.253447	4.80598	2.06142	0.0559694	0.751759	-4.7098
11492	Adam19	ADAM metallopeptidase domain 19	-0.925776	-0.711515	-1.2285	0.237097	0.879719	-4.70986
100434	Slc44a1	solute carrier family 44, member 1	0.44756	2.67821	1.69215	0.110076	0.808889	-4.71029
16768	Lag3	lymphocyte-activation gene 3	-0.89497	-0.929014	-1.19601	0.249188	0.880364	-4.71074
320078	Olfml2b	olfactomedin-like 2B	0.805971	0.388017	1.35624	0.19393	0.856011	-4.71164
67247	Mtarc2	mitochondrial amidoxime reducing component 2	-0.246961	6.60432	-2.22395	0.0409623	0.73752	-4.71314
11502	Adam9	ADAM metallopeptidase domain 9	0.326795	4.8741	2.08145	0.0538799	0.747406	-4.71336
70560	Wars2	tryptophanyl tRNA synthetase 2 (mitochondrial)	0.24392	4.55976	2.01889	0.0606529	0.760219	-4.71421
68203	Diras2	DIRAS family, GTP-binding RAS-like 2	-0.940993	-0.266826	-1.2511	0.228955	0.877027	-4.71435
14202	Fhl4	four and a half LIM domains 4	-1.08652	-1.46168	-1.13803	0.271932	0.886768	-4.71495
319998	Tmem198	transmembrane protein 198	-1.46978	-2.98311	-0.983614	0.340593	0.902732	-4.7156
16182	Il18r1	interleukin 18 receptor 1	0.88018	-0.761194	1.2571	0.226832	0.876009	-4.71682
258712	Or10aa1	olfactory receptor family 10 subfamily AA member 1	-1.08234	-2.13227	-1.0669	0.301918	0.893995	-4.71772
93707	Pcdhgc4	protocadherin gamma subfamily C, 4	1.14206	-2.26966	1.11942	0.280653	0.88683	-4.71829
382056	Crtc1	CREB regulated transcription coactivator 1	0.211634	5.80379	2.16628	0.0458004	0.747406	-4.71914
214239	Ccdc9b	coiled-coil domain containing 9B	0.855228	-0.964134	1.16896	0.259611	0.882614	-4.71916
56221	Ccl24	C-C motif chemokine ligand 24	-1.23694	-0.301041	-1.24966	0.231192	0.878364	-4.71964
319179	H2bc6	H2B clustered histone 6	-0.590467	0.827601	-1.4571	0.164514	0.845584	-4.72003
382018	Unc13a	unc-13 homolog A	-0.687892	0.0509295	-1.25977	0.225893	0.874518	-4.72141
216831	Arhgap44	Rho GTPase activating protein 44	-0.831299	-1.50779	-1.17452	0.257441	0.882614	-4.72217
546143	Pierce2	piercer of microtubule wall 2	-0.669564	1.15589	-1.44214	0.16863	0.848961	-4.72258
16194	Il6ra	interleukin 6 receptor, alpha	0.303383	5.69339	2.15666	0.0466575	0.747406	-4.72286
66617	Ntmt1	N-terminal Xaa-Pro-Lys N-methyltransferase 1	-0.23674	5.34693	-2.10423	0.0515908	0.747406	-4.72296
209488	Hsh2d	hematopoietic SH2 domain containing	0.838363	2.14774	1.65731	0.120205	0.814306	-4.72305
14456	Gas6	growth arrest specific 6	-0.97811	-0.49166	-1.21918	0.241683	0.879719	-4.72322
72552	Hsdl1	hydroxysteroid dehydrogenase like 1	-0.229371	5.99798	-2.16654	0.0457776	0.747406	-4.72415
54648	Ccdc120	coiled-coil domain containing 120	0.509661	2.35785	1.72715	0.103471	0.804705	-4.72418
12534	Cdk1	cyclin dependent kinase 1	-0.204977	7.68864	-2.28265	0.0365282	0.716939	-4.72455
68760	Synpo2l	synaptopodin 2-like	-0.864289	-1.20392	-1.15036	0.266968	0.885501	-4.72516
67544	Fam120b	family with sequence similarity 120, member B	0.226651	5.41919	2.13063	0.0490495	0.747406	-4.72532
27267	Cars1	cysteinyl-tRNA synthetase 1	-0.255669	6.51156	-2.20611	0.0424061	0.73752	-4.72775
66972	Slc25a23	solute carrier family 25 (mitochondrial carrier; phosphate carrier), member 23	-0.304833	5.36221	-2.09333	0.0526753	0.747406	-4.72816
623121	Ifi213	interferon activated gene 213	-1.2715	-1.70896	-1.02054	0.324003	0.902315	-4.7283
22654	Zfp13	zinc finger protein 13	-1.02128	-2.18341	-1.06524	0.302645	0.894187	-4.72887
70059	Degs2	delta 4-desaturase, sphingolipid 2	0.450645	2.62139	1.72554	0.103766	0.804705	-4.73008
13829	Dmtn	dematin actin binding protein	-1.02144	4.52751	-1.91666	0.083884	0.779041	-4.73019
235542	Ppp2r3a	protein phosphatase 2, regulatory subunit B'', alpha	0.267729	4.41735	2.01403	0.06121	0.760219	-4.73081
98845	Eps8l2	EPS8-like 2	0.743792	-0.396227	1.25546	0.227411	0.876492	-4.73161
15458	Hpx	hemopexin	1.19151	-1.77834	1.08954	0.293508	0.889581	-4.73256
20768	Sephs2	selenophosphate synthetase 2	-0.21875	7.36326	-2.25733	0.0383831	0.727241	-4.73325
140743	Rem2	rad and gem related GTP binding protein 2	-0.896994	-1.84337	-1.1215	0.278692	0.88683	-4.73394
209837	Slc38a5	solute carrier family 38, member 5	-0.652448	4.50399	-1.9226	0.0766622	0.77432	-4.73412
18504	Pax2	paired box 2	-1.11374	-1.86024	-1.01442	0.325538	0.902464	-4.73453
11864	Arnt2	aryl hydrocarbon receptor nuclear translocator 2	0.825718	-0.947044	1.21634	0.241567	0.879719	-4.73482
329727	Dennd2c	DENN domain containing 2C	-0.381354	3.35743	-1.78879	0.0926745	0.789959	-4.735
209212	Osgin2	oxidative stress induced growth inhibitor family member 2	0.307707	4.17039	1.9473	0.0693435	0.765041	-4.7352
240354	Malt1	MALT1 paracaspase	0.260414	5.41208	2.12946	0.0491601	0.747406	-4.73534
11931	Atp1b1	ATPase, Na+/K+ transporting, beta 1 polypeptide	-0.477759	3.13701	-1.7153	0.105668	0.80677	-4.73603
66175	Mustn1	musculoskeletal, embryonic nuclear protein 1	-1.03715	-1.15975	-1.13127	0.274682	0.88683	-4.73792
228564	Frmd5	FERM domain containing 5	-1.10254	-1.94176	-1.05847	0.305623	0.89682	-4.73824
58185	Rsad2	radical S-adenosyl methionine domain containing 2	-0.799039	0.90192	-1.31543	0.206979	0.863848	-4.73947
54371	Chst2	carbohydrate sulfotransferase 2	0.83882	1.85154	1.54542	0.143513	0.8299	-4.73971
50786	Hs6st2	heparan sulfate 6-O-sulfotransferase 2	-1.10088	-1.91755	-1.11605	0.280991	0.886856	-4.74137
235604	Camkv	CaM kinase-like vesicle-associated	-0.939063	1.36519	-1.35455	0.195058	0.856945	-4.74183
20308	Ccl9	C-C motif chemokine ligand 9	0.3533	5.53713	2.1349	0.0490682	0.747406	-4.74214
16785	Rpsa	ribosomal protein SA	-0.229234	9.10201	-2.33051	0.0332484	0.700185	-4.74324
64008	Aqp9	aquaporin 9	0.366087	4.68957	2.01813	0.0607396	0.760219	-4.74367
654818	Smco3	single-pass membrane protein with coiled-coil domains 3	-1.17063	-1.8056	-1.1304	0.275508	0.88683	-4.7439
20259	Scin	scinderin	-0.959169	-0.269246	-1.18245	0.254371	0.882614	-4.74547
104215	Rhoq	ras homolog family member Q	0.359798	4.0835	1.95088	0.0688833	0.765041	-4.74565
235330	Ttc12	tetratricopeptide repeat domain 12	0.810342	0.439004	1.38011	0.18661	0.856011	-4.74566
26410	Map3k8	mitogen-activated protein kinase kinase kinase 8	0.54081	1.52047	1.51709	0.148831	0.837533	-4.74583
17777	Mttp	microsomal triglyceride transfer protein	-0.508713	1.60434	-1.48118	0.158061	0.842043	-4.7472
72685	Dnajc6	DnaJ heat shock protein family (Hsp40) member C6	0.749951	1.16219	1.38285	0.185785	0.856011	-4.74789
381760	Ssbp1	single-stranded DNA binding protein 1	-0.293292	5.48268	-2.09985	0.0520245	0.747406	-4.74794
668212	Efr3b	EFR3 homolog B	0.680543	0.00677181	1.26778	0.223091	0.874414	-4.74834
22693	Zfp30	zinc finger protein 30	-0.611359	0.441046	-1.30129	0.211662	0.868143	-4.74843
74376	Myo18b	myosin XVIIIb	0.825502	-1.3937	1.14753	0.268099	0.885501	-4.74861
17221	Cd46	CD46 antigen, complement regulatory protein	0.614747	0.387071	1.41811	0.175419	0.849736	-4.74861
67511	Tmed9	transmembrane p24 trafficking protein 9	-0.196769	7.692	-2.26718	0.0376507	0.722735	-4.74867
21946	Pglyrp1	peptidoglycan recognition protein 1	0.48396	4.47268	1.98519	0.0661191	0.765041	-4.74926
110312	Pmch	pro-melanin-concentrating hormone	-0.951027	-2.14261	-1.06153	0.304276	0.895548	-4.74971
12977	Csf1	colony stimulating factor 1 (macrophage)	-0.469805	2.55709	-1.63583	0.121471	0.814306	-4.75003
229055	Zbtb10	zinc finger and BTB domain containing 10	-0.290019	4.13836	-1.91581	0.073509	0.77432	-4.75034
212943	Tent5a	terminal nucleotidyltransferase 5A	-0.564189	4.2514	-1.92837	0.074355	0.77432	-4.75154
106722	Mpig6b	megakaryocyte and platelet inhibitory receptor G6b	-1.37746	-2.62436	-1.02625	0.326213	0.902464	-4.75295
243780	Dennd11	DENN domain containing 11	-0.286944	5.02323	-2.04602	0.0576258	0.754227	-4.75361
226861	Hhat	hedgehog acyltransferase	-0.545101	1.82879	-1.50476	0.15195	0.84051	-4.75387
12630	Cfi	complement component factor i	-1.14136	-1.80971	-1.06115	0.304612	0.8956	-4.75409
17089	Lyar	Ly1 antibody reactive clone	-0.224324	7.93842	-2.27286	0.037235	0.720755	-4.75432
69387	Dnajb13	DnaJ heat shock protein family (Hsp40) member B13	0.477179	1.59708	1.53325	0.144827	0.8299	-4.75485
17974	Nck2	non-catalytic region of tyrosine kinase adaptor protein 2	-0.326882	4.92927	-2.00816	0.0618891	0.760219	-4.75516
67971	Tppp3	tubulin polymerization-promoting protein family member 3	-1.02338	-2.21024	-1.00521	0.329819	0.902464	-4.75542
14714	Gnrh1	gonadotropin releasing hormone 1	-1.32879	-1.48937	-1.10865	0.285693	0.8869	-4.75591
22248	Unc119	unc-119 lipid binding chaperone	-0.222655	6.18261	-2.16177	0.0462	0.747406	-4.75677
209378	Itih5	inter-alpha-trypsin inhibitor, heavy chain 5	0.79992	5.18038	2.14157	0.0581426	0.756871	-4.75714
69137	Vstm5	V-set and transmembrane domain containing 5	-0.903353	-1.56141	-1.06758	0.30162	0.893995	-4.7572
408058	BC048507	cDNA sequence BC048507	0.888648	-1.58236	1.11087	0.283105	0.886856	-4.75854
51799	Rundc3a	RUN domain containing 3A	-0.544176	1.34975	-1.43709	0.17004	0.849075	-4.75898
54384	Mtmr7	myotubularin related protein 7	-0.821851	-1.34271	-1.1206	0.279065	0.88683	-4.76014
21770	Ppp2r5d	protein phosphatase 2, regulatory subunit B', delta	-0.187587	6.95166	-2.2216	0.0411494	0.73752	-4.76029
75607	Wnk2	WNK lysine deficient protein kinase 2	-0.794169	-1.57925	-1.10572	0.285263	0.886856	-4.76047
234365	Yjefn3	YjeF N-terminal domain containing 3	-1.04025	-1.2498	-1.09182	0.291147	0.888897	-4.76196
20104	Rps6	ribosomal protein S6	-0.220265	7.31719	-2.24439	0.0393639	0.735385	-4.76197
77057	Ston1	stonin 1	-0.915795	-1.02716	-1.17141	0.258654	0.882614	-4.76249
623898	Speer1h	spermatogenesis associated glutamate (E)-rich protein 1H	0.963784	-1.12025	1.16552	0.260959	0.882614	-4.76254
100678	Psph	phosphoserine phosphatase	-0.285139	5.35649	-2.06808	0.055267	0.750599	-4.76278
319172	H2ac4	H2A clustered histone 4	-1.03698	-0.692628	-1.17132	0.258984	0.882614	-4.76285
232174	Cyp26b1	cytochrome P450, family 26, subfamily b, polypeptide 1	-1.24373	-1.15863	-1.09692	0.290114	0.888735	-4.76301
216781	Trim58	tripartite motif-containing 58	-0.441828	3.1513	-1.70779	0.107079	0.808889	-4.7631
384061	Fndc5	fibronectin type III domain containing 5	-1.10682	-2.12467	-0.946757	0.3579	0.903228	-4.76328
207495	Baiap2l2	BAI1-associated protein 2-like 2	1.01729	-0.930936	1.098	0.28852	0.888455	-4.76356
26408	Map3k5	mitogen-activated protein kinase kinase kinase 5	0.260528	5.32225	2.10207	0.0518038	0.747406	-4.76413
212998	BC016579	cDNA sequence, BC016579	-0.545723	0.925458	-1.39676	0.181637	0.855597	-4.7643
94090	Trim9	tripartite motif-containing 9	-0.996712	-1.68325	-1.00646	0.329233	0.902464	-4.76433
15001	H2-Oa	histocompatibility 2, O region alpha locus	0.578271	1.1961	1.36416	0.191476	0.856011	-4.76454
214804	Syde2	synapse defective 1, Rho GTPase, homolog 2 (C. elegans)	-0.503805	2.795	-1.70235	0.108114	0.808889	-4.76497
74365	Lonrf3	LON peptidase N-terminal domain and ring finger 3	-0.45591	2.59461	-1.64141	0.120298	0.814306	-4.76656
73873	Fam161a	family with sequence similarity 161, member A	-0.879078	-0.837503	-1.15236	0.266167	0.885427	-4.76717
237761	Sowaha	sosondowah ankyrin repeat domain family member A	-0.88356	2.83107	-1.61133	0.130625	0.82024	-4.76801
19703	Renbp	renin binding protein	0.342256	3.81026	1.86936	0.0800639	0.776128	-4.7685
79202	Tnfrsf22	tumor necrosis factor receptor superfamily, member 22	0.352291	3.12896	1.77989	0.0941688	0.789959	-4.76878
19085	Prkar1b	protein kinase, cAMP dependent regulatory, type I beta	-1.06883	-1.25908	-1.11256	0.282638	0.886856	-4.7689
70355	Gprc5c	G protein-coupled receptor, family C, group 5, member C	-1.2239	-1.3692	-1.06381	0.304104	0.895548	-4.76895
78929	Polr3h	polymerase (RNA) III (DNA directed) polypeptide H	-0.230677	5.93682	-2.1285	0.04925	0.747406	-4.7693
109979	Art3	ADP-ribosyltransferase 3	-1.02247	-1.64749	-0.944865	0.358836	0.903274	-4.77031
11699	Ambp	alpha 1 microglobulin/bikunin precursor	-1.24521	0.796787	-1.25544	0.230751	0.877771	-4.77055
11870	Art1	ADP-ribosyltransferase 1	0.764626	-1.06461	1.159	0.26353	0.884602	-4.77058
20703	Serpina1d	serine (or cysteine) peptidase inhibitor, clade A, member 1D	-1.39749	-1.45862	-1.01997	0.324748	0.902315	-4.77109
70012	Cep85	centrosomal protein 85	-0.271739	5.76948	-2.11307	0.050727	0.747406	-4.7711
17750	Mt2	metallothionein 2	-0.627829	6.23754	-2.13004	0.0561329	0.751759	-4.7719
67117	Dynlt3	dynein light chain Tctex-type 3	0.258463	5.44748	2.10908	0.0511149	0.747406	-4.77326
211914	Asap2	ArfGAP with SH3 domain, ankyrin repeat and PH domain 2	-0.318549	3.63222	-1.77937	0.0942581	0.789959	-4.77589
20350	Sema3f	sema domain, immunoglobulin domain (Ig), short basic domain, secreted, (semaphorin) 3F	-1.04052	-1.47315	-1.06988	0.300614	0.893995	-4.77593
229615	Pias3	protein inhibitor of activated STAT 3	0.277244	4.36308	1.96663	0.066892	0.765041	-4.77648
218624	Il31ra	interleukin 31 receptor A	0.814211	0.241317	1.27366	0.221049	0.873569	-4.77689
102462	Imp3	IMP3, U3 small nucleolar ribonucleoprotein	-0.220354	6.46922	-2.17669	0.0448894	0.746396	-4.77745
69638	Enho	energy homeostasis associated	-0.941906	-0.699849	-1.16746	0.260199	0.882614	-4.77758
208647	Creb3l2	cAMP responsive element binding protein 3-like 2	-0.749037	2.37801	-1.43931	0.169531	0.849	-4.77999
20103	Rps5	ribosomal protein S5	-0.207115	10.2467	-2.35496	0.0316815	0.695223	-4.78017
17826	Fam89b	family with sequence similarity 89, member B	-0.221053	5.60172	-2.09567	0.0524405	0.747406	-4.7804
74711	Ttll9	tubulin tyrosine ligase-like family, member 9	-0.543778	0.742378	-1.3425	0.198248	0.858268	-4.78196
14866	Gstm5	glutathione S-transferase, mu 5	-0.49428	5.14651	-2.00042	0.0651883	0.765041	-4.78219
637776	Zfp977	zinc finger protein 977	-1.1627	-2.23956	-0.976401	0.343765	0.902732	-4.78224
22436	Xdh	xanthine dehydrogenase	0.61235	1.61227	1.47936	0.158543	0.842043	-4.78254
71994	Cnn3	calponin 3, acidic	-0.216745	7.3117	-2.23454	0.0401266	0.73752	-4.78269
57315	Wdr46	WD repeat domain 46	-0.254811	7.20484	-2.22078	0.0412152	0.73752	-4.78352
66674	Spryd7	SPRY domain containing 7	0.25754	4.58826	1.9824	0.0649512	0.765041	-4.78407
105450	Mmrn2	multimerin 2	-1.28798	-0.41573	-1.19665	0.252213	0.88238	-4.78439
93713	Pcdhga5	protocadherin gamma subfamily A, 5	-0.884522	-1.07248	-1.10066	0.287395	0.888107	-4.78469
331532	Tceal5	transcription elongation factor A (SII)-like 5	-0.731531	-0.137321	-1.20565	0.24555	0.880213	-4.78489
66128	Mrps36	mitochondrial ribosomal protein S36	-0.445822	2.78167	-1.63395	0.121869	0.814306	-4.78501
80909	Castor2	cytosolic arginine sensor for mTORC1 subunit 2	-0.570841	2.75991	-1.61861	0.125152	0.81679	-4.78514
22217	Usp12	ubiquitin specific peptidase 12	0.20332	6.25699	2.17336	0.0451794	0.747406	-4.78538
15203	Heph	hephaestin	0.811476	-0.546175	1.15224	0.266216	0.885427	-4.78552
11690	Alox5ap	arachidonate 5-lipoxygenase activating protein	0.289218	6.54041	2.19581	0.0433006	0.741068	-4.78592
383103	Tvp23a	trans-golgi network vesicle protein 23A	0.38169	2.08949	1.61001	0.127024	0.81679	-4.78619
67978	Tctn2	tectonic family member 2	0.524536	3.14376	1.76587	0.0968487	0.79337	-4.78625
237082	Nxt2	nuclear transport factor 2-like export factor 2	0.351209	2.87305	1.73196	0.10259	0.804021	-4.78679
17858	Mx2	MX dynamin-like GTPase 2	0.618145	0.157867	1.28841	0.215999	0.869527	-4.7869
240064	Zfp799	zinc finger protein 799	0.325874	4.1752	1.94811	0.0692382	0.765041	-4.78691
69780	Smap2	small ArfGAP 2	-0.206737	7.37526	-2.22825	0.0406213	0.73752	-4.78731
56489	Ikbke	inhibitor of kappaB kinase epsilon	0.379308	5.25135	2.08913	0.0539235	0.747406	-4.7877
66513	Tab1	TGF-beta activated kinase 1/MAP3K7 binding protein 1	-0.28741	5.55131	-2.0865	0.0533653	0.747406	-4.78814
208595	Mterf1b	mitochondrial transcription termination factor 1b	-0.730614	1.87983	-1.4981	0.154068	0.842043	-4.78818
13048	Cux2	cut-like homeobox 2	-0.743731	-0.578041	-1.10575	0.285249	0.886856	-4.78837
100270744	Btbd18	BTB domain containing 18	0.702478	-1.33013	1.12704	0.27641	0.88683	-4.78882
56378	Arpc3	actin related protein 2/3 complex, subunit 3	-0.196261	7.87048	-2.25418	0.0386194	0.727241	-4.78917
13590	Lefty1	left right determination factor 1	-0.47192	1.94263	-1.45955	0.163846	0.845584	-4.78979
73379	Dcbld2	discoidin, CUB and LCCL domain containing 2	-0.716347	2.10651	-1.55516	0.14036	0.829826	-4.79013
19885	Rorc	RAR-related orphan receptor gamma	0.663214	1.22726	1.47466	0.159788	0.842043	-4.79037
53627	Porcn	porcupine O-acyltransferase	-1.04491	-1.66287	-1.0307	0.31811	0.900376	-4.79112
244281	Myo16	myosin XVI	-0.800356	-1.61927	-1.01827	0.323763	0.902315	-4.79125
18007	Neo1	neogenin	-0.570124	0.937898	-1.30455	0.210576	0.868034	-4.79134
74486	Osbpl10	oxysterol binding protein-like 10	-0.659847	-0.310521	-1.17719	0.256406	0.882614	-4.79141
54200	Sult2b1	sulfotransferase family, cytosolic, 2B, member 1	-0.702933	-0.521527	-1.18614	0.252953	0.882614	-4.79189
70045	Gpr15lg	G protein coupled receptor 15 ligand	0.676143	-0.144577	1.19905	0.248037	0.880213	-4.79275
327655	Ppip5k1	diphosphoinositol pentakisphosphate kinase 1	0.312949	4.43231	1.96873	0.0666301	0.765041	-4.79336
58203	Zbp1	Z-DNA binding protein 1	1.00195	-0.833703	1.1739	0.258122	0.882614	-4.79442
238130	Dock4	dedicator of cytokinesis 4	-0.640862	0.853337	-1.28386	0.217545	0.869979	-4.79465
65105	Arl6ip4	ADP-ribosylation factor-like 6 interacting protein 4	-0.231562	6.71126	-2.18517	0.0441604	0.742215	-4.79558
66258	Mrps17	mitochondrial ribosomal protein S17	-0.226267	6.04919	-2.12717	0.0493762	0.747406	-4.79655
71176	Fbxo24	F-box protein 24	0.696362	0.236914	1.34794	0.196529	0.857542	-4.79745
619331	Zfp551	zinc finger protein 551	0.433342	1.55563	1.50967	0.150701	0.840332	-4.79749
235497	Leo1	Leo1, Paf1/RNA polymerase II complex component	-0.228295	6.10463	-2.12908	0.0491961	0.747406	-4.79816
12780	Abcc2	ATP-binding cassette, sub-family member 2	-0.76635	0.187266	-1.21648	0.241515	0.879719	-4.79856
66359	Cox20	cytochrome c oxidase assembly protein 20	0.500142	2.05103	1.5322	0.145086	0.829901	-4.79865
20440	St6gal1	beta galactoside alpha 2,6 sialyltransferase 1	-0.689459	1.20462	-1.40966	0.17786	0.850409	-4.79918
16364	Irf4	interferon regulatory factor 4	-0.741332	1.95985	-1.54523	0.143048	0.8299	-4.79936
319188	H2bc22	H2B clustered histone 22	-0.80401	-1.51535	-1.03766	0.31492	0.899201	-4.80054
320405	Cadps2	Ca2+-dependent activator protein for secretion 2	-0.84953	-1.49957	-1.00578	0.32955	0.902464	-4.80069
15485	Hsd17b1	hydroxysteroid (17-beta) dehydrogenase 1	-0.860589	0.462164	-1.29736	0.213294	0.868257	-4.80074
69536	Hemk1	HemK methyltransferase family member 1	-0.412925	3.21032	-1.72614	0.103657	0.804705	-4.80094
72297	B3gnt3	UDP-GlcNAc:betaGal beta-1,3-N-acetylglucosaminyltransferase 3	-0.688825	0.312141	-1.2728	0.221348	0.873569	-4.80199
70086	Cysltr2	cysteinyl leukotriene receptor 2	0.833136	-2.63651	0.992801	0.335645	0.902464	-4.80212
20612	Siglec1	sialic acid binding Ig-like lectin 1, sialoadhesin	-0.947033	1.31927	-1.36418	0.193268	0.856011	-4.80259
12045	Bcl2a1b	B cell leukemia/lymphoma 2 related protein A1b	-0.807168	-1.41809	-0.980033	0.341716	0.902732	-4.80281
24060	Slc35a1	solute carrier family 35 (CMP-sialic acid transporter), member 1	-0.300147	4.97567	-1.99517	0.0634164	0.763254	-4.80289
142682	Zcchc14	zinc finger, CCHC domain containing 14	0.601448	0.536776	1.2922	0.214715	0.868257	-4.80327
20343	Sell	selectin, lymphocyte	-0.232486	6.31917	-2.15318	0.0469705	0.747406	-4.80363
18190	Nrxn2	neurexin II	-0.932542	-1.61202	-1.04741	0.311566	0.897797	-4.80403
242681	Rab42	RAB42, member RAS oncogene family	-1.08115	-2.54592	-0.78227	0.445583	0.923425	-4.8047
15950	Ifi203	interferon activated gene 203	0.594992	6.88313	2.26048	0.0467506	0.747406	-4.80485
22329	Vcam1	vascular cell adhesion molecule 1	-0.931187	3.35241	-1.72501	0.111077	0.808889	-4.80746
16189	Il4	interleukin 4	-0.804681	-1.83952	-0.991221	0.336392	0.902464	-4.80927
14473	Gc	vitamin D binding protein	-1.0936	-1.19984	-0.976878	0.343556	0.902732	-4.8094
102502	Pls1	plastin 1 (I-isoform)	-1.21571	-1.23461	-1.03152	0.31912	0.900876	-4.81025
71653	Shtn1	shootin 1	0.704398	-0.190088	1.19351	0.250138	0.880364	-4.81041
80898	Erap1	endoplasmic reticulum aminopeptidase 1	0.272127	7.16901	2.21993	0.0413222	0.73752	-4.81123
13836	Epha2	Eph receptor A2	-0.641502	1.64331	-1.34462	0.197576	0.858268	-4.81198
12319	Car8	carbonic anhydrase 8	-1.10083	-1.82386	-0.964022	0.349806	0.902732	-4.81322
244416	Ppp1r3b	protein phosphatase 1, regulatory subunit 3B	0.424614	4.10679	1.92396	0.072752	0.773003	-4.81338
69833	Polr2f	polymerase (RNA) II (DNA directed) polypeptide F	-0.211903	6.38518	-2.1507	0.047195	0.747406	-4.81355
67149	Nkain1	Na+/K+ transporting ATPase interacting 1	-0.517067	2.71536	-1.63275	0.122122	0.814306	-4.81416
57738	Slc15a2	solute carrier family 15 (H+/peptide transporter), member 2	3.94735	3.00322	1.69727	0.126938	0.81679	-4.81449
16068	Il18bp	interleukin 18 binding protein	-0.911951	1.85439	-1.4993	0.156961	0.842043	-4.81476
66696	Snx31	sorting nexin 31	0.902951	-1.38017	1.08091	0.295825	0.891428	-4.81568
213019	Pdlim2	PDZ and LIM domain 2	0.663432	3.7637	1.87093	0.0845954	0.781863	-4.81584
320256	Dlec1	deleted in lung and esophageal cancer 1	0.777841	-0.984277	1.11011	0.283426	0.886856	-4.8168
54204	Septin1	septin 1	0.47637	6.32723	2.18848	0.0488462	0.747406	-4.81722
21812	Tgfbr1	transforming growth factor, beta receptor I	0.303109	5.9244	2.14021	0.0482248	0.747406	-4.81754
80910	Gpr84	G protein-coupled receptor 84	0.627914	0.67897	1.25939	0.226026	0.874769	-4.81792
14083	Ptk2	PTK2 protein tyrosine kinase 2	-0.288824	5.04733	-1.99737	0.0631548	0.763254	-4.81802
73420	Ccsap	centriole, cilia and spindle associated protein	-0.305038	4.06213	-1.84861	0.0831571	0.777888	-4.81888
67434	Ankrd33b	ankyrin repeat domain 33B	0.889936	-1.94159	0.956809	0.352956	0.902732	-4.82004
72147	Zbtb46	zinc finger and BTB domain containing 46	-0.573878	3.33876	-1.69624	0.10985	0.808889	-4.82017
60440	Iigp1	interferon inducible GTPase 1	-0.900954	-1.3703	-0.963044	0.350861	0.902732	-4.82115
66772	Asb17	ankyrin repeat and SOCS box-containing 17	-0.825954	0.857539	-1.21319	0.242734	0.879719	-4.82277
69379	C8g	complement component 8, gamma polypeptide	0.49135	1.96442	1.51418	0.149562	0.838707	-4.82314
21957	Tnnt3	troponin T3, skeletal, fast	0.72455	-0.385319	1.18464	0.253529	0.882614	-4.82368
227717	Qrfp	pyroglutamylated RFamide peptide	-0.93521	-1.08152	-1.03002	0.318381	0.900562	-4.82405
67973	Mphosph10	M-phase phosphoprotein 10 (U3 small nucleolar ribonucleoprotein)	-0.209759	6.90155	-2.17989	0.0446129	0.746396	-4.82418
13730	Emp1	epithelial membrane protein 1	0.403852	3.20925	1.76986	0.0958794	0.791603	-4.82505
106557	Ldhal6b	lactate dehydrogenase A-like 6B	-0.677983	-1.40474	-1.03859	0.314501	0.898913	-4.82509
56715	Rabgef1	RAB guanine nucleotide exchange factor (GEF) 1	-0.341184	4.94956	-1.97861	0.0654131	0.765041	-4.82526
233147	Zfp939	zinc finger protein 939	-0.731576	0.461846	-1.26833	0.222897	0.874414	-4.82535
11927	Atox1	antioxidant 1 copper chaperone	-0.264183	5.52691	-2.05491	0.0566641	0.751956	-4.8255
70054	Ccdc89	coiled-coil domain containing 89	-0.934032	-2.01843	-0.89329	0.384995	0.910979	-4.82603
67701	Wfdc2	WAP four-disulfide core domain 2	-0.721769	-1.4579	-1.02456	0.320875	0.901269	-4.82637
76263	Gstk1	glutathione S-transferase kappa 1	-0.443232	1.87145	-1.49284	0.155013	0.842043	-4.827
207792	BC034090	cDNA sequence BC034090	-0.61341	-1.51002	-1.00354	0.330597	0.902464	-4.82701
18514	Pbx1	pre B cell leukemia homeobox 1	-0.374527	4.85381	-1.98789	0.0644803	0.765041	-4.82775
14758	Gpm6b	glycoprotein m6b	-0.657473	0.579383	-1.25407	0.227903	0.876492	-4.8281
382137	Fdxacb1	ferredoxin-fold anticodon binding domain containing 1	0.312221	3.95156	1.8702	0.0799408	0.776128	-4.82847
216864	Mgl2	macrophage galactose N-acetyl-galactosamine specific lectin 2	-0.806019	3.39145	-1.72896	0.108798	0.808889	-4.82857
12051	Bcl3	B cell leukemia/lymphoma 3	-0.592431	2.71162	-1.55368	0.139895	0.828789	-4.82859
20704	Serpina1e	serine (or cysteine) peptidase inhibitor, clade A, member 1E	-0.814837	-1.38707	-1.00064	0.331957	0.902464	-4.8286
207215	Fbxo40	F-box protein 40	0.956445	-1.84686	0.939564	0.361467	0.904934	-4.82916
76574	Mfsd2a	MFSD2 lysolipid transporter A, lysophospholipid	0.902982	-1.02093	1.06179	0.30416	0.895548	-4.82947
20700	Serpina1a	serine (or cysteine) peptidase inhibitor, clade A, member 1A	-1.14563	-0.120119	-1.03566	0.317112	0.899712	-4.82989
328440	Npm2	nucleophosmin/nucleoplasmin 2	-0.80518	-2.13535	-0.99189	0.336075	0.902464	-4.83042
240063	Zfp811	zinc finger protein 811	-1.07886	-2.79266	-0.805656	0.432603	0.923309	-4.83042
394432	Ugt1a7c	UDP glucuronosyltransferase 1 family, polypeptide A7C	0.405124	3.4422	1.80368	0.0902192	0.78703	-4.8319
225791	Ptgr3	prostaglandin reductase 3	-0.28029	5.6178	-2.0562	0.0565263	0.751956	-4.8321
73149	Clec4a3	C-type lectin domain family 4, member a3	-0.722201	-0.566832	-1.06558	0.302496	0.894187	-4.83256
11498	Adam4	a disintegrin and metallopeptidase domain 4	0.773422	-1.29848	1.09126	0.291385	0.888897	-4.83279
68591	Mocos	molybdenum cofactor sulfurase	0.666427	-0.370138	1.13378	0.273659	0.88683	-4.83396
100033459	Ifi208	interferon activated gene 208	-0.655088	-0.425854	-1.11174	0.282745	0.886856	-4.83405
74199	Vit	vitrin	0.816144	-0.566546	1.10454	0.285758	0.8869	-4.83418
18413	Osm	oncostatin M	0.762099	0.339768	1.20814	0.24462	0.879719	-4.83432
223604	Kcnk9	potassium channel, subfamily K, member 9	-1.43778	-2.1487	-0.908523	0.380159	0.909141	-4.83614
80901	Cxcr6	C-X-C motif chemokine receptor 6	-1.2968	-2.51494	-0.778402	0.449436	0.923736	-4.83635
21389	Tbx6	T-box 6	-0.771611	-0.732778	-1.02177	0.322154	0.901906	-4.83635
80886	Senp3	SUMO/sentrin specific peptidase 3	-0.183254	7.24699	-2.19833	0.0430497	0.740694	-4.83778
239796	Mb21d2	Mab-21 domain containing 2	0.766471	-0.768076	1.11049	0.283263	0.886856	-4.83793
230654	Lrrc41	leucine rich repeat containing 41	-0.195809	6.6888	-2.16443	0.0459641	0.747406	-4.83833
217944	Rapgef5	Rap guanine nucleotide exchange factor (GEF) 5	-0.34419	3.8192	-1.83843	0.0847131	0.781863	-4.83836
18125	Nos1	nitric oxide synthase 1, neuronal	0.745639	-1.61214	0.961979	0.350432	0.902732	-4.83837
69878	Snrpf	small nuclear ribonucleoprotein polypeptide F	-0.237153	6.37511	-2.1295	0.049156	0.747406	-4.83906
212439	AA986860	expressed sequence AA986860	-0.905179	1.45565	-1.39404	0.184715	0.856011	-4.83958
108075	Ltbp4	latent transforming growth factor beta binding protein 4	-0.903737	-1.11759	-0.957746	0.352498	0.902732	-4.83969
278507	Wfikkn2	WAP, follistatin/kazal, immunoglobulin, kunitz and netrin domain containing 2	-0.657778	-0.107519	-1.15565	0.264857	0.884602	-4.83996
226101	Myof	myoferlin	0.622544	0.259644	1.18856	0.252024	0.882152	-4.83999
257635	Sdsl	serine dehydratase-like	0.794129	-2.23682	0.905781	0.378544	0.909141	-4.84099
208677	Creb3l3	cAMP responsive element binding protein 3-like 3	-0.975129	-1.93362	-0.919209	0.371726	0.907922	-4.84141
270210	Zbtb47	zinc finger and BTB domain containing 47	-0.514951	0.802311	-1.21524	0.241975	0.879719	-4.84144
214685	Chadl	chondroadherin-like	0.821295	-1.05458	0.984651	0.339511	0.902732	-4.84159
13482	Dpp4	dipeptidylpeptidase 4	0.531108	4.11909	1.89342	0.0791723	0.776128	-4.84302
104110	Adcy4	adenylate cyclase 4	-0.865216	-1.09809	-0.968309	0.347359	0.902732	-4.84329
67222	Srfbp1	serum response factor binding protein 1	-0.237589	5.4158	-2.03598	0.0587288	0.760219	-4.84424
665562	Rpl31-ps12	ribosomal protein L31, pseudogene 1 2	-0.277536	5.32666	-2.01765	0.0607943	0.760219	-4.84477
94352	Loxl2	lysyl oxidase-like 2	-0.698241	0.251865	-1.18763	0.252382	0.882614	-4.84509
67419	Armh4	armadillo-like helical domain containing 4	-0.712696	-0.667238	-1.09524	0.290759	0.888735	-4.84551
16500	Kcnb1	potassium voltage gated channel, Shab-related subfamily, member 1	0.647854	-0.039706	1.23396	0.235109	0.879719	-4.84554
20360	Sema6c	sema domain, transmembrane domain (TM), and cytoplasmic domain, (semaphorin) 6C	-0.716559	0.91656	-1.32103	0.20515	0.863227	-4.846
94088	Trim6	tripartite motif-containing 6	0.433128	3.50929	1.79329	0.0919256	0.789959	-4.84675
234155	Mboat4	membrane bound O-acyltransferase domain containing 4	1.20893	-2.21578	0.877751	0.39452	0.914067	-4.84821
71827	Lrrc34	leucine rich repeat containing 34	-0.735444	0.141344	-1.16359	0.261719	0.882614	-4.84865
22294	Uxt	ubiquitously expressed prefoldin like chaperone	0.520492	1.7225	1.43905	0.16949	0.849	-4.84874
320253	Marchf3	membrane associated ring-CH-type finger 3	-0.452769	3.60145	-1.75069	0.0992237	0.801091	-4.85029
19250	Ptpn14	protein tyrosine phosphatase, non-receptor type 14	-0.281554	3.71625	-1.77935	0.0942608	0.789959	-4.85105
74482	Ifitm7	interferon induced transmembrane protein 7	-0.780332	-1.5536	-0.919751	0.371418	0.907922	-4.85132
100503659	Cbarp	calcium channel, voltage-dependent, beta subunit associated regulatory protein	-0.391851	2.86876	-1.65587	0.117306	0.813258	-4.85139
101055670	Heatr4	HEAT repeat containing 4	-1.48924	-2.17141	-0.777915	0.451275	0.92522	-4.85142
170461	Stard6	StAR related lipid transfer domain containing 6	-0.81014	-0.539982	-1.00389	0.330432	0.902464	-4.8518
235036	Ppan	peter pan homolog	-0.279777	7.68032	-2.20797	0.0425902	0.73752	-4.853
241489	Pde11a	phosphodiesterase 11A	-1.10759	-1.55282	-0.821628	0.424167	0.921951	-4.85428
14004	Chchd2	coiled-coil-helix-coiled-coil-helix domain containing 2	-0.224615	6.65735	-2.14644	0.0475834	0.747406	-4.85453
104158	Ces1d	carboxylesterase 1D	0.962258	-1.09376	1.02963	0.318887	0.900876	-4.85476
18739	Pitpnm1	phosphatidylinositol transfer protein, membrane-associated 1	0.378954	4.13894	1.8813	0.0783317	0.775794	-4.85517
75345	Slamf7	SLAM family member 7	-1.23142	-2.54525	-0.797586	0.438441	0.923309	-4.85525
407800	Ecm2	extracellular matrix protein 2, female organ and adipocyte specific	0.894148	-2.15555	0.814273	0.427491	0.923035	-4.85642
14187	Akr1b8	aldo-keto reductase family 1, member B8	-0.832004	-0.73364	-0.850388	0.407706	0.916217	-4.85647
26961	Rpl8	ribosomal protein L8	-0.20339	10.7499	-2.3309	0.033223	0.700185	-4.85764
22410	Wnt10b	wingless-type MMTV integration site family, member 10B	-0.775495	-2.15129	-0.844794	0.410731	0.916217	-4.85776
12661	Chl1	cell adhesion molecule L1-like	-0.922654	-1.33046	-0.981595	0.341005	0.902732	-4.85857
101476	Plekha1	pleckstrin homology domain containing, family A (phosphoinositide binding specific) member 1	0.30565	4.29099	1.91147	0.0741001	0.77432	-4.85889
59016	Thap11	THAP domain containing 11	-0.200208	6.0604	-2.0959	0.0524179	0.747406	-4.85992
100043133	Zfp696	zinc finger protein 696	-0.484394	2.30474	-1.48629	0.15672	0.842043	-4.86045
320997	Cyp4f39	cytochrome P450, family 4, subfamily f, polypeptide 39	-0.790899	-0.809423	-0.869145	0.397671	0.914588	-4.86081
329375	Cfap77	cilia and flagella associated protein 77	-0.88369	-1.26611	-0.839972	0.41335	0.916315	-4.86089
60322	Chst7	carbohydrate sulfotransferase 7	0.582953	-1.9905	0.939011	0.361742	0.905211	-4.86142
100034251	Wfdc17	WAP four-disulfide core domain 17	-0.590859	0.642223	-1.19407	0.249925	0.880364	-4.86296
14219	Ccn2	cellular communication network factor 2	0.867667	-1.57482	0.898149	0.382477	0.909365	-4.86303
52150	Kcnk6	potassium inwardly-rectifying channel, subfamily K, member 6	-0.386542	3.9509	-1.8133	0.0886647	0.785395	-4.8632
109676	Ank2	ankyrin 2, brain	-0.697958	-0.585285	-1.01835	0.323727	0.902315	-4.86357
100637	N4bp2l1	NEDD4 binding protein 2-like 1	0.42026	3.40058	1.77987	0.0941735	0.789959	-4.86361
16878	Lif	leukemia inhibitory factor	1.04114	-2.75007	0.732768	0.474915	0.92945	-4.86427
545812	Pilrb2	paired immunoglobin-like type 2 receptor beta 2	-0.831985	-0.50583	-1.07283	0.299328	0.893898	-4.86509
13179	Dcn	decorin	-0.769996	-1.72041	-0.906006	0.378429	0.909141	-4.86537
14686	Gnat2	G protein subunit alpha transducin 2	0.454368	1.68187	1.44768	0.167096	0.848314	-4.86596
27762	Vwa7	von Willebrand factor A domain containing 7	-0.664697	0.556217	-1.16762	0.260134	0.882614	-4.86608
240753	Plekha6	pleckstrin homology domain containing, family A member 6	0.437081	2.37357	1.54497	0.141981	0.8299	-4.8662
192986	Cyb5d2	cytochrome b5 domain containing 2	-0.43248	2.2164	-1.5213	0.147779	0.833893	-4.86648
75641	Frey1	Frey regulator of sperm-oocyte fusion 1	-0.823504	-0.969628	-0.97856	0.342422	0.902732	-4.86649
20022	Polr2j	polymerase (RNA) II (DNA directed) polypeptide J	-0.260441	6.08617	-2.08468	0.0535498	0.747406	-4.86702
64292	Ptges	prostaglandin E synthase	0.708256	-0.720488	1.08056	0.295978	0.891501	-4.8671
433466	Jmjd7	jumonji domain containing 7	-0.737467	-0.406159	-1.07715	0.29745	0.892902	-4.8678
22761	Zfpm1	zinc finger protein, multitype 1	-0.435374	8.19844	-2.24395	0.0446994	0.746396	-4.86886
50709	H1f4	H1.4 linker histone, cluster member	-0.907177	0.0857464	-1.18835	0.2529	0.882614	-4.86974
15567	Slc6a4	solute carrier family 6 (neurotransmitter transporter, serotonin), member 4	-0.958538	-1.90238	-0.82103	0.423951	0.921753	-4.87001
16833	Ldhc	lactate dehydrogenase C	-1.11904	-2.27781	-0.669917	0.513732	0.932235	-4.87009
18844	Plxna1	plexin A1	-0.354872	5.20943	-1.99222	0.0639372	0.763426	-4.87034
20289	Scx	scleraxis scleraxis bHLH transcription factor	-0.793303	-0.948394	-1.02142	0.322312	0.901945	-4.87122
236904	Klhl15	kelch-like 15	-0.434371	3.0576	-1.64375	0.119809	0.814306	-4.87152
209760	Tmc7	transmembrane channel-like gene family 7	-0.608278	-0.110317	-1.16952	0.25939	0.882614	-4.872
18574	Pde1b	phosphodiesterase 1B, Ca2+-calmodulin dependent	0.417297	3.22704	1.7343	0.102163	0.802854	-4.87283
22169	Cmpk2	cytidine/uridine monophosphate kinase 2	-0.390212	4.64978	-1.8812	0.0783459	0.775794	-4.87374
233067	Lrfn3	leucine rich repeat and fibronectin type III domain containing 3	-0.568039	-1.66656	-0.883964	0.389858	0.911952	-4.87427
21815	Tgif1	TGFB-induced factor homeobox 1	-0.291589	4.67859	-1.90732	0.0746697	0.77432	-4.87429
110385	Pde4c	phosphodiesterase 4C, cAMP specific	0.516932	1.17895	1.36522	0.191151	0.856011	-4.87479
320560	Dennd5b	DENN domain containing 5B	-0.577934	-0.362911	-1.06329	0.303498	0.895494	-4.87514
17200	Mc2r	melanocortin 2 receptor	-0.84693	0.337011	-1.14026	0.271244	0.886768	-4.87526
56554	Raet1d	retinoic acid early transcript delta	0.613949	-0.724918	1.05346	0.307843	0.897124	-4.87576
228033	Atp5mc3	ATP synthase membrane subunit c locus 3	-0.209168	8.54734	-2.23408	0.0401631	0.73752	-4.8765
105247240	Pnma8c	PNMA family member 8C	0.657631	0.911832	1.24654	0.23058	0.877771	-4.87684
13549	Dyrk1b	dual-specificity tyrosine phosphorylation regulated kinase 1b	0.389035	3.14059	1.74662	0.0999474	0.801091	-4.87691
320683	Zfp629	zinc finger protein 629	-0.246782	5.20505	-2.00176	0.0626369	0.760219	-4.87703
100503884	Ccdc149	coiled-coil domain containing 149	-0.556985	2.23828	-1.48	0.158372	0.842043	-4.87731
210757	Themis	thymocyte selection associated	1.30115	-2.6137	0.686815	0.504523	0.932235	-4.87731
243931	Tshz3	teashirt zinc finger family member 3	0.504919	2.22343	1.56541	0.137128	0.825836	-4.87796
234825	Klhdc4	kelch domain containing 4	-0.227504	6.1618	-2.09416	0.0525914	0.747406	-4.87825
243369	Sspo	SCO-spondin	0.826774	-1.30356	1.03293	0.317059	0.899712	-4.87926
72931	Swi5	SWI5 recombination repair homolog (yeast)	-0.196327	7.69818	-2.19642	0.0432092	0.740694	-4.87962
20728	Spic	Spi-C transcription factor (Spi-1/PU.1 related)	-0.948069	0.274388	-1.16839	0.261094	0.882614	-4.87975
19376	Rab34	RAB34, member RAS oncogene family	-0.734785	-0.411821	-1.01195	0.326682	0.902464	-4.8798
338369	Tmem220	transmembrane protein 220	-0.555524	-0.102076	-1.09989	0.287721	0.888107	-4.87988
16419	Itgb5	integrin beta 5	-0.386961	3.17014	-1.66372	0.115707	0.811826	-4.87993
228139	P2rx3	purinergic receptor P2X, ligand-gated ion channel, 3	-0.602925	0.609327	-1.15413	0.265465	0.884797	-4.88015
22272	Uqcrq	ubiquinol-cytochrome c reductase, complex III subunit VII	-0.272252	6.75508	-2.13208	0.0489133	0.747406	-4.88032
18188	Nrtn	neurturin	-0.536965	0.949903	-1.27309	0.221245	0.873569	-4.88057
17001	Ltc4s	leukotriene C4 synthase	0.559029	0.878052	1.29509	0.213739	0.868257	-4.88231
27355	Pald1	phosphatase domain containing, paladin 1	-0.470512	2.26767	-1.5113	0.15029	0.839494	-4.88295
218544	Sgtb	small glutamine-rich tetratricopeptide repeat (TPR)-containing, beta	-0.72779	-1.22959	-0.959227	0.351774	0.902732	-4.88331
280645	B3gat2	beta-1,3-glucuronyltransferase 2	-0.786347	-0.657388	-1.08043	0.296034	0.891501	-4.88412
14102	Fas	Fas cell surface death receptor	0.702656	-2.3413	0.654086	0.522385	0.933567	-4.88435
78779	Spata2l	spermatogenesis associated 2-like	0.431974	1.79235	1.4713	0.160683	0.842786	-4.88443
208080	Ubap1l	ubiquitin-associated protein 1-like	-0.821417	-1.69417	-0.867425	0.398584	0.914588	-4.88496
14612	Gja4	gap junction protein, alpha 4	-0.620383	-1.93977	-0.793542	0.439889	0.923309	-4.88497
71371	Arid5b	AT-rich interaction domain 5B	0.492283	2.13348	1.54387	0.142246	0.8299	-4.88537
18817	Plk1	polo like kinase 1	-0.234746	7.58393	-2.18431	0.0442338	0.742215	-4.88558
665433	H2ac23	H2A clustered histone 23	-0.808103	0.775737	-1.24318	0.232232	0.879435	-4.88596
328274	Zfp459	zinc finger protein 459	-0.574878	0.22701	-1.11098	0.283061	0.886856	-4.88676
13040	Ctss	cathepsin S	0.426797	4.09976	1.86711	0.0808631	0.776128	-4.88742
67685	Dnaaf4	dynein axonemal assembly factor 4	-0.673567	-0.727367	-1.04887	0.309888	0.897124	-4.88754
18553	Pcsk6	proprotein convertase subtilisin/kexin type 6	-0.776062	-1.60074	-0.930247	0.366123	0.906289	-4.88945
330577	Saxo2	stabilizer of axonemal microtubules 2	-0.694756	-1.53873	-0.910616	0.376067	0.908766	-4.8895
269954	Ttll13	tubulin tyrosine ligase-like family, member 13	-1.19627	-2.36515	-0.720743	0.483526	0.930136	-4.89089
12354	Car7	carbonic anhydrase 7	-0.804208	-2.11394	-0.849357	0.408263	0.916217	-4.8909
29856	Smtn	smoothelin	0.2335	5.25255	2.02461	0.060003	0.760219	-4.89129
74480	Samd4	sterile alpha motif domain containing 4	-0.743749	-1.13459	-0.90227	0.38035	0.909141	-4.89174
13992	Khdrbs3	KH domain containing, RNA binding, signal transduction associated 3	-0.378106	4.08182	-1.82238	0.087219	0.784783	-4.89184
233107	Kctd15	potassium channel tetramerisation domain containing 15	-0.79027	-1.44973	-0.90635	0.378253	0.909141	-4.89192
71007	D7Ertd443e	DNA segment, Chr 7, ERATO Doi 443, expressed	1.31383	-1.91179	0.815477	0.431107	0.923267	-4.89227
98870	AI182371	expressed sequence AI182371	-0.720593	-1.41674	-0.903254	0.379844	0.909141	-4.89363
27395	Mrpl15	mitochondrial ribosomal protein L15	-0.208211	6.75256	-2.13138	0.0489789	0.747406	-4.89412
277978	Exoc3l	exocyst complex component 3-like	0.380043	3.06892	1.69138	0.110225	0.808889	-4.89592
14582	Gfi1b	growth factor independent 1B	-0.427024	6.20592	-2.07792	0.057535	0.754227	-4.89755
17180	Matn1	matrilin 1, cartilage matrix protein	1.04915	-2.40532	0.731605	0.476106	0.92945	-4.89811
415115	Neurl2	neuralized E3 ubiquitin protein ligase 2	-0.463498	1.45379	-1.23971	0.23303	0.879435	-4.89934
12305	Ddr1	discoidin domain receptor family, member 1	0.696937	-1.71774	0.822256	0.423065	0.921155	-4.90009
16162	Il12rb2	interleukin 12 receptor, beta 2	0.389703	4.00702	1.83448	0.0853235	0.782234	-4.90014
243923	Rgs9bp	regulator of G-protein signalling 9 binding protein	-0.635305	0.848902	-1.29491	0.2138	0.868257	-4.90074
245195	Retnlg	resistin like gamma	0.942275	-0.726274	0.932469	0.36546	0.906289	-4.90077
66695	Aspn	asporin	0.812228	-2.56522	0.7937	0.43903	0.923309	-4.90084
109660	Ctrl	chymotrypsin-like	-0.651845	0.536887	-1.09855	0.288287	0.888455	-4.90084
12265	Ciita	class II transactivator	-0.697553	-2.15544	-0.782711	0.445274	0.923425	-4.90311
223254	Farp1	FERM, ARH/RhoGEF and pleckstrin domain protein 1	-0.579175	1.15264	-1.19547	0.249392	0.880364	-4.90357
14633	Gli2	GLI-Kruppel family member GLI2	0.816068	0.241028	1.11233	0.282654	0.886856	-4.90365
71233	Enkur	enkurin, TRPC channel interacting protein	0.693757	-1.77525	0.914267	0.375102	0.908075	-4.90388
69398	Cdhr4	cadherin-related family member 4	0.555942	0.950298	1.35002	0.195876	0.857434	-4.90391
22123	Psmd3	proteasome (prosome, macropain) 26S subunit, non-ATPase, 3	-0.178125	8.38199	-2.21188	0.0419336	0.73752	-4.904
100039707	Mthfsl	5, 10-methenyltetrahydrofolate synthetase-like	0.366099	3.15887	1.68238	0.111985	0.809527	-4.90402
381979	Brsk1	BR serine/threonine kinase 1	0.515784	1.49346	1.42865	0.172415	0.849391	-4.90429
57276	Vsig2	V-set and immunoglobulin domain containing 2	0.562226	0.440111	1.22601	0.238005	0.879719	-4.90585
70536	Qpct	glutaminyl-peptide cyclotransferase (glutaminyl cyclase)	0.60895	-2.74871	0.711026	0.487346	0.930403	-4.90629
71923	Borcs6	BLOC-1 related complex subunit 6	-0.275125	3.65427	-1.73793	0.101507	0.802377	-4.90655
210376	Mtmr9	myotubularin related protein 9	0.214986	5.71829	2.05801	0.0563322	0.751956	-4.90676
16975	Lrp8	low density lipoprotein receptor-related protein 8, apolipoprotein e receptor	0.241417	5.81376	2.06007	0.0561125	0.751759	-4.90677
56312	Nupr1	nuclear protein transcription regulator 1	-0.595797	-0.826381	-0.92572	0.3684	0.907922	-4.90753
76260	Ttc8	tetratricopeptide repeat domain 8	0.44088	2.83861	1.64323	0.119919	0.814306	-4.90761
239114	Il17d	interleukin 17D	-0.726923	-1.18877	-0.836434	0.415279	0.917565	-4.90766
76633	Lrmda	leucine rich melanocyte differentiation associated	0.509478	2.04439	1.48102	0.158104	0.842043	-4.90835
68911	Pygo2	pygopus 2	-0.192681	6.45231	-2.10487	0.0515276	0.747406	-4.90919
380918	Siah3	siah E3 ubiquitin protein ligase family member 3	1.09599	-1.37581	0.838539	0.415791	0.917584	-4.90964
270757	Bpifc	BPI fold containing family C	-0.65745	-1.60361	-0.833141	0.417079	0.918402	-4.90995
73449	Smim33	small integral membrane protein 33	0.848101	-0.858481	0.933067	0.364744	0.90607	-4.90996
72323	Asb6	ankyrin repeat and SOCS box-containing 6	-0.228168	5.53756	-2.00607	0.0621318	0.760219	-4.91068
19649	Robo3	roundabout guidance receptor 3	-0.549145	-0.737051	-0.929725	0.366385	0.906289	-4.91081
18722	Pira1	paired-Ig-like receptor A1	0.551313	1.67921	1.46295	0.162927	0.845466	-4.91106
16332	Inppl1	inositol polyphosphate phosphatase-like 1	-0.457261	3.27408	-1.63809	0.120995	0.814306	-4.91161
434484	Sp140	Sp140 nuclear body protein	0.248216	3.96114	1.81693	0.0880841	0.785195	-4.91246
78777	Tepsin	TEPSIN, adaptor related protein complex 4 accessory protein	-0.279138	4.7333	-1.90163	0.075458	0.77432	-4.91312
77595	Nup210l	nucleoporin 210-like	0.442824	2.1391	1.53568	0.144233	0.8299	-4.91368
14580	Gfap	glial fibrillary acidic protein	0.535807	1.05985	1.27103	0.221962	0.874109	-4.91411
241113	Prkag3	protein kinase, AMP-activated, gamma 3 non-catalytic subunit	-0.654383	-1.60487	-0.881943	0.390918	0.911952	-4.91505
23821	Bace1	beta-site APP cleaving enzyme 1	0.230763	5.4624	2.01153	0.0614979	0.760219	-4.91614
272158	Poln	DNA polymerase N	-0.638189	-0.343123	-0.996222	0.334031	0.902464	-4.91616
20648	Snta1	syntrophin, acidic 1	-0.7584	-0.0659791	-1.07202	0.299681	0.893898	-4.91671
18704	Pik3c2a	phosphatidylinositol-4-phosphate 3-kinase catalytic subunit type 2 alpha	0.322203	4.77866	1.95119	0.068843	0.765041	-4.91706
26367	Ceacam2	CEA cell adhesion molecule 2	0.754186	-0.368682	1.05278	0.308145	0.897124	-4.91769
11798	Xiap	X-linked inhibitor of apoptosis	0.32781	6.73894	2.14261	0.0493231	0.747406	-4.91769
80891	Fcrl2	Fc receptor like 2	-0.718559	-0.361032	-1.00626	0.329329	0.902464	-4.91775
319552	Spx	spexin hormone	-0.83898	-1.89655	-0.686352	0.502566	0.932235	-4.91941
100705	Acacb	acetyl-Coenzyme A carboxylase beta	0.459347	1.23013	1.32366	0.204294	0.863227	-4.91952
66152	Uqcr10	ubiquinol-cytochrome c reductase, complex III subunit X	-0.271274	6.67178	-2.10768	0.0512519	0.747406	-4.91962
11658	Alcam	activated leukocyte cell adhesion molecule	-0.697181	-0.00856594	-1.02652	0.319977	0.901181	-4.91988
109624	Cald1	caldesmon 1	0.608875	1.14198	1.36671	0.190693	0.856011	-4.92007
65112	Pmepa1	prostate transmembrane protein, androgen induced 1	-0.630294	-2.15572	-0.75175	0.463161	0.927566	-4.92011
14073	Faah	fatty acid amide hydrolase	0.421764	1.3714	1.35036	0.195769	0.857434	-4.92075
56517	Slc22a21	solute carrier family 22 (organic cation transporter), member 21	-0.367071	2.76793	-1.57119	0.135781	0.825836	-4.92112
52666	Arhgef25	Rho guanine nucleotide exchange factor 25	-0.609288	4.24877	-1.78193	0.0977089	0.797431	-4.92151
101056073	Zfp990	zinc finger protein 990	-0.673732	-0.949673	-0.948069	0.357252	0.903228	-4.92168
636104	Cfap47	cilia and flagella associated protein 47	-0.804704	-1.44041	-0.926843	0.367834	0.907868	-4.92312
93695	Gpnmb	glycoprotein (transmembrane) nmb	0.783592	-1.42285	0.602886	0.555249	0.937848	-4.92329
319171	H2ac24	H2A clustered histone 24	-0.987977	0.174286	-1.06309	0.305243	0.896751	-4.92411
234395	Ushbp1	USH1 protein network component harmonin binding protein 1	-1.002	-1.33414	-0.832177	0.418723	0.91913	-4.92439
67326	Adissp	adipose secreted signaling protein	-0.246797	6.05772	-2.05596	0.056552	0.751956	-4.92535
71099	Tssk4	testis-specific serine kinase 4	-0.643582	-0.01677	-1.02061	0.322684	0.902315	-4.9254
72826	Fam76b	family with sequence similarity 76, member B	0.241651	5.88688	2.06586	0.0555005	0.751548	-4.92555
73442	Hspa12a	heat shock protein 12A	0.747362	-1.84905	0.822138	0.423131	0.921155	-4.92576
195564	Skint3	selection and upkeep of intraepithelial T cells 3	-0.57212	-2.75195	-0.781438	0.446001	0.923425	-4.92612
23984	Pde10a	phosphodiesterase 10A	-0.532262	0.183727	-1.10603	0.285132	0.886856	-4.92664
70693	Adgra3	adhesion G protein-coupled receptor A3	-0.195928	5.75653	-2.03396	0.0589532	0.760219	-4.92679
20660	Sorl1	sortilin-related receptor, LDLR class A repeats-containing	0.478422	5.84709	2.08114	0.0589557	0.760219	-4.92681
14049	Eya2	EYA transcriptional coactivator and phosphatase 2	0.54478	3.23985	1.7075	0.108578	0.808889	-4.92698
26896	Med14	mediator complex subunit 14	0.265341	6.82025	2.13422	0.0487134	0.747406	-4.92835
226098	Hectd2	HECT domain E3 ubiquitin protein ligase 2	-0.618305	0.311051	-1.19095	0.251114	0.881189	-4.92901
218518	Marveld2	MARVEL (membrane-associating) domain containing 2	0.532332	1.95466	1.4488	0.166788	0.848314	-4.92933
239839	Ccdc14	coiled-coil domain containing 14	0.315123	4.89523	1.94617	0.0694886	0.765895	-4.93011
233274	Siglech	sialic acid binding Ig-like lectin H	0.758791	0.600531	1.22826	0.23756	0.879719	-4.93013
19418	Rasgrf2	RAS protein-specific guanine nucleotide-releasing factor 2	0.823583	-2.19827	0.843628	0.411426	0.916217	-4.93016
53317	Plrg1	pleiotropic regulator 1	-0.197769	6.56149	-2.09734	0.0522736	0.747406	-4.93052
330188	Ccdc63	coiled-coil domain containing 63	0.770744	-2.2434	0.69395	0.497706	0.932235	-4.93077
16592	Fabp5	fatty acid binding protein 5, epidermal	-0.260173	6.80529	-2.10586	0.0514303	0.747406	-4.93081
74257	Tspan17	tetraspanin 17	-0.732531	0.14584	-1.03143	0.317742	0.900338	-4.93147
269344	Ell3	elongation factor RNA polymerase II-like 3	0.81498	-1.51203	0.882467	0.390676	0.911952	-4.93286
20713	Serpini1	serine (or cysteine) peptidase inhibitor, clade I, member 1	-0.677554	0.387977	-1.13724	0.27225	0.88683	-4.93299
57265	Fzd2	frizzled class receptor 2	-0.709168	-1.79815	-0.815654	0.426723	0.923023	-4.93316
223770	Brd1	bromodomain containing 1	0.214627	7.15521	2.14824	0.0474187	0.747406	-4.93356
83454	Nxf2	nuclear RNA export factor 2	-0.702459	0.0893177	-1.03943	0.314121	0.898913	-4.93387
100503085	Klhl3	kelch-like 3	0.360742	3.50456	1.73647	0.10177	0.802488	-4.93392
21331	T2	brachyury 2	0.591099	-2.11611	0.660988	0.518063	0.932235	-4.93445
81896	Ift122	intraflagellar transport 122	0.401262	3.60627	1.74376	0.100458	0.801091	-4.93556
213573	Cracr2b	calcium release activated channel regulator 2B	-0.884827	2.49716	-1.49332	0.160318	0.842532	-4.93612
20853	Stau1	staufen double-stranded RNA binding protein 1	-0.197082	6.56034	-2.09837	0.052171	0.747406	-4.93631
434128	Pnma8b	PNMA family member 8B	-0.691639	-2.03479	-0.846465	0.410652	0.916217	-4.93642
320981	Enpp6	ectonucleotide pyrophosphatase/phosphodiesterase 6	0.617692	-0.879016	0.929318	0.366589	0.906289	-4.93643
71876	Cenpu	centromere protein U	-0.29746	4.26023	-1.8038	0.0901997	0.78703	-4.93654
17312	Clec10a	C-type lectin domain family 10, member A	0.622327	-0.115639	1.08263	0.295085	0.89073	-4.93656
666731	Trim43c	tripartite motif-containing 43C	-0.961706	-1.22656	-0.766517	0.455586	0.926499	-4.93774
57342	Parva	parvin, alpha	-0.671501	-1.51511	-0.722698	0.480339	0.929708	-4.93786
18173	Slc11a1	solute carrier family 11 (proton-coupled divalent metal ion transporters), member 1	-0.670087	2.04813	-1.36493	0.191638	0.856011	-4.93941
229900	Gbp7	guanylate binding protein 7	0.352087	5.41869	2.02364	0.060966	0.760219	-4.93953
12842	Col1a1	collagen, type I, alpha 1	-0.96436	-1.02392	-0.846768	0.411805	0.916217	-4.93954
360198	H3c1	H3 clustered histone 1	-0.855098	-0.965716	-0.930077	0.366556	0.906289	-4.94048
19988	Rpl6	ribosomal protein L6	-0.191651	8.14665	-2.18206	0.0444265	0.744477	-4.94087
106407	Slc51a	solute carrier family 51, alpha subunit	-0.663065	-1.76282	-0.605081	0.553645	0.937848	-4.94155
19012	Plpp1	phospholipid phosphatase 1	-0.558273	1.7441	-1.33383	0.201014	0.861152	-4.94157
69216	Svbp	small vasohibin binding protein	-0.331379	5.45016	-1.95312	0.0685963	0.765041	-4.94172
59041	Stk25	serine/threonine kinase 25 (yeast)	-0.207745	6.61655	-2.09934	0.0520746	0.747406	-4.94184
26920	Cntrl	centriolin	0.214566	7.68232	2.16761	0.0456828	0.747406	-4.94256
436090	Gpr62	G protein-coupled receptor 62	-0.630575	-1.60872	-0.839788	0.41345	0.916378	-4.94261
224022	Slc7a4	solute carrier family 7 (cationic amino acid transporter, y+ system), member 4	-0.608129	0.963451	-1.17603	0.256854	0.882614	-4.94269
19279	Ptprr	protein tyrosine phosphatase receptor type R	-0.704089	-1.1674	-0.787618	0.442479	0.923309	-4.94315
20170	Hps6	HPS6, biogenesis of lysosomal organelles complex 2 subunit 3	-0.357958	3.51749	-1.66919	0.114605	0.811826	-4.94331
68874	Klhdc9	kelch domain containing 9	-0.697278	-1.53109	-0.749275	0.46461	0.927848	-4.94511
18802	Plcd4	phospholipase C, delta 4	-0.718023	-1.44747	-0.770882	0.452056	0.92534	-4.94566
228550	Itpka	inositol 1,4,5-trisphosphate 3-kinase A	-0.713043	-0.254826	-1.03385	0.316641	0.899599	-4.94601
677289	Prr33	proline rich 33	0.457068	1.97157	1.48044	0.158256	0.842043	-4.94608
11770	Fabp4	fatty acid binding protein 4, adipocyte	-1.02285	-0.972263	-0.805617	0.433945	0.923309	-4.94611
13123	Cyp7b1	cytochrome P450, family 7, subfamily b, polypeptide 1	0.728649	-1.62437	0.891453	0.38595	0.911327	-4.94627
68440	Dusp23	dual specificity phosphatase 23	-0.394694	2.73189	-1.53993	0.1432	0.8299	-4.94628
20863	Stfa3	stefin A3	0.744504	3.11081	1.58675	0.136499	0.825836	-4.9464
58909	Fam13a	family with sequence similarity 13, member A	-0.485205	-0.636159	-1.01611	0.324758	0.902315	-4.94716
17907	Mylpf	myosin light chain, phosphorylatable, fast skeletal muscle	-0.482813	2.61959	-1.48466	0.157147	0.842043	-4.94752
89867	Sec16b	SEC16 homolog B, endoplasmic reticulum export factor	0.543335	-0.600176	0.981668	0.340934	0.902732	-4.94755
74694	Tbc1d30	TBC1 domain family, member 30	0.598126	-0.502043	0.97682	0.343256	0.902732	-4.94781
58991	Ghrl	ghrelin	-0.737659	-1.19691	-0.851729	0.406984	0.916217	-4.94789
72873	Bbof1	basal body orientation factor 1	-0.577792	0.238363	-1.01505	0.325249	0.902464	-4.9484
243866	Meiosin	meiosis initiator	-0.609604	0.175456	-1.06531	0.302613	0.894187	-4.94904
22223	Uchl1	ubiquitin carboxy-terminal hydrolase L1	-0.513181	1.1944	-1.29543	0.213627	0.868257	-4.94961
27276	Plekhb1	pleckstrin homology domain containing, family B (evectins) member 1	0.607827	-1.48567	0.741534	0.469158	0.9291	-4.94965
14282	Fosb	FBJ osteosarcoma oncogene B	2.35722	1.93892	1.38588	0.200099	0.860261	-4.94993
239027	Arhgap22	Rho GTPase activating protein 22	-0.758693	-2.01681	-0.615851	0.546909	0.937848	-4.9501
18389	Oprl1	opioid receptor-like 1	0.602959	-2.83132	0.722191	0.481333	0.929809	-4.95094
114479	Slc5a5	solute carrier family 5 (sodium iodide symporter), member 5	-0.487263	-2.44228	-0.365715	0.719402	0.960473	-4.95107
100041639	Dynlt2a2	dynein light chain Tctex-type 2A2	-0.722489	-2.05368	-0.51861	0.611534	0.943536	-4.95159
381404	Pabpc1l	poly(A) binding protein, cytoplasmic 1-like	0.570119	-1.33601	0.80433	0.433043	0.923309	-4.95208
246787	Slc5a2	solute carrier family 5 (sodium/glucose cotransporter), member 2	0.736418	-1.76369	0.669805	0.512596	0.932235	-4.95217
217306	Cd300e	CD300E molecule	-0.715878	-1.52835	-0.613557	0.548238	0.937848	-4.95255
69981	Tmem30a	transmembrane protein 30A	0.305137	6.52147	2.10844	0.0518796	0.747406	-4.9527
270201	Klhl18	kelch-like 18	0.231427	5.10811	1.95916	0.0678304	0.765041	-4.95375
20411	Sorbs1	sorbin and SH3 domain containing 1	-0.413099	4.05771	-1.74659	0.0999524	0.801091	-4.95471
286940	Flnb	filamin, beta	0.209529	7.42085	2.14748	0.0474882	0.747406	-4.95592
16009	Igfbp3	insulin-like growth factor binding protein 3	0.582552	-0.581424	0.942627	0.359945	0.903949	-4.95626
12652	Chga	chromogranin A	0.686458	-0.404387	0.952354	0.355141	0.903203	-4.9563
218772	Rarb	retinoic acid receptor, beta	-0.844876	-1.06672	-0.825451	0.421661	0.92024	-4.95645
320127	Dgki	diacylglycerol kinase, iota	-0.617711	-0.406276	-0.893239	0.385897	0.911327	-4.9569
14687	Gnaz	guanine nucleotide binding protein, alpha z subunit	-0.434794	2.03749	-1.4139	0.17663	0.849736	-4.95698
224661	Slc26a8	solute carrier family 26, member 8	-0.883947	-1.11911	-0.783878	0.44527	0.923425	-4.95855
219228	Pcdh17	protocadherin 17	-0.803685	-0.362512	-0.852279	0.40687	0.916217	-4.95905
73713	Rbm20	RNA binding motif protein 20	-0.599958	-1.05426	-0.856046	0.404662	0.916073	-4.95918
83964	Jam3	junction adhesion molecule 3	-0.441969	3.51926	-1.6687	0.114702	0.811826	-4.95923
245884	Garin1a	golgi associated RAB2 interactor 1A	0.968285	-2.53094	0.686599	0.503724	0.932235	-4.95952
207854	Fmr1nb	Fmr1 neighbor	0.924318	-1.67251	0.687605	0.502692	0.932235	-4.95954
15401	Hoxa4	homeobox A4	-0.654599	-0.164795	-1.04048	0.313649	0.898913	-4.95978
12507	Cd5	CD5 antigen	0.569713	0.16883	1.10163	0.286983	0.888107	-4.96001
100303732	Zfp967	zinc finger protein 967	-0.497113	-1.32804	-0.803072	0.433749	0.923309	-4.96085
269060	Dagla	diacylglycerol lipase, alpha	-0.475249	-0.453033	-0.84517	0.410527	0.916217	-4.96101
244891	Scaper	S phase cyclin A-associated protein in the ER	0.342317	3.67104	1.7235	0.104144	0.804861	-4.96171
21678	Tead3	TEA domain family member 3	-1.03984	-0.311294	-1.05729	0.309169	0.897124	-4.96184
228071	Sestd1	SEC14 and spectrin domains 1	0.409904	4.20257	1.83868	0.0851617	0.782144	-4.96197
170722	Nxf7	nuclear RNA export factor 7	0.406669	-2.10058	0.47222	0.643596	0.951577	-4.96199
20315	Cxcl12	C-X-C motif chemokine ligand 12	-0.764948	-0.631137	-0.848559	0.408704	0.916217	-4.96248
100039796	Tgtp2	T cell specific GTPase 2	1.01354	1.84785	1.35867	0.199125	0.858268	-4.96295
100045778	Rnf223	ring finger 223	-0.6528	-1.25565	-0.726473	0.478086	0.929708	-4.96328
217262	Abca9	ATP-binding cassette, sub-family A member 9	-0.708318	0.94391	-1.27965	0.21947	0.872735	-4.96342
26888	Clec4a2	C-type lectin domain family 4, member a2	-0.613135	2.29647	-1.44717	0.167721	0.848402	-4.96351
21934	Tnfrsf11a	tumor necrosis factor receptor superfamily, member 11a, NFKB activator	0.608903	0.327542	1.15334	0.26578	0.885281	-4.96428
17755	Map1b	microtubule-associated protein 1B	-0.611423	-1.38872	-0.720389	0.481721	0.929809	-4.9649
229644	Trim45	tripartite motif-containing 45	-0.362451	3.11046	-1.58861	0.131791	0.821886	-4.96536
109050	Inka2	inka box actin regulator 2	0.596556	-0.653484	0.971582	0.345777	0.902732	-4.96564
13171	Dbt	dihydrolipoamide branched chain transacylase E2	0.264249	5.31787	1.9808	0.0651454	0.765041	-4.96603
100048534	Cfap43	cilia and flagella associated protein 43	0.588999	0.923097	1.26171	0.22521	0.874441	-4.96611
63857	Bco1	beta-carotene oxygenase 1	0.650248	-1.83045	0.729103	0.47652	0.929536	-4.96677
242700	Ifnlr1	interferon lambda receptor 1	-0.207862	-3.01213	-0.14452	0.887066	0.982022	-4.96718
19933	Rpl21	ribosomal protein L21	-0.258534	6.37378	-2.06445	0.0556487	0.751548	-4.96881
219132	Phf11d	PHD finger protein 11D	-0.63626	-1.54418	-0.625234	0.540669	0.937422	-4.96908
11833	Aqp8	aquaporin 8	0.822587	-2.28956	0.72818	0.477533	0.929708	-4.96912
378425	Nlrp12	NLR family, pyrin domain containing 12	-0.719034	-1.19732	-0.794768	0.438427	0.923309	-4.96924
70209	Tmem143	transmembrane protein 143	0.293696	3.83229	1.74048	0.101046	0.801158	-4.97034
216846	Cntrob	centrobin, centrosomal BRCA2 interacting protein	0.216725	5.71564	2.01952	0.06058	0.760219	-4.9706
19739	Rgs9	regulator of G-protein signaling 9	0.755973	-1.85921	0.771166	0.452776	0.925762	-4.97101
18637	Pfdn2	prefoldin 2	-0.224002	6.23106	-2.04646	0.0575776	0.754227	-4.97103
319170	H2ac22	H2A clustered histone 22	-0.580841	-1.1813	-0.848991	0.408461	0.916217	-4.97121
252967	Ropn1l	ropporin 1-like	-0.679619	-0.350712	-0.907219	0.377807	0.909141	-4.97156
210004	B3gntl1	UDP-GlcNAc:betaGal beta-1,3-N-acetylglucosaminyltransferase-like 1	0.290412	3.93796	1.77048	0.0957731	0.791603	-4.97157
74230	Liat1	ligand of ATE1	-0.616001	-1.12427	-0.907921	0.377447	0.909141	-4.97258
66928	Dmac1	distal membrane arm assembly complex 1	-0.239997	5.64517	-1.98567	0.0645549	0.765041	-4.97289
12865	Cox7a1	cytochrome c oxidase subunit 7A1	0.566217	-0.0929205	0.962328	0.350262	0.902732	-4.97331
58242	Nudt11	nudix hydrolase 11	0.787399	-1.90072	0.658949	0.519766	0.932257	-4.97358
664883	Nova1	NOVA alternative splicing regulator 1	-0.612333	-0.421535	-0.952266	0.355185	0.903203	-4.97392
231214	Cc2d2a	coiled-coil and C2 domain containing 2A	-0.513945	1.79405	-1.16957	0.259372	0.882614	-4.97401
237465	Ccdc38	coiled-coil domain containing 38	-0.707591	-0.579832	-0.933362	0.364562	0.90607	-4.97415
170826	Ppargc1b	peroxisome proliferative activated receptor, gamma, coactivator 1 beta	-0.284131	4.49697	-1.8231	0.0871041	0.784783	-4.97482
[truncated: 10,855 more rows]
